# Supplementary material for: Recovery of synaptic loss and depressive-like behavior induced by GATA1 through blocking of the neuroinflammatory response
Source: Front Cell Neurosci. 2024 May 9;18:1369951. doi: 10.3389/fncel.2024.1369951 (PMC11112091; doi:10.3389/fncel.2024.1369951)
Supplement: Supplementary file 2 [file Table_1.XLSX]

## Sheet: Table S1
Supplementary Table S1. Summary of sequencing results
ChIPseq
Sample	Total reads	Throughput	GC ratio	Q30 rate	Aligned reads
CT_Input	32753112	3.31 Gb	0.41	0.9514	0.9955
CT_H3K4me3	43936868	4.44 Gb	0.5167	0.926	0.9706
CT_H3K27me3	40657002	4.11 Gb	0.4245	0.936	0.9737
GT_Input	24207967	2.45 Gb	0.4072	0.9562	0.9949
GT_H3K4me3	45195976	4.56 Gb	0.431	0.9309	0.9404
GT_H3K27me3	445635308	4.61 Gb	0.5082	0.9268	0.9764
mRNAseq
Sample	Total reads	Throughput	GC ratio	Q30 rate	Aligned reads
Control	59885926	6.05 Gb	0.4945	0.9729	0.9614
GATA1	54134232	5.47 Gb	0.4872	0.9665	0.9562
Small RNAseq
Sample	Total reads	Throughput	GC ratio	Q30 rate	Aligned reads
Control	16953188	0.85 Gb	0.5294	0.9798	0.7895
GATA1	14992415	0.75 Gb	0.5382	0.9802	0.8162
