# Supplementary material for: Recovery of synaptic loss and depressive-like behavior induced by GATA1 through blocking of the neuroinflammatory response
Source: Front Cell Neurosci. 2024 May 9;18:1369951. doi: 10.3389/fncel.2024.1369951 (PMC11112091; doi:10.3389/fncel.2024.1369951)
Supplement: Supplementary file 3 [file Table_2.XLSX]

## Sheet: Table S2
Supplementary Table S2. Number of ChIPseq peaks of H3K4me3 and H3K27me3
	CT_H3K4me3	GT_H3K4me3	CT_H3K27me3	GT_H3K27me3
Promoter-TSS	5309	2326	151	5205
Intron	9999	12601	356	7561
Exon	2562	1754	181	2462
3’UTR	250	473	27	196
5’UTR	1325	399	32	1303
TTS	549	745	59	488
CpG	4185	1141	121	4119
Others	6295	21960	878	4023
Total	30274	41399	1805	25357
