# Supplementary material for: Recovery of synaptic loss and depressive-like behavior induced by GATA1 through blocking of the neuroinflammatory response
Source: Front Cell Neurosci. 2024 May 9;18:1369951. doi: 10.3389/fncel.2024.1369951 (PMC11112091; doi:10.3389/fncel.2024.1369951)
Supplement: Supplementary file 4 [file Table_3.XLSX]

## Sheet: Table S3
Supplementary Table S3. GATA1-specific unique peaks in the promoter region
(A) GATA1-specific unique peaks of H3K4me3
Chromosome	Start	End	Distance to TSS	Gene Name	Gene Type	Normalized Tag Count	region size	findPeaks Score	Total Tags (normalized to Control Experiment)	Control Tags	Fold Change vs Control	p-value vs Control	Clonal Fold Change
chr9	110183722	110183866	3	Mir6236	ncRNA	123.8	144	139	298.1	49	6.08	8.76e-128	0.9
chr12	70260208	70260585	-223	Rps29	protein-coding	113.2	377	50	272.6	2	136.29	0	0.57
chr7	152100342	152100524	-666	Oraov1	protein-coding	39.3	182	34	94.6	0.5	189.27	2.82e-175	0.99
chr4	88419514	88419589	-187	Gm13289	protein-coding	5.41	75	23	13	3	4.34	1.61e-05	0.36
chr2	170323224	170323391	-662	Cyp24a1	protein-coding	11.3	167	22	27.2	0.5	54.4	4.15e-37	0.59
chr3	153993248	153993503	149	Lhx8	protein-coding	25.2	255	22	60.6	0.5	121.27	6.32e-101	0.49
chr11	96147554	96147669	-349	Hoxb7	protein-coding	11.3	115	21	27.2	2	13.6	1.8e-21	0.85
chr13	48756975	48757974	-931	Barx1	protein-coding	63.1	999	21	151.9	5	30.37	2.83e-162	0.97
chr6	38304281	38304783	71	Zc3hav1	protein-coding	33.4	502	21	80.5	4	20.12	3.93e-73	0.33
chr4	44723657	44724040	-536	Pax5	protein-coding	46.4	383	20	111.6	2	55.82	2.03e-148	1.43
chr7	57166543	57167784	93	Slc6a5	protein-coding	105.9	1241	20	255	7	36.43	8.85e-293	1.07
chr8	59799170	59799490	326	LOC102636514	ncRNA	29.2	320	20	70.3	2	35.13	1.37e-80	1.48
chr11	84770397	84770559	-778	Car4	protein-coding	15.3	162	19	36.8	0.5	73.67	2.37e-53	0.94
chr15	84510865	84511080	-456	Prr5	protein-coding	15.3	215	19	36.8	1	36.83	1.02e-42	0.98
chr2	127366879	127367230	99	Prom2	protein-coding	24.9	351	19	60.1	1	60.07	4.49e-83	0.5
chr11	116142184	116142280	-21	Galr2	protein-coding	12.2	96	18	29.5	2	14.73	8.8e-24	1.72
chr11	75007038	75007131	-411	Rtn4rl1	protein-coding	10.8	93	18	26.1	0.5	52.13	2.24e-35	1.14
chr12	74040445	74040756	-269	Six6	protein-coding	21.4	311	18	51.6	1	51.57	2.42e-67	0.99
chr12	111515860	111518005	-508	Dio3	protein-coding	118.1	2145	18	284.5	4	71.12	0	1.09
chr15	10967650	10967744	26	Rxfp3	protein-coding	9.65	94	18	23.2	0.5	46.47	2.8e-30	1.07
chr1	137815784	137815994	-105	Pkp1	protein-coding	12.5	210	18	30	2	15.02	5.86e-25	0.65
chr18	58995734	58995948	-577	Adamts19	protein-coding	15.1	214	18	36.3	0.5	72.53	2.37e-53	0.5
chr2	147188712	147188883	-268	AI646519	ncRNA	14.6	171	18	35.1	0.5	70.27	1.71e-51	0.97
chr2	165981309	165981421	-182	Sulf2	protein-coding	11.8	112	18	28.3	1	28.33	1.25e-30	1.29
chr4	88424870	88425138	-750	Gm13272	protein-coding	9.18	268	18	22.1	1	22.1	3.42e-22	0.25
chr4	115612739	115612880	-278	Dmbx1	protein-coding	15.8	141	18	38	2	18.98	1.43e-33	1.61
chr4	125963720	125963816	-270	Col8a2	protein-coding	7.76	96	18	18.7	0.5	37.4	3.61e-22	1.09
chr4	153514161	153514700	-113	Trp73	protein-coding	32.5	539	18	78.2	1	78.2	3.29e-116	1.62
chr5	15186227	15186302	-264	Speer4cos	pseudo	6.59	75	18	15.9	3	5.29	6.7e-07	0.67
chr5	98609445	98609551	-390	Prdm8	protein-coding	10.8	106	18	26.1	0.5	52.13	2.24e-35	1.47
chr6	83662949	83663045	-802	Vax2os	ncRNA	6.82	96	18	16.4	1	16.43	1.87e-14	0.64
chr9	21936134	21936329	78	Acp5	protein-coding	13.6	195	18	32.9	2	16.43	2.35e-27	0.65
chr9	43013584	43013908	92	Pou2f3	protein-coding	27.3	324	18	65.7	5	13.15	2.4e-48	0.99
chr9	58161117	58161211	-145	Loxl1	protein-coding	12.2	94	18	29.5	0.5	58.93	1.28e-40	1.43
chr12	57630555	57630768	-254	E030019B13Rik	ncRNA	13.4	213	17	32.3	1	32.3	1.44e-36	1.48
chr1	137714830	137714905	-308	Lad1	protein-coding	7.06	75	17	17	2	8.5	5.61e-11	0.85
chr4	11313724	11314141	-2	Esrp1	protein-coding	22.1	417	17	53.3	1	53.27	8.77e-71	0.78
chr6	52211175	52211440	-433	Hoxa13	protein-coding	23.5	265	17	56.7	1	56.67	5.27e-76	1.16
chr6	83018996	83021681	-119	Tlx2	protein-coding	211.5	2685	17	509.4	14	36.39	0	0.95
chr7	150155214	150155319	-97	Ascl2	protein-coding	7.53	105	17	18.1	1	18.13	6.06e-17	0.96
chr8	35040616	35040711	-328	Rbpms	protein-coding	9.88	95	17	23.8	0.5	47.6	2.8e-30	1.18
chr9	119002449	119002729	31	Plcd1	protein-coding	14.4	280	17	34.6	1	34.57	1.28e-39	1
chr10	50614194	50615114	-803	Sim1	protein-coding	53.6	920	16	129.2	4	32.3	1.76e-142	0.98
chr11	102962450	102962598	448	Plcd3	protein-coding	11.3	148	16	27.2	2	13.6	1.8e-21	0.95
chr12	112680556	112680937	-126	Tnfaip2	protein-coding	24	381	16	57.8	2	28.9	4.98e-61	0.59
chr13	55933072	55933218	-359	Pitx1	protein-coding	12.7	146	16	30.6	0.5	61.2	2.13e-42	0.83
chr15	53178481	53178575	-790	Ext1	protein-coding	4	94	16	9.6	1	9.63	1.13e-06	0.25
chr15	102751042	102751229	-427	Hoxc13	protein-coding	20.2	187	16	48.7	1	48.73	3.03e-62	1.35
chr1	74759836	74760087	-148	Cyp27a1	protein-coding	17.2	251	16	41.4	2	20.68	9.34e-39	0
chr19	34550152	34550427	-664	Ch25h	protein-coding	21.4	275	16	51.6	3	17.19	7.34e-44	1.31
chr2	28772115	28772394	-294	Barhl1	protein-coding	13.6	279	16	32.9	0.5	65.73	5.37e-46	0.59
chr2	74505509	74505759	-733	Hoxd13	protein-coding	19.5	250	16	47	5	9.41	2.07e-29	1
chr2	74512337	74512680	-562	Hoxd12	protein-coding	21.2	343	16	51	3	17	7.34e-44	0.74
chr4	88427359	88427556	-578	Ifnz	protein-coding	19.3	197	16	46.5	6	7.74	3.22e-25	0.94
chr4	133074732	133074828	-98	Kdf1	protein-coding	8.47	96	16	20.4	1	20.4	1.59e-19	1.09
chr7	4741033	4741148	72	Tmem238	protein-coding	8	115	16	19.3	0.5	38.53	9.51e-24	0.75
chr8	19958719	19958875	-17	Gm15319	protein-coding	10.6	156	16	25.5	4	6.38	1.57e-12	0.58
chr8	74212644	74213381	-139	Insl3	protein-coding	49.9	737	16	120.1	4	30.03	5e-129	0.5
chr8	128433653	128434073	-487	BC021891	protein-coding	21.9	420	16	52.7	2	26.35	7.85e-54	1.31
chr9	23027184	23027294	-281	Bmper	protein-coding	13.4	110	16	32.3	1	32.3	1.44e-36	0.95
chr9	54612472	54612616	-11	Crabp1	protein-coding	6.82	144	16	16.4	0.5	32.87	4.42e-19	0.49
chr10	57696119	57696217	-745	Dux	protein-coding	5.65	98	15	13.6	3	4.53	1.61e-05	0.54
chr10	115024941	115025101	-185	Lgr5	protein-coding	8.24	160	15	19.8	1	19.83	3.18e-18	0.65
chr11	61191538	61191639	-11	Slc47a1	protein-coding	9.18	101	15	22.1	0.5	44.2	1.29e-28	1.27
chr11	96132153	96132541	-297	Hoxb9	protein-coding	19.5	388	15	47	1	47.03	1.45e-60	0.56
chr11	96212316	96212505	-536	Hoxb2	protein-coding	12.7	189	15	30.6	3	10.2	4.28e-20	1.31
chr11	98190966	98191060	-54	Neurod2	protein-coding	7.53	94	15	18.1	0.5	36.27	3.61e-22	0.76
chr12	31758870	31758945	74	Fam110c	protein-coding	4.71	75	15	11.3	0.5	22.67	7.42e-12	0.61
chr12	57714120	57714277	73	Nkx2-9	protein-coding	16	157	15	38.5	0.5	77.07	4.22e-57	1.91
chr13	40822400	40822518	-718	Gm26688	ncRNA	11.3	118	15	27.2	1	27.2	3.5e-29	1.72
chr13	95644815	95645521	-414	Otp	protein-coding	40.9	706	15	98.6	1	98.6	3.94e-155	1.31
chr15	102806956	102807818	-76	Hoxc9	protein-coding	49.2	862	15	118.4	2	59.22	9.76e-161	0.5
chr15	102845190	102845293	-100	Mir615	ncRNA	4.24	103	15	10.2	0.5	20.4	1.63e-10	0.56
chr17	26978876	26979065	-460	Nkx2-5	protein-coding	18.1	189	15	43.6	2	21.82	2.06e-41	1.31
chr17	35560885	35560983	-858	H2-Q8	protein-coding	4.94	98	15	11.9	2	5.95	8.31e-06	0.56
chr1	75356744	75356946	-22	Des	protein-coding	13.2	202	15	31.7	0.5	63.47	3.43e-44	0.97
chr19	45310593	45310668	-904	Lbx1	protein-coding	6.59	75	15	15.9	0.5	31.73	1.42e-17	0.75
chr1	129574212	129574793	96	Tmem163	protein-coding	30.4	581	15	73.1	6	12.18	3.85e-52	0.99
chr2	11627351	11627497	85	Il15ra	protein-coding	9.88	146	15	23.8	1	23.8	1.48e-23	0.95
chr2	30657103	30657366	23	1700001O22Rik	protein-coding	15.3	263	15	36.8	0.5	73.67	2.37e-53	0.99
chr2	35992833	35992908	-646	Rbm18	protein-coding	4	75	15	9.6	0.5	19.27	3.26e-09	0.44
chr2	60123345	60123586	-924	Cd302	protein-coding	17.9	241	15	43.1	2	21.53	2.06e-41	1.22
chr2	71376556	71376653	-656	Dlx1as	ncRNA	7.06	97	15	17	1	17	1.09e-15	0.83
chr2	74563510	74563640	-552	Mir10b	ncRNA	11.5	130	15	27.8	1	27.77	3.5e-29	1.12
chr2	104965570	104967624	70	Wt1os	ncRNA	114.1	2054	15	274.8	17	16.17	1.67e-221	0.56
chr2	179960667	179960933	-236	Lama5	protein-coding	10.6	266	15	25.5	1	25.5	2.47e-26	0.5
chr4	88436855	88437084	170	Gm13278	protein-coding	9.41	229	15	22.7	2	11.33	5.53e-16	0.27
chr4	88444962	88445037	-480	Gm13275	protein-coding	3.29	75	15	7.9	1	7.93	8.32e-05	0.37
chr4	114599001	114599170	-467	Foxe3	protein-coding	17.4	169	15	41.9	2	20.97	9.34e-39	0.97
chr4	123001851	123001946	-976	Oxct2a	protein-coding	8	95	15	19.3	0.5	38.53	9.51e-24	1.22
chr5	37259575	37259682	-181	Ppp2r2c	protein-coding	8.94	107	15	21.5	1	21.53	7.54e-21	0.84
chr5	140018997	140019486	-611	Uncx	protein-coding	24.9	489	15	60.1	3	20.02	2.67e-55	1.31
chr7	35970358	35970501	-975	Slc7a10	protein-coding	10.8	143	15	26.1	1	26.07	9.47e-28	1.05
chr8	19728810	19728937	-703	4930467E23Rik	protein-coding	6.12	127	15	14.7	2	7.37	2.93e-08	0.59
chr10	39647573	39647648	-881	2010001E11Rik	protein-coding	10.6	75	14	25.5	2	12.75	3.17e-19	1.86
chr10	51741433	51741936	-624	Vgll2	protein-coding	25.4	503	14	61.2	2	30.6	6.35e-67	0.98
chr10	61442431	61442506	-612	Col13a1	protein-coding	2.82	75	14	6.8	0.5	13.6	1.32e-05	0.37
chr1	34592403	34592545	-19	Cfc1	protein-coding	15.3	142	14	36.8	2	18.42	2.64e-32	1.28
chr1	74939649	74939939	-77	Cryba2	protein-coding	13.9	290	14	33.4	3	11.14	3.49e-23	0.99
chr11	9018434	9018785	99	Upp1	protein-coding	23.3	351	14	56.1	7	8.01	3.09e-31	1.48
chr11	52577923	52578488	-3	Fstl4	protein-coding	35.8	565	14	86.1	5	17.23	3.81e-73	0.81
chr11	70027403	70027502	40	Slc16a11	protein-coding	6.59	99	14	15.9	0.5	31.73	1.42e-17	0.73
chr11	74403898	74403973	-275	Rap1gap2	protein-coding	8	75	14	19.3	1	19.27	3.18e-18	1.22
chr11	96164169	96164267	-608	Hoxb5	protein-coding	6.35	98	14	15.3	1	15.3	3e-13	0.97
chr11	96178693	96178855	295	Mir10a	ncRNA	15.3	162	14	36.8	3	12.28	2.19e-26	1.03
chr11	96204884	96205055	-114	Hoxb3	protein-coding	12.9	171	14	31.2	1	31.17	4.62e-35	1.22
chr11	103610955	103611297	9	Wnt9b	protein-coding	24.5	342	14	58.9	2	29.47	1.72e-62	1.53
chr11	115971839	115971914	-327	Trim47	protein-coding	6.35	75	14	15.3	0.5	30.6	1.42e-17	1.12
chr12	57638161	57638352	-361	Nkx2-1	protein-coding	9.88	191	14	23.8	0.5	47.6	2.8e-30	0.78
chr12	74018754	74018862	-56	4930447C04Rik	protein-coding	5.88	108	14	14.2	1	14.17	4.52e-12	0.81
chr12	85909914	85909989	-827	Vsx2	protein-coding	6.82	75	14	16.4	1	16.43	1.87e-14	1.09
chr12	85982571	85982673	653	Vrtn	protein-coding	7.06	102	14	17	0.5	34	1.3e-20	1.09
chr12	112509240	112509447	36	Amn	protein-coding	12.9	207	14	31.2	3	10.39	4.13e-21	0.5
chr13	31649179	31649351	-774	Foxq1	protein-coding	14.1	172	14	34	0.5	68	1.2e-49	1.42
chr13	31716217	31717291	-931	Foxf2	protein-coding	75.3	1074	14	181.3	5	36.27	6.22e-208	1.09
chr13	34744952	34745129	248	Gm15908	ncRNA	8.24	177	14	19.8	0.5	39.67	9.51e-24	0.65
chr14	33278734	33278856	300	Chat	protein-coding	4.24	122	14	10.2	0.5	20.4	1.63e-10	0.39
chr14	49285306	49285517	-627	Otx2	protein-coding	14.1	211	14	34	1	34	1.28e-39	0.4
chr15	31297586	31297878	-218	Ankrd33b	protein-coding	27.3	292	14	65.7	3	21.91	6.51e-62	1.71
chr15	81878823	81878898	-832	Nhp2l1	protein-coding	9.18	75	14	22.1	1	22.1	3.42e-22	1.57
chr15	98608858	98609322	-509	Wnt10b	protein-coding	18.4	464	14	44.2	2	22.1	9.37e-43	0.97
chr15	98619656	98620813	-54	Wnt1	protein-coding	54.4	1157	14	130.9	6	21.82	5.8e-122	0.65
chr16	18591350	18591479	-650	Tbx1	protein-coding	15.3	129	14	36.8	1	36.83	1.02e-42	1.07
chr17	35516314	35516435	-188	H2-Q4	protein-coding	9.18	121	14	22.1	0.5	44.2	1.29e-28	1.16
chr17	44874492	44874567	-932	Runx2	protein-coding	7.06	75	14	17	0.5	34	1.3e-20	1.09
chr17	47046593	47046668	-804	Prph2	protein-coding	5.41	75	14	13	1	13.03	6.36e-11	0.97
chr18	47009175	47009484	-364	Lvrn	protein-coding	16.9	309	14	40.8	0.5	81.6	6.76e-61	1
chr19	42277624	42277699	-919	Sfrp5	protein-coding	5.65	75	14	13.6	2	6.8	2.07e-07	0.97
chr2	31495255	31495944	42	Prdm12	protein-coding	53.9	689	14	129.8	3	43.26	3.62e-158	0.78
chr2	74559996	74560071	-2	Hoxd4	protein-coding	8	75	14	19.3	0.5	38.53	9.51e-24	1.22
chr2	146911813	146911888	-769	Nkx2-4	protein-coding	6.82	75	14	16.4	1	16.43	1.87e-14	1.09
chr2	151969371	151969490	85	Tcf15	protein-coding	4.94	119	14	11.9	0.5	23.8	7.42e-12	0.56
chr2	164683635	164683731	-475	Pltp	protein-coding	8.24	96	14	19.8	0.5	39.67	9.51e-24	1.27
chr3	107397804	107397879	-108	Alx3	protein-coding	3.29	75	14	7.9	0.5	15.87	9.4e-07	0.42
chr4	134972605	134972680	-94	Mir700	ncRNA	4.94	75	14	11.9	0.5	23.8	7.42e-12	0.61
chr4	151503374	151503449	-377	Espn	protein-coding	6.59	75	14	15.9	0.5	31.73	1.42e-17	1.12
chr5	24033563	24033729	-980	Gbx1	protein-coding	15.8	166	14	38	1	37.97	2.75e-44	0.65
chr5	91568215	91568310	-363	Areg	protein-coding	8.71	95	14	21	1	20.97	1.59e-19	1.35
chr5	137790465	137790581	-814	Ephb4	protein-coding	6.12	116	14	14.7	0.5	29.47	4.25e-16	0.97
chr6	125299649	125299744	-45	Tnfrsf1a	protein-coding	5.18	95	14	12.5	0.5	24.93	3.09e-13	0.61
chr6	4697607	4697682	338	Peg10	protein-coding	5.18	75	14	12.5	0.5	24.93	3.09e-13	0.97
chr6	17230915	17230990	-233	Cav2	protein-coding	8.71	75	14	21	0.5	41.93	2.38e-25	1.35
chr6	52185354	52185547	-512	Hoxa10	protein-coding	12.7	193	14	30.6	2	15.3	5.86e-25	0.7
chr6	67326098	67326368	-102	Il12rb2	protein-coding	14.1	270	14	34	5	6.8	1.55e-17	0
chr7	116318606	116318722	57	Lmo1	protein-coding	5.88	116	14	14.2	1	14.17	4.52e-12	0.81
chr7	138697204	138697545	-202	Hmx2	protein-coding	26.4	341	14	63.5	1	63.47	1.88e-88	1.53
chr8	19892926	19893001	47	6820431F20Rik	pseudo	3.53	75	14	8.5	1	8.5	1.02e-05	0.56
chr8	89997388	89997513	435	Gm2694	ncRNA	5.88	125	14	14.2	0.5	28.33	4.25e-16	0.74
chr9	30939297	30939445	13	St14	protein-coding	20.7	148	14	49.9	1	49.87	6.17e-64	1.47
chr9	74695209	74695361	-959	Gm16551	ncRNA	16.9	152	14	40.8	2	20.4	1.92e-37	1.12
chr9	78243378	78243473	-159	Ddx43	protein-coding	10.8	95	14	26.1	0.5	52.13	2.24e-35	1.72
chr10	80640962	80641037	-707	Snord37	snoRNA	4.94	75	13	11.9	2	5.95	8.31e-06	0.61
chr11	69778102	69778177	-142	Cldn7	protein-coding	3.06	75	13	7.4	0.5	14.73	9.4e-07	0.49
chr11	95867847	95867969	-650	Igf2bp1	protein-coding	8.71	122	13	21	1	20.97	1.59e-19	0.83
chr11	96142239	96142422	-889	Hoxb8	protein-coding	16.2	183	13	39.1	2	19.55	3.84e-36	0.74
chr11	98209723	98209849	66	Ppp1r1b	protein-coding	12.5	126	13	30	0.5	60.07	2.13e-42	0.96
chr1	4487316	4487599	-22	Sox17	protein-coding	24.2	283	13	58.4	0.5	116.74	8.95e-97	1.2
chr1	75260668	75260773	63	Ptprn	protein-coding	4.24	105	13	10.2	0.5	20.4	1.63e-10	0.5
chr1	78193505	78194014	-48	Pax3	protein-coding	30.4	509	13	73.1	0.5	146.2	1.44e-128	0.56
chr1	121970391	121970466	-71	Tmem37	protein-coding	4.94	75	13	11.9	0.5	23.8	7.42e-12	0.61
chr12	88942801	88942876	-777	Oog1	protein-coding	7.53	75	13	18.1	0.5	36.27	3.61e-22	1.27
chr13	31898001	31898076	-477	Foxc1	protein-coding	5.18	75	13	12.5	1	12.47	8.32e-10	0.83
chr13	54890331	54890406	-398	Tspan17	protein-coding	4.71	75	13	11.3	0.5	22.67	7.42e-12	0.61
chr14	49288458	49288563	-453	Otx2os1	ncRNA	4.24	105	13	10.2	0.5	20.4	1.63e-10	0.65
chr14	51427221	51427400	136	Rpph1	ncRNA	11.1	179	13	26.6	0.5	53.27	2.24e-35	0.78
chr14	57724312	57724550	-892	Gjb2	protein-coding	8.47	238	13	20.4	0.5	40.8	2.38e-25	0.5
chr15	102766724	102766920	-462	Hoxc12	protein-coding	19.3	196	13	46.5	2	23.23	1.81e-45	1.71
chr16	97578362	97578455	73	Bace2	protein-coding	5.88	93	13	14.2	0.5	28.33	4.25e-16	0.65
chr17	86019640	86019752	-478	Six3	protein-coding	5.65	112	13	13.6	0.5	27.2	1.19e-14	0.81
chr17	35478989	35479614	23	H2-Q2	protein-coding	37.4	625	13	90.1	2	45.05	1.15e-112	1.45
chr18	50212657	50212750	-233	Tnfaip8	protein-coding	6.59	93	13	15.9	1	15.87	3e-13	0.96
chr18	66098621	66098822	22	Rax	protein-coding	16.5	201	13	39.7	0.5	79.33	5.41e-59	1.12
chr19	24105221	24105629	84	Fam189a2	protein-coding	16.2	408	13	39.1	1	39.1	1.85e-47	0.66
chr19	60544256	60544331	-86	Prlhr	protein-coding	4.47	75	13	10.8	1	10.77	1.11e-07	0.81
chr2	10292916	10293402	-904	Sfmbt2	protein-coding	33.4	486	13	80.5	1	80.47	5.2e-120	0.97
chr2	22149125	22149200	32	Myo3a	protein-coding	6.82	75	13	16.4	0.5	32.87	4.42e-19	1.09
chr2	127161821	127162002	16	Dusp2	protein-coding	14.8	181	13	35.7	1	35.7	3.66e-41	1.35
chr2	170321435	170321794	-314	Pfdn4	protein-coding	30.4	359	13	73.1	2	36.55	2.94e-85	1.48
chr3	135488552	135488627	-32	Slc39a8	protein-coding	6.35	75	13	15.3	1	15.3	3e-13	0.96
chr3	27836817	27836914	-737	Pld1	protein-coding	4.24	97	13	10.2	0.5	20.4	1.63e-10	0.56
chr3	51464506	51464581	-558	Mgst2	protein-coding	3.53	75	13	8.5	1	8.5	1.02e-05	0.56
chr4	88940235	88940310	251	Cdkn2a	protein-coding	8	75	13	19.3	0.5	38.53	9.51e-24	1.22
chr4	141573410	141573504	-356	4930455G09Rik	ncRNA	9.41	94	13	22.7	1	22.67	3.42e-22	1.42
chr4	141640543	141640830	-467	Tmem51	protein-coding	17.2	287	13	41.4	3	13.79	5.85e-32	1
chr5	24236683	24236758	-222	Wdr86	protein-coding	8	75	13	19.3	1	19.27	3.18e-18	1.42
chr5	93031494	93031569	-546	Stbd1	protein-coding	5.65	75	13	13.6	0.5	27.2	1.19e-14	0.83
chr5	108154706	108154942	1	Gfi1	protein-coding	14.4	236	13	34.6	2	17.28	8.35e-30	0.98
chr5	145119359	145119434	2	Dmr	ncRNA	5.65	75	13	13.6	1	13.6	6.36e-11	0.83
chr6	30125806	30126154	-643	BB283400	ncRNA	27.3	348	13	65.7	6	10.96	1.26e-43	0.65
chr6	38587390	38587541	-226	Klrg2	protein-coding	10.1	151	13	24.4	2	12.18	3.98e-18	0.74
chr6	52168397	52168817	-35	Hoxa7	protein-coding	27.5	420	13	66.3	2	33.15	1.89e-74	1.35
chr6	52177609	52177684	-277	Hoxa9	protein-coding	7.06	75	13	17	2	8.5	5.61e-11	1.09
chr6	83036262	83036604	74	Lbx2	protein-coding	19.8	342	13	47.6	2	23.8	7.68e-47	0.5
chr7	132493311	132493386	-48	4933440M02Rik	ncRNA	6.12	75	13	14.7	1	14.73	4.52e-12	0.96
chr7	138685804	138686088	-531	Hmx3	protein-coding	19.3	284	13	46.5	1	46.47	6.83e-59	0.5
chr7	144425531	144425841	-680	Gm10578	ncRNA	15.1	310	13	36.3	3	12.09	2.19e-26	0.74
chr8_random	332853	332928	-34	Gm21944	pseudo	5.65	75	13	13.6	1	13.6	6.36e-11	0.83
chr8	36889514	36889589	62	Cldn23	protein-coding	5.18	75	13	12.5	1	12.47	8.32e-10	0.78
chr8	126084390	126085840	-209	Gm22109	rRNA	75.5	1450	13	181.9	2	90.95	1.15e-278	0.26
chr9	24429010	24429085	-582	Cypt4	protein-coding	4.24	75	13	10.2	1	10.2	1.11e-07	0.56
chr9	27106323	27106445	-429	Igsf9b	protein-coding	5.41	122	13	13	0.5	26.07	1.19e-14	0.7
chr9	63606072	63606147	-308	Smad3	protein-coding	3.06	75	13	7.4	1	7.37	8.32e-05	0.49
chr9	91260691	91260766	-91	Zic1	protein-coding	7.76	75	13	18.7	0.5	37.4	3.61e-22	1.22
chrX	10901443	10901518	-305	Gm14476	protein-coding	3.06	75	13	7.4	0.5	14.73	9.4e-07	0.37
chrX	134104407	134104674	-753	Il1rapl2	protein-coding	15.1	267	13	36.3	1	36.27	1.02e-42	0.99
chr10	43725063	43725186	-472	Aim1	protein-coding	9.88	123	12	23.8	3	7.93	2.07e-13	1.42
chr10	76629577	76629688	-357	Col18a1	protein-coding	6.35	111	12	15.3	0.5	30.6	1.42e-17	0.98
chr10	77531790	77531865	-286	Icosl	protein-coding	3.06	75	12	7.4	0.5	14.73	9.4e-07	0.3
chr10	93294105	93294180	-158	Usp44	protein-coding	9.41	75	12	22.7	0.5	45.33	1.29e-28	1.72
chr10	119885750	119885825	-621	Mir763	ncRNA	9.65	75	12	23.2	0.5	46.47	2.8e-30	1.72
chr10	9395282	9395378	-324	Samd5	protein-coding	9.65	96	12	23.2	0.5	46.47	2.8e-30	1.09
chr11	6963109	6963184	-346	Adcy1	protein-coding	3.06	75	12	7.4	1	7.37	8.32e-05	0.59
chr11	45793694	45793769	-81	Sox30	protein-coding	3.53	75	12	8.5	0.5	17	5.88e-08	0.78
chr11	55421749	55421824	-86	Glra1	protein-coding	4.71	75	12	11.3	0.5	22.67	7.42e-12	0.49
chr11	70043605	70043801	-403	Bcl6b	protein-coding	20.2	196	12	48.7	2	24.37	3.2e-48	0.97
chr11	75841795	75841870	-548	Fam101b	protein-coding	6.59	75	12	15.9	0.5	31.73	1.42e-17	1.35
chr11	76485272	76485375	-649	Bhlha9	protein-coding	5.65	103	12	13.6	0.5	27.2	1.19e-14	0.98
chr11	84338553	84339612	-46	Lhx1	protein-coding	61.2	1059	12	147.3	5	29.47	2.26e-156	1.35
chr11	95005014	95005909	-906	A730090H04Rik	ncRNA	67.3	895	12	162.1	5	32.41	9.67e-179	1.33
chr11	95376069	95376212	-261	Nxph3	protein-coding	12.2	143	12	29.5	0.5	58.93	1.28e-40	1.03
chr11	96064185	96064563	-394	Gm11538	ncRNA	21.6	378	12	52.1	1	52.13	4.65e-69	0.42
chr11	96126211	96126309	-218	Mir196a-1	ncRNA	3.53	98	12	8.5	0.5	17	5.88e-08	0.59
chr11	96710303	96710378	-850	Copz2	protein-coding	4.24	75	12	10.2	1	10.2	1.11e-07	0.65
chr11	100831785	100831959	59	Ptrf	protein-coding	10.4	174	12	24.9	2	12.47	3.98e-18	0.7
chr11	103993401	103993505	-642	Crhr1	protein-coding	3.76	104	12	9.1	0.5	18.13	3.26e-09	0.78
chr11	115183531	115183814	-440	Ush1g	protein-coding	15.1	283	12	36.3	4	9.07	2.61e-22	0.5
chr11	117274805	117274880	-861	Gm11729	ncRNA	4.94	75	12	11.9	0.5	23.8	7.42e-12	0.81
chr11	119409878	119410198	94	Gm11762	ncRNA	16.2	320	12	39.1	1	39.1	1.85e-47	0.74
chr11	120522895	120522991	-792	Notum	protein-coding	6.59	96	12	15.9	1	15.87	3e-13	0.97
chr1	19198527	19198602	-431	Tfap2b	protein-coding	5.41	75	12	13	1	13.03	6.36e-11	0.97
chr1	24594316	24594472	-118	Col19a1	protein-coding	6.12	156	12	14.7	1	14.73	4.52e-12	0.7
chr1	55462220	55462295	-533	Plcl1	protein-coding	3.76	75	12	9.1	1	9.07	1.13e-06	0.65
chr1	91828231	91828498	-613	Gbx2	protein-coding	12.2	267	12	29.5	0.5	58.93	1.28e-40	1.31
chr1	95132324	95132428	-98	Sned1	protein-coding	8	104	12	19.3	1	19.27	3.18e-18	1.35
chr12	74147733	74148101	-218	Six1	protein-coding	23.1	368	12	55.5	0.5	111.07	1.33e-90	0.99
chr12	86492183	86492258	-6	Rps6kl1	protein-coding	5.88	75	12	14.2	0.5	28.33	4.25e-16	1.16
chr12	105712032	105712107	-623	Gsc	protein-coding	4	75	12	9.6	0.5	19.27	3.26e-09	0.44
chr1	137947435	137947528	100	Ascl5	protein-coding	4.71	93	12	11.3	0.5	22.67	7.42e-12	0.59
chr1	173465457	173465638	-122	Itln1	protein-coding	14.1	181	12	34	8	4.25	7.45e-12	0.99
chr1	194978914	194979008	-345	Irf6	protein-coding	9.18	94	12	22.1	0.5	44.2	1.29e-28	1.42
chr12	57692049	57692124	40	C87198	ncRNA	8.24	75	12	19.8	4	4.96	5.16e-08	1.42
chr12	58647358	58647701	-421	Foxa1	protein-coding	22.6	343	12	54.4	0.5	108.8	1.46e-88	1.31
chr13	22102031	22102129	-470	Prss16	protein-coding	6.82	98	12	16.4	1	16.43	1.87e-14	1.16
chr13	49343554	49343629	-59	Susd3	protein-coding	6.12	75	12	14.7	0.5	29.47	4.25e-16	1.35
chr13	51265738	51265834	-608	Nxnl2	protein-coding	8	96	12	19.3	1	19.27	3.18e-18	1.27
chr13	53077146	53077221	-775	Nfil3	protein-coding	6.12	75	12	14.7	0.5	29.47	4.25e-16	1.12
chr13	56398227	56398337	-370	Cxcl14	protein-coding	5.65	110	12	13.6	1	13.6	6.36e-11	0.97
chr13	56539253	56539352	-414	Slc25a48	protein-coding	7.06	99	12	17	2	8.5	5.61e-11	1.35
chr13	66542131	66542206	-114	2410141K09Rik	protein-coding	3.53	75	12	8.5	1	8.5	1.02e-05	0.65
chr13	96295061	96295182	74	F2rl1	protein-coding	10.8	121	12	26.1	1	26.07	9.47e-28	1.22
chr13	113777073	113777169	-889	Ccno	protein-coding	6.59	96	12	15.9	0.5	31.73	1.42e-17	0.97
chr14	22809521	22809617	-746	Zfp503	protein-coding	7.76	96	12	18.7	0.5	37.4	3.61e-22	1.16
chr14	69789491	69789776	-226	Nkx2-6	protein-coding	16.9	285	12	40.8	3	13.6	8e-31	0.74
chr14	121904334	121904430	94	Slc15a1	protein-coding	6.59	96	12	15.9	1	15.87	3e-13	1.16
chr14	122874245	122874320	139	2610035F20Rik	ncRNA	5.65	75	12	13.6	0.5	27.2	1.19e-14	0.97
chr15	78672786	78673025	-172	Cdc42ep1	protein-coding	14.1	239	12	34	3	11.33	3.08e-24	0.99
chr15	89207593	89207769	-213	Tymp	protein-coding	11.5	176	12	27.8	2	13.88	1.8e-21	0.99
chr15	32175207	32175282	676	Sema5a	protein-coding	3.76	75	12	9.1	0.5	18.13	3.26e-09	0.78
chr15	74346437	74346512	-152	Adgrb1	protein-coding	5.18	75	12	12.5	0.5	24.93	3.09e-13	1.16
chr16	18776856	18776931	-47	Cldn5	protein-coding	5.88	75	12	14.2	0.5	28.33	4.25e-16	0.97
chr16	22163230	22163444	35	Igf2bp2	protein-coding	9.88	214	12	23.8	0.5	47.6	2.8e-30	0.74
chr16	91225499	91225698	-197	Olig2	protein-coding	11.8	199	12	28.3	1	28.33	1.25e-30	0.74
chr16	94084503	94085059	-724	Sim2	protein-coding	42.4	556	12	102	5	20.4	1.45e-93	0.97
chr17	14340815	14340944	-41	Dact2	protein-coding	11.3	129	12	27.2	0.5	54.4	4.15e-37	0.78
chr17	24795477	24795615	-176	Npw	protein-coding	7.53	138	12	18.1	2	9.07	6.19e-12	1.31
chr17	27693071	27693198	-385	Hmga1	protein-coding	6.59	127	12	15.9	0.5	31.73	1.42e-17	0.7
chr17	32303688	32303763	72	Notch3	protein-coding	3.06	75	12	7.4	0.5	14.73	9.4e-07	0.49
chr17	34115806	34116049	-191	H2-K2	pseudo	11.5	243	12	27.8	1	27.77	3.5e-29	0.5
chr17	36249232	36249350	-670	C920025E04Rik	protein-coding	5.65	118	12	13.6	1	13.6	6.36e-11	0.49
chr17	47574178	47574476	-3	1700001C19Rik	protein-coding	21.9	298	12	52.7	0.5	105.4	1.67e-84	1.35
chr17	47970534	47970737	-395	Mdfi	protein-coding	12.9	203	12	31.2	3	10.39	4.13e-21	0.96
chr17	67704111	67704186	-349	Ptprm	protein-coding	5.41	75	12	13	0.5	26.07	1.19e-14	1.16
chr17	74397408	74397621	-258	Srd5a2	protein-coding	16	213	12	38.5	2	19.27	7.5e-35	1.35
chr17	87152453	87152528	-714	Epas1	protein-coding	5.88	75	12	14.2	0.5	28.33	4.25e-16	1.16
chr17	88197861	88197936	-564	Kcnk12	protein-coding	6.59	75	12	15.9	0.5	31.73	1.42e-17	0.96
chr18	11052107	11052354	-278	Gata6	protein-coding	10.4	247	12	24.9	1	24.93	6.18e-25	0.49
chr18	36886995	36887070	-563	Cd14	protein-coding	5.18	75	12	12.5	1	12.47	8.32e-10	1.16
chr18	61173876	61173990	-80	Slc6a7	protein-coding	8.24	114	12	19.8	0.5	39.67	9.51e-24	0.84
chr18	78032875	78033016	-344	Pstpip2	protein-coding	8	141	12	19.3	2	9.63	6.48e-13	0.74
chr19	45224646	45225661	-52	Tlx1	protein-coding	52.2	1015	12	125.8	4	31.45	1.82e-136	1.09
chr19	3322421	3322578	-802	Cpt1a	protein-coding	14.6	157	12	35.1	0.5	70.27	1.71e-51	1.27
chr19	43686651	43686977	-1	Nkx2-3	protein-coding	24	326	12	57.8	0.5	115.6	1.04e-94	1.27
chr2	9811441	9811591	-349	9230102O04Rik	ncRNA	13.6	150	12	32.9	1	32.87	1.44e-36	1.09
chr2	33496650	33496900	62	C130021I20Rik	ncRNA	26.8	250	12	64.6	2	32.3	2.03e-71	1.24
chr2	65203126	65203201	-706	Mir6337	ncRNA	6.35	75	12	15.3	0.5	30.6	1.42e-17	1.12
chr2	71366976	71367073	-478	Dlx1	protein-coding	6.12	97	12	14.7	0.5	29.47	4.25e-16	0.97
chr2	74554467	74554701	-397	Hoxd3os1	ncRNA	17.2	234	12	41.4	0.5	82.73	8.25e-63	0.98
chr2	74589875	74589974	-817	LOC102634401	ncRNA	10.8	99	12	26.1	1	26.07	9.47e-28	1.91
chr2	79297024	79297099	-268	Neurod1	protein-coding	4	75	12	9.6	0.5	19.27	3.26e-09	0.65
chr2	93482462	93482537	-92	Alx4	protein-coding	3.06	75	12	7.4	0.5	14.73	9.4e-07	0.49
chr2	119150822	119150940	-639	Dll4	protein-coding	9.41	118	12	22.7	0.5	45.33	1.29e-28	0.98
chr2	148234407	148234482	-520	Thbd	protein-coding	7.53	75	12	18.1	1	18.13	6.06e-17	1.27
chr2	152452012	152452087	-695	Rem1	protein-coding	5.41	75	12	13	0.5	26.07	1.19e-14	1.16
chr2	164773161	164773260	-509	Mmp9	protein-coding	4	99	12	9.6	0.5	19.27	3.26e-09	0.78
chr2	172376211	172376568	-102	Tfap2c	protein-coding	20.9	357	12	50.4	1	50.43	1.23e-65	0.74
chr2	175405742	175405817	-983	Gm14405	pseudo	3.76	75	12	9.1	1	9.07	1.13e-06	0.56
chr2	180511751	180511958	-249	Bhlhe23	protein-coding	12.7	207	12	30.6	2	15.3	5.86e-25	0.99
chr2	181406203	181406343	72	Sox18	protein-coding	10.8	140	12	26.1	1	26.07	9.47e-28	1.29
chr3	37623821	37623896	-576	Gm5148	protein-coding	9.88	75	12	23.8	2	11.9	4.79e-17	1.72
chr3	95206796	95206871	-70	4930558C23Rik	ncRNA	10.4	75	12	24.9	1	24.93	6.18e-25	1.86
chr3	130814641	130815807	-485	Lef1	protein-coding	51.5	1166	12	124.1	2	62.05	1.94e-171	0.33
chr4	3799343	3799441	-140	Mos	protein-coding	5.41	98	12	13	0.5	26.07	1.19e-14	0.78
chr4	59451382	59451777	-74	Susd1	protein-coding	22.4	395	12	53.8	2	26.92	2.96e-55	0.66
chr4	102888267	102888342	-815	Slc35d1	protein-coding	4.47	75	12	10.8	0.5	21.53	1.63e-10	0.81
chr4	108056086	108056445	-5	Fam159a	protein-coding	25.2	359	12	60.6	3	20.21	2.67e-55	0.99
chr4	114494306	114494381	18	Gm12830	ncRNA	5.18	75	12	12.5	0.5	24.93	3.09e-13	0.97
chr4	123021264	123021388	-831	Bmp8a	protein-coding	9.88	124	12	23.8	0.5	47.6	2.8e-30	1.31
chr4	125599945	125600042	-439	2610028E06Rik	ncRNA	6.59	97	12	15.9	0.5	31.73	1.42e-17	0.97
chr4	129784008	129784083	-755	Pef1	protein-coding	4.94	75	12	11.9	1	11.9	1e-08	0.97
chr4	132566534	132566721	-794	Ahdc1	protein-coding	14.4	187	12	34.6	2	17.28	8.35e-30	0.74
chr4	142889576	142889719	-180	Pdpn	protein-coding	12.2	143	12	29.5	1	29.47	4.3e-32	1.12
chr4	151532805	151532935	-106	Hes2	protein-coding	12.7	130	12	30.6	0.5	61.2	2.13e-42	1.47
chr4	151665708	151665783	26	Hes3	protein-coding	5.18	75	12	12.5	2	6.23	1.36e-06	0.83
chr5	15032932	15033007	38	Gm17019	protein-coding	4.94	75	12	11.9	2	5.95	8.31e-06	0.81
chr5	21850735	21851091	-390	Reln	protein-coding	25.6	356	12	61.8	1	61.77	7.37e-85	1
chr5	22252780	22252873	-124	A930003O13Rik	ncRNA	7.53	93	12	18.1	0.5	36.27	3.61e-22	1.09
chr5	26366198	26366273	-190	Speer4a	protein-coding	3.06	75	12	7.4	1	7.37	8.32e-05	0.42
chr5	28537571	28537646	-900	Cnpy1	protein-coding	4.94	75	12	11.9	0.5	23.8	7.42e-12	0.7
chr5	44259855	44259930	-156	Cd38	protein-coding	5.41	75	12	13	0.5	26.07	1.19e-14	1.16
chr5	52582433	52582508	550	9230114K14Rik	ncRNA	6.82	75	12	16.4	0.5	32.87	4.42e-19	1.27
chr5	67490054	67490586	45	Phox2b	protein-coding	40.2	532	12	96.9	0.5	193.8	7.72e-180	0.97
chr5	74039849	74039924	-916	Sgcb	protein-coding	5.65	75	12	13.6	1	13.6	6.36e-11	0.97
chr5	75471067	75471174	-506	Gsx2	protein-coding	5.18	107	12	12.5	0.5	24.93	3.09e-13	1.45
chr5	77837133	77837227	-110	Igfbp7	protein-coding	5.65	94	12	13.6	0.5	27.2	1.19e-14	0.97
chr5	127721816	127721891	-343	Tmem132c	protein-coding	5.18	75	12	12.5	0.5	24.93	3.09e-13	0.97
chr5	139828056	139828159	-464	Cyp2w1	protein-coding	4.94	103	12	11.9	2	5.95	8.31e-06	0.98
chr5	141125724	141125799	-776	Ttyh3	protein-coding	5.65	75	12	13.6	0.5	27.2	1.19e-14	0.97
chr5	143005981	143006056	12	Papolb	protein-coding	6.59	75	12	15.9	1	15.87	3e-13	1.12
chr6	30120001	30120076	-301	Mir183	ncRNA	5.18	75	12	12.5	0.5	24.93	3.09e-13	1.16
chr6	30124387	30124888	-512	Mirc35hg	ncRNA	45.6	501	12	109.9	1	109.94	2.57e-177	0.75
chr6	52115504	52115760	-41	Hoxaas2	ncRNA	8.47	256	12	20.4	1	20.4	1.59e-19	0
chr6	52195009	52196799	-95	Hoxa11	protein-coding	96.2	1790	12	231.8	12	19.31	7.06e-204	1.31
chr6	125330503	125330602	-30	Plekhg6	protein-coding	5.18	99	12	12.5	0.5	24.93	3.09e-13	1.16
chr6	128836751	128836826	-817	Clec2i	protein-coding	3.29	75	12	7.9	1	7.93	8.32e-05	0.49
chr7	16657156	16657250	-88	Zfp541	protein-coding	8	94	12	19.3	0.5	38.53	9.51e-24	1.27
chr7	20381987	20382141	94	Cblc	protein-coding	13.6	154	12	32.9	0.5	65.73	5.37e-46	1.29
chr7	20408757	20408832	-690	Bcl3	protein-coding	2.59	75	12	6.2	0.5	12.47	1.32e-05	0.49
chr7	31250669	31250744	-96	Nphs1os	ncRNA	8	75	12	19.3	2	9.63	6.48e-13	1.71
chr7	53631344	53631472	-436	Myod1	protein-coding	6.35	128	12	15.3	1	15.3	3e-13	0.97
chr7	56892663	56893308	-780	Dbx1	protein-coding	28.9	645	12	69.7	5	13.94	7.18e-53	0.5
chr7	58766159	58766234	-203	Ano5	protein-coding	6.35	75	12	15.3	0.5	30.6	1.42e-17	1.12
chr7	108081025	108081152	-413	Arhgef17	protein-coding	10.8	127	12	26.1	1	26.07	9.47e-28	1.16
chr7	116925204	116925279	-182	Nrip3	protein-coding	6.59	75	12	15.9	1	15.87	3e-13	1.16
chr7	148136709	148136784	-608	Ifitm5	protein-coding	6.12	75	12	14.7	1	14.73	4.52e-12	1.12
chr7	149692925	149693022	-297	Prr33	ncRNA	6.82	97	12	16.4	1	16.43	1.87e-14	1.16
chr7	152046858	152047197	-264	Fgf4	protein-coding	16.7	339	12	40.2	1	40.23	4.62e-49	0
chr8_random	718294	718369	-547	Gm21119	protein-coding	3.06	75	12	7.4	1	7.37	8.32e-05	0.49
chr8	108490194	108490476	-320	Slc12a4	protein-coding	16.9	282	12	40.8	1	40.8	4.62e-49	1.53
chr8	122223605	122223998	-108	Atp2c2	protein-coding	21.4	393	12	51.6	4	12.89	6.49e-38	0.81
chr8	126418744	126418850	-122	Acta1	protein-coding	4.71	106	12	11.3	1	11.33	1e-08	0.78
chr9_random	52370	52445	-755	4930526I15Rik	ncRNA	8	75	12	19.3	1	19.27	3.18e-18	1.42
chr9	54547082	54547188	-231	Dnaja4	protein-coding	4.24	106	12	10.2	0.5	20.4	1.63e-10	0.59
chr9	61874441	61874575	89	Paqr5	protein-coding	9.41	134	12	22.7	0.5	45.33	1.29e-28	1.16
chr9	71062364	71063420	156	Gm3458	ncRNA	49.9	1056	12	120.1	11	10.92	2.55e-79	1
chr9	71064042	71064248	549	Aldh1a2	protein-coding	14.8	206	12	35.7	0.5	71.4	1.71e-51	0.85
chr9	75195345	75195420	-183	Bcl2l10	protein-coding	7.06	75	12	17	0.5	34	1.3e-20	1.53
chr9	105863347	105863422	-410	Col6a5	protein-coding	3.29	75	12	7.9	0.5	15.87	9.4e-07	0.49
chr9	107608485	107608598	-619	Sema3f	protein-coding	11.1	113	12	26.6	0.5	53.27	2.24e-35	1.22
chrUn_random	4834249	4834324	-314	Mucl1	protein-coding	6.12	75	12	14.7	1	14.73	4.52e-12	1.12
chrX	10891940	10892015	-238	Gm14482	protein-coding	2.82	75	12	6.8	0.5	13.6	1.32e-05	0.37
chrX	17723037	17723112	78	Dusp21	protein-coding	4.94	75	12	11.9	0.5	23.8	7.42e-12	0.97
chr10	19075797	19076106	-394	Olig3	protein-coding	23.8	309	11	57.2	3	19.08	2.03e-51	1.16
chr10	19572010	19572085	-782	Slc35d3	protein-coding	3.29	75	11	7.9	0.5	15.87	9.4e-07	0.42
chr10	19868513	19868747	-96	Map7	protein-coding	12.5	234	11	30	2	15.02	5.86e-25	1
chr10	21868172	21870908	-464	E030030I06Rik	protein-coding	209.2	2736	11	503.8	17	29.63	0	0.61
chr10	22121849	22121948	-721	Gm10825	ncRNA	2.59	99	11	6.2	0.5	12.47	1.32e-05	0.4
chr10	51397538	51397686	46	Rfx6	protein-coding	8.47	148	11	20.4	1	20.4	1.59e-19	0.83
chr10	61595014	61595089	-787	Neurog3	protein-coding	5.41	75	11	13	1	13.03	6.36e-11	1.16
chr10	102491877	102492076	-565	Alx1	protein-coding	15.8	199	11	38	0.5	75.93	3.21e-55	0.95
chr11	34934353	34934428	-568	Slit3	protein-coding	4	75	11	9.6	0.5	19.27	3.26e-09	0.49
chr11	57646306	57646381	-694	Hand1	protein-coding	3.76	75	11	9.1	1	9.07	1.13e-06	0.5
chr11	70165358	70165624	42	Alox15	protein-coding	12	266	11	28.9	0.5	57.8	7.41e-39	0.78
chr11	79967574	79967797	21	Adap2	protein-coding	14.8	223	11	35.7	1	35.7	3.66e-41	1
chr11	82764623	82764902	-842	Slfn5	protein-coding	14.1	279	11	34	2	17	8.35e-30	0.99
chr11	85702942	85703133	-528	Tbx4	protein-coding	13.4	191	11	32.3	1	32.3	1.44e-36	1.16
chr11	94938133	94938275	-79	Itga3	protein-coding	11.5	142	11	27.8	0.5	55.53	4.15e-37	1.45
chr11	97361590	97361740	-11	4933428G20Rik	protein-coding	7.53	150	11	18.1	0.5	36.27	3.61e-22	0.56
chr11	99665702	99665777	21	Gm11569	protein-coding	3.53	75	11	8.5	0.5	17	5.88e-08	0.56
chr11	100007634	100007709	-431	Krt19	protein-coding	5.41	75	11	13	1	13.03	6.36e-11	0.97
chr11	101969446	101969521	-393	Pyy	protein-coding	4.47	75	11	10.8	1	10.77	1.11e-07	0.7
chr11	102807811	102808146	-203	C1ql1	protein-coding	14.1	335	11	34	0.5	68	1.2e-49	0.74
chr12	9580256	9580383	-929	Osr1	protein-coding	12.2	127	11	29.5	0.5	58.93	1.28e-40	1.27
chr12	74685369	74685465	-366	Prkch	protein-coding	6.35	96	11	15.3	1	15.3	3e-13	1.12
chr1	72921364	72921439	38	Igfbp5	protein-coding	6.12	75	11	14.7	0.5	29.47	4.25e-16	1.16
chr1	89160683	89160798	-199	Efhd1	protein-coding	7.29	115	11	17.6	0.5	35.13	1.3e-20	0.98
chr1	123425363	123425462	-370	Htr5b	protein-coding	6.59	99	11	15.9	1	15.87	3e-13	0.97
chr1	133964547	133964622	55	Mfsd4	protein-coding	4	75	11	9.6	1	9.63	1.13e-06	0.78
chr1	138851010	138851085	-840	Nr5a2	protein-coding	3.53	75	11	8.5	0.5	17	5.88e-08	0.78
chr13	30840580	30840655	-510	Irf4	protein-coding	5.18	75	11	12.5	0.5	24.93	3.09e-13	0.97
chr13	44312769	44312844	-950	A330076C08Rik	ncRNA	4.47	75	11	10.8	0.5	21.53	1.63e-10	0.81
chr13	53568680	53568994	-688	Msx2	protein-coding	13.2	314	11	31.7	2	15.87	3.77e-26	0.5
chr13	72101865	72102011	-767	Irx1	protein-coding	10.1	146	11	24.4	1	24.37	6.18e-25	0.83
chr13	113783923	113784225	-2	Mcidas	protein-coding	23.1	302	11	55.5	0.5	111.07	1.33e-90	1.31
chr14	20570168	20570243	-274	Nid2	protein-coding	7.53	75	11	18.1	0.5	36.27	3.61e-22	1.27
chr14	33201998	33202073	-476	1700024G13Rik	protein-coding	5.88	75	11	14.2	3	4.72	3.4e-06	0.97
chr14	35033051	35033150	-132	Syt15	protein-coding	6.12	99	11	14.7	1	14.73	4.52e-12	0.97
chr14	67691980	67692078	-721	Ppp2r2a	protein-coding	4.24	98	11	10.2	1	10.2	1.11e-07	0.65
chr14	67851957	67852193	-54	Ebf2	protein-coding	10.8	236	11	26.1	1	26.07	9.47e-28	0.5
chr14	70167308	70167383	66	Tnfrsf10b	protein-coding	5.65	75	11	13.6	0.5	27.2	1.19e-14	1.16
chr15	85411227	85411660	-129	AU022754	ncRNA	26.1	433	11	62.9	1	62.9	1.19e-86	0.28
chr15	88971149	88971428	-155	Mapk12	protein-coding	17.2	279	11	41.4	0.5	82.73	8.25e-63	0.66
chr15	102784867	102785053	3	Hoxc11	protein-coding	18.8	186	11	45.3	0.5	90.67	1.44e-70	1.35
chr16	13448497	13448815	-960	Mir193b	ncRNA	13.6	318	11	32.9	2	16.43	2.35e-27	0.25
chr17	3084527	3084602	-381	Pisd-ps2	pseudo	4.47	75	11	10.8	2	5.38	4.65e-05	0.56
chr17	25393229	25393419	-15	Baiap3	protein-coding	8.24	190	11	19.8	0.5	39.67	9.51e-24	0.5
chr17	34634490	34634565	-153	Btnl5-ps	pseudo	3.76	75	11	9.1	1	9.07	1.13e-06	0.65
chr17	36305744	36305884	-332	Gm8909	protein-coding	6.12	140	11	14.7	0.5	29.47	4.25e-16	0.56
chr17	56873160	56873253	-445	Fut4-ps1	pseudo	3.76	93	11	9.1	1	9.07	1.13e-06	0.78
chr17	56897057	56897132	-141	Nrtn	protein-coding	6.12	75	11	14.7	0.5	29.47	4.25e-16	1.12
chr17	83478195	83478270	-667	Gm19689	ncRNA	4.94	75	11	11.9	0.5	23.8	7.42e-12	0.81
chr17	88035243	88035318	-39	Epcam	protein-coding	4.47	75	11	10.8	0.5	21.53	1.63e-10	0.81
chr18	61071679	61071754	-178	Arsi	protein-coding	5.65	75	11	13.6	1	13.6	6.36e-11	0.97
chr18	77094522	77094986	-390	Skor2	protein-coding	27.1	464	11	65.2	4	16.29	3.22e-54	0.99
chr19	5085219	5085687	24	Tmem151a	protein-coding	30.8	468	11	74.2	1	74.23	1.13e-108	1.12
chr19	5740843	5740940	-13	Ltbp3	protein-coding	7.29	97	11	17.6	0.5	35.13	1.3e-20	1.27
chr19	7000432	7000551	-621	Tex40	protein-coding	6.59	119	11	15.9	2	7.93	3.87e-09	0.99
chr2	22629771	22630092	84	Apbb1ip	protein-coding	19.3	321	11	46.5	0.5	92.93	1.57e-72	1
chr2	26093409	26093484	-527	Qsox2	protein-coding	4.47	75	11	10.8	1	10.77	1.11e-07	0.81
chr2	26359641	26359716	231	Gm35978	ncRNA	5.18	75	11	12.5	0.5	24.93	3.09e-13	1.16
chr2	73367518	73367612	-21	Wipf1	protein-coding	3.29	94	11	7.9	0.5	15.87	9.4e-07	0.59
chr2	74520041	74520255	-232	Hoxd11	protein-coding	17.4	214	11	41.9	0.5	83.87	8.25e-63	0.5
chr2	113599138	113599213	-370	Grem1	protein-coding	5.18	75	11	12.5	0.5	24.93	3.09e-13	1.16
chr2	119567440	119567515	-596	Itpka	protein-coding	3.06	75	11	7.4	1	7.37	8.32e-05	0.49
chr2	127483129	127483204	-735	Mal	protein-coding	6.12	75	11	14.7	0.5	29.47	4.25e-16	1.35
chr2	148220971	148221064	-96	Sstr4	protein-coding	5.18	93	11	12.5	0.5	24.93	3.09e-13	0.81
chr2	157739933	157740107	-369	Vstm2l	protein-coding	9.41	174	11	22.7	1	22.67	3.42e-22	0.97
chr2	164103919	164103994	87	Svs4	protein-coding	3.06	75	11	7.4	1	7.37	8.32e-05	0.42
chr2	164230208	164230283	73	Matn4	protein-coding	5.65	75	11	13.6	1	13.6	6.36e-11	1.16
chr2	172766234	172766309	-449	Bmp7	protein-coding	6.82	75	11	16.4	0.5	32.87	4.42e-19	1.53
chr3	14641186	14641283	-493	Car13	protein-coding	6.12	97	11	14.7	0.5	29.47	4.25e-16	0.97
chr3	102273527	102273857	-150	Ngf	protein-coding	14.4	330	11	34.6	2	17.28	8.35e-30	0.5
chr3	118265134	118265209	75	Dpyd	protein-coding	3.06	75	11	7.4	1	7.37	8.32e-05	0.49
chr3	121235237	121235428	-70	Slc44a3	protein-coding	15.1	191	11	36.3	2	18.13	2.64e-32	1.31
chr3	134491749	134491864	-165	Tacr3	protein-coding	8.47	115	11	20.4	2	10.2	6.44e-14	1.16
chr3	145883687	145883842	-161	Lpar3	protein-coding	7.06	155	11	17	1	17	1.09e-15	0.83
chr3	151501113	151501188	-658	Ptgfr	protein-coding	5.88	75	11	14.2	0.5	28.33	4.25e-16	0.97
chr4	47220417	47220492	-430	Col15a1	protein-coding	4.94	75	11	11.9	0.5	23.8	7.42e-12	0.81
chr4	89354725	89354968	-43	Dmrta1	protein-coding	17.4	243	11	41.9	0.5	83.87	8.25e-63	0.81
chr4	104585702	104585777	-322	1700024P16Rik	protein-coding	4.94	75	11	11.9	0.5	23.8	7.42e-12	0.7
chr4	106406423	106406498	-60	Fam151a	protein-coding	6.59	75	11	15.9	2	7.93	3.87e-09	1.12
chr4	116494180	116494255	-104	Hpdl	protein-coding	4.24	75	11	10.2	0.5	20.4	1.63e-10	0.78
chr4	124663378	124664020	25	Rspo1	protein-coding	36	642	11	86.7	3	28.9	2.29e-91	0.99
chr4	125825259	125825334	49	Eva1b	protein-coding	4.71	75	11	11.3	0.5	22.67	7.42e-12	0.81
chr4	129118569	129118644	-544	Zbtb8b	protein-coding	4.94	75	11	11.9	0.5	23.8	7.42e-12	0.81
chr4	135803760	135803870	-57	Tcea3	protein-coding	3.76	110	11	9.1	0.5	18.13	3.26e-09	0.59
chr4	138179771	138179846	99	Vwa5b1	protein-coding	7.06	75	11	17	1	17	1.09e-15	1.35
chr4	142939499	142939574	-117	Lrrc38	protein-coding	4.24	75	11	10.2	1	10.2	1.11e-07	0.78
chr5	28794446	28794521	-842	Shh	protein-coding	4.94	75	11	11.9	0.5	23.8	7.42e-12	0.97
chr5	31441328	31441403	-97	Ucn	protein-coding	6.82	75	11	16.4	0.5	32.87	4.42e-19	1.27
chr5	35620704	35620854	-436	Adra2c	protein-coding	8.24	150	11	19.8	1	19.83	3.18e-18	0.81
chr5	72972012	72972589	23	Zar1	protein-coding	27.8	577	11	66.9	3	22.29	2.96e-63	0.81
chr5	100158127	100158229	-99	A930011G23Rik	ncRNA	6.59	102	11	15.9	0.5	31.73	1.42e-17	0.65
chr5	115264898	115264973	-950	1500011B03Rik	ncRNA	4.24	75	11	10.2	0.5	20.4	1.63e-10	0.65
chr5	135461436	135461695	-519	Cldn3	protein-coding	14.8	259	11	35.7	2	17.85	4.76e-31	0.74
chr5	143721405	143721503	-580	Fscn1	protein-coding	3.53	98	11	8.5	1	8.5	1.02e-05	0.78
chr5	147999427	147999591	-763	Gsx1	protein-coding	12	164	11	28.9	1	28.9	1.25e-30	1.27
chr5	148212621	148212696	-593	Flt3	protein-coding	4.94	75	11	11.9	1	11.9	1e-08	0.81
chr6	52159086	52159425	-632	Hoxa6	protein-coding	19.5	339	11	47	4	11.76	1.53e-33	1.53
chr6	53771424	53771499	-642	Tril	protein-coding	5.18	75	11	12.5	0.5	24.93	3.09e-13	0.97
chr6	142563156	142563253	89	5330439B14Rik	ncRNA	4.71	97	11	11.3	0.5	22.67	7.42e-12	0.81
chr7	16844609	16844705	30	C5ar1	protein-coding	6.59	96	11	15.9	2	7.93	3.87e-09	1.16
chr7	52876562	52876637	-582	Izumo1	protein-coding	4.94	75	11	11.9	1	11.9	1e-08	0.81
chr7	57230413	57230488	-270	Nell1	protein-coding	4	75	11	9.6	0.5	19.27	3.26e-09	0.65
chr7	77482859	77483143	-263	Gm29683	ncRNA	13.2	284	11	31.7	0.5	63.47	3.43e-44	0.74
chr7	135666823	135667447	38	Bag3	protein-coding	28	624	11	67.4	1	67.43	1.02e-95	0.25
chr7	144506272	144506484	-250	Ebf3	protein-coding	15.3	212	11	36.8	1	36.83	1.02e-42	0.83
chr8	19239851	19239926	-28	Defb46	protein-coding	7.06	75	11	17	1	17	1.09e-15	1.53
chr8	41372728	41372828	-471	Fgf20	protein-coding	4.24	100	11	10.2	0.5	20.4	1.63e-10	0.59
chr8	86535660	86536162	-292	2210011C24Rik	protein-coding	25.2	502	11	60.6	1	60.63	4.49e-83	0.99
chr8	107937738	107937813	253	Lrrc36	protein-coding	3.53	75	11	8.5	0.5	17	5.88e-08	0.5
chr8	112103051	112103126	-16	Hp	protein-coding	7.53	75	11	18.1	2	9.07	6.19e-12	1.27
chr8	122385614	122385689	-554	Klhl36	protein-coding	3.53	75	11	8.5	1	8.5	1.02e-05	0.65
chr8	123639366	123639555	-611	Foxc2	protein-coding	8.24	189	11	19.8	2	9.92	6.48e-13	0.59
chr8	125075247	125075322	-55	Piezo1	protein-coding	3.06	75	11	7.4	0.5	14.73	9.4e-07	0.59
chr9	32348864	32349087	62	Fli1	protein-coding	17.4	223	11	41.9	1	41.93	1.13e-50	1.27
chr9	40681743	40681870	-404	Bsx	protein-coding	8	127	11	19.3	0.5	38.53	9.51e-24	1.27
chr9	69607973	69608678	422	Foxb1	protein-coding	45.9	705	11	110.5	1	110.5	2.34e-179	0.5
chr9	74709079	74709182	-598	Onecut1	protein-coding	5.41	103	11	13	1	13.03	6.36e-11	0.98
chr9	78291050	78291273	-117	Mb21d1	protein-coding	16.2	223	11	39.1	2	19.55	3.84e-36	0.97
chr9	99259536	99259611	-624	Esyt3	protein-coding	5.18	75	11	12.5	0.5	24.93	3.09e-13	1.16
chr9	99617911	99617986	-262	Cldn18	protein-coding	6.35	75	11	15.3	0.5	30.6	1.42e-17	1.12
chr9	100471374	100471497	69	Slc35g2	protein-coding	6.12	123	11	14.7	1	14.73	4.52e-12	0.97
chr9	105730436	105730621	-113	Col6a6	protein-coding	10.8	185	11	26.1	0.5	52.13	2.24e-35	0.65
chr9	107301852	107301946	-312	Cacna2d2	protein-coding	4.47	94	11	10.8	2	5.38	4.65e-05	0.65
chr9	107571382	107571457	-120	Slc38a3	protein-coding	5.41	75	11	13	0.5	26.07	1.19e-14	0.97
chr9	114691538	114691613	-464	Cmtm7	protein-coding	4.24	75	11	10.2	2	5.1	4.65e-05	0.65
chr9	123125095	123125170	24	Cdcp1	protein-coding	2.59	75	11	6.2	0.5	12.47	1.32e-05	0.59
chrX	6356362	6356457	-23	Dgkk	protein-coding	5.65	95	11	13.6	0.5	27.2	1.19e-14	0.97
chrX	34588051	34588211	-709	Sowahd	protein-coding	15.1	160	11	36.3	0.5	72.53	2.37e-53	1.29
chr10	6806219	6806294	6	Iyd	protein-coding	2.82	75	10	6.8	0.5	13.6	1.32e-05	0.74
chr10	8605850	8605925	-19	Sash1	protein-coding	3.76	75	10	9.1	0.5	18.13	3.26e-09	0.78
chr10	22540632	22540707	-735	Tcf21	protein-coding	3.06	75	10	7.4	0.5	14.73	9.4e-07	0.42
chr10	44179463	44179538	-946	Prdm1	protein-coding	6.35	75	10	15.3	0.5	30.6	1.42e-17	1.68
chr10	59681906	59681981	65	Chst3	protein-coding	4.71	75	10	11.3	1	11.33	1e-08	0.97
chr10	70622326	70622401	19	Bicc1	protein-coding	7.53	75	10	18.1	0.5	36.27	3.61e-22	1.91
chr10	79818900	79819113	-198	Plk5	protein-coding	17.2	213	10	41.4	1	41.37	1.13e-50	0.99
chr10	88996275	88996350	55	Nr1h4	protein-coding	3.29	75	10	7.9	0.5	15.87	9.4e-07	0.49
chr10	128346584	128346659	220	Cd63	protein-coding	8.94	75	10	21.5	0.5	43.07	5.66e-27	1.88
chr10	128370915	128370990	83	Itga7	protein-coding	6.35	75	10	15.3	1	15.3	3e-13	1.22
chr10	129759810	129759885	-61	Tespa1	protein-coding	3.29	75	10	7.9	0.5	15.87	9.4e-07	0.74
chr11	4647329	4647404	-585	Cabp7	protein-coding	4	75	10	9.6	0.5	19.27	3.26e-09	0.78
chr11	4847115	4847522	-206	Ap1b1	protein-coding	17.4	407	10	41.9	0.5	83.87	8.25e-63	0.74
chr11	7114340	7114415	-451	Igfbp3	protein-coding	5.65	75	10	13.6	1	13.6	6.36e-11	1.16
chr11	8564505	8564580	-4	Tns3	protein-coding	4	75	10	9.6	0.5	19.27	3.26e-09	0.65
chr11	32122402	32122477	-146	Rhbdf1	protein-coding	3.53	75	10	8.5	0.5	17	5.88e-08	0.65
chr11	33743520	33743636	7	Kcnip1	protein-coding	4.71	116	10	11.3	0.5	22.67	7.42e-12	0.65
chr11	50415279	50415354	-271	Adamts2	protein-coding	7.06	75	10	17	0.5	34	1.3e-20	1.53
chr11	50663657	50664081	-318	Grm6	protein-coding	20.5	424	10	49.3	5	9.86	2.19e-31	0.5
chr11	51959359	51959434	-366	Olfr1373	protein-coding	3.29	75	10	7.9	1	7.93	8.32e-05	0.74
chr11	57458744	57458819	-163	Galnt10	protein-coding	5.88	75	10	14.2	1	14.17	4.52e-12	1.16
chr11	58949954	58950051	-125	Obscn	protein-coding	6.82	97	10	16.4	1	16.43	1.87e-14	1.91
chr11	61466131	61466206	-655	Grap	protein-coding	4.24	75	10	10.2	0.5	20.4	1.63e-10	0.65
chr11	64250354	64250429	-215	F930015N05Rik	ncRNA	6.12	75	10	14.7	1	14.73	4.52e-12	1.35
chr11	67735775	67735895	-180	Usp43	protein-coding	7.76	120	10	18.7	0.5	37.4	3.61e-22	0.98
chr11	69011613	69011707	-315	Alox8	protein-coding	8	94	10	19.3	1	19.27	3.18e-18	1.45
chr11	70068955	70069030	-149	Alox12	protein-coding	3.29	75	10	7.9	1	7.93	8.32e-05	0.59
chr11	70469778	70469853	-863	Eno3	protein-coding	4.71	75	10	11.3	0.5	22.67	7.42e-12	0.97
chr11	77276431	77276576	-912	Coro6	protein-coding	9.18	145	10	22.1	0.5	44.2	1.29e-28	0.97
chr11	84534406	84534481	-509	1700109G15Rik	ncRNA	3.53	75	10	8.5	1	8.5	1.02e-05	0.65
chr11	85645580	85646146	27	2610027K06Rik	ncRNA	49.4	566	10	119	6	19.83	1.86e-107	1.09
chr11	85837884	85837959	-69	Gm20759	ncRNA	4.71	75	10	11.3	0.5	22.67	7.42e-12	0.97
chr11	87391922	87391997	68	Sept4	protein-coding	3.29	75	10	7.9	1	7.93	8.32e-05	0.74
chr11	95777147	95777222	-999	B4galnt2	protein-coding	3.53	75	10	8.5	0.5	17	5.88e-08	0.56
chr11	96159487	96159720	-882	Hoxb6	protein-coding	12.5	233	10	30	2	15.02	5.86e-25	1.48
chr11	96168926	96169034	-756	Hoxb5os	ncRNA	6.12	108	10	14.7	1	14.73	4.52e-12	0.78
chr11	100276438	100276513	-342	P3h4	protein-coding	7.06	75	10	17	0.5	34	1.3e-20	1.53
chr11	100683946	100684046	-112	Stat5b	protein-coding	7.53	100	10	18.1	1	18.13	6.06e-17	1.53
chr11	114851482	114851601	-341	Cd300ld	protein-coding	6.12	119	10	14.7	2	7.37	2.93e-08	1.22
chr11	115024678	115024811	89	Slc9a3r1	protein-coding	11.5	133	10	27.8	1	27.77	3.5e-29	1.31
chr11	115301338	115301413	-484	Trim80	protein-coding	2.82	75	10	6.8	0.5	13.6	1.32e-05	0.74
chr11	115835843	115836125	-55	Itgb4	protein-coding	16	282	10	38.5	0.5	77.07	4.22e-57	0.99
chr11	116515506	116515675	37	Cygb	protein-coding	13.2	169	10	31.7	1	31.73	4.62e-35	0.98
chr11	116555924	116556018	3	St6galnac2	protein-coding	4.47	94	10	10.8	1	10.77	1.11e-07	0.98
chr12	11157533	11157608	78	Kcns3	protein-coding	8	75	10	19.3	1	19.27	3.18e-18	1.71
chr12	11443660	11443735	-242	Vsnl1	protein-coding	4	75	10	9.6	0.5	19.27	3.26e-09	0.65
chr12	31949941	31950016	-181	Lamb1	protein-coding	3.06	75	10	7.4	0.5	14.73	9.4e-07	0.59
chr12	34641695	34641985	-696	Twist1	protein-coding	24	290	10	57.8	0.5	115.6	1.04e-94	0.81
chr12	37834221	37834296	-875	Meox2	protein-coding	7.06	75	10	17	0.5	34	1.3e-20	1.27
chr12	52693953	52694028	-338	Coch	protein-coding	6.35	75	10	15.3	0.5	30.6	1.42e-17	1.35
chr12	55304727	55304855	70	Egln3	protein-coding	4.47	128	10	10.8	1	10.77	1.11e-07	0.99
chr12	60196767	60196842	17	Mia2	protein-coding	3.29	75	10	7.9	0.5	15.87	9.4e-07	0.59
chr12	77634051	77634260	44	Mir5135	ncRNA	14.8	209	10	35.7	0.5	71.4	1.71e-51	1.16
chr12	102137863	102137938	-166	Gpr68	protein-coding	4.71	75	10	11.3	0.5	22.67	7.42e-12	0.81
chr12	109543677	109543752	-766	Hhipl1	protein-coding	4.24	75	10	10.2	0.5	20.4	1.63e-10	0.78
chr12	118389690	118389797	-1	Gm10421	ncRNA	4.94	107	10	11.9	1	11.9	1e-08	0.97
chr1	12682237	12682692	-47	Sulf1	protein-coding	20.2	455	10	48.7	3	16.24	3.41e-40	0.99
chr1	13117084	13117432	-14	Prdm14	protein-coding	16	348	10	38.5	3	12.84	1.39e-28	0.74
chr1	19092198	19092273	-868	Tfap2d	protein-coding	3.53	75	10	8.5	0.5	17	5.88e-08	0.78
chr1	22813391	22813616	-940	Rims1	protein-coding	15.1	225	10	36.3	0.5	72.53	2.37e-53	1.48
chr1	39778219	39778294	-422	Rfx8	protein-coding	3.29	75	10	7.9	1	7.93	8.32e-05	0.66
chr13	23405848	23405923	491	4930586N03Rik	ncRNA	5.41	75	10	13	0.5	26.07	1.19e-14	1.45
chr13	35056028	35056103	-387	Eci3	protein-coding	2.82	75	10	6.8	0.5	13.6	1.32e-05	0.49
chr13	36059489	36059564	-249	Ppp1r3g	protein-coding	3.53	75	10	8.5	0.5	17	5.88e-08	0.98
chr13	45602516	45602591	-260	Gmpr	protein-coding	4	75	10	9.6	0.5	19.27	3.26e-09	0.65
chr1	56075051	56075126	-734	1700003I22Rik	ncRNA	4	75	10	9.6	1	9.63	1.13e-06	0.78
chr13	72765625	72765700	350	Gm20554	ncRNA	7.06	75	10	17	0.5	34	1.3e-20	1.53
chr13	95129619	95129694	741	Ap3b1	protein-coding	4	75	10	9.6	0.5	19.27	3.26e-09	0.98
chr13	99857768	99857843	71	2310020H05Rik	ncRNA	6.35	75	10	15.3	0.5	30.6	1.42e-17	1.22
chr13	101322355	101322718	-83	Ocln	protein-coding	12.2	363	10	29.5	0.5	58.93	1.28e-40	0.33
chr13	101501187	101501262	-327	Cdk7	protein-coding	5.41	75	10	13	0.5	26.07	1.19e-14	1.16
chr1	63319766	63320066	73	Zdbf2	protein-coding	19.3	300	10	46.5	0.5	92.93	1.57e-72	1.31
chr13	113999012	113999147	-788	Esm1	protein-coding	9.88	135	10	23.8	3	7.93	2.07e-13	1.68
chr1	65357622	65357697	-172	Pth2r	protein-coding	3.29	75	10	7.9	1	7.93	8.32e-05	0.33
chr1	71699410	71699485	361	Fn1	protein-coding	4.94	75	10	11.9	0.5	23.8	7.42e-12	0.97
chr1	74982567	74982642	-431	Ccdc108	protein-coding	4.47	75	10	10.8	0.5	21.53	1.63e-10	0.97
chr1	75215901	75215976	-69	Tuba4a	protein-coding	3.29	75	10	7.9	0.5	15.87	9.4e-07	0.74
chr1	75275007	75275082	-89	Resp18	protein-coding	4.94	75	10	11.9	0.5	23.8	7.42e-12	0.81
chr1	82583013	82583183	326	Col4a4	protein-coding	11.8	170	10	28.3	1	28.33	1.25e-30	1.35
chr1	89086216	89086291	-919	Chrnd	protein-coding	5.41	75	10	13	1	13.03	6.36e-11	1.45
chr1	92811618	92811720	-8	Mlph	protein-coding	10.6	102	10	25.5	0.5	51	1.17e-33	1.91
chr1	122498510	122498941	-339	En1	protein-coding	25.4	431	10	61.2	1	61.2	7.37e-85	0.56
chr14	13179092	13179167	-750	Fezf2	protein-coding	3.53	75	10	8.5	1	8.5	1.02e-05	0.98
chr14	22838436	22838689	-372	1700112E06Rik	protein-coding	10.6	253	10	25.5	3	8.5	3.07e-15	0
chr14	27812971	27813046	-540	Hesx1	protein-coding	5.41	75	10	13	1	13.03	6.36e-11	1.16
chr14	30822106	30822181	-43	Chdh	protein-coding	5.88	75	10	14.2	1	14.17	4.52e-12	1.16
chr14	31439175	31439541	36	Prkcd	protein-coding	19.5	366	10	47	0.5	94.07	1.67e-74	0.74
chr14	31528036	31528111	38	Sfmbt1	protein-coding	3.06	75	10	7.4	0.5	14.73	9.4e-07	0.74
chr14	40285475	40285550	-205	LOC432842	ncRNA	8.24	75	10	19.8	0.5	39.67	9.51e-24	1.42
chr14	40286970	40287088	-653	Nrg3	protein-coding	6.82	118	10	16.4	1	16.43	1.87e-14	0.98
chr14	47196472	47196547	-983	Rubie	ncRNA	5.18	75	10	12.5	0.5	24.93	3.09e-13	1.45
chr14	48282933	48283008	-461	Ktn1	protein-coding	3.76	75	10	9.1	0.5	18.13	3.26e-09	0.65
chr14	52949198	52949273	-890	Sall2	protein-coding	4	75	10	9.6	1	9.63	1.13e-06	0.78
chr14	56380148	56380223	-80	Ltb4r2	protein-coding	4	75	10	9.6	0.5	19.27	3.26e-09	0.98
chr14	56407655	56407840	-53	Ripk3	protein-coding	14.8	185	10	35.7	0.5	71.4	1.71e-51	1.35
chr14	57752820	57752895	-409	Gjb6	protein-coding	4	75	10	9.6	0.5	19.27	3.26e-09	0.78
chr14	63864152	63865586	-761	Gata4	protein-coding	104.2	1434	10	251	11	22.82	5.28e-239	0.54
chr14	64128322	64128397	-430	Tdh	protein-coding	6.59	75	10	15.9	1	15.87	3e-13	1.35
chr14	66212231	66212306	-319	Elp3	protein-coding	5.88	75	10	14.2	0.5	28.33	4.25e-16	0.97
chr14	66900325	66900400	-473	Ptk2b	protein-coding	6.12	75	10	14.7	0.5	29.47	4.25e-16	1.68
chr14	69790374	69790481	-527	1700092C10Rik	ncRNA	4	107	10	9.6	1	9.63	1.13e-06	0.59
chr14	71042675	71042750	-637	Fgf17	protein-coding	6.59	75	10	15.9	0.5	31.73	1.42e-17	1.68
chr14	77436597	77436672	55	Ccdc122	protein-coding	5.18	75	10	12.5	1	12.47	8.32e-10	1.16
chr14	98568875	98568950	72	Dach1	protein-coding	2.82	75	10	6.8	0.5	13.6	1.32e-05	0.59
chr14	102009264	102009339	-893	Tbc1d4	protein-coding	3.53	75	10	8.5	1	8.5	1.02e-05	0.78
chr14	104867494	104867783	-422	Pou4f1	protein-coding	15.1	289	10	36.3	0.5	72.53	2.37e-53	0
chr14	122850211	122850338	63	Gm5089	ncRNA	4.47	127	10	10.8	0.5	21.53	1.63e-10	0.78
chr1	158134951	158135710	-174	Fam163a	protein-coding	38.4	759	10	92.4	4	23.09	3.77e-89	1.62
chr1	175145513	175145607	-178	Olfr1404	protein-coding	6.35	94	10	15.3	0.5	30.6	1.42e-17	1.45
chr1	182864720	182864859	-381	Lefty1	protein-coding	11.5	139	10	27.8	2	13.88	1.8e-21	1.68
chr1	186707337	186707412	-459	C130074G19Rik	protein-coding	3.76	75	10	9.1	0.5	18.13	3.26e-09	0.98
chr1	191551427	191551502	-683	Ptpn14	protein-coding	3.06	75	10	7.4	1	7.37	8.32e-05	0.59
chr1	191995298	191995373	-776	Prox1	protein-coding	3.53	75	10	8.5	1	8.5	1.02e-05	0.78
chr15	25551957	25552202	-226	Myo10	protein-coding	9.18	245	10	22.1	2	11.05	5.53e-16	0
chr15	76124538	76124663	-264	Smpd5	protein-coding	9.18	125	10	22.1	0.5	44.2	1.29e-28	0.95
chr15	78857908	78857983	-697	H1f0	protein-coding	4.71	75	10	11.3	1	11.33	1e-08	1.22
chr15	79335560	79336207	-212	Kcnj4	protein-coding	44	647	10	106	5	21.19	1.61e-97	1.35
chr15	80117370	80117445	-261	Cacna1i	protein-coding	3.76	75	10	9.1	0.5	18.13	3.26e-09	0.98
chr15	84551651	84551726	-992	Gm20556	ncRNA	4.47	75	10	10.8	1	10.77	1.11e-07	1.22
chr15	92226902	92226998	-291	Pdzrn4	protein-coding	5.41	96	10	13	2	6.52	2.07e-07	1.45
chr15	93167593	93167668	-264	Yaf2	protein-coding	5.88	75	10	14.2	0.5	28.33	4.25e-16	1.16
chr15	100110251	100110326	-980	Tmprss12	protein-coding	5.88	75	10	14.2	1	14.17	4.52e-12	1.16
chr15	100254362	100254458	786	Gm5475	ncRNA	8.47	96	10	20.4	0.5	40.8	2.38e-25	1.16
chr15	101858316	101858391	-294	Krt18	protein-coding	4.71	75	10	11.3	0.5	22.67	7.42e-12	1.22
chr15	102796006	102796646	-901	Hoxc10	protein-coding	32.9	640	10	79.3	7	11.33	6.47e-54	0.78
chr15	102802838	102803183	-771	Mir196a-2	ncRNA	13.9	345	10	33.4	2	16.72	1.42e-28	0.59
chr15	103197106	103197246	46	Itga5	protein-coding	6.59	140	10	15.9	1	15.87	3e-13	0.81
chr16	5884690	5884765	-159	Rbfox1	protein-coding	5.18	75	10	12.5	1	12.47	8.32e-10	1.16
chr16	9992613	9992688	-24	Grin2a	protein-coding	4.71	75	10	11.3	0.5	22.67	7.42e-12	0.97
chr16	16213445	16213621	95	Pkp2	protein-coding	15.3	176	10	36.8	0.5	73.67	2.37e-53	0.97
chr16	17576634	17576709	93	Slc7a4	protein-coding	4.47	75	10	10.8	1	10.77	1.11e-07	0.97
chr16	22891348	22891423	-703	Ahsg	protein-coding	3.29	75	10	7.9	0.5	15.87	9.4e-07	0.59
chr16	29209733	29209827	-1	Hrasls	protein-coding	3.76	94	10	9.1	1	9.07	1.13e-06	0.74
chr16	88885895	88885970	-598	Krtap19-4	protein-coding	4	75	10	9.6	1	9.63	1.13e-06	0.98
chr16	96582770	96582845	-557	Igsf5	protein-coding	5.18	75	10	12.5	0.5	24.93	3.09e-13	1.16
chr17	8435964	8436039	610	Ccr6	protein-coding	4.24	75	10	10.2	0.5	20.4	1.63e-10	0.78
chr17	14416278	14416547	-101	Smoc2	protein-coding	8.24	269	10	19.8	2	9.92	6.48e-13	0
chr17	23782402	23782499	-214	Mmp25	protein-coding	3.29	97	10	7.9	0.5	15.87	9.4e-07	0.59
chr17	24868670	24868745	-923	Rpl3l	protein-coding	7.06	75	10	17	1	17	1.09e-15	1.53
chr17	26339345	26339420	-525	Rgs11	protein-coding	4.24	75	10	10.2	1	10.2	1.11e-07	0.65
chr17	28994477	28994552	-842	Pnpla1	protein-coding	4.24	75	10	10.2	0.5	20.4	1.63e-10	0.78
chr17	30024869	30024944	-79	Mdga1	protein-coding	4	75	10	9.6	0.5	19.27	3.26e-09	0.98
chr17	33856043	33856118	-458	March2	protein-coding	6.12	75	10	14.7	0.5	29.47	4.25e-16	1.35
chr17	34137438	34137513	-197	H2-K1	protein-coding	4.47	75	10	10.8	0.5	21.53	1.63e-10	0.97
chr17	34807286	34807361	-157	Tnxb	protein-coding	9.18	75	10	22.1	0.5	44.2	1.29e-28	1.88
chr17	35202991	35203088	90	G6b	protein-coding	3.06	97	10	7.4	0.5	14.73	9.4e-07	0.49
chr17	35457330	35457836	80	H2-Q1	protein-coding	22.1	506	10	53.3	4	13.32	3.75e-40	0.33
chr17	43729103	43729178	-682	1700071M16Rik	ncRNA	4.47	75	10	10.8	0.5	21.53	1.63e-10	0.97
chr17	47537654	47537729	-158	Guca1a	protein-coding	7.53	75	10	18.1	1	18.13	6.06e-17	1.53
chr17	48061808	48061883	-264	Foxp4	protein-coding	6.82	75	10	16.4	2	8.22	4.8e-10	1.53
chr17	79755384	79755459	-990	Cdc42ep3	protein-coding	6.82	75	10	16.4	1	16.43	1.87e-14	1.53
chr17	86088093	86088204	-554	Six2	protein-coding	8	111	10	19.3	0.5	38.53	9.51e-24	1.31
chr18	7005358	7005479	-641	Mkx	protein-coding	8	121	10	19.3	0.5	38.53	9.51e-24	0.99
chr18	24811324	24811453	-804	Mocos	protein-coding	9.88	129	10	23.8	2	11.9	4.79e-17	1.22
chr18	38369900	38369975	-521	Pcdh1	protein-coding	3.29	75	10	7.9	0.5	15.87	9.4e-07	0.74
chr18	46358650	46358725	-215	Trim36	protein-coding	3.06	75	10	7.4	0.5	14.73	9.4e-07	0.59
chr18	47696639	47696714	-713	Gm5095	ncRNA	3.29	75	10	7.9	0.5	15.87	9.4e-07	0.59
chr18	52689476	52689551	8	Lox	protein-coding	6.82	75	10	16.4	1	16.43	1.87e-14	1.53
chr18	66033110	66033206	18	Grp	protein-coding	3.76	96	10	9.1	0.5	18.13	3.26e-09	0.65
chr18	67503942	67504067	-247	B430212C06Rik	ncRNA	8.24	125	10	19.8	0.5	39.67	9.51e-24	1.09
chr18	78320769	78320844	-641	Slc14a1	protein-coding	4.47	75	10	10.8	0.5	21.53	1.63e-10	1.22
chr18	81183546	81183692	-302	Sall3	protein-coding	11.5	146	10	27.8	0.5	55.53	4.15e-37	1.35
chr19	7008927	7009002	41	Kcnk4	protein-coding	6.59	75	10	15.9	0.5	31.73	1.42e-17	1.12
chr19	7130922	7130997	-299	Macrod1	protein-coding	2.82	75	10	6.8	0.5	13.6	1.32e-05	0.59
chr19	10315309	10315404	-118	Myrf	protein-coding	5.88	95	10	14.2	1	14.17	4.52e-12	1.45
chr19	25579766	25579841	-393	Dmrt1	protein-coding	3.76	75	10	9.1	0.5	18.13	3.26e-09	0.98
chr19	25746565	25746640	127	2610016A17Rik	ncRNA	3.53	75	10	8.5	1	8.5	1.02e-05	0.78
chr19	37759725	37759800	-408	Cyp26c1	protein-coding	6.35	75	10	15.3	0.5	30.6	1.42e-17	1.35
chr19	44567985	44568079	70	Wnt8b	protein-coding	3.76	94	10	9.1	0.5	18.13	3.26e-09	0.78
chr19	45817660	45817735	-323	Fgf8	protein-coding	5.88	75	10	14.2	0.5	28.33	4.25e-16	1.16
chr19	59532783	59533098	185	Emx2os	ncRNA	11.8	315	10	28.3	2	14.17	1.28e-22	0
chr2	4638692	4638809	-127	Bend7	protein-coding	5.18	117	10	12.5	0.5	24.93	3.09e-13	0.99
chr2	9801858	9802192	-848	4930412O13Rik	ncRNA	22.8	334	10	55	1	54.97	1.62e-72	1.22
chr2	12932303	12932484	98	C1ql3	protein-coding	8	181	10	19.3	0.5	38.53	9.51e-24	0.97
chr2	25144969	25145044	-425	Lrrc26	protein-coding	4.71	75	10	11.3	1	11.33	1e-08	1.22
chr2	25507794	25507869	-807	Lcn8	protein-coding	5.88	75	10	14.2	0.5	28.33	4.25e-16	1.16
chr2	26459937	26460012	-37	Agpat2	protein-coding	3.06	75	10	7.4	0.5	14.73	9.4e-07	0.74
chr2	28477497	28477572	-32	Gfi1b	protein-coding	3.06	75	10	7.4	0.5	14.73	9.4e-07	0.74
chr2	28696839	28696914	950	Ddx31	protein-coding	5.88	75	10	14.2	0.5	28.33	4.25e-16	1.16
chr2	29104440	29104515	-858	Ntng2	protein-coding	4.24	75	10	10.2	2	5.1	4.65e-05	0.98
chr2	29851498	29851573	65	Mir6997	ncRNA	4.47	75	10	10.8	1	10.77	1.11e-07	0.97
chr2	33495767	33496346	-25	Lmx1b	protein-coding	36	579	10	86.7	2	43.35	4.42e-106	0.83
chr2	59450088	59450205	47	Tanc1	protein-coding	4.71	117	10	11.3	0.5	22.67	7.42e-12	0.66
chr2	68698927	68699023	-639	Cers6	protein-coding	8.24	96	10	19.8	1	19.83	3.18e-18	1.91
chr2	69561175	69561250	67	Ppig	protein-coding	7.53	75	10	18.1	1	18.13	6.06e-17	1.53
chr2	70346714	70346789	-125	Erich2	protein-coding	3.29	75	10	7.9	1	7.93	8.32e-05	0.59
chr2	70401962	70402071	-602	Gad1os	ncRNA	5.88	109	10	14.2	0.5	28.33	4.25e-16	0.74
chr2	74529075	74530101	-360	Hoxd10	protein-coding	60.2	1026	10	145.1	9	16.12	3.79e-118	1.03
chr2	75543294	75543394	-624	Nfe2l2	protein-coding	4.47	100	10	10.8	0.5	21.53	1.63e-10	0.74
chr2	77784799	77784874	-423	Cwc22	protein-coding	5.65	75	10	13.6	3	4.53	1.61e-05	0.97
chr2	79269128	79269266	-52	Cerkl	protein-coding	8.24	138	10	19.8	1	19.83	3.18e-18	0.81
chr2	86039170	86039245	-300	Olfr1045	protein-coding	4.71	75	10	11.3	0.5	22.67	7.42e-12	0.97
chr2	91035356	91035431	-120	Nr1h3	protein-coding	2.82	75	10	6.8	0.5	13.6	1.32e-05	0.74
chr2	103935971	103936046	50	Cd59a	protein-coding	8.24	75	10	19.8	0.5	39.67	9.51e-24	1.71
chr2	111322889	111322964	-663	Olfr1289	protein-coding	3.53	75	10	8.5	1	8.5	1.02e-05	0.78
chr2	113839861	113839936	-543	Gjd2	protein-coding	6.12	75	10	14.7	1	14.73	4.52e-12	1.35
chr2	118726688	118726763	-626	Bahd1	protein-coding	2.59	75	10	6.2	0.5	12.47	1.32e-05	0.74
chr2	121184318	121184417	-10	Ckmt1	protein-coding	6.82	99	10	16.4	0.5	32.87	4.42e-19	1.91
chr2	122140714	122140925	-589	Duox1	protein-coding	13.4	211	10	32.3	5	6.46	7.02e-16	1
chr2	123956653	123956728	-998	4930517E11Rik	ncRNA	5.18	75	10	12.5	0.5	24.93	3.09e-13	1.45
chr2	124047962	124048037	95	4930583P06Rik	ncRNA	4	75	10	9.6	0.5	19.27	3.26e-09	0.78
chr2	128524691	128524798	11	Mertk	protein-coding	8.47	107	10	20.4	1	20.4	1.59e-19	1.68
chr2	130401936	130402038	82	Oxt	protein-coding	4	102	10	9.6	0.5	19.27	3.26e-09	0.78
chr2	150493927	150494002	12	Acss1	protein-coding	4	75	10	9.6	1	9.63	1.13e-06	0.98
chr2	152934122	152934197	-45	Hck	protein-coding	4.94	75	10	11.9	0.5	23.8	7.42e-12	0.97
chr2	162216511	162216586	-1	Ptprtos	ncRNA	2.82	75	10	6.8	0.5	13.6	1.32e-05	0.74
chr2	163576162	163576237	-224	Ada	protein-coding	8	75	10	19.3	0.5	38.53	9.51e-24	1.71
chr2	164605563	164605638	-366	Tnnc2	protein-coding	7.06	75	10	17	0.5	34	1.3e-20	1.91
chr2	167065949	167066060	33	Ptgis	protein-coding	6.59	111	10	15.9	0.5	31.73	1.42e-17	0.78
chr2	168592652	168592765	-7	Sall4	protein-coding	5.18	113	10	12.5	0.5	24.93	3.09e-13	0.98
chr2	171869005	171869132	-102	Cbln4	protein-coding	9.18	127	10	22.1	0.5	44.2	1.29e-28	1.22
chr2	174586130	174586205	-92	Edn3	protein-coding	5.65	75	10	13.6	1	13.6	6.36e-11	1.45
chr2	177281995	177282070	-899	Gm14403	ncRNA	6.12	75	10	14.7	1	14.73	4.52e-12	1.35
chr2	180066711	180066786	-814	Gata5os	ncRNA	4	75	10	9.6	1	9.63	1.13e-06	0.98
chr3	14886403	14886510	30	Car2	protein-coding	6.12	107	10	14.7	0.5	29.47	4.25e-16	0.97
chr3	30546926	30547001	155	Lrriq4	protein-coding	6.59	75	10	15.9	0.5	31.73	1.42e-17	1.68
chr3	54858313	54858388	627	Ccna1	protein-coding	6.82	75	10	16.4	0.5	32.87	4.42e-19	1.53
chr3	82708259	82708334	-103	Rbm46os	ncRNA	3.29	75	10	7.9	0.5	15.87	9.4e-07	0.59
chr3	86352412	86352574	-288	Mab21l2	protein-coding	10.4	162	10	24.9	1	24.93	6.18e-25	0.97
chr3	90317616	90317735	577	S100a1	protein-coding	4.94	119	10	11.9	0.5	23.8	7.42e-12	0.98
chr3	98944082	98944157	-894	Wars2	protein-coding	5.65	75	10	13.6	1	13.6	6.36e-11	1.16
chr3	99057001	99057300	-533	Tbx15	protein-coding	21.9	299	10	52.7	2	26.35	7.85e-54	0.97
chr3	100914385	100914460	-333	Ptgfrn	protein-coding	3.76	75	10	9.1	0.5	18.13	3.26e-09	0.98
chr3	104580578	104580689	-168	Fam19a3	protein-coding	7.29	111	10	17.6	0.5	35.13	1.3e-20	1.22
chr3	128902013	128902441	-569	Pitx2	protein-coding	25.9	428	10	62.3	2	31.17	2.05e-68	0.5
chr3	145812898	145813126	-126	Mcoln2	protein-coding	16.5	228	10	39.7	1	39.67	1.85e-47	0.97
chr3	151100872	151100947	63	Adgrl4	protein-coding	4.47	75	10	10.8	1	10.77	1.11e-07	1.22
chr3	153994256	153994351	518	AI606473	ncRNA	6.35	95	10	15.3	0.5	30.6	1.42e-17	1.12
chr3	157229827	157229938	26	Ptger3	protein-coding	6.82	111	10	16.4	2	8.22	4.8e-10	0.66
chr4	21613391	21614137	-654	Prdm13	protein-coding	44.9	746	10	108.2	8	13.53	9.34e-81	1.22
chr4	41517359	41517434	569	Dnaic1	protein-coding	4.24	75	10	10.2	0.5	20.4	1.63e-10	0.98
chr4	44714132	44715386	-913	5730488B01Rik	ncRNA	89.4	1254	10	215.3	9	23.93	4.03e-209	0.97
chr4	46356915	46357270	26	Foxe1	protein-coding	17.9	355	10	43.1	2	21.53	2.06e-41	1.22
chr4	46464042	46464117	90	Anp32b	protein-coding	4.24	75	10	10.2	0.5	20.4	1.63e-10	0.78
chr4	46579427	46579502	-152	Coro2a	protein-coding	8	75	10	19.3	0.5	38.53	9.51e-24	1.71
chr4	57929265	57929340	-166	D630039A03Rik	protein-coding	7.76	75	10	18.7	0.5	37.4	3.61e-22	1.71
chr4	58219321	58219417	99	Svep1	protein-coding	5.88	96	10	14.2	2	7.08	2.93e-08	1.45
chr4	73436858	73437087	-176	Gm11240	ncRNA	13.9	229	10	33.4	1	33.43	4.36e-38	0.74
chr4	88291204	88291279	-878	Ifna13	protein-coding	8.94	75	10	21.5	1	21.53	7.54e-21	1.88
chr4	100151358	100151433	-77	Ube2u	protein-coding	5.18	75	10	12.5	0.5	24.93	3.09e-13	1.16
chr4	106294880	106295104	-62	Ttc22	protein-coding	13.6	224	10	32.9	0.5	65.73	5.37e-46	0
chr4	107107356	107107431	69	Glis1	protein-coding	3.53	75	10	8.5	0.5	17	5.88e-08	0.78
chr4	109649484	109649926	-925	Dmrta2	protein-coding	16.2	442	10	39.1	5	7.82	6.86e-22	0.59
chr4	115690442	115690517	28	Faah	protein-coding	4.71	75	10	11.3	0.5	22.67	7.42e-12	0.97
chr4	118427106	118427181	-2	Olfr1338	protein-coding	4.47	75	10	10.8	1	10.77	1.11e-07	0.97
chr4	118455112	118455187	42	Olfr1337	protein-coding	6.12	75	10	14.7	1	14.73	4.52e-12	1.35
chr4	130348076	130348237	-296	Sdc3	protein-coding	12	161	10	28.9	1	28.9	1.25e-30	1.16
chr4	131605552	131605794	-680	Epb41	protein-coding	14.4	242	10	34.6	0.5	69.13	1.2e-49	1
chr4	136455009	136455084	-287	C1qa	protein-coding	3.29	75	10	7.9	1	7.93	8.32e-05	0.59
chr4	137818102	137818177	-27	Kif17	protein-coding	3.29	75	10	7.9	1	7.93	8.32e-05	0.59
chr4	138433764	138433839	-56	Pla2g2e	protein-coding	7.76	75	10	18.7	1	18.7	6.06e-17	1.71
chr4	138648896	138649110	-118	Nbl1	protein-coding	17.2	214	10	41.4	0.5	82.73	8.25e-63	1.53
chr4	140256658	140256733	-693	Rcc2	protein-coding	4.71	75	10	11.3	1	11.33	1e-08	0.97
chr4	140856104	140856179	-995	Epha2	protein-coding	4.71	75	10	11.3	0.5	22.67	7.42e-12	0.97
chr4	144837550	144837649	-826	Tnfrsf1b	protein-coding	8.71	99	10	21	1	20.97	1.59e-19	1.22
chr4	154334786	154334861	-209	Hes5	protein-coding	4.24	75	10	10.2	0.5	20.4	1.63e-10	0.98
chr4	155434159	155434234	-285	Gm13648	ncRNA	3.29	75	10	7.9	0.5	15.87	9.4e-07	0.74
chr5	9100718	9100870	57	Tmem243	protein-coding	9.18	152	10	22.1	0.5	44.2	1.29e-28	0.98
chr5	24263587	24263662	37	Crygn	protein-coding	4.94	75	10	11.9	0.5	23.8	7.42e-12	0.97
chr5	27143793	27143868	-67	Dpp6	protein-coding	4	75	10	9.6	0.5	19.27	3.26e-09	0.65
chr5	31396091	31396207	-249	Slc30a3	protein-coding	4.71	116	10	11.3	0.5	22.67	7.42e-12	0.99
chr5	31418172	31418247	-776	Trim54	protein-coding	4.94	75	10	11.9	0.5	23.8	7.42e-12	0.97
chr5	34064700	34065002	-104	Fgfr3	protein-coding	10.8	302	10	26.1	2	13.03	2.43e-20	1
chr5	37632358	37632451	-893	Crmp1	protein-coding	5.18	93	10	12.5	0.5	24.93	3.09e-13	1.16
chr5	38668451	38668835	0	Otop1	protein-coding	22.6	384	10	54.4	1	54.4	1.62e-72	0.83
chr5	67998203	67998681	-680	Shisa3	protein-coding	37.6	478	10	90.7	1	90.67	2.5e-139	1.22
chr5	72895494	72895602	-101	Corin	protein-coding	8.71	108	10	21	0.5	41.93	2.38e-25	1.45
chr5	74488536	74488611	-535	Dancr	ncRNA	3.29	75	10	7.9	1	7.93	8.32e-05	0.74
chr5	76374735	76374830	-329	Kdr	protein-coding	4	95	10	9.6	1	9.63	1.13e-06	0.74
chr5	77524617	77524692	-362	Hopx	protein-coding	4.71	75	10	11.3	1	11.33	1e-08	0.97
chr5	92196865	92196940	-576	1700063O14Rik	ncRNA	4.24	75	10	10.2	0.5	20.4	1.63e-10	0.78
chr5	98682499	98682574	-667	Fgf5	protein-coding	6.59	75	10	15.9	1	15.87	3e-13	1.35
chr5	99283045	99283120	-352	Bmp3	protein-coding	4.94	75	10	11.9	0.5	23.8	7.42e-12	1.22
chr5	104340821	104340896	-610	Klhl8	protein-coding	5.18	75	10	12.5	0.5	24.93	3.09e-13	1.45
chr5	118605656	118605731	-226	Fbxw8	protein-coding	2.59	75	10	6.2	0.5	12.47	1.32e-05	0.74
chr5	120141134	120141209	56	Tbx3os2	ncRNA	8	75	10	19.3	1	19.27	3.18e-18	1.71
chr5	120283631	120283725	-994	Tbx5	protein-coding	4.94	94	10	11.9	1	11.9	1e-08	0.74
chr5	124329955	124330078	13	Hcar1	protein-coding	11.1	123	10	26.6	1	26.63	9.47e-28	1.22
chr5	129105927	129107028	85	5930412G12Rik	ncRNA	66.8	1101	10	160.9	5	32.19	1.01e-175	1.35
chr5	135422612	135422908	44	Cldn4	protein-coding	12.5	296	10	30	1	30.03	1.43e-33	0.33
chr5	137358859	137359114	-9	Col26a1	protein-coding	10.4	255	10	24.9	2	12.47	3.98e-18	0.59
chr5	137505328	137505446	-778	Vgf	protein-coding	5.18	118	10	12.5	0.5	24.93	3.09e-13	0.74
chr5	138404224	138404299	-74	Gjc3	protein-coding	5.41	75	10	13	1	13.03	6.36e-11	1.16
chr5	139295188	139295263	-809	Gm5294	protein-coding	7.29	75	10	17.6	0.5	35.13	1.3e-20	1.91
chr5	140290251	140290326	-51	Tmem184a	protein-coding	4.94	75	10	11.9	0.5	23.8	7.42e-12	1.22
chr5	141716728	141716803	-723	Sdk1	protein-coding	3.53	75	10	8.5	1	8.5	1.02e-05	0.98
chr5	148081366	148082175	63	Pdx1	protein-coding	49.6	809	10	119.6	3	39.86	5.49e-142	0.98
chr5	148083619	148084110	-767	2210019I11Rik	ncRNA	24.5	491	10	58.9	6	9.82	1.59e-36	0
chr5	148119424	148119983	-878	Cdx2	protein-coding	25.9	559	10	62.3	3	20.78	6.34e-58	1.16
chr6	6812398	6812473	-899	Dlx6	protein-coding	3.06	75	10	7.4	1	7.37	8.32e-05	0.49
chr6	7504980	7505095	-34	Tac1	protein-coding	6.35	115	10	15.3	2	7.65	3.87e-09	0.66
chr6	15670269	15670344	-355	Mdfic	protein-coding	6.82	75	10	16.4	0.5	32.87	4.42e-19	1.27
chr6	23198523	23198598	-296	Fezf1	protein-coding	4	75	10	9.6	1	9.63	1.13e-06	0.78
chr6	39068490	39068565	55	4930599N23Rik	ncRNA	3.29	75	10	7.9	1	7.93	8.32e-05	0.74
chr6	48844359	48844434	-858	Aoc1	protein-coding	5.65	75	10	13.6	2	6.8	2.07e-07	1.45
chr6	49165799	49165874	-883	Igf2bp3	protein-coding	5.65	75	10	13.6	0.5	27.2	1.19e-14	1.16
chr6	52163393	52163498	-379	Hoxa3	protein-coding	9.18	105	10	22.1	0.5	44.2	1.29e-28	1.35
chr6	52180496	52181034	-601	Mir196b	ncRNA	31.1	538	10	74.8	2	37.4	7.94e-87	0.49
chr6	54276662	54276737	-307	Prr15	protein-coding	4.71	75	10	11.3	2	5.67	8.31e-06	0.97
chr6	78375560	78375635	-380	Reg1	protein-coding	3.06	75	10	7.4	0.5	14.73	9.4e-07	0.74
chr6	113231737	113231845	-510	Cpne9	protein-coding	10.8	108	10	26.1	1	26.07	9.47e-28	1.93
chr6	118148249	118148683	-704	Ret	protein-coding	30.8	434	10	74.2	3	24.74	3.18e-74	1.99
chr6	128250791	128251042	-85	Tead4	protein-coding	13.4	251	10	32.3	1	32.3	1.44e-36	0.98
chr6	134582589	134582664	-120	Mansc1	protein-coding	3.29	75	10	7.9	1	7.93	8.32e-05	0.74
chr6	136610232	136610397	100	Plbd1	protein-coding	9.41	165	10	22.7	0.5	45.33	1.29e-28	0.97
chr6	138528471	138528546	-637	B230110G15Rik	ncRNA	6.59	75	10	15.9	0.5	31.73	1.42e-17	1.68
chr6	138530885	138530960	-433	Lmo3	protein-coding	4.71	75	10	11.3	1	11.33	1e-08	0.97
chr6	142135545	142135620	-912	Slco1a6	protein-coding	3.76	75	10	9.1	0.5	18.13	3.26e-09	0.98
chr6	147213307	147213382	-809	Pthlh	protein-coding	3.76	75	10	9.1	0.5	18.13	3.26e-09	0.65
chr7	4730109	4730184	-403	Il11	protein-coding	5.18	75	10	12.5	1	12.47	8.32e-10	1.16
chr7	19608863	19609189	-138	Foxa3	protein-coding	16.7	326	10	40.2	2	20.12	1.92e-37	0.5
chr7	20162020	20162095	-579	Zfp296	protein-coding	4.24	75	10	10.2	0.5	20.4	1.63e-10	0.78
chr7	26154804	26154897	-107	Cnfn	protein-coding	5.65	93	10	13.6	1	13.6	6.36e-11	1.22
chr7	29332278	29332490	-111	Nccrp1	protein-coding	13.9	212	10	33.4	0.5	66.87	8.13e-48	0.97
chr7	31244771	31244846	-269	Nphs1	protein-coding	3.53	75	10	8.5	0.5	17	5.88e-08	0.98
chr7	35597897	35598069	-253	Chst8	protein-coding	12.5	172	10	30	0.5	60.07	2.13e-42	0.98
chr7	39013287	39013362	-311	Plekhf1	protein-coding	4	75	10	9.6	1	9.63	1.13e-06	0.98
chr7	57854124	57854199	-399	4933405O20Rik	protein-coding	6.59	75	10	15.9	0.5	31.73	1.42e-17	1.35
chr7	58876238	58876313	-925	Slc17a6	protein-coding	5.65	75	10	13.6	1	13.6	6.36e-11	1.16
chr7	69565556	69565631	-568	Mkrn3	protein-coding	7.53	75	10	18.1	2	9.07	6.19e-12	1.53
chr7	73533782	73533857	-592	Lrrk1	protein-coding	8.71	75	10	21	3	6.99	8.31e-11	1.88
chr7	95578337	95578412	-409	Rab38	protein-coding	4.47	75	10	10.8	0.5	21.53	1.63e-10	0.74
chr7	108966064	108966293	-649	Phox2a	protein-coding	17.6	229	10	42.5	1	42.5	2.68e-52	1.35
chr7	112330026	112330101	-238	Olfr685	protein-coding	7.06	75	10	17	3	5.67	2.16e-08	1.53
chr7	112749476	112749551	-883	Hpx	protein-coding	7.29	75	10	17.6	1	17.57	1.09e-15	1.53
chr7	114352783	114352877	-129	Rbmxl2	protein-coding	4.94	94	10	11.9	1	11.9	1e-08	0.98
chr7	120097346	120097461	-73	Rassf10	protein-coding	7.29	115	10	17.6	1	17.57	1.09e-15	0.97
chr7	121861699	121862076	-270	Calcb	protein-coding	15.1	377	10	36.3	1	36.27	1.02e-42	0.5
chr7	128535811	128535886	38	Hs3st2	protein-coding	2.82	75	10	6.8	0.5	13.6	1.32e-05	0.74
chr7	146767764	146770268	-320	Nkx6-2	protein-coding	133.2	2504	10	320.7	14	22.91	2.37e-304	1.39
chr7	147288868	147288943	-565	Fuom	protein-coding	5.18	75	10	12.5	0.5	24.93	3.09e-13	1.45
chr7	148106710	148106785	-54	Nlrp6	protein-coding	4.71	75	10	11.3	0.5	22.67	7.42e-12	1.22
chr7	148141835	148141910	-12	Ifitm2	protein-coding	8.94	75	10	21.5	2	10.77	6.11e-15	1.88
chr7	148286456	148286531	-48	Sigirr	protein-coding	7.06	75	10	17	1	17	1.09e-15	1.53
chr7	150953035	150953110	-174	Mrgprg	protein-coding	6.82	75	10	16.4	0.5	32.87	4.42e-19	1.91
chr7	152023611	152023686	-869	Fgf3	protein-coding	7.06	75	10	17	0.5	34	1.3e-20	1.53
chr8	3655452	3655527	-281	Retn	protein-coding	9.18	75	10	22.1	0.5	44.2	1.29e-28	1.88
chr8	11312151	11312226	-617	Col4a2	protein-coding	6.82	75	10	16.4	1	16.43	1.87e-14	1.53
chr8	11477862	11477937	-30	E230013L22Rik	ncRNA	3.76	75	10	9.1	0.5	18.13	3.26e-09	0.78
chr8	20020717	20020829	-381	2610005L07Rik	pseudo	8.47	112	10	20.4	3	6.8	8.31e-11	0.85
chr8	23236044	23236119	-556	Nek5	protein-coding	4	75	10	9.6	0.5	19.27	3.26e-09	0.78
chr8	27126407	27126502	-381	Fnta	protein-coding	4	95	10	9.6	0.5	19.27	3.26e-09	0.98
chr8	28285583	28285707	-527	Rab11fip1	protein-coding	5.65	124	10	13.6	1	13.6	6.36e-11	0.74
chr8	28340598	28340692	-585	Adrb3	protein-coding	6.59	94	10	15.9	0.5	31.73	1.42e-17	1.45
chr8	28370493	28370568	-269	Eif4ebp1	protein-coding	6.35	75	10	15.3	1	15.3	3e-13	1.12
chr8	38015541	38015652	-100	Dlc1	protein-coding	9.18	111	10	22.1	0.5	44.2	1.29e-28	1.45
chr8	42219224	42219651	-357	Mtus1	protein-coding	20	427	10	48.2	4	12.04	1.27e-34	0.99
chr8	72299425	72299500	-652	Zfp866	protein-coding	6.59	75	10	15.9	0.5	31.73	1.42e-17	1.35
chr8	73015825	73016503	-891	Crlf1	protein-coding	28.9	678	10	69.7	1	69.7	2.18e-99	0.99
chr8	73132096	73132171	80	Ssbp4	protein-coding	3.29	75	10	7.9	1	7.93	8.32e-05	0.59
chr8	74842917	74842992	-7	Klf2	protein-coding	5.65	75	10	13.6	2	6.8	2.07e-07	1.45
chr8	80960683	80961247	-414	Pou4f2	protein-coding	31.3	564	10	75.4	6	12.56	2.49e-54	0.59
chr8	85871974	85872049	-360	Mgat4d	protein-coding	3.76	75	10	9.1	1	9.07	1.13e-06	0.98
chr8	94325804	94325997	-347	Irx3	protein-coding	8.24	193	10	19.8	2	9.92	6.48e-13	0.5
chr8	107789265	107789340	754	Fbxl8	protein-coding	7.29	75	10	17.6	1	17.57	1.09e-15	1.53
chr8	108376007	108376082	-136	Cenpt	protein-coding	3.76	75	10	9.1	0.5	18.13	3.26e-09	0.65
chr8	108660507	108661095	73	Esrp2	protein-coding	33.2	588	10	79.9	2	39.95	9.38e-95	0.78
chr8	111238521	111238596	14	Zfhx3	protein-coding	4.24	75	10	10.2	0.5	20.4	1.63e-10	0.78
chr8	111460510	111460607	-202	Mir3108	ncRNA	9.41	97	10	22.7	0.5	45.33	1.29e-28	1.53
chr8	123607197	123607272	-224	Fendrr	ncRNA	3.06	75	10	7.4	0.5	14.73	9.4e-07	0.59
chr8	127276525	127276600	-853	Fam89a	protein-coding	5.65	75	10	13.6	2	6.8	2.07e-07	1.16
chr9	20832852	20832927	-928	Icam4	protein-coding	3.76	75	10	9.1	1	9.07	1.13e-06	0.98
chr9	21116930	21117005	-190	Ap1m2	protein-coding	4.94	75	10	11.9	1	11.9	1e-08	1.22
chr9	30750014	30750089	-97	Adamts8	protein-coding	3.53	75	10	8.5	0.5	17	5.88e-08	0.98
chr9	31271998	31272073	-212	Tmem45b	protein-coding	6.12	75	10	14.7	0.5	29.47	4.25e-16	1.35
chr9	52486948	52487071	533	AI593442	protein-coding	4.94	123	10	11.9	1	11.9	1e-08	0.7
chr9	61141800	61141940	-254	B930092H01Rik	ncRNA	6.35	140	10	15.3	0.5	30.6	1.42e-17	0.5
chr9	69608898	69610068	530	B230323A14Rik	ncRNA	94.8	1170	10	228.4	7	32.62	3.07e-251	0.74
chr9	72773022	72773097	-398	Pygo1	protein-coding	8.94	75	10	21.5	1	21.53	7.54e-21	1.88
chr9	78463366	78463441	50	Cd109	protein-coding	6.35	75	10	15.3	0.5	30.6	1.42e-17	1.35
chr9	79608397	79608472	-774	Cox7a2	protein-coding	4.24	75	10	10.2	1	10.2	1.11e-07	0.98
chr9	89633979	89634054	-703	Ankrd34c	protein-coding	6.59	75	10	15.9	1	15.87	3e-13	1.35
chr9	102257685	102257760	-699	Ephb1	protein-coding	6.59	75	10	15.9	2	7.93	3.87e-09	1.35
chr9	103013526	103013601	-841	Rab6b	protein-coding	5.65	75	10	13.6	0.5	27.2	1.19e-14	1.45
chr9	110759979	110760054	-455	Prss50	protein-coding	6.82	75	10	16.4	0.5	32.87	4.42e-19	1.53
chr9	111213603	111213700	-592	Trank1	protein-coding	6.12	97	10	14.7	0.5	29.47	4.25e-16	0.65
chr9	119933545	119933620	-866	Xirp1	protein-coding	7.06	75	10	17	0.5	34	1.3e-20	1.53
chr9	121551107	121551375	-557	Lyzl4	protein-coding	12.9	268	10	31.2	1	31.17	4.62e-35	0.5
chrX	45246292	45246367	-600	Smarca1	protein-coding	6.82	75	10	16.4	0.5	32.87	4.42e-19	1.45
chrX	46823339	46823414	-251	Arhgap36	protein-coding	8.94	75	10	21.5	0.5	43.07	5.66e-27	1.88
chrX	66612831	66612949	-616	Aff2	protein-coding	9.41	118	10	22.7	0.5	45.33	1.29e-28	1.12
chrX	70232355	70232430	-286	Zfp185	protein-coding	3.29	75	10	7.9	0.5	15.87	9.4e-07	0.59
chrX	91480187	91480382	15	Klhl15	protein-coding	10.1	195	10	24.4	1	24.37	6.18e-25	0.66
chrX	97170743	97170818	-165	Eda	protein-coding	4.71	75	10	11.3	0.5	22.67	7.42e-12	0.81
chrX	101017470	101017545	-180	Slc16a2	protein-coding	4.94	75	10	11.9	1	11.9	1e-08	0.97
chrX	109424391	109424466	-533	Apool	protein-coding	3.29	75	10	7.9	0.5	15.87	9.4e-07	0.42
chrX	143396901	143396976	-118	Htr2c	protein-coding	2.82	75	10	6.8	0.5	13.6	1.32e-05	0.74
chrX	148762427	148762502	-428	Kantr	ncRNA	6.59	75	10	15.9	2	7.93	3.87e-09	1.35
chrX	149204543	149204618	-551	Shroom2	protein-coding	4.24	75	10	10.2	0.5	20.4	1.63e-10	0.78
chr10	43934433	43934508	-761	Speer5-ps1	pseudo	4	75	9	9.6	0.5	19.27	3.26e-09	0.78
chr10	57370204	57370299	-536	Pkib	protein-coding	3.76	95	9	9.1	1	9.07	1.13e-06	0.78
chr10	60159490	60159565	-289	Cdh23	protein-coding	6.12	75	9	14.7	0.5	29.47	4.25e-16	1.68
chr10	79050375	79050450	-531	Theg	protein-coding	2.82	75	9	6.8	0.5	13.6	1.32e-05	0.74
chr10	80657401	80657476	2	Atcayos	ncRNA	4	75	9	9.6	0.5	19.27	3.26e-09	0.78
chr10	83903668	83903743	-489	Nuak1	protein-coding	4.71	75	9	11.3	0.5	22.67	7.42e-12	1.22
chr10	90038398	90038473	-37	Anks1b	protein-coding	4.47	75	9	10.8	0.5	21.53	1.63e-10	0.97
chr10	96078612	96078687	-986	Btg1	protein-coding	4.47	75	9	10.8	2	5.38	4.65e-05	0.81
chr10	107768672	107769026	-396	Pawr	protein-coding	13.9	354	9	33.4	3	11.14	3.49e-23	0.98
chr10	122115958	122116033	177	Ppm1h	protein-coding	3.53	75	9	8.5	0.5	17	5.88e-08	0.78
chr10	127649660	127649735	-847	Spryd4	protein-coding	4.24	75	9	10.2	0.5	20.4	1.63e-10	0.78
chr11	4117890	4118171	-224	Gatsl3	protein-coding	10.8	281	9	26.1	1	26.07	9.47e-28	1
chr11	5965618	5965715	85	Camk2b	protein-coding	5.41	97	9	13	0.5	26.07	1.19e-14	0.97
chr11	32183419	32183494	-216	Hba-a1	protein-coding	3.76	75	9	9.1	0.5	18.13	3.26e-09	0.98
chr11	33947166	33947261	12	Lcp2	protein-coding	4.94	95	9	11.9	1	11.9	1e-08	0.74
chr11	51971321	51971396	51	Olfr1372-ps1	pseudo	5.88	75	9	14.2	2	7.08	2.93e-08	1.16
chr11	57614114	57614189	818	2010001A14Rik	ncRNA	4.71	75	9	11.3	0.5	22.67	7.42e-12	0.81
chr11	60035025	60035100	-933	Srebf1	protein-coding	5.18	75	9	12.5	1	12.47	8.32e-10	1.16
chr11	65602271	65602346	-509	Map2k4	protein-coding	3.76	75	9	9.1	0.5	18.13	3.26e-09	0.65
chr11	68970545	68970620	8	Alox12b	protein-coding	4	75	9	9.6	1	9.63	1.13e-06	0.78
chr11	70502076	70502174	-518	Camta2	protein-coding	6.12	98	9	14.7	0.5	29.47	4.25e-16	1.22
chr11	71949574	71949649	-220	Pitpnm3	protein-coding	4.47	75	9	10.8	0.5	21.53	1.63e-10	0.97
chr11	83462791	83462884	43	Ccl3	protein-coding	7.29	93	9	17.6	3	5.86	2.16e-08	0.98
chr11	94361231	94361306	20	Epn3	protein-coding	6.12	75	9	14.7	0.5	29.47	4.25e-16	1.68
chr11	96112281	96112642	-513	Gm53	ncRNA	20.5	361	9	49.3	1	49.3	6.17e-64	0.49
chr11	96977162	96977237	-554	Tbx21	protein-coding	4	75	9	9.6	0.5	19.27	3.26e-09	0.78
chr11	102005927	102006028	-850	Nags	protein-coding	8.71	101	9	21	2	10.48	6.44e-14	1.22
chr11	102226756	102226831	-198	Slc4a1	protein-coding	3.53	75	9	8.5	1	8.5	1.02e-05	0.78
chr11	103225200	103225275	-231	Arhgap27	protein-coding	4.24	75	9	10.2	0.5	20.4	1.63e-10	0.98
chr11	104046694	104046769	-910	Sppl2c	protein-coding	5.65	75	9	13.6	2	6.8	2.07e-07	1.16
chr11	105847882	105847957	-911	Gm11651	ncRNA	3.53	75	9	8.5	0.5	17	5.88e-08	0.98
chr11	114863504	114863579	-347	AF251705	protein-coding	4.47	75	9	10.8	0.5	21.53	1.63e-10	0.81
chr11	114909497	114909662	30	Cd300lh	protein-coding	11.8	165	9	28.3	3	9.44	4.16e-18	1.45
chr11	117060983	117061095	64	Sept9	protein-coding	4.71	112	9	11.3	0.5	22.67	7.42e-12	0.66
chr11	117643587	117643662	13	Tmc8	protein-coding	4	75	9	9.6	0.5	19.27	3.26e-09	0.98
chr11	119129316	119129391	31	Gaa	protein-coding	8	75	9	19.3	0.5	38.53	9.51e-24	1.71
chr11	119408826	119409128	157	Nptx1	protein-coding	12.9	302	9	31.2	2	15.58	3.77e-26	0.65
chr12	5382998	5383073	-273	2810032G03Rik	ncRNA	5.65	75	9	13.6	0.5	27.2	1.19e-14	1.16
chr12	31568663	31568738	-489	Fam150b	protein-coding	3.06	75	9	7.4	0.5	14.73	9.4e-07	0.74
chr12	34612310	34612432	-919	Ferd3l	protein-coding	5.18	122	9	12.5	1	12.47	8.32e-10	0.5
chr12	40861025	40861100	-247	Scin	protein-coding	5.18	75	9	12.5	0.5	24.93	3.09e-13	1.16
chr12	56699734	56700008	-33	Insm2	protein-coding	12.9	274	9	31.2	1	31.17	4.62e-35	0.98
chr12	57795828	57796080	-504	Pax9	protein-coding	17.9	252	9	43.1	0.5	86.13	1.14e-66	0.98
chr12	74647530	74647605	-185	Tmem30b	protein-coding	4.24	75	9	10.2	1	10.2	1.11e-07	0.78
chr12	75001379	75001512	-866	Hif1a	protein-coding	8	133	9	19.3	0.5	38.53	9.51e-24	0.74
chr12	85104167	85104242	-380	Papln	protein-coding	3.06	75	9	7.4	0.5	14.73	9.4e-07	0.42
chr12	86215902	86215977	-813	D030025P21Rik	ncRNA	4.94	75	9	11.9	2	5.95	8.31e-06	0.97
chr12	88367465	88367612	24	Tmem63c	protein-coding	8.71	147	9	21	0.5	41.93	2.38e-25	0.78
chr12	101202690	101202869	70	Kcnk13	protein-coding	12.7	179	9	30.6	0.5	61.2	2.13e-42	0.97
chr12	101437819	101437894	211	Calm1	protein-coding	3.06	75	9	7.4	0.5	14.73	9.4e-07	0.49
chr12	103923830	103923905	-637	Mir1936	ncRNA	7.53	75	9	18.1	1	18.13	6.06e-17	1.53
chr12	106269379	106269454	-65	Mir3069	ncRNA	6.59	75	9	15.9	0.5	31.73	1.42e-17	1.68
chr12	106801260	106801335	-85	Bdkrb2	protein-coding	3.76	75	9	9.1	1	9.07	1.13e-06	0.78
chr12	108973952	108974027	-291	4930465M20Rik	ncRNA	4.47	75	9	10.8	0.5	21.53	1.63e-10	1.22
chr12	113916921	113917195	7	Zbtb42	protein-coding	10.4	274	9	24.9	2	12.47	3.98e-18	0.99
chr13	3944694	3944769	-136	Ucn3	protein-coding	3.29	75	9	7.9	1	7.93	8.32e-05	0.59
chr13	15554889	15555193	-515	Gli3	protein-coding	16.2	304	9	39.1	0.5	78.2	5.41e-59	1.16
chr13	22920283	22920358	-337	Vmn1r210	protein-coding	3.76	75	9	9.1	0.5	18.13	3.26e-09	0.65
chr13	29948293	29948368	-788	Cdkal1	protein-coding	3.29	75	9	7.9	0.5	15.87	9.4e-07	0.59
chr13	35999098	35999173	-919	Rpp40	protein-coding	5.41	75	9	13	1	13.03	6.36e-11	0.74
chr13	38242670	38242745	-456	Dsp	protein-coding	5.41	75	9	13	1	13.03	6.36e-11	1.16
chr13	43880156	43880275	-266	Cd83	protein-coding	3.76	119	9	9.1	0.5	18.13	3.26e-09	0.74
chr13	81772663	81772738	-557	Adgrv1	protein-coding	3.76	75	9	9.1	0.5	18.13	3.26e-09	0.78
chr13	94444125	94444200	95	Bhmt2	protein-coding	4.24	75	9	10.2	0.5	20.4	1.63e-10	0.78
chr14	16272082	16272157	-618	Lrrc3b	protein-coding	4	75	9	9.6	1	9.63	1.13e-06	0.78
chr14	31291835	31291910	-879	Dcp1a	protein-coding	4	75	9	9.6	0.5	19.27	3.26e-09	0.98
chr14	33015583	33015658	463	Parg	protein-coding	3.29	75	9	7.9	0.5	15.87	9.4e-07	0.74
chr14	51626799	51626874	-590	Rnase10	protein-coding	3.29	75	9	7.9	1	7.93	8.32e-05	0.59
chr14	55546026	55546101	-438	Efs	protein-coding	2.82	75	9	6.8	0.5	13.6	1.32e-05	0.74
chr14	122865501	122865576	-658	Zic5	protein-coding	5.65	75	9	13.6	0.5	27.2	1.19e-14	1.16
chr14	122874676	122874751	107	Zic2	protein-coding	3.29	75	9	7.9	0.5	15.87	9.4e-07	0.59
chr1	59312748	59312823	-966	Cdk15	protein-coding	3.76	75	9	9.1	0.5	18.13	3.26e-09	0.78
chr15	66801104	66801179	62	Ndrg1	protein-coding	3.53	75	9	8.5	1	8.5	1.02e-05	0.78
chr15	98462415	98462490	-307	Cacnb3	protein-coding	3.06	75	9	7.4	0.5	14.73	9.4e-07	0.74
chr15	98729057	98729150	-132	Dhh	protein-coding	8.47	93	9	20.4	0.5	40.8	2.38e-25	1.27
chr15	98860254	98860329	-31	Tuba1c	protein-coding	3.06	75	9	7.4	0.5	14.73	9.4e-07	0.74
chr15	99431642	99431717	-152	Aqp6	protein-coding	4	75	9	9.6	0.5	19.27	3.26e-09	0.98
chr15	100765813	100765888	-852	Scn8a	protein-coding	4.47	75	9	10.8	1	10.77	1.11e-07	1.22
chr15	102778603	102779047	-448	Hotair	ncRNA	22.6	444	9	54.4	3	18.13	1.33e-47	0.74
chr15	102820635	102820710	-298	Hoxc8	protein-coding	4.71	75	9	11.3	0.5	22.67	7.42e-12	0.81
chr15	102864314	102864735	-302	Hoxc4	protein-coding	20.7	421	9	49.9	1	49.87	6.17e-64	0.66
chr1	137903682	137903757	-800	Igfn1	protein-coding	6.35	75	9	15.3	0.5	30.6	1.42e-17	1.35
chr16	10192851	10192926	-111	Atf7ip2	protein-coding	6.35	75	9	15.3	1	15.3	3e-13	1.35
chr16	29579256	29579331	-127	Opa1	protein-coding	7.06	75	9	17	0.5	34	1.3e-20	1.53
chr1	174012225	174012300	-398	Copa	protein-coding	3.53	75	9	8.5	0.5	17	5.88e-08	0.78
chr16	30065474	30065549	68	Hes1	protein-coding	2.82	75	9	6.8	0.5	13.6	1.32e-05	0.74
chr16	36209527	36209602	-925	Gm5416	protein-coding	3.76	75	9	9.1	1	9.07	1.13e-06	0.98
chr16	36694035	36694110	8	Ildr1	protein-coding	5.41	75	9	13	1	13.03	6.36e-11	1.16
chr16	97985720	97985795	-395	Ripk4	protein-coding	6.12	75	9	14.7	2	7.37	2.93e-08	1.35
chr1	182259746	182259821	-824	Itpkb	protein-coding	4.71	75	9	11.3	0.5	22.67	7.42e-12	0.97
chr17	6987630	6987705	-538	Ezr	protein-coding	6.12	75	9	14.7	0.5	29.47	4.25e-16	1.35
chr17	23616519	23616594	8	Vmn2r117	protein-coding	3.53	75	9	8.5	1	8.5	1.02e-05	0.78
chr17	24551007	24551082	414	D330041H03Rik	ncRNA	7.53	75	9	18.1	2	9.07	6.19e-12	1.91
chr17	25482887	25482962	-417	Tpsab1	protein-coding	3.06	75	9	7.4	1	7.37	8.32e-05	0.74
chr17	25607874	25607949	-624	Tekt4	protein-coding	2.82	75	9	6.8	0.5	13.6	1.32e-05	0.59
chr17	25909759	25909834	-925	Narfl	protein-coding	5.41	75	9	13	1	13.03	6.36e-11	1.16
chr17	26249588	26249663	-636	Tmem8	protein-coding	4.24	75	9	10.2	0.5	20.4	1.63e-10	0.98
chr17	28449468	28449543	-970	Fance	protein-coding	4.71	75	9	11.3	0.5	22.67	7.42e-12	0.97
chr17	33405205	33405300	-419	Olfr63	protein-coding	4.71	95	9	11.3	1	11.33	1e-08	0.98
chr17	34375527	34375602	-286	H2-Ob	protein-coding	5.41	75	9	13	1	13.03	6.36e-11	1.16
chr17	35399121	35399196	-881	H2-D1	protein-coding	5.41	75	9	13	1	13.03	6.36e-11	1.45
chr17	35575223	35575298	-840	H2-Q7	protein-coding	2.59	75	9	6.2	0.5	12.47	1.32e-05	0.59
chr17	36170220	36170366	-647	H2-T23	protein-coding	6.12	146	9	14.7	1	14.73	4.52e-12	0.49
chr17	36221882	36221995	-744	H2-Bl	protein-coding	6.12	113	9	14.7	0.5	29.47	4.25e-16	0.97
chr17	36909052	36909127	-766	H2-M10.5	protein-coding	4	75	9	9.6	0.5	19.27	3.26e-09	0.74
chr17	37334941	37335016	-67	Olfr94	protein-coding	2.82	75	9	6.8	0.5	13.6	1.32e-05	0.5
chr17	46434155	46434230	-240	Dlk2	protein-coding	3.76	75	9	9.1	0.5	18.13	3.26e-09	0.74
chr17	46866270	46866345	-193	Gnmt	protein-coding	3.29	75	9	7.9	1	7.93	8.32e-05	0.59
chr17	56261365	56261458	-42	Lrg1	protein-coding	6.35	93	9	15.3	0.5	30.6	1.42e-17	1.35
chr17	65991488	65991563	19	Txndc2	protein-coding	5.65	75	9	13.6	1	13.6	6.36e-11	1.16
chr17	81343930	81344005	-5	Tmem178	protein-coding	2.82	75	9	6.8	0.5	13.6	1.32e-05	0.74
chr17	86017600	86018124	-126	Six3os1	ncRNA	25.4	524	9	61.2	6	10.2	1.59e-39	1.22
chr18	3328030	3328105	-478	Crem	protein-coding	4.24	75	9	10.2	2	5.1	4.65e-05	0.65
chr18	10181802	10181877	-49	Rock1	protein-coding	6.35	75	9	15.3	0.5	30.6	1.42e-17	1.35
chr18	32538699	32538774	-798	A830052D11Rik	ncRNA	3.76	75	9	9.1	1	9.07	1.13e-06	0.98
chr18	34166888	34166963	-65	Epb41l4a	protein-coding	4.47	75	9	10.8	0.5	21.53	1.63e-10	1.22
chr18	51276793	51276868	-722	Prr16	protein-coding	4.94	75	9	11.9	0.5	23.8	7.42e-12	0.97
chr18	54771324	54771399	-37	9330117O12Rik	ncRNA	6.59	75	9	15.9	2	7.93	3.87e-09	1.35
chr18	63546893	63546992	-105	Piezo2	protein-coding	5.41	99	9	13	1	13.03	6.36e-11	0.97
chr18	67292353	67292428	-824	Gnal	protein-coding	4.47	75	9	10.8	0.5	21.53	1.63e-10	0.97
chr18	83079828	83079903	-406	Zfp516	protein-coding	4.71	75	9	11.3	0.5	22.67	7.42e-12	0.97
chr18	89063922	89063997	-360	Socs6	protein-coding	3.06	75	9	7.4	1	7.37	8.32e-05	0.59
chr19	4439519	4439594	-3	A930001C03Rik	ncRNA	3.29	75	9	7.9	0.5	15.87	9.4e-07	0.49
chr19	24975584	24975842	86	Foxd4	protein-coding	16.2	258	9	39.1	2	19.55	3.84e-36	0.78
chr19	28755033	28755108	-503	Glis3	protein-coding	3.29	75	9	7.9	0.5	15.87	9.4e-07	0.74
chr19	32670063	32670138	-105	Papss2	protein-coding	4.24	75	9	10.2	0.5	20.4	1.63e-10	0.78
chr19	43463457	43463532	-649	Hpse2	protein-coding	4.24	75	9	10.2	1	10.2	1.11e-07	0.78
chr19	59335383	59335458	52	Slc18a2	protein-coding	4.94	75	9	11.9	0.5	23.8	7.42e-12	0.97
chr2	18619592	18621207	-250	Spag6l	protein-coding	145.6	1615	9	350.8	15	23.38	0	1
chr2	22509587	22509662	-179	Mir3967	ncRNA	8.94	75	9	21.5	2	10.77	6.11e-15	1.88
chr2	24618598	24618673	37	Cacna1b	protein-coding	4.24	75	9	10.2	2	5.1	4.65e-05	0.74
chr2	34611032	34611107	-317	Gapvd1	protein-coding	4.24	75	9	10.2	0.5	20.4	1.63e-10	0.78
chr2	65962782	65962884	17	Galnt3	protein-coding	4.94	102	9	11.9	0.5	23.8	7.42e-12	0.49
chr2	69423964	69424161	62	Lrp2	protein-coding	9.41	197	9	22.7	3	7.56	1.6e-12	0.33
chr2	70956088	70956163	14	Cybrd1	protein-coding	3.29	75	9	7.9	1	7.93	8.32e-05	0.74
chr2	118589284	118589359	-924	A430105I19Rik	protein-coding	4.71	75	9	11.3	0.5	22.67	7.42e-12	0.97
chr2	143373667	143373742	-131	Pcsk2os1	ncRNA	4.47	75	9	10.8	2	5.38	4.65e-05	0.97
chr2	147012573	147012648	-472	Nkx2-2	protein-coding	5.18	75	9	12.5	1	12.47	8.32e-10	1.16
chr2	147871407	147871558	202	Foxa2	protein-coding	8.71	151	9	21	0.5	41.93	2.38e-25	0.5
chr2	153765584	153765659	-977	Bpifb4	protein-coding	3.76	75	9	9.1	0.5	18.13	3.26e-09	0.78
chr2	165298694	165298769	-34	Slc13a3	protein-coding	4	75	9	9.6	0.5	19.27	3.26e-09	0.98
chr2	166272627	166272702	-287	5031425F14Rik	ncRNA	4.47	75	9	10.8	2	5.38	4.65e-05	1.22
chr2	179839474	179839777	-513	Hrh3	protein-coding	13.9	303	9	33.4	1	33.43	4.36e-38	0.99
chr2	180720475	180720550	-728	Col20a1	protein-coding	5.88	75	9	14.2	1	14.17	4.52e-12	1.16
chr3	13471585	13471736	5	Ralyl	protein-coding	5.65	151	9	13.6	0.5	27.2	1.19e-14	0.65
chr3	33041999	33042074	77	Pex5l	protein-coding	3.06	75	9	7.4	0.5	14.73	9.4e-07	0.59
chr3	36374472	36374547	-63	Mir7009	ncRNA	3.53	75	9	8.5	1	8.5	1.02e-05	0.78
chr3	52071332	52071572	-807	Foxo1	protein-coding	9.41	240	9	22.7	1	22.67	3.42e-22	0.5
chr3	53461141	53461216	99	Frem2	protein-coding	3.76	75	9	9.1	0.5	18.13	3.26e-09	0.78
chr3	62311254	62311352	-393	Dhx36	protein-coding	4.71	98	9	11.3	1	11.33	1e-08	1.22
chr3	104583745	104583820	-192	Ppm1j	protein-coding	4.94	75	9	11.9	0.5	23.8	7.42e-12	0.97
chr3	115418295	115418370	-359	S1pr1	protein-coding	3.06	75	9	7.4	0.5	14.73	9.4e-07	0.59
chr3	122970146	122970243	-220	Sec24d	protein-coding	4.47	97	9	10.8	2	5.38	4.65e-05	0.74
chr3	127335413	127335488	-613	Neurog2	protein-coding	2.82	75	9	6.8	0.5	13.6	1.32e-05	0.74
chr4	86876385	86876497	3	Slc24a2	protein-coding	5.18	112	9	12.5	0.5	24.93	3.09e-13	0.78
chr4	88430290	88430365	-631	Gm13276	protein-coding	2.82	75	9	6.8	0.5	13.6	1.32e-05	0.49
chr4	99321958	99322033	-995	Foxd3	protein-coding	4.94	75	9	11.9	0.5	23.8	7.42e-12	0.97
chr4	114582069	114582233	257	Foxd2os	ncRNA	8.71	164	9	21	0.5	41.93	2.38e-25	0.78
chr4	122910530	122910605	-232	Heyl	protein-coding	3.76	75	9	9.1	0.5	18.13	3.26e-09	0.98
chr4	124334467	124334542	-385	Pou3f1	protein-coding	2.82	75	9	6.8	0.5	13.6	1.32e-05	0.74
chr4	133794241	133794316	36	Cnksr1	protein-coding	3.76	75	9	9.1	1	9.07	1.13e-06	0.78
chr4	133898381	133898536	-503	Slc30a2	protein-coding	7.76	155	9	18.7	1	18.7	6.06e-17	1.12
chr4	134324485	134324560	-603	Ldlrap1	protein-coding	5.18	75	9	12.5	0.5	24.93	3.09e-13	0.98
chr4	137131988	137132063	-930	Ldlrad2	protein-coding	4.24	75	9	10.2	1	10.2	1.11e-07	0.78
chr4	139389103	139389178	-257	Pax7	protein-coding	4.47	75	9	10.8	1	10.77	1.11e-07	1.22
chr4	151460367	151460442	-568	Plekhg5	protein-coding	3.76	75	9	9.1	1	9.07	1.13e-06	0.78
chr4	153515606	153515878	-739	Wrap73	protein-coding	18.1	272	9	43.6	3	14.54	2.9e-34	1.35
chr5	20929987	20930062	471	Ccdc146	protein-coding	3.29	75	9	7.9	0.5	15.87	9.4e-07	0.74
chr5	28491912	28491987	-287	En2	protein-coding	3.76	75	9	9.1	0.5	18.13	3.26e-09	0.65
chr5	33446692	33446767	-139	Slc5a1	protein-coding	3.06	75	9	7.4	0.5	14.73	9.4e-07	0.59
chr5	39076364	39076439	-336	Zfp518b	protein-coding	7.06	75	9	17	1	17	1.09e-15	1.53
chr5	73796701	73796776	-579	Cwh43	protein-coding	3.53	75	9	8.5	0.5	17	5.88e-08	0.65
chr5	102193516	102193591	-596	Cds1	protein-coding	5.88	75	9	14.2	0.5	28.33	4.25e-16	0.97
chr5	113325737	113325812	-392	Myo18b	protein-coding	2.59	75	9	6.2	0.5	12.47	1.32e-05	0.49
chr5	114542033	114542108	-681	Svop	protein-coding	3.29	75	9	7.9	1	7.93	8.32e-05	0.74
chr5	120880783	120881076	-966	Lhx5	protein-coding	18.8	293	9	45.3	3	15.11	1.32e-36	1.71
chr5	122500304	122500379	-481	Cux2	protein-coding	5.18	75	9	12.5	1	12.47	8.32e-10	1.16
chr5	137927089	137927326	-163	Epo	protein-coding	9.65	237	9	23.2	1	23.23	1.48e-23	1
chr5	139999130	139999205	-538	4930500L23Rik	ncRNA	5.88	75	9	14.2	0.5	28.33	4.25e-16	1.45
chr6	23789554	23789629	-170	Cadps2	protein-coding	3.29	75	9	7.9	1	7.93	8.32e-05	0.59
chr6	43215453	43215887	27	Arhgef5	protein-coding	18.8	434	9	45.3	3	15.11	1.32e-36	0.5
chr6	52107569	52107666	699	Hoxa1	protein-coding	8.71	97	9	21	1	20.97	1.59e-19	1.42
chr6	52114867	52115223	-215	Hoxa2	protein-coding	14.1	356	9	34	3	11.33	3.08e-24	0.65
chr6	52150786	52151051	-205	Hoxaas3	ncRNA	11.5	265	9	27.8	3	9.26	3.9e-17	0.66
chr6	52164808	52165989	-111	Mira	ncRNA	73.9	1181	9	177.9	13	13.69	1.02e-131	0.59
chr6	52194425	52194724	-668	Hoxa11os	ncRNA	17.9	299	9	43.1	2	21.53	2.06e-41	1.27
chr6	60779319	60779394	-358	Snca	protein-coding	5.41	75	9	13	0.5	26.07	1.19e-14	1.16
chr6	83958325	83958400	-230	Dysf	protein-coding	3.06	75	9	7.4	0.5	14.73	9.4e-07	0.59
chr6	85658478	85658553	40	Gm4477	protein-coding	4	75	9	9.6	1	9.63	1.13e-06	0.78
chr6	87054559	87054698	-112	D6Ertd527e	protein-coding	7.76	139	9	18.7	0.5	37.4	3.61e-22	0.97
chr6	91757339	91757414	11	Grip2	protein-coding	4.24	75	9	10.2	0.5	20.4	1.63e-10	0.78
chr6	92890539	92890718	52	9530026P05Rik	ncRNA	5.88	179	9	14.2	0.5	28.33	4.25e-16	0.42
chr6	97010283	97010500	14	Fam19a4	protein-coding	9.65	217	9	23.2	1	23.23	1.48e-23	0.78
chr6	114592487	114592562	-595	Atg7	protein-coding	3.29	75	9	7.9	1	7.93	8.32e-05	0.49
chr6	117118360	117118480	-133	Cxcl12	protein-coding	4.47	120	9	10.8	0.5	21.53	1.63e-10	0.33
chr7	3425117	3425192	-269	Cacng6	protein-coding	5.18	75	9	12.5	1	12.47	8.32e-10	1.16
chr7	17366275	17366350	-383	Slc1a5	protein-coding	4.24	75	9	10.2	0.5	20.4	1.63e-10	0.78
chr7	25134090	25134165	-116	Lypd5	protein-coding	4.47	75	9	10.8	0.5	21.53	1.63e-10	0.97
chr7	25655141	25655216	102	Dmrtc2	protein-coding	2.59	75	9	6.2	0.5	12.47	1.32e-05	0.49
chr7	39313144	39313219	31	Gm5591	protein-coding	3.06	75	9	7.4	1	7.37	8.32e-05	0.59
chr7	51136533	51136608	28	Klk4	protein-coding	6.59	75	9	15.9	0.5	31.73	1.42e-17	1.35
chr7	52348429	52348504	-883	Rcn3	protein-coding	4	75	9	9.6	0.5	19.27	3.26e-09	0.78
chr7	52621575	52621650	79	Mtag2	ncRNA	8.24	75	9	19.8	0.5	39.67	9.51e-24	1.71
chr7	77512057	77512132	-462	Nr2f2	protein-coding	3.53	75	9	8.5	0.5	17	5.88e-08	0.98
chr7	104728099	104728174	-129	Aamdc	protein-coding	5.18	75	9	12.5	0.5	24.93	3.09e-13	1.16
chr7	108496508	108496583	-38	Arap1	protein-coding	4.24	75	9	10.2	2	5.1	4.65e-05	0.78
chr7	117770703	117770778	-443	Adm	protein-coding	4.71	75	9	11.3	1	11.33	1e-08	0.97
chr7	127740229	127740304	-873	E130201H02Rik	pseudo	6.35	75	9	15.3	1	15.3	3e-13	1.35
chr7	128878067	128878142	83	Scnn1g	protein-coding	4	75	9	9.6	0.5	19.27	3.26e-09	0.98
chr7	138078697	138078772	-983	Htra1	protein-coding	3.53	75	9	8.5	0.5	17	5.88e-08	0.78
chr7	149558312	149558387	-185	Ifitm10	protein-coding	4.71	75	9	11.3	0.5	22.67	7.42e-12	0.97
chr7	149840810	149840928	32	Mir483	ncRNA	7.53	118	9	18.1	1	18.13	6.06e-17	0.78
chr7	150292785	150293017	-258	Kcnq1	protein-coding	10.4	232	9	24.9	1	24.93	6.18e-25	0.56
chr8	13404493	13404568	-551	Grk1	protein-coding	4.47	75	9	10.8	0.5	21.53	1.63e-10	0.97
chr8	14095118	14095212	-710	Dlgap2	protein-coding	4.47	94	9	10.8	0.5	21.53	1.63e-10	0.78
chr8	26149506	26149581	-109	Htra4	protein-coding	3.29	75	9	7.9	0.5	15.87	9.4e-07	0.59
chr8	69220354	69220449	-920	Npy1r	protein-coding	5.18	95	9	12.5	0.5	24.93	3.09e-13	0.74
chr8	74061785	74061979	-546	Bst2	protein-coding	18.1	194	9	43.6	2	21.82	2.06e-41	0.25
chr8	86566351	86566449	74	Il27ra	protein-coding	4	98	9	9.6	0.5	19.27	3.26e-09	0.74
chr8	90887025	90887100	-972	Brd7	protein-coding	4.24	75	9	10.2	1	10.2	1.11e-07	0.98
chr8	95197314	95197794	-634	Irx6	protein-coding	22.4	480	9	53.8	4	13.46	3.75e-40	0.74
chr8	97441832	97442120	22	Ccdc102a	protein-coding	13.6	288	9	32.9	0.5	65.73	5.37e-46	0.99
chr8	109034043	109034118	-672	Cdh3	protein-coding	2.59	75	9	6.2	0.5	12.47	1.32e-05	0.59
chr8	128422135	128422230	35	Pcnxl2	protein-coding	6.35	95	9	15.3	1	15.3	3e-13	1.35
chr9	15043009	15043084	-443	Vstm5	protein-coding	3.53	75	9	8.5	0.5	17	5.88e-08	0.98
chr9	18208331	18208406	-494	Ubtfl1	protein-coding	3.06	75	9	7.4	1	7.37	8.32e-05	0.49
chr9	20190267	20190342	-702	Zfp560	protein-coding	8.47	75	9	20.4	1	20.4	1.59e-19	1.71
chr9	20820178	20820569	-31	Icam1	protein-coding	19.3	391	9	46.5	1	46.47	6.83e-59	1.62
chr9	24578765	24579340	-305	Tbx20	protein-coding	28.7	575	9	69.1	4	17.28	3.96e-59	0.99
chr9	37891685	37891760	-701	Olfr887	protein-coding	4	75	9	9.6	0.5	19.27	3.26e-09	0.78
chr9	44944214	44944289	-562	Gm10684	ncRNA	3.29	75	9	7.9	1	7.93	8.32e-05	0.59
chr9	51683865	51683940	88	Arhgap20os	ncRNA	3.76	75	9	9.1	0.5	18.13	3.26e-09	0.98
chr9	53823268	53823343	-197	Elmod1	protein-coding	4	75	9	9.6	0.5	19.27	3.26e-09	0.98
chr9	54134117	54134458	-6	Gldn	protein-coding	18.4	341	9	44.2	4	11.05	2.34e-30	0.97
chr9	54874460	54874560	-144	Chrna3	protein-coding	4	100	9	9.6	0.5	19.27	3.26e-09	0.78
chr9	71619526	71619601	-154	Cgnl1	protein-coding	3.06	75	9	7.4	1	7.37	8.32e-05	0.74
chr9	91263030	91263105	-743	Zic4	protein-coding	2.59	75	9	6.2	0.5	12.47	1.32e-05	0.59
chr9	95307620	95307695	32	Chst2	protein-coding	3.53	75	9	8.5	0.5	17	5.88e-08	0.78
chr9	122480708	122480801	-865	9530059O14Rik	ncRNA	6.12	93	9	14.7	2	7.37	2.93e-08	1.35
chrX	47890055	47890130	-474	Gm35612	ncRNA	4.94	75	9	11.9	0.5	23.8	7.42e-12	0.97
chrX	50407843	50407918	-354	Mir322	ncRNA	4	75	9	9.6	0.5	19.27	3.26e-09	0.98
chrX	54075492	54075567	-27	Mtap7d3	protein-coding	4.71	75	9	11.3	0.5	22.67	7.42e-12	0.97
chrX	78315290	78315365	-656	Tmem47	protein-coding	3.06	75	9	7.4	0.5	14.73	9.4e-07	0.42
chrX	91213469	91213544	-489	AU015836	ncRNA	4.24	75	9	10.2	0.5	20.4	1.63e-10	0.78
chrX	92222904	92222979	-920	Spin4	protein-coding	3.06	75	9	7.4	0.5	14.73	9.4e-07	0.59
chrX	97800680	97800755	-119	Arr3	protein-coding	2.59	75	9	6.2	0.5	12.47	1.32e-05	0.49
chrX	133655119	133655194	-291	Esx1	protein-coding	4.24	75	9	10.2	1	10.2	1.11e-07	0.65
chrX	145316412	145316512	-657	Luzp4	protein-coding	6.12	100	9	14.7	1	14.73	4.52e-12	0.98
chrX	148294138	148294213	70	Mir3113	ncRNA	3.53	75	9	8.5	0.5	17	5.88e-08	0.78
(B) GATA1-specific unique peaks of H3K27me3
Chromosome	Start	End	Distance to TSS	Gene Name	Gene Type	Normalized Tag Count	region size	findPeaks Score	Total Tags (normalized to Control Experiment)	Control Tags	Fold Change vs Control	p-value vs Control	Clonal Fold Change
chr15	36213049	36213562	-403	Rnf19a	protein-coding	97.4	513	79	234.6	4	58.64	6.26E-316	0.74
chr3	122322774	122323759	-634	Fnbp1l	protein-coding	185.6	985	74	447	8	55.87	0	0.69
chr8	123192168	123192994	361	Cox4i1	protein-coding	296.5	826	69	714	2	356.99	0	0.6
chr11	96902910	96903718	414	Mrpl10	protein-coding	173.9	808	61	418.9	8	52.36	0	0.68
chr15	73015571	73015941	-379	Ago2	protein-coding	79	370	57	190.2	3	63.42	2.35e-263	0.67
chr14	31166845	31167486	-493	Cacna1d	protein-coding	104.6	641	54	251.9	2	125.93	0	0.8
chr3	122627326	122628176	436	1810037I17Rik	protein-coding	138.9	850	54	334.6	6	55.76	0	0.81
chr19	53403939	53405304	-315	Mxi1	protein-coding	292.6	1365	53	704.8	0.5	1409.58	0	0.75
chr11	97142004	97142649	-436	Npepps	protein-coding	73.8	645	53	177.8	2	88.91	7.49e-271	0.8
chr11	98219729	98220619	492	Stard3	protein-coding	209.6	890	50	504.8	6	84.13	0	0.7
chr19	39005013	39006019	36	Hells	protein-coding	274	1006	49	659.9	4	164.98	0	0.78
chr4	32701825	32703192	60	Casp8ap2	protein-coding	271.3	1367	49	653.4	9	72.6	0	0.71
chr19	54019356	54020618	621	Shoc2	protein-coding	306.3	1262	48	737.8	4	184.44	0	0.67
chr8	114059985	114062542	723	Znrf1	protein-coding	896.3	2557	47	2158.7	20	107.93	0	0.62
chr17	15079840	15081217	339	1600012H06Rik	protein-coding	310.6	1377	44	748	9	83.11	0	0.66
chr2	14976303	14978153	239	Arl5b	protein-coding	495.1	1850	44	1192.3	17	70.14	0	0.64
chr8	114045817	114046043	77	Wdr59	protein-coding	26	226	44	62.7	0.5	125.39	4.18e-105	0.67
chr10	79317303	79319707	-789	E130317F20Rik	ncRNA	572.9	2404	43	1379.8	21	65.71	0	0.7
chr5	124699232	124700367	-30	Pitpnm2	protein-coding	338.4	1135	43	815	1	815.05	0	0.71
chr3	10088093	10088384	-39	Gm9833	pseudo	41.7	291	43	100.5	1	100.53	3.98e-159	0.69
chr9	107997354	107997814	-773	Apeh	protein-coding	42.6	460	42	102.7	1	102.69	3.86e-163	0.77
chr2	32568947	32569396	-679	Mir3960	ncRNA	49.4	449	42	118.9	4	29.73	4.47e-126	0.8
chr7	7230927	7231292	-109	Vmn2r29	protein-coding	61.7	365	42	148.6	12	12.39	1.37e-104	0.76
chr11	95573883	95575992	-869	Zfp652os	ncRNA	526	2109	41	1266.9	11	115.17	0	0.76
chr8	90483628	90484847	-743	Zfp423	protein-coding	239.5	1219	41	576.7	8	72.09	0	0.67
chr14	30535183	30536485	-784	Cacna2d3	protein-coding	357	1302	40	859.9	11	78.17	0	0.7
chrX	73120032	73120939	24	Pls3	protein-coding	100.1	907	40	241.1	5	48.21	1.99e-305	0.71
chr6	105627731	105628576	414	Cntn4	protein-coding	81.9	845	40	197.3	4	49.32	7.54e-252	0.87
chr17	23966240	23966581	-334	Tceb2	protein-coding	35.5	341	40	85.4	2	42.7	1.9e-104	0.71
chr11	97561099	97562719	-98	Pcgf2	protein-coding	349.6	1620	39	842.1	5	168.41	0	0.76
chr7	29953855	29955651	-476	Ggn	protein-coding	289.3	1796	39	696.7	3	232.23	0	0.79
chr9	8134033	8134875	-160	Cep126	protein-coding	194.6	842	39	468.6	5	93.72	0	0.79
chr14	26746533	26747239	-150	Tmem254a	protein-coding	82.1	706	39	197.8	3	65.94	4.97e-276	0.69
chr13	59658931	59659288	-401	Agtpbp1	protein-coding	50	357	39	120.5	2	60.26	2.73e-164	0.75
chr11	109224140	109226417	-310	Gm11696	ncRNA	494.8	2277	38	1191.8	18	66.21	0	0.49
chr19	5425188	5426045	472	AI837181	protein-coding	236.8	857	37	570.2	4	142.55	0	0.75
chr19	7342746	7344515	-624	Rcor2	protein-coding	379	1769	37	912.9	10	91.29	0	0.59
chr2	179711518	179712411	406	4921531C22Rik	ncRNA	261.7	893	37	630.2	4	157.55	0	0.74
chr3	72860408	72862506	-592	Slitrk3	protein-coding	280.3	2098	37	675.1	9	75.01	0	0.7
chr4	138748865	138749974	605	Capzb	protein-coding	253.8	1109	37	611.3	2	305.64	0	0.83
chr5	147032762	147033533	-114	Rnf6	protein-coding	170.1	771	37	409.7	2	204.84	0	0.69
chr19	7114960	7115377	-652	Stip1	protein-coding	45.3	417	37	109.2	2	54.59	6.2e-145	0.74
chr7	142130093	142130435	-151	Fam196a	protein-coding	31.2	342	37	75.1	0.5	150.25	6.47e-133	0.85
chr11	88579753	88580905	372	C030037D09Rik	ncRNA	217.9	1152	36	524.8	4	131.2	0	0.71
chr14	35315977	35316805	-659	Bmpr1a	protein-coding	191.4	828	36	461	5	92.21	0	0.74
chr3	96043137	96044635	371	Hist2h2aa1	protein-coding	405.3	1498	36	976.1	6	162.69	0	0.68
chr3	159158020	159158753	-11	Depdc1a	protein-coding	117.8	733	36	283.8	10	28.38	1.25e-294	0.83
chr15	100445162	100447279	127	Dazap2	protein-coding	489.5	2117	35	1178.8	10	117.88	0	0.63
chr4	43644256	43645119	-120	Npr2	protein-coding	120.7	863	35	290.8	4	72.69	0	0.79
chr5	21151604	21152981	490	Armc10	protein-coding	375.7	1377	35	904.8	10	90.48	0	0.77
chr14	67627499	67628304	-187	Bnip3l	protein-coding	142.3	805	34	342.7	4	85.67	0	0.7
chr4	35172342	35174062	-73	3110043O21Rik	protein-coding	439.2	1720	34	1057.7	10	105.77	0	0.77
chr5	124875773	124876606	-266	Sbno1	protein-coding	81	833	34	195.1	3	65.04	2.13e-272	0.78
chr6	5248158	5248693	-52	Pon2	protein-coding	60.6	535	34	145.9	4	36.48	4.65e-167	0.74
chr14	32020039	32020409	-212	Nisch	protein-coding	39.3	370	34	94.6	3	31.53	3.34e-103	0.76
chr2	51790099	51790911	24	Rbm43	protein-coding	117.4	812	33	282.7	4	70.67	0	0.81
chr4	118081389	118082804	154	Med8	protein-coding	368.9	1415	33	888.6	8	111.07	0	0.67
chr11	45979647	45980154	-39	Nipal4	protein-coding	47.6	507	33	114.6	0.5	229.16	1.15e-221	0.71
chr12	70781895	70783625	79	Sos2	protein-coding	573.8	1730	32	1382	9	153.56	0	0.64
chr18	5591879	5594671	-840	Gm10125	ncRNA	629.5	2792	32	1516.1	20	75.8	0	0.68
chr12	37108187	37108947	-167	Ispd	protein-coding	86.6	760	32	208.6	5	41.73	6.96e-251	0.77
chr5	89193560	89193882	-317	Dck	protein-coding	32.5	322	32	78.4	2	39.18	3.71e-93	0.81
chr2	181049195	181049607	-196	Stmn3	protein-coding	20.6	412	32	49.7	3	16.57	2.08e-41	0.67
chr10	128258422	128259858	313	Sarnp	protein-coding	275.6	1436	31	663.7	9	73.75	0	0.69
chr1	74330413	74332513	-145	Pnkd	protein-coding	343.6	2100	31	827.5	14	59.11	0	0.56
chr5	3341083	3345034	-835	Cdk6	protein-coding	637.3	3951	31	1535	26	59.04	0	0.66
chr7	36370790	36372131	194	Ankrd27	protein-coding	288.8	1341	31	695.6	13	53.51	0	0.75
chr9	36533574	36534892	10	Chek1	protein-coding	252	1318	31	607	9	67.44	0	0.67
chrX	165757744	165758833	-13	Hccs	protein-coding	202.6	1089	31	488.1	8	61.01	0	0.79
chr11	68504570	68505406	-429	Myh10	protein-coding	233.2	836	30	561.6	4	140.39	0	0.65
chr11	87217394	87218414	93	Rad51c	protein-coding	158.7	1020	30	382.1	7	54.59	0	0.69
chr17	24278690	24279377	-472	Pdpk1	protein-coding	94	687	30	226.5	1	226.46	0	0.78
chr17	34256575	34260747	31	Brd2	protein-coding	876.1	4172	30	2110	18	117.22	0	0.8
chr18	70631189	70632543	-242	Stard6	protein-coding	273.6	1354	30	658.8	5	131.77	0	0.6
chr3	89263123	89264014	75	Pmvk	protein-coding	126.6	891	30	304.8	2	152.42	0	0.83
chr4	88940210	88941738	-110	Gm12610	ncRNA	285.5	1528	30	687.5	9	76.39	0	0.75
chr4	154229554	154230807	-129	Ttc34	protein-coding	198.2	1253	30	477.2	7	68.18	0	0.7
chr5	101249367	101250400	71	Fam175a	protein-coding	246.6	1033	30	594	4	148.5	0	0.65
chr8	72757423	72759331	-56	Armc6	protein-coding	493.9	1908	30	1189.6	11	108.15	0	0.74
chr3	122626796	122627085	94	4933405D12Rik	ncRNA	52.1	289	30	125.4	4	31.35	1.82e-136	0.72
chr16	20177032	20177218	-818	Mir684-1	ncRNA	10.1	186	30	24.3	0.5	48.64	5.83e-32	0.56
chr10	110735300	110736370	100	Bbs10	protein-coding	206.7	1070	29	497.8	7	71.11	0	0.7
chr12	82881280	82882909	63	Map3k9	protein-coding	538.2	1629	29	1296.1	9	144.01	0	0.69
chr16	57606389	57607427	72	Cmss1	protein-coding	279.2	1038	29	672.4	9	74.71	0	0.65
chr17	17200590	17201692	74	Zfp960	protein-coding	236.1	1102	29	568.6	15	37.91	0	0.66
chr17	56030841	56032234	21	Zfp959	protein-coding	378.6	1393	29	911.8	11	82.89	0	0.66
chr17	95148621	95150079	-90	2700099C18Rik	pseudo	291.1	1458	29	701	9	77.89	0	0.68
chr18	22502717	22504636	86	Asxl3	protein-coding	394.1	1919	29	949.1	16	59.32	0	0.8
chr2	119372778	119374222	57	Chp1	protein-coding	320.7	1444	29	772.3	11	70.21	0	0.71
chr2	121282641	121283632	312	Hypk	protein-coding	155.3	991	29	374	5	74.8	0	0.65
chr2	153270491	153271927	-994	Nol4l	protein-coding	225.1	1436	29	542.1	8	67.76	0	0.73
chr4	47486162	47488295	11	Alg2	protein-coding	491.7	2133	29	1184.2	10	118.42	0	0.82
chr4	120623827	120624782	2	Zfp69	protein-coding	235.4	955	29	567	6	94.49	0	0.61
chr4	131864549	131865503	-354	Snora16a	snoRNA	193.4	954	29	465.9	8	58.24	0	0.7
chr7	52185375	52185721	-688	Ap2a1	protein-coding	33.2	346	29	80	0.5	159.98	1.12e-141	0.82
chr3	89197422	89198685	-159	Gm15417	ncRNA	72.5	1263	29	174.6	12	14.55	6.15e-134	0.85
chr2	158055155	158055306	-270	D630003M21Rik	protein-coding	9.87	151	29	23.8	0.5	47.56	2.8e-30	0.91
chr19	6084375	6085610	-101	Zfpl1	protein-coding	174.6	1235	28	420.5	8	52.56	0	0.69
chr2	73730921	73731783	-656	Atf2	protein-coding	168.1	862	28	404.8	4	101.21	0	0.83
chr2	102912920	102914614	-65	Apip	protein-coding	398.6	1694	28	959.9	14	68.56	0	0.64
chr2	167014525	167016060	-974	Kcnb1	protein-coding	205.1	1535	28	494	9	54.89	0	0.63
chr2	180444939	180446046	459	Gid8	protein-coding	297.6	1107	28	716.7	6	119.45	0	0.81
chr4	98483818	98484677	-19	Kank4	protein-coding	146.1	859	28	351.9	2	175.93	0	0.76
chr4	132091391	132092448	445	Dnajc8	protein-coding	313.3	1057	28	754.5	8	94.31	0	0.71
chr7	107755524	107758218	-361	Mrpl48	protein-coding	721	2694	28	1736.6	15	115.77	0	0.68
chr9	26806435	26808138	24	Thyn1	protein-coding	351	1703	28	845.3	6	140.89	0	1.02
chr9	106793603	106795249	-157	Manf	protein-coding	386	1646	28	929.6	16	58.1	0	0.8
chr7	109835408	109836217	29	Trim68	protein-coding	94.5	809	28	227.5	7	32.51	1e-249	0.77
chr3	125641759	125642069	-446	Ugt8a	protein-coding	28.9	310	28	69.7	0.5	139.44	6e-120	0.91
chr5	141125295	141125531	-428	Ttyh3	protein-coding	19.5	236	28	47	1	47.02	1.45e-60	0.8
chr6	86619557	86619826	-538	Mxd1	protein-coding	28.1	269	28	67.6	4	16.89	1.16e-56	0.71
chr10	82321499	82324084	-295	Txnrd1	protein-coding	511.7	2585	27	1232.3	17	72.49	0	0.68
chr11	70460765	70461911	247	Rnf167	protein-coding	212.3	1146	27	511.3	10	51.13	0	0.76
chr16	17146963	17148551	-435	Ccdc116	protein-coding	177.5	1588	27	427.5	9	47.5	0	0.64
chr17	35137647	35139538	740	Vars	protein-coding	572.5	1891	27	1378.8	7	196.97	0	0.71
chr17	43012508	43014077	81	Cd2ap	protein-coding	421.2	1569	27	1014.5	8	126.81	0	0.62
chr17	46464488	46465609	-76	Abcc10	protein-coding	236.3	1121	27	569.1	6	94.85	0	0.88
chr3	117571474	117572391	-78	Snx7	protein-coding	145	917	27	349.2	2	174.58	0	0.71
chr7	16760131	16761510	76	Meis3	protein-coding	295.6	1379	27	711.8	15	47.45	0	0.65
chr8	72239789	72241376	-197	Zfp869	protein-coding	333.7	1587	27	803.7	5	160.74	0	0.65
chr19	46222647	46223414	-215	Pitx3	protein-coding	68	767	27	163.8	1	163.77	1.85e-292	0.6
chr3	89049293	89049800	273	Trim46	protein-coding	70	507	27	168.6	3	56.21	2.88e-224	0.76
chr11	4166521	4167211	67	Lif	protein-coding	72.9	690	27	175.7	5	35.13	1.29e-198	0.79
chr3	51079672	51080159	-768	4930577N17Rik	ncRNA	54.5	487	27	131.3	4	32.83	1.65e-145	0.84
chr18	85020282	85020483	-424	Cyb5a	protein-coding	19.7	201	27	47.6	1	47.56	1.45e-60	0.8
chr17	5940920	5941098	-271	Synj2	protein-coding	10.5	178	27	25.4	0.5	50.81	1.17e-33	0.71
chr11	3438976	3439860	-123	Smtn	protein-coding	95.4	884	26	229.7	2	114.85	0	0.93
chr11	58142991	58145035	-172	Zfp672	protein-coding	545.6	2044	26	1313.9	20	65.7	0	0.84
chr11	68781006	68782028	-116	Slc25a35	protein-coding	129.5	1022	26	311.9	8	38.98	0	0.79
chr11	70513328	70515398	313	Kif1c	protein-coding	462.3	2070	26	1113.4	9	123.71	0	0.69
chr12	4132995	4134335	268	Adcy3	protein-coding	186.3	1340	26	448.6	6	74.77	0	0.8
chr12	92828602	92829525	-136	Gtf2a1	protein-coding	188.1	923	26	452.9	10	45.29	0	0.81
chr13	92900963	92902322	-193	Rasgrf2	protein-coding	214.5	1359	26	516.7	7	73.81	0	0.74
chr1	65232468	65234200	75	Pikfyve	protein-coding	386.9	1732	26	931.8	12	77.65	0	0.7
chr14	122277154	122278721	109	Ubac2	protein-coding	452.4	1567	26	1089.6	7	155.66	0	0.67
chr16	4963431	4965108	61	Anks3	protein-coding	392.7	1677	26	945.8	9	105.09	0	0.75
chr16	45157706	45160040	-69	Atg3	protein-coding	565.8	2334	26	1362.6	9	151.39	0	0.67
chr17	29400258	29401485	45	Ppil1	protein-coding	254	1227	26	611.8	4	152.96	0	0.82
chr19	10955497	10956792	89	Tmem109	protein-coding	269.3	1295	26	648.6	16	40.54	0	0.77
chr19	11844480	11845404	37	Mrpl16	protein-coding	172.8	924	26	416.2	5	83.23	0	0.77
chr2	174297852	174298996	18	Slmo2	protein-coding	235.2	1144	26	566.4	7	80.92	0	0.67
chr2	181099119	181101442	152	Zgpat	protein-coding	660.9	2323	26	1591.7	15	106.11	0	0.65
chr3	88717179	88718606	-20	Msto1	protein-coding	272.7	1427	26	656.7	9	72.97	0	0.69
chr4	155317094	155318949	99	Ube2j2	protein-coding	564.2	1855	26	1358.8	10	135.88	0	0.64
chr5	96589243	96592512	-103	Cnot6l	protein-coding	861.1	3269	26	2073.8	17	121.99	0	0.6
chr5	136645946	136647049	29	Orai2	protein-coding	156.4	1103	26	376.7	5	75.34	0	0.77
chr6	38330682	38332153	-107	Ttc26	protein-coding	260.1	1471	26	626.4	15	41.76	0	0.79
chr7	73834718	73835652	410	Lins1	protein-coding	161.4	934	26	388.6	2	194.3	0	0.73
chr8	118230141	118232332	-442	Maf	protein-coding	246	2191	26	592.4	15	39.49	0	0.75
chrX	106028241	106029691	728	Brwd3	protein-coding	158	1450	26	380.5	5	76.1	0	0.83
chr11	23154938	23155540	-802	Xpo1	protein-coding	66.7	602	26	160.5	1	160.52	7.85e-286	0.78
chr13	12432569	12433330	50	Actn2	protein-coding	66	761	26	158.9	1	158.9	2e-281	0.77
chr4	46051744	46052643	99	Tmod1	protein-coding	94.5	899	26	227.5	6	37.92	1.72e-264	0.6
chr13	74945525	74946229	331	Cast	protein-coding	69.1	704	26	166.5	4	41.62	1.82e-200	0.77
chr19	17030174	17031029	-7	Prune2	protein-coding	75.2	855	26	181.1	7	25.87	2.39e-182	0.76
chr2	122590828	122591357	-3	Sqrdl	protein-coding	36.8	529	26	88.6	0.5	177.28	1.06e-161	0.71
chr15	98638405	98639044	-368	Ddn	protein-coding	44	639	26	105.9	6	17.66	1.23e-89	0.92
chr11	96711243	96711705	-233	Mir152	ncRNA	24.9	462	26	60	2	30	5.82e-64	0.67
chr6	55631419	55631985	-445	Neurod6	protein-coding	30.1	566	26	72.4	5	14.48	2.5e-56	0.86
chr11	53583258	53584430	-131	Irf1	protein-coding	256.3	1172	25	617.2	5	123.45	0	0.71
chr11	84326336	84327681	-5	Aatf	protein-coding	252.5	1345	25	608	8	76.01	0	0.74
chr11	97606183	97606557	159	Mir8102	ncRNA	74.5	374	25	179.4	0.5	358.88	0	0.75
chr11	120318761	120320247	61	Ccdc137	protein-coding	369.8	1486	25	890.7	11	80.97	0	0.67
chr12	50484894	50495149	-618	3110039M20Rik	ncRNA	1489.9	10255	25	3588.3	68	52.77	0	1.01
chr1	64663144	64664755	-207	Mettl21a	protein-coding	448.8	1611	25	1081	10	108.1	0	0.69
chr1	154749981	154750373	-401	Smg7	protein-coding	108.6	392	25	261.6	3	87.2	0	0.63
chr1	171461275	171462353	-219	Nuf2	protein-coding	132.6	1078	25	319.4	1	319.42	0	0.78
chr1	186668987	186670358	54	March2	protein-coding	298	1371	25	717.8	10	71.78	0	0.68
chr14	79124480	79125306	3	Dgkh	protein-coding	108.6	826	25	261.6	5	52.32	0	0.74
chr16	23127297	23128710	-200	Rfc4	protein-coding	380.8	1413	25	917.2	16	57.32	0	0.69
chr17	6986202	6987970	43	Ezr	protein-coding	419.2	1768	25	1009.6	15	67.31	0	0.79
chr18	53903111	53905280	6	Cep120	protein-coding	413.6	2169	25	996.1	12	83.01	0	0.69
chr18	77424030	77425187	22	St8sia5	protein-coding	241.5	1157	25	581.6	7	83.08	0	0.69
chr2	130985059	130986673	-49	1700037H04Rik	protein-coding	380.6	1614	25	916.7	8	114.58	0	0.85
chr2	181326423	181328211	-151	Zfp512b	protein-coding	448.2	1788	25	1079.3	11	98.12	0	0.63
chr4	43681762	43683315	695	Tmem8b	protein-coding	264.6	1553	25	637.2	8	79.65	0	0.69
chr4	133139695	133140968	43	Gpn2	protein-coding	319.8	1273	25	770.2	8	96.27	0	0.79
chr5	111209032	111210022	88	Pus1	protein-coding	146.3	990	25	352.4	4	88.1	0	0.66
chr6	86992027	86993666	6	Gfpt1	protein-coding	435.6	1639	25	1049.1	12	87.42	0	0.64
chr7	4966465	4967743	-6	Zfp524	protein-coding	175.3	1278	25	422.1	6	70.35	0	0.77
chr7	31449598	31450644	-108	Haus5	protein-coding	184	1046	25	443.2	7	63.31	0	0.8
chr7	48888089	48889902	94	Zfp788	protein-coding	265.3	1813	25	638.8	14	45.63	0	0.61
chr7	85927249	85928872	43	Mrps11	protein-coding	405.3	1623	25	976.1	12	81.34	0	0.65
chr8	42459314	42460636	76	Asah1	protein-coding	273.1	1322	25	657.8	14	46.98	0	0.73
chr9	7836184	7837894	18	Birc2	protein-coding	461	1710	25	1110.1	18	61.67	0	0.78
chr9	122929604	122931031	-127	Tmem42	protein-coding	285.5	1427	25	687.5	13	52.88	0	0.73
chr7	53355455	53356195	-218	Kcnj11	protein-coding	70.9	740	25	170.8	2	85.4	2.82e-257	0.84
chr13	47217772	47218591	92	Rnf144b	protein-coding	92.2	819	25	222.1	8	27.77	9.51e-230	0.72
chr14	52634349	52635378	-630	Zfp219	protein-coding	75.6	1029	25	182.1	4	45.54	1.06e-226	0.76
chr3	114606969	114608063	-37	Olfm3	protein-coding	85.1	1094	25	204.8	9	22.76	4.51e-194	0.8
chr11	69579033	69579307	-244	Zbtb4	protein-coding	26.3	274	25	63.2	0.5	126.47	3.32e-107	0.86
chr15	78034666	78035003	-248	Pvalb	protein-coding	17.7	337	25	42.7	0.5	85.4	9.82e-65	0.76
chr4	153673921	153674411	-162	Arhgef16	protein-coding	25.6	490	25	61.6	3	20.54	1.31e-56	0.8
chr9	90057352	90057708	-286	Adamts7	protein-coding	18	356	25	43.2	1	43.24	6.23e-54	0.76
chr1	65169576	65169800	100	D630023F18Rik	protein-coding	16.4	224	25	39.5	1	39.46	1.85e-47	0.71
chr3	37623156	37623524	-58	Gm5148	protein-coding	17.3	368	25	41.6	2	20.81	9.34e-39	0.66
chr11	11937515	11937896	-282	Grb10	protein-coding	15.3	381	25	36.8	2	18.38	2.64e-32	0.85
chr10	116387694	116387806	132	4933412E12Rik	ncRNA	9.43	112	25	22.7	0.5	45.4	1.29e-28	1.06
chr13	23678553	23678851	-863	Hist1h2be	protein-coding	13	298	25	31.3	2	15.67	3.77e-26	0.83
chr6	99676040	99676741	-4	Prok2	protein-coding	96.5	701	25	232.4	4	58.1	2.13E-312	0.76
chr10	4521822	4523563	94	Mtrf1l	protein-coding	422.6	1741	24	1017.7	13	78.29	0	0.76
chr10	21713716	21715067	-81	Sgk1	protein-coding	337.3	1351	24	812.3	10	81.23	0	0.71
chr11	82593912	82595822	256	Lig3	protein-coding	560.6	1910	24	1350.1	8	168.77	0	0.69
chr11	84683845	84685150	72	Ggnbp2os	ncRNA	258.5	1305	24	622.6	12	51.89	0	0.74
chr11	97048614	97050348	-275	Kpnb1	protein-coding	287.3	1734	24	691.8	6	115.3	0	0.69
chr11	102962517	102963934	223	Acbd4	protein-coding	147.9	1417	24	356.2	14	25.44	0	0.83
chr13	59685843	59687702	78	Naa35	protein-coding	431.1	1859	24	1038.3	11	94.39	0	0.67
chr15	88581292	88581967	-512	Zbed4	protein-coding	113.3	675	24	272.9	2	136.47	0	0.61
chr15	88649088	88651072	4	Creld2	protein-coding	444.3	1984	24	1070.2	11	97.29	0	0.73
chr15	89185325	89187636	330	Ncaph2	protein-coding	477.6	2311	24	1150.1	7	164.31	0	0.67
chr17	36002213	36004654	-127	Ppp1r18	protein-coding	372.8	2441	24	897.7	13	69.06	0	0.68
chr18	36838035	36840090	-42	Apbb3	protein-coding	376.1	2055	24	905.8	14	64.7	0	0.84
chr19	27503485	27505513	-28	C030016D13Rik	ncRNA	382.4	2028	24	921	20	46.05	0	0.79
chr4	115822606	115823822	91	Pomgnt1	protein-coding	276.5	1216	24	665.9	5	133.17	0	0.65
chr5	34278054	34279709	26	Nelfa	protein-coding	447.3	1655	24	1077.2	12	89.77	0	0.76
chr5	107832187	107833015	69	Ephx4	protein-coding	134	828	24	322.7	7	46.1	0	0.75
chr5	123973390	123974821	68	Diablo	protein-coding	372.3	1431	24	896.7	6	149.44	0	0.71
chr6	108610638	108612692	-737	0610040F04Rik	ncRNA	224.4	2054	24	540.5	17	31.79	0	0.75
chr7	52972607	52974455	90	Rpl18	protein-coding	393	1848	24	946.4	9	105.15	0	0.84
chr7	89796622	89797900	137	Eftud1	protein-coding	240.6	1278	24	579.4	4	144.85	0	0.66
chr7	114737880	114739206	-22	Ppfibp2	protein-coding	113.8	1326	24	274	4	68.51	0	0.74
chr7	129244609	129245950	83	Ndufab1	protein-coding	218.4	1341	24	525.9	4	131.47	0	0.72
chr7	140315280	140316383	-665	Ctbp2	protein-coding	159.8	1103	24	384.8	6	64.14	0	0.8
chr9	123021475	123023271	24	Exosc7	protein-coding	553.6	1796	24	1333.4	9	148.15	0	0.73
chrX	7298824	7299948	40	Wdr45	protein-coding	144.7	1124	24	348.6	7	49.8	0	0.79
chr3	7612720	7613614	-274	Il7	protein-coding	81	894	24	195.1	5	39.02	5.31e-230	0.77
chr2	122563753	122564110	-310	Bloc1s6	protein-coding	48.5	357	24	116.7	2	58.37	3.37e-157	0.78
chr13	62725150	62725876	29	6720489N17Rik	protein-coding	68	726	24	163.8	11	14.89	4.99e-127	0.77
chr14	21613431	21613979	-395	Camk2g	protein-coding	34.3	548	24	82.7	1	82.69	7.83e-124	0.7
chr10	80288742	80289070	-495	Oaz1	protein-coding	39.5	328	24	95.1	2	47.56	5.3e-121	1.06
chr6	37392510	37392918	-566	Creb3l2	protein-coding	36.1	408	24	87	2	43.51	1.02e-107	0.69
chr2	38853258	38854012	-194	Wdr38	protein-coding	54.1	754	24	130.3	8	16.28	1.39e-106	0.78
chr9	78039400	78039998	-74	Gsta4	protein-coding	39.5	598	24	95.1	6	15.85	2.15e-77	0.95
chr7	26573377	26574011	58	Axl	protein-coding	34.3	634	24	82.7	4	20.67	9.47e-76	0.94
chr7	133967553	133967802	-490	Fam57b	protein-coding	13.7	249	24	33	1	32.97	1.44e-36	0.71
chr19	45858416	45858633	-743	Mgea5	protein-coding	13.7	217	24	33	2	16.48	2.35e-27	0.76
chr4	138867414	138867712	904	Akr7a5	protein-coding	13.2	298	24	31.9	3	10.63	4.13e-21	0.65
chr3	108340455	108340582	16	1700013F07Rik	protein-coding	7.63	127	24	18.4	1	18.38	6.06e-17	0.8
chr11	3023125	3024892	-16	Pisd-ps1	pseudo	859.7	1767	23	2070.6	88	23.53	0	0.54
chr11	45768484	45769255	136	Thg1l	protein-coding	124.8	771	23	300.5	7	42.93	0	0.69
chr11	56824948	56827424	-362	Gria1	protein-coding	260.5	2476	23	627.5	18	34.86	0	0.77
chr11	115570079	115571059	-658	Grb2	protein-coding	100.8	980	23	242.7	3	80.89	0	0.81
chr11	116688901	116689741	39	Mxra7	protein-coding	112	840	23	269.7	3	89.9	0	0.63
chr13	49061837	49064494	32	Fam120a	protein-coding	720.4	2657	23	1734.9	15	115.66	0	0.93
chr13	78332560	78340742	-627	A830082K12Rik	ncRNA	1139.6	8182	23	2744.6	41	66.94	0	0.82
chr1	64168306	64169162	-771	Klf7	protein-coding	226.4	856	23	545.3	1	545.35	0	0.66
chr1	72330380	72331509	-3	Tmem169	protein-coding	151.3	1129	23	364.3	10	36.43	0	0.61
chr16	93603674	93604787	-170	Setd4	protein-coding	175.7	1113	23	423.2	7	60.46	0	0.82
chr17	34091543	34093661	-16	Rps18	protein-coding	535.9	2118	23	1290.7	21	61.46	0	0.8
chr17	35271496	35273965	71	Bag6	protein-coding	597.6	2469	23	1439.3	15	95.95	0	0.63
chr17	45569476	45571708	64	Cdc5l	protein-coding	610.2	2232	23	1469.6	14	104.97	0	0.73
chr17	47765665	47767998	-808	Usp49	protein-coding	518.2	2333	23	1248	10	124.8	0	0.67
chr17	53828312	53829470	-251	Sgol1	protein-coding	180.2	1158	23	434	8	54.25	0	0.69
chr17	56084052	56085168	72	Zfp119b	protein-coding	279.4	1116	23	672.9	10	67.29	0	0.66
chr17	57128862	57130656	72	Clpp	protein-coding	427.3	1794	23	1029.1	16	64.32	0	0.65
chr17	57387400	57388190	-683	Gpr108	protein-coding	101.9	790	23	245.4	4	61.34	0	0.76
chr19	5687879	5690467	42	Map3k11	protein-coding	545.8	2588	23	1314.5	12	109.54	0	0.86
chr19	43826906	43828391	135	Cutc	protein-coding	281	1485	23	676.7	6	112.78	0	0.72
chr2	19578835	19581337	397	Otud1	protein-coding	693	2502	23	1669	16	104.31	0	0.6
chr2	25994926	25996728	199	C330006A16Rik	protein-coding	492.4	1802	23	1185.8	6	197.64	0	0.65
chr2	60718922	60719901	84	Rbms1	protein-coding	217.9	979	23	524.8	6	87.47	0	0.68
chr2	156004453	156006879	308	Rbm39	protein-coding	731.1	2426	23	1760.9	14	125.78	0	0.55
chr2	156137571	156139109	100	Scand1	protein-coding	417.9	1538	23	1006.4	6	167.73	0	0.74
chr4	52451131	52452783	-121	Smc2os	ncRNA	216.6	1652	23	521.6	12	43.46	0	0.68
chr4	54957577	54963596	-231	Zfp462	protein-coding	927.1	6019	23	2232.7	42	53.16	0	0.83
chr4	147278003	147279413	99	Mfn2	protein-coding	429.5	1410	23	1034.5	10	103.45	0	0.58
chr4	148858741	148860582	219	Lzic	protein-coding	395.6	1841	23	952.9	15	63.52	0	0.67
chr5	24190783	24192662	89	Nub1	protein-coding	337.5	1879	23	812.9	12	67.74	0	0.76
chr5	30480721	30482922	28	Hadhb	protein-coding	608.8	2201	23	1466.3	13	112.79	0	0.77
chr5	37379631	37380770	21	Wfs1	protein-coding	213.2	1139	23	513.5	5	102.69	0	0.69
chr5	46060245	46061826	-88	1600023N17Rik	ncRNA	317.1	1581	23	763.7	14	54.55	0	0.81
chr8	87583685	87585221	-94	A230103J11Rik	ncRNA	301.2	1536	23	725.3	14	51.81	0	0.81
chr8	97361348	97363128	2	Ciapin1	protein-coding	593.4	1780	23	1429	20	71.45	0	0.77
chr8	125564297	125567435	318	Ankrd11	protein-coding	871.6	3138	23	2099.2	21	99.96	0	0.59
chr8	130881121	130884717	-54	Nrp1	protein-coding	422.8	3596	23	1018.3	25	40.73	0	0.81
chr14	34736379	34737249	41	Gdf10	protein-coding	71.6	870	23	172.4	2	86.21	3.84e-261	0.8
chr6	18120317	18120946	-56	Cftr	protein-coding	48	629	23	115.7	1	115.66	1.27e-189	0.84
chr9	110645365	110646103	456	Pth1r	protein-coding	55.4	738	23	133.5	2	66.75	1.01e-187	0.67
chr16	31933142	31933887	-423	Pigz	protein-coding	61.3	745	23	147.6	5	29.51	2.26e-156	0.77
chr2	31325378	31326347	72	Ass1	protein-coding	53.2	969	23	128.1	5	25.62	5.34e-129	0.76
chr1	127332534	127333009	-467	Actr3	protein-coding	44.7	475	23	107.6	6	17.93	3.91e-92	0.83
chr1	135805268	135805705	-910	Optc	protein-coding	18.9	437	23	45.4	1	45.4	3.14e-57	0.85
chr13	24025594	24025868	294	Hist1h2ba	protein-coding	24.2	274	23	58.4	4	14.59	6.94e-46	0.67
chr13	64230551	64230825	-50	Slc35d2	protein-coding	14.4	274	23	34.6	1	34.59	1.28e-39	0.58
chr4	88403378	88403621	-249	Gm13286	protein-coding	11.4	243	23	27.6	0.5	55.13	4.15e-37	0.61
chr6	83661302	83661617	201	Vax2	protein-coding	13.5	315	23	32.4	2	16.21	2.35e-27	0.64
chr6	144158788	144158977	-794	Sox5	protein-coding	8.98	189	23	21.6	1	21.62	7.54e-21	0.85
chr14	71029047	71029122	-230	Dmtn	protein-coding	6.06	75	23	14.6	1	14.59	4.52e-12	1.04
chr10	13588085	13589250	-31	Aig1	protein-coding	277.4	1165	22	668	3	222.68	0	0.66
chr10	76978034	76979352	-135	Fam207a	protein-coding	353.2	1318	22	850.7	9	94.52	0	0.74
chr10	85378695	85380211	21	Prdm4	protein-coding	443.4	1516	22	1068	9	118.67	0	0.59
chr10	92623482	92626039	-770	Mir1931	ncRNA	669	2557	22	1611.2	19	84.8	0	0.7
chr11	57331307	57332890	48	Fam114a2	protein-coding	399.5	1583	22	962.1	13	74	0	0.68
chr11	69208017	69209983	-152	Cyb5d1	protein-coding	389.8	1966	22	938.8	11	85.35	0	0.79
chr11	84693022	84694616	-32	Pigw	protein-coding	447	1594	22	1076.6	11	97.88	0	0.68
chr11	93745803	93748578	-110	Utp18	protein-coding	774.7	2775	22	1865.7	23	81.12	0	0.83
chr11	103128066	103129500	-68	Map3k14	protein-coding	204.4	1434	22	492.4	9	54.71	0	0.63
chr11	115793972	115795761	-60	Recql5	protein-coding	415.8	1789	22	1001.5	16	62.59	0	0.73
chr13	68720105	68721953	17	Mtrr	protein-coding	414.3	1848	22	997.7	13	76.75	0	0.7
chr13	95127948	95129705	52	Gm9776	ncRNA	411.8	1757	22	991.8	11	90.16	0	0.76
chr1	4847205	4849131	-241	Tcea1	protein-coding	482.3	1926	22	1161.5	19	61.13	0	0.63
chr1	136858711	136859621	24	Ube2t	protein-coding	146.8	910	22	353.5	4	88.37	0	0.72
chr1	166236725	166238371	67	Blzf1	protein-coding	320.9	1646	22	772.9	11	70.26	0	0.86
chr1	167933057	167933920	-723	Pou2f1	protein-coding	218.8	863	22	527	6	87.83	0	0.74
chr1	173079894	173081300	137	Sdhc	protein-coding	338.6	1406	22	815.6	11	74.14	0	0.63
chr1	174562682	174563619	-45	Dusp23	protein-coding	180.2	937	22	434	9	48.22	0	0.76
chr15	75839439	75840875	-229	Fam83h	protein-coding	203.5	1436	22	490.2	7	70.03	0	0.66
chr15	77800195	77802137	88	Eif3d	protein-coding	512.8	1942	22	1235	13	95	0	0.77
chr16	5012932	5014187	87	Rogdi	protein-coding	192.8	1255	22	464.3	10	46.43	0	0.68
chr16	8636787	8638567	117	Tmem186	protein-coding	523.1	1780	22	1259.9	21	59.99	0	0.67
chr16	20610180	20612218	-377	Alg3	protein-coding	325.4	2038	22	783.7	15	52.25	0	0.7
chr17	27270397	27271313	-19	Uqcc2	protein-coding	142.1	916	22	342.1	6	57.02	0	0.66
chr17	36052564	36056019	150	Ppp1r10	protein-coding	551.6	3455	22	1328.5	28	47.45	0	0.77
chr17	64212442	64214219	0	Fer	protein-coding	579.9	1777	22	1396.6	12	116.38	0	0.79
chr17	64949676	64951759	-272	Man2a1	protein-coding	469.7	2083	22	1131.2	12	94.27	0	0.81
chr19	6983380	6985320	162	Trmt112	protein-coding	395.6	1940	22	952.9	10	95.29	0	0.71
chr19	6995392	6997102	51	Esrra	protein-coding	235.4	1710	22	567	11	51.54	0	0.76
chr19	47805295	47806913	-142	Sfr1	protein-coding	206.9	1618	22	498.3	5	99.66	0	0.67
chr19	53215011	53218524	-479	Add3	protein-coding	538.2	3513	22	1296.1	19	68.21	0	0.63
chr2	26301119	26302346	-996	Sec16a	protein-coding	231.1	1227	22	556.7	2	278.35	0	0.65
chr2	80478661	80479972	-105	Nup35	protein-coding	270.9	1311	22	652.4	14	46.6	0	0.77
chr2	90909617	90911174	77	Slc39a13	protein-coding	222.2	1557	22	535.1	5	107.02	0	0.66
chr2	119797827	119799060	8	Mapkbp1	protein-coding	242.6	1233	22	584.3	6	97.38	0	0.66
chr2	132072918	132074016	57	Tmem230	protein-coding	192.8	1098	22	464.3	12	38.69	0	0.69
chr2	139995592	139997371	99	Ndufaf5	protein-coding	497.1	1779	22	1197.2	9	133.02	0	0.63
chr2	173901462	173903070	-286	Stx16	protein-coding	322.5	1608	22	776.7	12	64.72	0	0.79
chr3	36450826	36452190	-20	Exosc9	protein-coding	248.2	1364	22	597.8	8	74.72	0	0.73
chr3	54538229	54540422	-39	Exosc8	protein-coding	682.9	2193	22	1644.7	15	109.65	0	0.69
chr3	75877984	75878934	-24	Fstl5	protein-coding	162.5	950	22	391.3	7	55.9	0	0.71
chr3	90069121	90070257	-747	Dennd4b	protein-coding	254	1136	22	611.8	5	122.37	0	0.69
chr3	116414323	116415983	45	Slc35a3	protein-coding	488.3	1660	22	1176.1	10	117.61	0	0.66
chr3	138738346	138739173	-594	Rap1gds1	protein-coding	172.8	827	22	416.2	3	138.72	0	0.78
chr4	147513886	147515419	53	Mad2l2	protein-coding	304.3	1533	22	732.9	10	73.29	0	0.67
chr4	151850604	151852937	-112	Kcnab2	protein-coding	575.2	2333	22	1385.3	16	86.58	0	0.75
chr5	30061877	30063568	-246	Gm5129	ncRNA	475.8	1691	22	1145.8	11	104.17	0	0.65
chr5	71485903	71488172	51	Gabra2	protein-coding	469	2269	22	1129.6	12	94.13	0	0.66
chr5	138228316	138229359	-193	Zcwpw1	protein-coding	155.3	1043	22	374	6	62.34	0	0.67
chr6	28084102	28086114	-739	Grm8	protein-coding	316.2	2012	22	761.5	15	50.77	0	0.81
chr6	86314633	86316664	-29	Fam136a	protein-coding	287.9	2031	22	693.4	12	57.79	0	0.75
chr6	125141006	125143096	-167	Mrpl51	protein-coding	439.4	2090	22	1058.3	11	96.21	0	0.74
chr7	4965716	4966291	-148	Fiz1	protein-coding	113.8	575	22	274	2	137.01	0	0.67
chr7	20092429	20094961	-15	Bloc1s3	protein-coding	393.2	2532	22	946.9	18	52.61	0	0.65
chr9	111173267	111175691	130	Epm2aip1	protein-coding	584.8	2424	22	1408.5	12	117.37	0	0.74
chrX	132705897	132707658	13	Tceal8	protein-coding	167	1761	22	402.1	9	44.68	0	0.67
chr13	54150333	54151178	272	Drd1	protein-coding	100.3	845	22	241.6	5	48.32	1.99e-305	0.82
chr2	127346529	127347846	-59	Kcnip3	protein-coding	118.5	1317	22	285.4	12	23.78	7.77e-276	0.84
chr8	25705958	25706545	-113	Ido1	protein-coding	59.7	587	22	143.8	2	71.88	3.97e-206	0.65
chr13	67476146	67477056	98	Zfp456	protein-coding	64.2	910	22	154.6	3	51.53	4.92e-200	0.74
chr7	50745620	50746259	-546	Iglon5	protein-coding	66.4	639	22	160	4	40	3.4e-189	0.78
chr17	35840619	35841607	-29	Ddr1	protein-coding	80.3	988	22	193.5	8	24.19	1.01e-188	1.27
chrX	63905966	63906865	81	Slitrk2	protein-coding	76.8	899	22	184.8	9	20.54	2.22e-167	0.76
chr9	88222182	88222685	-14	Nt5e	protein-coding	52.1	503	22	125.4	4	31.35	1.82e-136	0.71
chr3	94778069	94778513	-362	Pi4kb	protein-coding	35.9	444	22	86.5	2	43.24	4.42e-106	0.77
chr11	54251291	54251542	-265	Fnip1	protein-coding	24.2	251	22	58.4	0.5	116.74	8.95e-97	0.87
chr2	62484111	62484559	-23	Ifih1	protein-coding	33.2	448	22	80	2	40	9.38e-95	0.8
chr9	21565048	21565648	-618	Spc24	protein-coding	39.7	600	22	95.7	5	19.13	1.74e-84	0.85
chr7	26036023	26036973	-721	Erf	protein-coding	44.2	950	22	106.5	8	13.31	1.69e-78	1.21
chr11	95867697	95868232	-706	Igf2bp1	protein-coding	27.2	535	22	65.4	4	16.35	3.22e-54	0.66
chr12	33986977	33987208	-288	Atxn7l1	protein-coding	12.8	231	22	30.8	0.5	61.61	2.13e-42	0.92
chr9	119310773	119311118	-351	Acvr2b	protein-coding	19.7	345	22	47.6	3	15.85	5.46e-39	0.8
chrX	11657935	11658124	-350	Bcor	protein-coding	10.8	189	22	25.9	0.5	51.89	1.17e-33	0.56
chr14	55136738	55137157	-640	Prmt5	protein-coding	17.3	419	22	41.6	3	13.87	5.85e-32	0.56
chr11	86807476	86807772	-360	Ypel2	protein-coding	15.7	296	22	37.8	3	12.61	1.77e-27	0.74
chr4	135727890	135728050	-219	E2f2	protein-coding	10.1	160	22	24.3	1	24.32	6.18e-25	0.67
chr18	43847553	43847718	-208	Jakmip2	protein-coding	11.4	165	22	27.6	2	13.78	1.8e-21	0.8
chr15	73342444	73342568	-484	Dennd3	protein-coding	7.18	124	22	17.3	0.5	34.59	1.3e-20	0.75
chr2	178149818	178149912	626	Fam217b	protein-coding	6.73	94	22	16.2	1	16.21	1.87e-14	0.91
chr19	42329936	42330070	-226	Golga7b	protein-coding	6.28	134	22	15.1	2	7.57	3.87e-09	0.79
chr19	4283614	4283726	-533	Ankrd13d	protein-coding	4.94	112	22	11.9	1	11.89	1e-08	0.86
chr3	9833867	9833996	-252	Pag1	protein-coding	6.96	129	22	16.8	4	4.19	4.89e-06	1.12
chr17	80772400	80773414	-25	Gm10190	ncRNA	115.8	1014	22	278.9	8	34.86	1.84E-313	0.8
chr6	82982710	82984057	82	Dok1	protein-coding	114.7	1347	22	276.2	8	34.52	2.22E-310	0.98
chr10	17954254	17955510	-95	Ccdc28a	protein-coding	308.8	1256	21	743.7	8	92.96	0	0.65
chr10	75930982	75932266	-92	Mcm3ap	protein-coding	280.1	1284	21	674.5	7	96.36	0	0.8
chr10	76879501	76881640	448	Adarb1	protein-coding	604.1	2139	21	1455	8	181.87	0	0.63
chr11	3101692	3103732	126	Eif4enif1	protein-coding	507	2040	21	1220.9	6	203.49	0	0.66
chr11	52096275	52097134	-188	Tcf7	protein-coding	144.3	859	21	347.5	5	69.51	0	0.68
chr11	76030258	76031507	192	Gemin4	protein-coding	243.9	1249	21	587.5	7	83.93	0	0.63
chr11	94514731	94515900	210	Mrpl27	protein-coding	242.6	1169	21	584.3	9	64.92	0	0.68
chr11	119216426	119217477	80	Slc26a11	protein-coding	165.2	1051	21	397.8	3	132.6	0	0.69
chr12	36881547	36885238	20	Bzw2	protein-coding	835.1	3691	21	2011.1	22	91.42	0	0.71
chr12	47918297	47921225	1	Nova1	protein-coding	547.4	2928	21	1318.2	11	119.84	0	0.64
chr12	83717546	83719465	19	Rgs6	protein-coding	313.7	1919	21	755.6	9	83.95	0	0.75
chr12	86112900	86115059	83	Npc2	protein-coding	378.8	2159	21	912.3	13	70.18	0	0.85
chr12	100158196	100159532	42	Ttc8	protein-coding	192.5	1336	21	463.7	7	66.25	0	0.77
chr13	14154723	14155742	436	Ggps1	protein-coding	200.2	1019	21	482.1	7	68.87	0	0.73
chr13	41700392	41702473	-153	Tmem170b	protein-coding	560.1	2081	21	1349	7	192.72	0	0.56
chr13	43266211	43267431	49	Tbc1d7	protein-coding	202.6	1220	21	488.1	6	81.34	0	0.77
chr1	13650085	13650998	49	Lactb2	protein-coding	159.6	913	21	384.3	7	54.9	0	0.74
chr14	21212161	21213367	13	Mrps16	protein-coding	286.4	1206	21	689.7	3	229.88	0	0.79
chr14	32063682	32065558	-55	Bap1	protein-coding	527.6	1876	21	1270.7	16	79.42	0	0.59
chr14	32897852	32899935	-15	Dph3	protein-coding	348.7	2083	21	839.9	9	93.32	0	0.71
chr14	122505722	122507484	299	Tm9sf2	protein-coding	504.3	1762	21	1214.5	10	121.45	0	0.59
chr1	193730542	193732474	-102	1700034H15Rik	ncRNA	621.2	1932	21	1496.1	10	149.61	0	0.72
chr15	54921441	54922600	13	Dscc1	protein-coding	291.1	1159	21	701	12	58.42	0	0.62
chr15	74539055	74540250	61	4933427E11Rik	ncRNA	294.9	1195	21	710.2	7	101.46	0	0.65
chr15	98700976	98703388	-546	Kmt2d	protein-coding	724.9	2412	21	1745.8	7	249.39	0	0.67
chr15	98747602	98749300	78	Lmbr1l	protein-coding	388	1698	21	934.5	13	71.88	0	0.7
chr15	100252535	100254037	200	Slc11a2	protein-coding	386.4	1502	21	930.7	7	132.96	0	0.63
chr15	103069533	103072293	28	Gm5643	pseudo	458.9	2760	21	1105.3	18	61.4	0	0.72
chr16	30387605	30389563	32	Atp13a3	protein-coding	595.4	1958	21	1433.9	10	143.39	0	0.62
chr16	33055882	33057872	277	Rpl35a	protein-coding	437.4	1990	21	1053.4	12	87.78	0	0.65
chr17	7152015	7153491	-48	Rsph3b	protein-coding	410.9	1476	21	989.6	19	52.09	0	0.86
chr17	33960431	33962369	43	Rps28	protein-coding	387.6	1938	21	933.4	15	62.23	0	0.71
chr17	56765517	56767098	19	Lonp1	protein-coding	360.4	1581	21	868	13	66.77	0	0.79
chr17	74714904	74716238	-20	Dpy30	protein-coding	351.4	1334	21	846.4	10	84.64	0	0.62
chr18	70689362	70690409	90	Poli	protein-coding	176.4	1047	21	424.8	6	70.8	0	0.72
chr19	4162617	4163708	83	Rps6kb2	protein-coding	154.4	1091	21	371.9	1	371.85	0	0.65
chr2	18593311	18594932	32	Commd3	protein-coding	496.4	1621	21	1195.5	6	199.26	0	0.73
chr2	21126721	21128181	100	Thnsl1	protein-coding	206	1460	21	496.2	8	62.02	0	0.78
chr2	29903754	29904926	59	Wdr34	protein-coding	212.3	1172	21	511.3	7	73.04	0	0.78
chr2	30060500	30061935	2	Ccbl1	protein-coding	236.3	1435	21	569.1	12	47.43	0	0.84
chr2	71290936	71291934	40	Metap1d	protein-coding	159.6	998	21	384.3	11	34.93	0	0.76
chr2	97306521	97308182	-463	Lrrc4c	protein-coding	258.8	1661	21	623.2	10	62.32	0	0.67
chr2	112207427	112208986	-22	Emc4	protein-coding	353.5	1559	21	851.3	9	94.58	0	0.69
chr3	40753069	40755211	-413	Larp1b	protein-coding	590.9	2142	21	1423.1	8	177.89	0	0.61
chr3	97030325	97032254	-2	Bcl9	protein-coding	163.4	1929	21	393.5	11	35.77	0	0.71
chr3	116297079	116298695	11	Sass6	protein-coding	410.7	1616	21	989.1	10	98.91	0	0.79
chr4	108250943	108252646	147	Prpf38a	protein-coding	339.1	1703	21	816.7	8	102.08	0	0.78
chr4	123581669	123583022	89	Mycbp	protein-coding	234.1	1353	21	563.7	12	46.98	0	0.71
chr4	148540059	148541684	-55	Pgd	protein-coding	350.3	1625	21	843.7	8	105.46	0	0.76
chr5	118694352	118696267	73	2410131K14Rik	protein-coding	432.2	1915	21	1041	11	94.63	0	0.73
chr5	124776782	124778725	228	Mphosph9	protein-coding	335.3	1943	21	807.5	13	62.11	0	0.72
chr6	11856609	11858468	-92	Ndufa4	protein-coding	396.5	1859	21	955	17	56.18	0	0.67
chr6	88467722	88469765	51	Sec61a1	protein-coding	505.8	2043	21	1218.2	16	76.14	0	0.66
chr6	115494283	115495279	59	Tsen2	protein-coding	166.3	996	21	400.5	6	66.75	0	0.75
chr6	120243955	120245069	65	B4galnt3	protein-coding	186.7	1114	21	449.7	1	449.68	0	0.71
chr7	6681672	6685041	62	Usp29	protein-coding	379.7	3369	21	914.5	12	76.21	0	0.8
chr7	96780940	96781811	47	Me3	protein-coding	149.9	871	21	361	6	60.17	0	0.72
chr7	116924413	116925615	45	Nrip3	protein-coding	225.3	1202	21	542.6	6	90.44	0	0.76
chr7	144601761	144603141	-12	9430038I01Rik	protein-coding	333.5	1380	21	803.2	6	133.86	0	0.77
chr8	55809350	55810477	-192	Wdr17	protein-coding	139.6	1127	21	336.2	4	84.04	0	0.76
chr8	72424881	72425856	-746	Tssk6	protein-coding	196.8	975	21	474	2	237	0	0.7
chr8	123112496	123113724	-135	Gins2	protein-coding	121	1228	21	291.3	6	48.55	0	1.01
chr8	125735880	125737518	-11	Chmp1a	protein-coding	409.1	1638	21	985.3	10	98.53	0	0.76
chr9	21889175	21890578	-5	Ecsit	protein-coding	291.3	1403	21	701.5	9	77.95	0	0.65
chr9	50424365	50425976	-256	Pih1d2	protein-coding	450.9	1611	21	1085.8	12	90.49	0	0.66
chr9	83441480	83442572	81	Sh3bgrl2	protein-coding	269.3	1092	21	648.6	12	54.05	0	0.66
chr15	38008763	38009384	-464	Ubr5	protein-coding	94.5	621	21	227.5	4	56.89	1.34e-303	0.89
chr11	69572238	69573386	-677	Polr2a	protein-coding	109.3	1148	21	263.2	9	29.25	1.71e-277	0.77
chr5	117806500	117807162	-483	Wsb2	protein-coding	65.3	662	21	157.3	2	78.64	2.13e-232	0.8
chr17	35958661	35960080	712	Ier3	protein-coding	103.5	1419	21	249.2	14	17.8	1.66e-211	0.85
chr9	65141306	65141950	-439	Clpx	protein-coding	90	644	21	216.7	9	24.08	1.68e-210	0.79
chr19	44482296	44483069	-483	Scd1	protein-coding	66.2	773	21	159.4	3	53.15	1.25e-208	1.02
chr18	34568608	34569470	-38	Pkd2l2	protein-coding	88	862	21	211.9	9	23.54	1.28e-203	0.77
chr10	79850552	79851138	-449	Mex3d	protein-coding	57.7	586	21	138.9	2	69.45	6.92e-197	0.76
chr4	126990982	126991628	-22	Gja4	protein-coding	66.2	646	21	159.4	6	26.57	4.65e-162	0.69
chr3	46251407	46252191	64	Pabpc4l	protein-coding	54.5	784	21	131.3	4	32.83	1.65e-145	0.67
chr13	62861510	62862121	-284	Mir713	ncRNA	68.4	611	21	164.8	9	18.32	1.24e-141	0.71
chr11	115948566	115949389	-699	Wbp2	protein-coding	64.6	823	21	155.7	8	19.46	7.03e-138	0.75
chr7	52384422	52384947	-569	Rpl13a	protein-coding	51.8	525	21	124.9	4	31.21	5.68e-135	0.89
chr11	50654767	50655143	99	Zfp879	protein-coding	40.2	376	21	96.7	2	48.37	1.1e-122	0.77
chr2	131855923	131856449	-462	Rassf2	protein-coding	50.5	526	21	121.6	5	24.32	3.27e-119	0.79
chr8	4165601	4166004	-765	Evi5l	protein-coding	38.8	403	21	93.5	3	31.17	1.05e-101	0.69
chr1	43884829	43885195	-459	Uxs1	protein-coding	37.9	366	21	91.3	4	22.84	8.68e-88	0.83
chr17	50837790	50838058	-82	Btg3	protein-coding	30.1	268	21	72.4	2	36.21	1.07e-83	0.83
chr2	167363327	167363921	-103	Snai1	protein-coding	32.3	594	21	77.8	3	25.94	1.95e-78	0.73
chr17	35136884	35137236	631	D17H6S56E-5	protein-coding	37.5	352	21	90.3	5	18.05	3.88e-78	0.89
chr17	57908425	57908980	-291	Cntnap5c	protein-coding	34.8	555	21	83.8	4	20.94	4.56e-77	1.11
chr11	85646509	85646914	594	Tbx2	protein-coding	23.6	405	21	56.8	1	56.75	5.27e-76	0.8
chr7	148407246	148407691	-76	Mir210	ncRNA	31	445	21	74.6	3	24.86	3.18e-74	0.8
chr14	98568926	98569301	-129	Dach1	protein-coding	30.1	375	21	72.4	3	24.14	1.91e-71	0.77
chr6	7505058	7505282	99	Tac1	protein-coding	17.1	224	21	41.1	0.5	82.15	8.25e-63	1.07
chr7	17647500	17648036	8	Hif3a	protein-coding	29.8	536	21	71.9	4	17.97	1.27e-61	0.8
chr11	87476063	87476460	-328	Rnf43	protein-coding	24.2	397	21	58.4	3	19.46	1.05e-52	0.73
chr7	116759803	116760381	-10	St5	protein-coding	25.1	578	21	60.5	4	15.13	3.13e-48	0.97
chr14	52936164	52936674	-421	Sall2	protein-coding	27.8	510	21	67	6	11.17	1.02e-45	0.76
chrX	143988789	143989116	-328	Lrch2	protein-coding	18	327	21	43.2	2	21.62	2.06e-41	1
chr7	106976621	106977037	98	Neu3	protein-coding	20.2	416	21	48.6	3	16.21	3.41e-40	0.7
chr1	74818184	74818335	-207	Wnt6	protein-coding	13.5	151	21	32.4	1	32.43	1.44e-36	0.79
chr9	72892491	72892815	36	Rab27a	protein-coding	16.2	324	21	38.9	2	19.46	7.5e-35	0.71
chr11	93829979	93830287	-298	Nme1	protein-coding	14.8	308	21	35.7	2	17.84	4.76e-31	0.69
chr1	74838390	74838614	-91	Wnt10a	protein-coding	8.75	224	21	21.1	0.5	42.16	5.66e-27	0.56
chr15	102502703	102502933	-521	Mir688	ncRNA	10.5	230	21	25.4	1	25.4	2.47e-26	0.83
chr10	80630863	80631092	-512	Pias4	protein-coding	10.1	229	21	24.3	2	12.16	3.98e-18	0.75
chr12	84938438	84938578	-411	Zfyve1	protein-coding	6.51	140	21	15.7	0.5	31.35	1.42e-17	0.64
chr10	128133688	128133991	-515	Rab5b	protein-coding	14.1	303	21	34.1	5	6.81	1.55e-17	0.78
chr14	30822080	30822287	-3	Chdh	protein-coding	9.87	207	21	23.8	2	11.89	4.79e-17	0.76
chr7	134593609	134593721	-993	Zfp689	protein-coding	7.18	112	21	17.3	1	17.3	1.09e-15	0.92
chr15	51823576	51823793	-378	Rad21	protein-coding	11.9	217	21	28.6	4	7.16	5.02e-15	0.66
chr8	73196789	73196954	-259	Lsm4	protein-coding	12.1	165	21	29.2	5	5.84	1.7e-13	0.74
chr15	81791651	81791755	-343	Pmm1	protein-coding	6.28	104	21	15.1	1	15.13	3e-13	0.72
chrX	16488770	16488890	70	Ndp	protein-coding	5.39	120	21	13	0.5	25.94	3.09e-13	0.86
chr9	54408155	54408267	-325	Cib2	protein-coding	6.06	112	21	14.6	1	14.59	4.52e-12	0.92
chr8	46154362	46154475	-146	Mtnr1a	protein-coding	4.94	113	21	11.9	0.5	23.78	7.42e-12	0.79
chr11	98901534	98901667	-974	Igfbp4	protein-coding	6.51	133	21	15.7	2	7.84	3.87e-09	0.76
chr10	75355664	75355777	-423	Derl3	protein-coding	6.06	113	21	14.6	2	7.3	2.93e-08	0.8
chr5	36827081	36827835	221	Ccdc96	protein-coding	119.6	754	21	288.1	9	32.01	1.17E-314	0.77
chr11	97176543	97177695	89	Mrpl45	protein-coding	110.4	1152	21	265.9	7	37.99	0	0.76
chr10	5151522	5152321	87	Syne1	protein-coding	105.9	799	20	255.1	3	85.04	0	0.76
chr10	11000254	11002456	-30	Fbxo30	protein-coding	447.3	2202	20	1077.2	12	89.77	0	0.56
chr10	50311822	50313298	85	Ascc3	protein-coding	457.4	1476	20	1101.5	11	100.14	0	0.69
chr10	84379539	84381284	53	Ric8b	protein-coding	370.7	1745	20	892.9	7	127.55	0	0.63
chr10	117229011	117230352	80	Nup107	protein-coding	288.2	1341	20	694	7	99.14	0	0.74
chr10	126601923	126603998	73	B4galnt1	protein-coding	512.8	2075	20	1235	10	123.5	0	0.75
chr11	82577072	82579089	233	Zfp830	protein-coding	461	2017	20	1110.1	18	61.67	0	0.73
chr11	86569539	86572251	99	Cltc	protein-coding	722.8	2712	20	1740.9	16	108.81	0	0.62
chr11	96804712	96806047	-46	Pnpo	protein-coding	159.6	1335	20	384.3	12	32.02	0	0.76
chr11	100980156	100982197	-19	Fam134c	protein-coding	502.5	2041	20	1210.1	14	86.44	0	0.85
chr12	4775380	4776466	150	Fam228b	protein-coding	199.5	1086	20	480.5	12	40.04	0	0.65
chr12	113051602	113053222	31	Zfyve21	protein-coding	321.1	1620	20	773.4	4	193.36	0	0.67
chr13	35085405	35086753	-66	Eci2	protein-coding	186.5	1348	20	449.1	12	37.43	0	0.8
chr13	101555844	101556943	48	Ccnb1	protein-coding	146.8	1099	20	353.5	9	39.28	0	0.7
chr14	7119251	7120313	-58	LOC100861615	protein-coding	124.3	1062	20	299.4	6	49.9	0	0.79
chr14	9498324	9499096	94	4930452B06Rik	protein-coding	146.1	772	20	351.9	8	43.98	0	0.71
chr14	19102199	19104499	151	Rpl15	protein-coding	559.5	2300	20	1347.4	16	84.21	0	0.74
chr14	47895772	47897748	-58	Socs4	protein-coding	477.8	1976	20	1150.7	17	67.69	0	0.61
chr14	55172672	55173666	29	Haus4	protein-coding	176.6	994	20	425.4	3	141.79	0	0.9
chr14	55236028	55237074	281	Psmb5	protein-coding	209.4	1046	20	504.3	5	100.85	0	0.68
chr14	57430803	57431751	-724	Zmym5	protein-coding	249.8	948	20	601.6	2	300.78	0	0.67
chr1	38682967	38685082	65	Aff3	protein-coding	618.9	2115	20	1490.6	8	186.33	0	0.67
chr1	60099296	60100510	28	Ica1l	protein-coding	349.2	1214	20	841	6	140.16	0	0.66
chr1	63222383	63224677	125	Eef1b2	protein-coding	658	2294	20	1584.7	16	99.04	0	0.71
chr1	72871062	72872346	-257	Igfbp2	protein-coding	172.6	1284	20	415.6	10	41.56	0	0.77
chr1	134373108	134374944	82	Rbbp5	protein-coding	341.3	1836	20	822.1	16	51.38	0	0.74
chr1	163899023	163900119	252	Pigc	protein-coding	170.8	1096	20	411.3	7	58.76	0	0.73
chr1	189038961	189040067	124	Gpatch2	protein-coding	300.5	1106	20	723.7	7	103.39	0	0.61
chr1	193006253	193008037	67	Atf3	protein-coding	221.3	1784	20	532.9	8	66.61	0	0.81
chr1	193915930	193916914	58	Traf5	protein-coding	166.3	984	20	400.5	5	80.1	0	0.66
chr15	53733293	53734547	71	Samd12	protein-coding	229.4	1254	20	552.4	8	69.05	0	0.7
chr15	98126151	98126958	-40	Zfp641	protein-coding	152.6	807	20	367.5	7	52.5	0	0.62
chr15	102033271	102036610	-62	Zfp740	protein-coding	412.7	3339	20	993.9	15	66.26	0	0.82
chr16	20715567	20718809	-479	Clcn2	protein-coding	543.5	3242	20	1309	19	68.9	0	0.84
chr17	25022620	25024636	9	Spsb3	protein-coding	468.4	2016	20	1128	19	59.37	0	0.64
chr17	26226682	26227684	-74	Decr2	protein-coding	130.6	1002	20	314.6	4	78.64	0	0.69
chr17	34167534	34169871	-55	Rxrb	protein-coding	655.7	2337	20	1579.3	13	121.48	0	0.84
chr17	43803196	43804769	-18	Slc25a27	protein-coding	333.3	1573	20	802.6	15	53.51	0	0.68
chr17	45708885	45711662	-63	Hsp90ab1	protein-coding	685.4	2777	20	1650.6	18	91.7	0	0.62
chr17	45821680	45824203	226	Tmem63b	protein-coding	607.3	2523	20	1462.5	14	104.47	0	0.65
chr17	52740184	52742410	-737	Kcnh8	protein-coding	298.9	2226	20	719.9	12	59.99	0	0.64
chr17	91491088	91493036	80	Nrxn1	protein-coding	273.6	1948	20	658.8	20	32.94	0	0.73
chr18	4352722	4353826	-271	4833419F23Rik	ncRNA	170.3	1104	20	410.2	5	82.05	0	0.78
chr18	21053701	21055589	-66	Trappc8	protein-coding	586.8	1888	20	1413.4	13	108.72	0	0.68
chr18	61335756	61337578	36	Hmgxb3	protein-coding	569.3	1822	20	1371.2	24	57.13	0	0.66
chr18	74601717	74602822	-4	Myo5b	protein-coding	209.4	1105	20	504.3	7	72.04	0	0.75
chr18	84757688	84760072	16	Zfp407	protein-coding	601.7	2384	20	1449	15	96.6	0	0.67
chr19	12870086	12871664	-262	Zfp91	protein-coding	356.1	1578	20	857.7	9	95.3	0	0.8
chr19	26821894	26823586	-153	Smarca2	protein-coding	122.8	1692	20	295.6	9	32.85	0	0.61
chr19	40685891	40686852	334	Tctn3	protein-coding	211.8	961	20	510.2	9	56.69	0	0.74
chr2	3249135	3250681	-8	Rpp38	protein-coding	340.7	1546	20	820.5	8	102.56	0	0.85
chr2	30836871	30838554	-87	Usp20	protein-coding	428.9	1683	20	1032.9	13	79.45	0	0.71
chr2	84566747	84568067	18	Clp1	protein-coding	221.7	1320	20	534	14	38.14	0	0.81
chr2	118993083	118993859	-53	Gchfr	protein-coding	96.5	776	20	232.4	0.5	464.81	0	0.74
chr2	144284629	144285541	69	Zfp133-ps	pseudo	107.9	912	20	260	5	51.99	0	0.71
chr3	40697234	40699049	-58	3110057O12Rik	protein-coding	415.8	1815	20	1001.5	17	58.91	0	0.7
chr3	104441728	104443636	95	Slc16a1	protein-coding	630.6	1908	20	1518.8	11	138.07	0	0.67
chr3	106349909	106351710	-89	Cept1	protein-coding	549.8	1801	20	1324.2	12	110.35	0	0.68
chr3	144233429	144234570	608	Sept15	protein-coding	266.4	1141	20	641.6	10	64.16	0	0.77
chr3	153574452	153576453	-285	Rabggtb	protein-coding	343.1	2001	20	826.4	9	91.82	0	0.71
chr4	16089759	16091499	16	Ripk2	protein-coding	458.3	1740	20	1103.7	9	122.63	0	0.66
chr4	22415654	22418005	-866	Pnky	ncRNA	257.4	2351	20	619.9	11	56.36	0	0.71
chr4	94719175	94720556	-952	Jun	protein-coding	221.9	1381	20	534.5	10	53.45	0	0.81
chr4	115409902	115411440	-7	Efcab14	protein-coding	327.9	1538	20	789.6	14	56.4	0	0.66
chr4	125735329	125736488	99	Oscp1	protein-coding	189.2	1159	20	455.6	5	91.13	0	0.9
chr4	128797792	128798878	212	Hpca	protein-coding	142.7	1086	20	343.7	5	68.75	0	0.65
chr4	138009512	138012666	26	Camk2n1	protein-coding	650.6	3154	20	1566.9	16	97.93	0	0.66
chr4	155483261	155484883	-35	9430015G10Rik	protein-coding	263.5	1622	20	634.5	10	63.45	0	0.8
chr4	155571882	155572394	-541	Agrn	protein-coding	88.6	512	20	213.5	2	106.75	0	0.74
chr4	155608777	155609350	-97	Klhl17	protein-coding	106.8	573	20	257.3	1	257.27	0	0.73
chr5	5379317	5381236	-25	Cdk14	protein-coding	590	1919	20	1420.9	12	118.41	0	0.64
chr5	122821495	122823250	-145	Gpn3	protein-coding	347.6	1755	20	837.2	8	104.65	0	0.83
chr5	130371231	130372147	96	Zbed5	protein-coding	124.6	916	20	300	5	59.99	0	0.87
chr6	37248949	37250855	74	Dgki	protein-coding	456.9	1906	20	1100.4	18	61.13	0	0.68
chr6	41554529	41556468	17	Ephb6	protein-coding	332.1	1939	20	799.9	5	159.98	0	0.68
chr6	48487113	48488878	427	Atp6v0e2	protein-coding	280.3	1765	20	675.1	2	337.53	0	0.77
chr6	54942220	54943382	60	Ggct	protein-coding	166.1	1162	20	400	8	49.99	0	0.72
chr6	56781712	56782401	3	Fkbp9	protein-coding	123	689	20	296.2	3	98.73	0	0.63
chr6	61129820	61131635	77	A730020E08Rik	ncRNA	543.5	1815	20	1309	3	436.35	0	0.71
chr6	113025569	113029349	-174	Setd5	protein-coding	738.1	3780	20	1777.6	23	77.29	0	0.61
chr6	116142521	116144115	74	Tmcc1	protein-coding	320.7	1594	20	772.3	7	110.34	0	0.88
chr7	26403920	26404903	-22	Atp5sl	protein-coding	178.4	983	20	429.7	8	53.71	0	0.85
chr7	31740839	31743259	-227	Usf2	protein-coding	707.4	2420	20	1703.6	9	189.29	0	0.61
chr7	56135827	56137174	-89	E2f8	protein-coding	180.9	1347	20	435.6	7	62.23	0	0.97
chr7	134851282	134852875	77	Mir762	ncRNA	321.1	1593	20	773.4	6	128.9	0	0.62
chr7	140004056	140006003	-150	Fam53b	protein-coding	340.7	1947	20	820.5	10	82.05	0	0.72
chr7	148041403	148044530	-330	Ric8	protein-coding	640.9	3127	20	1543.6	25	61.74	0	0.92
chr8	4275209	4276508	47	Timm44	protein-coding	276.3	1299	20	665.3	9	73.93	0	0.83
chr8	49074796	49076830	92	Wwc2	protein-coding	458.7	2034	20	1104.7	6	184.12	0	0.64
chr8	75875265	75879324	-839	Large	protein-coding	799.1	4059	20	1924.7	23	83.68	0	0.66
chr8	77632680	77634164	14	Mcm5	protein-coding	185.4	1484	20	446.4	11	40.59	0	0.76
chr8	81031744	81034189	-139	Rbmxl1	protein-coding	804.1	2445	20	1936.5	14	138.32	0	0.7
chr8	86528207	86529217	-815	Mir8111	ncRNA	135.5	1010	20	326.5	6	54.41	0	0.96
chr8	86589720	86590525	-613	Rfx1	protein-coding	143.2	805	20	344.8	4	86.21	0	0.81
chr8	108534567	108535905	-142	Dus2	protein-coding	372.1	1338	20	896.1	9	99.57	0	0.67
chr8	122752223	122753749	-856	A330074K22Rik	ncRNA	259.9	1526	20	625.9	4	156.47	0	0.81
chr9	85642041	85643742	50	Ibtk	protein-coding	431.1	1701	20	1038.3	9	115.36	0	0.76
chr9	95757614	95759066	-39	1700065D16Rik	protein-coding	393.4	1452	20	947.5	5	189.49	0	0.65
chrX	39502606	39503712	570	Stag2	protein-coding	224	1106	20	539.4	2	269.7	0	0.73
chrX	131543331	131544120	23	Zmat1	protein-coding	116.7	789	20	281.1	0.5	562.1	0	0.8
chr8	3630695	3631766	70	Stxbp2	protein-coding	125.4	1071	20	302.1	12	25.18	1.88e-299	0.82
chr8	62984516	62985135	-96	Aadat	protein-coding	91.8	619	20	221.1	4	55.26	4.2e-293	0.75
chr17	87505848	87506812	-689	Socs5	protein-coding	116.5	964	20	280.5	10	28.05	2.81e-290	0.73
chr9	107242564	107243577	99	6430571L13Rik	protein-coding	112.7	1013	20	271.3	9	30.15	2.81e-289	0.76
chr5	116294691	116295822	-409	Cit	protein-coding	84.6	1131	20	203.8	3	67.92	5.57e-287	0.71
chr17	35302108	35303028	-746	Prrc2a	protein-coding	106.8	920	20	257.3	8	32.16	1.95e-281	0.87
chr11	77795088	77795920	-814	Phf12	protein-coding	97.2	832	20	234	8	29.25	3.22e-247	0.76
chr15	36094256	36094966	28	Fbxo43	protein-coding	79.2	710	20	190.8	4	47.7	4.76e-240	0.63
chr9	35006963	35007955	31	Tirap	protein-coding	74.1	992	20	178.4	4	44.59	4.41e-220	0.58
chr14	14116495	14117234	288	Gm5087	ncRNA	51.2	739	20	123.2	1	123.23	3.05e-206	0.83
chr9_random	370468	371051	82	Jrkl	protein-coding	77.2	583	20	185.9	7	26.56	5.06e-188	0.8
chr4	129815880	129816553	190	Hcrtr1	protein-coding	64	673	20	154	4	38.51	3.17e-181	0.85
chr9	88493955	88494847	-320	9430037G07Rik	ncRNA	74.1	892	20	178.4	7	25.48	4.07e-178	0.54
chr11	104987345	104987645	-244	Mettl2	protein-coding	39.3	300	20	94.6	0.5	189.17	2.82e-175	0.76
chr5	64203349	64204196	38	0610040J01Rik	protein-coding	74.7	847	20	180	8	22.5	1.42e-169	0.74
chr17	3482132	3483616	559	Tiam2	protein-coding	78.1	1484	20	188.1	11	17.1	3.98e-157	0.79
chr10	53316098	53316459	-489	Asf1a	protein-coding	45.8	361	20	110.3	2	55.13	1.13e-146	0.85
chr8	33028946	33029443	-519	Nrg1	protein-coding	39.3	497	20	94.6	4	23.65	6.9e-92	0.7
chr15	64144543	64144970	-521	Asap1	protein-coding	32.3	427	20	77.8	3	25.94	1.95e-78	0.72
chr4	43279707	43280111	-122	Atp8b5	protein-coding	34.6	404	20	83.2	6	13.87	2.61e-63	0.83
chr11	48684815	48685134	-126	Irgm1	protein-coding	15.7	319	20	37.8	0.5	75.67	3.21e-55	1.03
chr13	67710964	67711242	-459	Zfp729b	protein-coding	15.7	278	20	37.8	1	37.83	2.75e-44	0.99
chr3	10351543	10351770	-355	Zfand1	protein-coding	15.3	227	20	36.8	1	36.75	1.02e-42	0.99
chr9	21171634	21171926	-535	Ilf3	protein-coding	20.4	292	20	49.2	3	16.39	2.08e-41	0.74
chr16	56886401	56886762	-305	Tmem45a	protein-coding	20	361	20	48.1	3	16.03	3.41e-40	1.14
chr15	44450269	44450440	-833	Ebag9	protein-coding	10.8	171	20	25.9	0.5	51.89	1.17e-33	0.65
chr7	105326927	105327177	-268	Capn5	protein-coding	10.8	250	20	25.9	0.5	51.89	1.17e-33	0.73
chr18	34533302	34533534	-349	Reep5	protein-coding	10.1	232	20	24.3	0.5	48.64	5.83e-32	0.75
chr10	126500205	126500401	-356	Cdk4	protein-coding	11.2	196	20	27	1	27.02	3.5e-29	0.8
chr2	138103637	138103999	-411	Btbd3	protein-coding	17.1	362	20	41.1	5	8.22	1.04e-23	0.66
chr2	84265261	84265479	53	Calcrl	protein-coding	9.65	218	20	23.2	1	23.24	1.48e-23	0.67
chrX	136596917	136597241	28	Nup62cl	protein-coding	11.9	324	20	28.6	2	14.32	1.28e-22	0.61
chr13	75782322	75782523	-72	Mir682	ncRNA	10.8	201	20	25.9	2	12.97	3.17e-19	0.84
chr5	115264136	115264273	-219	1500011B03Rik	ncRNA	6.28	137	20	15.1	0.5	30.27	1.42e-17	0.8
chr3	58441075	58441230	-23	Erich6	protein-coding	8.53	155	20	20.5	2	10.27	6.44e-14	1.14
chr9	43013938	43014013	-137	Pou2f3	protein-coding	4.26	75	20	10.3	1	10.27	1.11e-07	0.94
chr11	3863566	3863641	-375	Pes1	protein-coding	4.26	75	20	10.3	2	5.13	4.65e-05	0.74
chr10	7382154	7383876	-154	A630066F11Rik	ncRNA	500	1722	19	1204.2	3	401.4	0	0.71
chr10	13684056	13688490	88	Hivep2	protein-coding	1046.5	4434	19	2520.3	21	120.01	0	0.72
chr10	29032462	29033805	161	Echdc1	protein-coding	186.5	1343	19	449.1	3	149.71	0	0.8
chr10	30337431	30338734	90	Hint3	protein-coding	220.4	1303	19	530.8	14	37.91	0	0.7
chr10	30561789	30563342	24	Hey2	protein-coding	335.7	1553	19	808.6	12	67.38	0	0.67
chr10	41169560	41170808	20	Zbtb24	protein-coding	339.8	1248	19	818.3	18	45.46	0	0.67
chr10	55948041	55949114	-82	Tbc1d32	protein-coding	193.2	1073	19	465.4	5	93.07	0	0.74
chr10	57717548	57718903	-49	Gcc2	protein-coding	246.6	1355	19	594	8	74.25	0	0.8
chr10	76721385	76722867	81	Pofut2	protein-coding	375.7	1482	19	904.8	3	301.59	0	0.65
chr11	17110799	17112604	-109	Pno1	protein-coding	390	1805	19	939.4	11	85.4	0	0.81
chr11	67779573	67780668	135	Stx8	protein-coding	171	1095	19	411.8	11	37.44	0	0.75
chr11	69748860	69750056	57	Ybx2	protein-coding	105.3	1196	19	253.5	3	84.5	0	0.63
chr11	78058298	78060174	-12	Sdf2	protein-coding	551.2	1876	19	1327.4	16	82.96	0	0.77
chr12	3234896	3236481	-103	Rab10os	ncRNA	355.9	1585	19	857.2	4	214.3	0	0.66
chr12	3571879	3573902	-151	Dtnb	protein-coding	509.9	2023	19	1228	15	81.86	0	0.73
chr12	30218307	30220948	-143	Myt1l	protein-coding	202.6	2641	19	488.1	23	21.22	0	0.74
chr12	45309895	45311737	239	Dnajb9	protein-coding	524.5	1842	19	1263.1	8	157.89	0	0.6
chr12	60112095	60114868	-477	Sec23a	protein-coding	539.3	2773	19	1298.8	12	108.23	0	0.74
chr12	72115687	72118584	181	Arid4a	protein-coding	686.9	2897	19	1654.4	11	150.4	0	0.62
chr12	79849107	79850914	76	Mpp5	protein-coding	358.4	1807	19	863.1	5	172.63	0	0.74
chr13	38619155	38620673	-131	Txndc5	protein-coding	452	1518	19	1088.5	8	136.07	0	0.68
chr13	49747640	49749420	83	Nol8	protein-coding	338.4	1780	19	815	10	81.5	0	0.72
chr13	67653279	67654667	115	Zfp748	protein-coding	309.9	1388	19	746.4	9	82.93	0	0.71
chr13	99032153	99034102	96	Ankra2	protein-coding	537.3	1949	19	1293.9	14	92.42	0	0.75
chr13	109105940	109107114	-4	Depdc1b	protein-coding	228.2	1174	19	549.7	10	54.97	0	0.89
chr13	112280477	112281129	-554	Gpbp1	protein-coding	140.9	652	19	339.4	2	169.71	0	0.71
chr14	57505351	57507176	-369	Zmym2	protein-coding	441.7	1825	19	1063.7	6	177.28	0	0.78
chr14	66915169	66918645	-941	1700001G11Rik	ncRNA	529.6	3476	19	1275.5	24	53.15	0	0.64
chr1	33776456	33778089	8	Rab23	protein-coding	345.2	1633	19	831.3	4	207.82	0	0.71
chr1	34067985	34069170	-93	Dst	protein-coding	167.6	1185	19	403.7	4	100.93	0	0.6
chr1	58501438	58503288	-33	Ppil3	protein-coding	343.4	1850	19	826.9	14	59.07	0	0.74
chr1	59293383	59294879	-56	Als2	protein-coding	331.7	1496	19	798.8	5	159.77	0	0.65
chr1	75206922	75208223	168	Stk16	protein-coding	375.9	1301	19	905.3	9	100.59	0	0.62
chr1	84834529	84837510	-140	Trip12	protein-coding	663.4	2981	19	1597.7	9	177.52	0	0.76
chr1	167123969	167124960	100	Sft2d2	protein-coding	146.1	991	19	351.9	5	70.37	0	0.71
chr1	182743874	182744925	-665	H3f3a	protein-coding	195	1051	19	469.7	5	93.94	0	0.76
chr15	18748002	18750492	-837	Cdh10	protein-coding	202.4	2490	19	487.5	19	25.66	0	0.74
chr15	58764388	58766246	-32	Tatdn1	protein-coding	428.4	1858	19	1031.8	14	73.7	0	0.82
chr15	75534190	75535195	-26	Rhpn1	protein-coding	148.3	1005	19	357.3	9	39.7	0	0.82
chr15	76307002	76309239	245	Hsf1	protein-coding	501.3	2237	19	1207.4	13	92.88	0	0.75
chr15	76540444	76541925	14	Lrrc14	protein-coding	347.4	1481	19	836.7	12	69.72	0	0.58
chr15	79232588	79234366	-128	Tmem184b	protein-coding	423	1778	19	1018.8	12	84.9	0	0.64
chr15	84752798	84754941	11	Nup50	protein-coding	548.5	2143	19	1320.9	18	73.39	0	0.82
chr16	37539087	37540794	-40	Rabl3	protein-coding	370.7	1707	19	892.9	16	55.8	0	0.8
chr16	55973839	55975715	-47	Zbtb11os1	ncRNA	607.9	1876	19	1464.2	14	104.58	0	0.7
chr17	36115478	36118126	-32	Prr3	protein-coding	777.4	2648	19	1872.2	12	156.02	0	0.76
chr17	49753953	49754927	-57	Kif6	protein-coding	127.5	974	19	307	8	38.37	0	0.64
chr17	56381109	56381838	-938	Mir7b	ncRNA	129.9	729	19	312.9	5	62.59	0	0.79
chr17	63229118	63233637	-711	Efna5	protein-coding	698.6	4519	19	1682.5	15	112.17	0	0.6
chr18	36718760	36719923	-916	Ankhd1	protein-coding	369.8	1163	19	890.7	7	127.24	0	0.62
chr18	51276849	51278450	97	Prr16	protein-coding	214.5	1601	19	516.7	9	57.41	0	0.74
chr18	68458812	68461060	51	Fam210a	protein-coding	608.4	2248	19	1465.2	14	104.66	0	0.8
chr19	4509742	4511258	28	Pcx	protein-coding	227.8	1516	19	548.6	11	49.87	0	0.85
chr19	24629757	24631362	-242	Pip5k1b	protein-coding	366.9	1605	19	883.7	3	294.56	0	0.61
chr19	25073628	25074572	81	Dock8	protein-coding	144.5	944	19	348.1	4	87.02	0	0.72
chr2	23010947	23012981	-61	Yme1l1	protein-coding	453.5	2034	19	1092.3	15	72.82	0	0.74
chr2	25429661	25431269	-74	Phpt1	protein-coding	243.5	1608	19	586.4	12	48.87	0	0.95
chr2	28694867	28697221	118	Ddx31	protein-coding	774.2	2354	19	1864.7	9	207.18	0	0.66
chr2	32286003	32287310	15	Slc25a25	protein-coding	128.1	1307	19	308.6	6	51.44	0	0.76
chr2	38862841	38864629	76	Arpc5l	protein-coding	467.7	1788	19	1126.4	19	59.28	0	0.62
chr2	50151121	50152702	286	Mmadhc	protein-coding	325.9	1581	19	784.8	9	87.2	0	0.64
chr2	84554301	84556685	-172	Zdhhc5	protein-coding	600.5	2384	19	1446.3	14	103.31	0	0.73
chr2	105743931	105745512	0	Elp4	protein-coding	388	1581	19	934.5	12	77.87	0	0.73
chr2	120228967	120230627	55	Tmem87a	protein-coding	333.7	1660	19	803.7	17	47.28	0	0.74
chr2	125683556	125685297	392	Cops2	protein-coding	484.7	1741	19	1167.4	15	77.83	0	0.6
chr2	128643238	128645038	99	Tmem87b	protein-coding	444.1	1800	19	1069.6	9	118.85	0	0.65
chr2	132672206	132673803	-466	Crls1	protein-coding	474	1597	19	1141.5	8	142.69	0	0.74
chr2	180443453	180444806	575	Dido1	protein-coding	271.8	1353	19	654.5	10	65.45	0	0.78
chr2	180701320	180702881	95	Arfgap1	protein-coding	453.5	1561	19	1092.3	11	99.3	0	0.67
chr3	19209864	19212749	16	Pde7a	protein-coding	781.4	2885	19	1882	13	144.77	0	0.65
chr3	53266498	53269413	216	Proser1	protein-coding	663.8	2915	19	1598.7	16	99.92	0	0.72
chr3	54496218	54497542	-147	Supt20	protein-coding	268.2	1324	19	645.9	10	64.59	0	0.67
chr3	88753126	88755906	-312	Dap3	protein-coding	630.4	2780	19	1518.2	16	94.89	0	0.59
chr3	96023080	96026225	151	Hist2h2ac	protein-coding	567.1	3145	19	1365.8	23	59.38	0	0.59
chr3	96500104	96501832	-31	Pias3	protein-coding	465	1728	19	1119.9	8	139.98	0	0.67
chr4	33037102	33038359	71	Ankrd6	protein-coding	265.3	1257	19	638.8	7	91.26	0	0.63
chr4	43590708	43592631	62	Rgp1	protein-coding	599	1923	19	1442.5	12	120.21	0	0.59
chr4	109079220	109080070	-60	Ttc39a	protein-coding	101.9	850	19	245.4	4	61.34	0	0.67
chr4	116924251	116925136	137	Tmem53	protein-coding	94.9	885	19	228.6	2	114.31	0	0.8
chr4	118992444	118993824	-6	Ppih	protein-coding	264.6	1380	19	637.2	19	33.54	0	0.84
chr4	119094341	119095705	2	Ppcs	protein-coding	247.1	1364	19	595.1	8	74.38	0	0.74
chr4	153533969	153535652	-17	Tprgl	protein-coding	365.3	1683	19	879.9	10	87.99	0	0.71
chr5	5558796	5560074	66	Gtpbp10	protein-coding	259	1278	19	623.7	9	69.3	0	0.65
chr5	23953231	23954273	-88	Tmub1	protein-coding	163.6	1042	19	394	5	78.8	0	0.67
chr5	25002888	25006428	-57	Kmt2c	protein-coding	1011	3540	19	2434.9	14	173.92	0	0.74
chr5	31592772	31594058	72	Ift172	protein-coding	140.7	1286	19	338.9	8	42.36	0	0.68
chr5	34915738	34917713	-75	Mir7036b	ncRNA	414.3	1975	19	997.7	11	90.7	0	0.66
chr5	77379426	77381495	24	Paics	protein-coding	501.8	2069	19	1208.5	12	100.71	0	0.69
chr5	104182597	104184134	184	Aff1	protein-coding	297.6	1537	19	716.7	7	102.38	0	1.01
chr5	108560557	108562331	166	Tmed5	protein-coding	406.6	1774	19	979.4	15	65.29	0	0.69
chr5	122109858	122111642	-128	Brap	protein-coding	496	1784	19	1194.5	13	91.88	0	0.63
chr5	130730428	130731800	218	Sbds	protein-coding	277.4	1372	19	668	10	66.8	0	0.74
chr5	144090119	144091677	19	Zdhhc4	protein-coding	383.1	1558	19	922.6	11	83.87	0	0.73
chr5	145964657	145966325	63	Zkscan5	protein-coding	159.6	1668	19	384.3	16	24.02	0	0.78
chr6	48394643	48396091	-278	Zfp467	protein-coding	310.6	1448	19	748	6	124.67	0	0.67
chr6	50211275	50212302	-20	Dfna5	protein-coding	130.4	1027	19	314	2	157.01	0	0.8
chr6	51417531	51422386	-65	Hnrnpa2b1	protein-coding	1208	4855	19	2909.4	19	153.13	0	0.64
chr6	72304853	72305996	-53	Tmem150a	protein-coding	277.6	1143	19	668.6	2	334.29	0	0.71
chr6	120313264	120315764	-127	Ccdc77	protein-coding	551.4	2500	19	1328	12	110.66	0	0.67
chr6	124364047	124366074	25	Pex5	protein-coding	355.9	2027	19	857.2	13	65.94	0	0.94
chr6	124914608	124916420	33	Cops7a	protein-coding	459.4	1812	19	1106.4	12	92.2	0	0.74
chr6	142911824	142914023	49	St8sia1	protein-coding	442.1	2199	19	1064.7	13	81.9	0	0.79
chr6	148159536	148161450	-317	4732416N19Rik	ncRNA	556.1	1914	19	1339.3	16	83.71	0	0.71
chr7	6335471	6336726	70	Zfp28	protein-coding	195.9	1255	19	471.8	7	67.41	0	0.66
chr7	19856171	19858078	79	Vasp	protein-coding	450.6	1907	19	1085.3	14	77.52	0	0.71
chr7	20249327	20251603	-86	Clptm1	protein-coding	627.2	2276	19	1510.6	17	88.86	0	0.59
chr7	26442860	26444835	-67	Bckdha	protein-coding	337.3	1975	19	812.3	10	81.23	0	0.74
chr7	26465470	26466488	-198	B9d2	protein-coding	132.9	1018	19	320	8	40	0	0.72
chr7	29135234	29136898	358	Rps16	protein-coding	350.1	1664	19	843.2	10	84.32	0	0.63
chr7	29526137	29527577	-57	Mrps12	protein-coding	270.6	1440	19	651.8	13	50.14	0	0.82
chr7	31016108	31018012	-12	Tbcb	protein-coding	407.1	1904	19	980.4	14	70.03	0	0.78
chr7	52825458	52826538	475	Bcat2	protein-coding	180	1080	19	433.5	6	72.24	0	0.71
chr7	54050541	54052552	82	Gtf2h1	protein-coding	611.5	2011	19	1472.8	9	163.65	0	0.72
chr7	86887349	86888423	25	Pex11a	protein-coding	215.7	1074	19	519.4	11	47.22	0	0.69
chr7	128124954	128126552	73	Cdr2	protein-coding	375.4	1598	19	904.2	7	129.18	0	0.66
chr7	146574190	146575753	-37	Inpp5a	protein-coding	431.1	1563	19	1038.3	4	259.57	0	0.63
chr7	148067070	148069040	153	Sirt3	protein-coding	403.5	1970	19	971.8	10	97.18	0	0.68
chr7	148512479	148514748	11	Deaf1	protein-coding	535.5	2269	19	1289.6	10	128.96	0	0.8
chr8	14089701	14091049	-48	Erich1	protein-coding	248	1348	19	597.2	6	99.54	0	0.77
chr8	35170392	35172075	-365	Dctn6	protein-coding	412	1683	19	992.3	15	66.15	0	0.69
chr8	75015512	75017770	-128	Slc35e1	protein-coding	519.1	2258	19	1250.1	18	69.45	0	0.74
chr8	113369576	113371611	93	Cog4	protein-coding	461.8	2035	19	1112.3	15	74.15	0	0.71
chr8	115093263	115095302	339	Cntnap4	protein-coding	210.3	2039	19	506.4	21	24.12	0	0.74
chr8	127245064	127247235	110	Arv1	protein-coding	486.1	2171	19	1170.7	15	78.05	0	0.74
chr9	14588332	14589784	-40	Mre11a	protein-coding	393	1452	19	946.4	9	105.15	0	0.82
chr9	35074407	35076053	160	Fam118b	protein-coding	329.7	1646	19	794	6	132.33	0	0.69
chr9	44772825	44774447	47	Ube4a	protein-coding	291.7	1622	19	702.6	10	70.26	0	0.71
chr9	63449887	63451476	219	Aagab	protein-coding	365.8	1589	19	881	11	80.09	0	0.63
chr9	75256037	75258493	-99	Mapk6	protein-coding	633.3	2456	19	1525.2	17	89.72	0	0.61
chr9	108192196	108193531	75	Nicn1	protein-coding	151	1335	19	363.7	10	36.37	0	0.79
chr9	118834364	118836941	-2	Ctdspl	protein-coding	448.2	2577	19	1079.3	15	71.96	0	0.85
chrX	161417634	161418952	14	Mospd2	protein-coding	122.3	1318	19	294.6	2	147.28	0	0.64
chr10	79459187	79460741	-396	Abca7	protein-coding	127.5	1554	19	307	12	25.58	4.53e-305	0.7
chr11	30785062	30785836	91	Gpr75	protein-coding	108.6	774	19	261.6	7	37.37	3.49e-302	0.73
chr2	128524040	128525579	76	Mertk	protein-coding	114.9	1539	19	276.7	9	30.75	1.07e-296	0.79
chr13	3892388	3893157	55	Net1	protein-coding	91.6	769	19	220.5	5	44.1	1.79e-270	0.91
chr4	115795850	115796998	-21	2510003B16Rik	ncRNA	106.6	1148	19	256.7	9	28.53	2.88e-267	0.98
chr1	79668010	79668901	92	Ap1s3	protein-coding	98.7	891	19	237.8	8	29.73	1.25e-251	0.86
chr11	94071725	94072315	-748	Tob1	protein-coding	76.8	590	19	184.8	4	46.21	5.05e-230	0.69
chr1	55420096	55420745	-107	Boll	protein-coding	55.7	649	19	134	1	134.04	1.86e-229	0.74
chr8	86422510	86423537	-974	Adgrl1	protein-coding	92.9	1027	19	223.8	9	24.86	3.22e-220	0.69
chr2	31615238	31616011	-69	Abl1	protein-coding	67.1	773	19	161.6	3	53.87	4.38e-212	0.8
chr11	69735206	69736014	-150	Eif5a	protein-coding	88.6	808	19	213.5	9	23.72	2.29e-206	0.85
chr3	36419982	36420728	12	Gm11549	ncRNA	85.5	746	19	205.9	10	20.59	1.76e-186	0.69
chr7	132695375	132696125	-46	Il4ra	protein-coding	64.2	750	19	154.6	4	38.64	3.17e-181	0.81
chr14	31438956	31439688	72	Prkcd	protein-coding	40.2	732	19	96.7	0.5	193.49	7.72e-180	0.8
chr15	34608205	34608770	-26	Nipal2	protein-coding	59	565	19	142.1	3	47.38	1.06e-179	0.9
chr15	76487559	76487966	-431	Cyhr1	protein-coding	39.7	407	19	95.7	0.5	191.33	1.48e-177	0.7
chr8	12394528	12395357	-577	Sox1	protein-coding	58.3	829	19	140.5	3	46.84	2.37e-176	0.8
chr7	134716182	134716994	-274	Phkg2	protein-coding	70.9	812	19	170.8	8	21.35	1.63e-157	0.79
chr11	69831459	69831911	-422	Dlg4	protein-coding	45.1	452	19	108.6	2	54.32	3.38e-143	0.67
chr8	36438443	36439108	-20	Ppp1r3b	protein-coding	37.3	665	19	89.7	1	89.72	2.25e-137	0.77
chr3	104024549	104025072	-481	Magi3	protein-coding	50.7	523	19	122.1	4	30.54	5.42e-132	0.76
chr4	125181405	125181786	-398	Mir692-3	ncRNA	27.6	381	19	66.5	0.5	132.96	1.51e-113	0.63
chr2	35317550	35318173	-892	Ggta1	protein-coding	34.8	623	19	83.8	2	41.89	3.4e-101	0.63
chr7	19496021	19496339	-427	Ccdc61	protein-coding	25.1	318	19	60.5	0.5	121.07	6.32e-101	0.6
chr11	20531392	20531826	-371	Sertad2	protein-coding	36.8	434	19	88.6	3	29.55	2.69e-94	0.93
chr19	48011867	48012534	-2	Cfap58	protein-coding	44.4	667	19	107	6	17.84	3.91e-92	0.59
chr11	59600739	59601208	186	Pld6	protein-coding	28.3	469	19	68.1	2	34.05	1.66e-77	0.86
chr4	154937368	154937687	-397	Nadk	protein-coding	20.2	319	19	48.6	0.5	97.29	1.74e-76	0.86
chr4	88433922	88434403	281	Gm13277	protein-coding	41.5	481	19	100	7	14.28	4.85e-76	0.69
chr2	32006121	32006435	-390	Prrc2b	protein-coding	22.9	314	19	55.1	1	55.13	2.95e-74	0.86
chr3	14862854	14863691	-266	Car3	protein-coding	33.4	837	19	80.5	5	16.11	8.3e-66	0.64
chr11	95527626	95528095	-411	Phb	protein-coding	30.3	469	19	73	5	14.59	2.5e-56	0.64
chr17	56464734	56465073	-570	Kdm4b	protein-coding	27.6	339	19	66.5	4	16.62	1.95e-55	0.9
chr19	60220490	60220861	97	E330013P04Rik	ncRNA	26.3	371	19	63.2	4	15.81	8.38e-52	0.95
chr1	6349175	6349456	-97	Fam150a	protein-coding	12.8	281	19	30.8	0.5	61.61	2.13e-42	0.59
chr15	101269152	101269355	-18	Krt83	protein-coding	10.1	203	19	24.3	0.5	48.64	5.83e-32	0.7
chr10	24589407	24589605	-286	Med23	protein-coding	11.7	198	19	28.1	1	28.11	1.25e-30	0.86
chr9	58429610	58429905	-290	Nptn	protein-coding	16.4	295	19	39.5	3	13.15	1.07e-29	0.8
chr2	181054088	181054244	-263	Rtel1	protein-coding	9.2	156	19	22.2	0.5	44.32	1.29e-28	0.68
chr17	36179864	36180103	77	Gm6034	protein-coding	10.1	239	19	24.3	1	24.32	6.18e-25	0.76
chr10	66748239	66748419	-300	Nrbf2	protein-coding	9.65	180	19	23.2	1	23.24	1.48e-23	0.8
chr10	86956648	86956802	-320	Ascl1	protein-coding	9.2	154	19	22.2	1	22.16	3.42e-22	0.69
chr19	7687023	7687207	56	Hrasls5	protein-coding	9.43	184	19	22.7	1	22.7	3.42e-22	1.07
chr7	144085953	144086133	-251	Mgmt	protein-coding	10.3	180	19	24.9	2	12.43	3.98e-18	0.67
chr5	141306838	141306974	-521	Gna12	protein-coding	6.96	136	19	16.8	1	16.75	1.87e-14	0.95
chr19	3576467	3576583	-776	Ppp6r3	protein-coding	6.28	116	19	15.1	1	15.13	3e-13	1.14
chrX	102274232	102274398	-780	Pbdc1	protein-coding	7.85	166	19	18.9	2	9.46	6.19e-12	0.76
chr7	52715453	52715566	-253	Ftl1	protein-coding	5.39	113	19	13	1	12.97	8.32e-10	0.66
chr1	9838131	9838224	-185	Sgk3	protein-coding	4.04	93	19	9.7	0.5	19.46	3.26e-09	0.66
chr15	75692627	75692702	-105	Gsdmd	protein-coding	4.49	75	19	10.8	1	10.81	1.11e-07	0.8
chr19	60936855	60937678	67	Sfxn4	protein-coding	103.2	823	19	248.6	5	49.72	2.93E-317	0.85
chr3	89716638	89717525	37	Il6ra	protein-coding	107.7	887	19	259.4	6	43.24	5.99E-316	0.82
chr10	38853326	38854362	15	Tube1	protein-coding	248.9	1036	18	599.4	4	149.85	0	0.76
chr10	53793769	53796083	676	Man1a	protein-coding	474.9	2314	18	1143.7	12	95.3	0	0.69
chr10	62484823	62487972	200	Hnrnph3	protein-coding	775.8	3149	18	1868.4	16	116.78	0	0.63
chr10	80782300	80784704	-346	Cactin	protein-coding	374.3	2404	18	901.5	8	112.69	0	0.85
chr10	87609213	87610344	-38	Nup37	protein-coding	304.1	1131	18	732.4	4	183.09	0	0.65
chr10	127707184	127708245	82	Stat2	protein-coding	203.5	1061	18	490.2	10	49.02	0	0.68
chr11	5160831	5162322	37	Kremen1	protein-coding	217	1491	18	522.6	5	104.53	0	0.74
chr11	23205580	23206642	-784	Usp34	protein-coding	232.7	1062	18	560.5	2	280.24	0	0.67
chr11	33046623	33048289	-56	Fgf18	protein-coding	278.9	1666	18	671.8	8	83.98	0	0.69
chr11	40546461	40548295	215	Nudcd2	protein-coding	360.6	1834	18	868.6	15	57.9	0	0.69
chr11	51463568	51464899	-223	D930048N14Rik	ncRNA	258.3	1331	18	622.1	9	69.12	0	0.73
chr11	54335574	54337148	14	Rapgef6	protein-coding	344	1574	18	828.6	11	75.32	0	0.77
chr11	58767041	58770615	641	Hist3h2a	protein-coding	665.4	3574	18	1602.5	27	59.35	0	0.65
chr11	65620002	65621394	21	Zkscan6	protein-coding	285.5	1392	18	687.5	7	98.21	0	0.67
chr11	77989757	77990597	-9	Nek8	protein-coding	134.4	840	18	323.7	9	35.97	0	0.69
chr11	78324998	78326586	-6	Poldip2	protein-coding	405.5	1588	18	976.7	4	244.16	0	0.71
chr11	78510067	78511813	-13	Nlk	protein-coding	330.6	1746	18	796.1	14	56.87	0	0.77
chr11	85165816	85167227	-145	Bcas3	protein-coding	251.3	1411	18	605.3	13	46.56	0	0.77
chr11	116937655	116938906	183	Snhg20	ncRNA	274.9	1251	18	662.1	3	220.7	0	0.67
chr11	121089671	121091006	-84	BC017643	protein-coding	211.2	1335	18	508.6	9	56.51	0	0.82
chr12	39504977	39508489	-112	Etv1	protein-coding	403.3	3512	18	971.2	21	46.25	0	0.75
chr12	66174187	66175609	27	Fkbp3	protein-coding	329	1422	18	792.3	7	113.19	0	0.8
chr12	70269053	70270435	-57	Lrr1	protein-coding	286.1	1382	18	689.1	6	114.85	0	0.71
chr12	77469498	77472947	-31	Zbtb1	protein-coding	929.5	3449	18	2238.7	22	101.76	0	0.69
chr12	103366917	103368516	87	Slc24a4	protein-coding	194.8	1599	18	469.1	14	33.51	0	0.75
chr12	103707003	103708174	244	Golga5	protein-coding	315.1	1171	18	758.8	9	84.32	0	0.61
chr12	112126508	112128427	-7	Tecpr2	protein-coding	435.8	1919	18	1049.6	6	174.94	0	0.72
chr12	114067818	114068824	-721	Cdca4	protein-coding	173.2	1006	18	417.3	6	69.54	0	0.75
chr13	19486720	19488511	67	Stard3nl	protein-coding	372.3	1791	18	896.7	14	64.05	0	0.65
chr13	21807096	21810428	481	Hist1h2ai	protein-coding	445.2	3332	18	1072.3	17	63.08	0	0.78
chr13	21878566	21879902	-123	Hist1h2bp	protein-coding	217.2	1336	18	523.2	8	65.4	0	0.74
chr13	52678306	52679215	-46	Syk	protein-coding	114.9	909	18	276.7	5	55.35	0	0.68
chr13	69749517	69751929	-171	Nsun2	protein-coding	563.7	2412	18	1357.7	14	96.98	0	0.86
chr13	74345413	74346923	-20	Exoc3	protein-coding	335.1	1510	18	806.9	12	67.24	0	0.79
chr13	104898425	104900989	-13	Nln	protein-coding	517.5	2564	18	1246.4	16	77.9	0	0.49
chr14	21894828	21896094	87	Adk	protein-coding	276.5	1266	18	665.9	10	66.59	0	0.69
chr14	31831214	31833360	30	Gnl3	protein-coding	432.5	2146	18	1041.5	14	74.39	0	0.76
chr14	32453546	32454856	-42	Btd	protein-coding	225.5	1310	18	543.2	11	49.38	0	0.71
chr14	35123126	35125818	559	Glud1	protein-coding	706.7	2692	18	1702	17	100.12	0	0.69
chr14	51549635	51551399	7	Tmem55b	protein-coding	457.6	1764	18	1102	23	47.91	0	0.85
chr14	56518453	56519695	-5	Sdr39u1	protein-coding	114.5	1242	18	275.6	5	55.13	0	0.74
chr14	65976767	65978334	37	Zfp395	protein-coding	309.2	1567	18	744.8	5	148.96	0	0.69
chr14	79879863	79883118	-415	Wbp4	protein-coding	804.8	3255	18	1938.2	24	80.76	0	0.76
chr1	37946589	37948203	-2	Mrpl30	protein-coding	333.3	1614	18	802.6	14	57.33	0	0.85
chr15	73669813	73670484	-47	Mroh5	protein-coding	92	671	18	221.6	2	110.8	0	0.64
chr15	90508878	90510833	-36	Cpne8	protein-coding	298.2	1955	18	718.3	13	55.25	0	0.73
chr16	3908269	3909683	-33	Cluap1	protein-coding	267.7	1414	18	644.8	8	80.6	0	0.74
chr16	4211968	4214764	38	Crebbp	protein-coding	566.7	2796	18	1364.7	16	85.29	0	0.72
chr16	14159636	14160110	154	Mir484	ncRNA	111.1	474	18	267.5	4	66.88	0	0.62
chr16	18811398	18813383	3	Ufd1l	protein-coding	377.9	1985	18	910.2	17	53.54	0	0.76
chr16	23224633	23227399	-78	St6gal1	protein-coding	443	2766	18	1066.9	21	50.81	0	0.77
chr16	44137898	44141300	-323	Naa50	protein-coding	887.8	3402	18	2138.1	23	92.96	0	0.79
chr16	94591248	94594176	-90	Pigp	protein-coding	730.9	2928	18	1760.3	28	62.87	0	0.59
chr16	98217939	98219185	50	B230307C23Rik	ncRNA	178.9	1246	18	430.8	8	53.85	0	0.74
chr17	5491142	5494099	20	Zdhhc14	protein-coding	762.3	2957	18	1836	23	79.83	0	0.65
chr17	24986027	24988373	47	Fahd1	protein-coding	614	2346	18	1478.8	12	123.23	0	0.75
chr17	29626352	29629369	-130	Pim1	protein-coding	477.6	3017	18	1150.1	14	82.15	0	0.61
chr17	29686570	29687636	356	Tbc1d22b	protein-coding	245.5	1066	18	591.3	0.5	1182.57	0	0.67
[truncated: 4,013 more rows]
