# Supplementary material for: Recovery of synaptic loss and depressive-like behavior induced by GATA1 through blocking of the neuroinflammatory response
Source: Front Cell Neurosci. 2024 May 9;18:1369951. doi: 10.3389/fncel.2024.1369951 (PMC11112091; doi:10.3389/fncel.2024.1369951)
Supplement: Supplementary file 5 [file Table_4.XLSX]

## Sheet: Table S4
Supplementary Table S4. GO analysis of GATA1-specific unique peak genes in gene promoter region
(A) GO analysis of GATA1-specific unique peak genes of H3K4me3
Biological Process
Annotation Cluster 1	Enrichment Score: 49.97537879807102
Category	Term	Count	%	PValue	Genes	List Total	Pop Hits	Pop Total	Fold Enrichment	Bonferroni	Benjamini	FDR
GOTERM_BP_FAT	GO:0048598~embryonic morphogenesis	125	11.2108	7.24462e-41	DLC1, HMX2, DLX1AS, MMP9, HOXD12, HOXD13, PDX1, ZIC1, HOXD10, SHH, HOXD11, ZIC2, WNT1, HOXC9, KDF1, GATA6, HOXC4, GATA4, FOXF2, PITX1, CDH23, TWIST1, PITX2, RET, OPA1, LBX1, SIX3, SIX2, CFC1, PROX1, HES1, HIF1A, HES5, DLL4, HES3, ST14, HOXD4, SIX1, EXT1, HMX3, HOXA13, HOXA11, ITGB4, GREM1, HESX1, TCF21, HOXA1, HOXA2, HOXA3, LHX1, HOXA6, HOXA7, HOXA10, HOXA9, LAMB1, NKX2-5, RUNX2, OTOP1, FN1, MDFI…	880	648	17911	3.9262	5.14948e-37	2.57474e-37	1.42974e-37
GOTERM_BP_FAT	GO:0007389~pattern specification process	105	9.41704	9.0214e-40	CDX2, HOXD12, HOXD13, ZIC1, CXCL12, HOXD10, SHH, HOXD11, ZIC2, WNT1, HOXC8, HOXC9, HOXC4, NKX6-2, GATA4, PITX2, LBX1, SIX3, SIX2, CFC1, HES1, HIF1A, HES5, DLL4, HES3, SIX1, HOXD4, RELN, UNCX, HOXA11, BICC1, GREM1, SEMA5A, HOXA1, HOXA2, HOXA3, LHX1, HOXA6, HOXA7, HOXA10, NKX2-1, HOXA9, NKX2-5, NKX2-2, DBX1, MDFI, GSX2, FOXA1, SMAD3, EN1, FEZF1, HOXB3, FEZF2, DLX1, HOXB2, HOXB7, HOXB8, HOXB5, HOXB6…	880	474	17911	4.50867	6.41241e-36	2.13747e-36	1.78039e-36
GOTERM_BP_FAT	GO:0003002~regionalization	86	7.713	7.29043e-36	FGF8, CDX2, FOXA2, TBX20, HOXD13, DMRTA2, PAX3, GLI3, HOXD10, SHH, HOXD11, WNT1, HOXC8, BARX1, HOXC9, OSR1, PAX7, SEMA3F, NKX6-2, HOXC4, GATA4, FOXB1, SOX17, NR2F2, ALX4, ALX1, PITX2, GSC, OTX2, SIX3, LEF1, SIX2, CFC1, LEFTY1, HOXC10, HES1, HOXC11, HES5, HOXC13, HES3, DLL4, HOXD4, FOXC2, RELN, FOXC1, IRX3, HOXA11, IRX1, GREM1, MSX2, ALDH1A2, HOXA1, HOXA2, HOXA3, LHX1, HOXA6, HOXA7, GBX2, HOXA10, …	880	352	17911	4.97271	5.18203e-32	1.03641e-32	1.43878e-32
GOTERM_BP_FAT	GO:0048562~embryonic organ morphogenesis	73	6.54709	3.0684e-28	FGF8, HMX2, DLX1AS, USH1G, TBX20, PAX5, ZIC1, GLI3, HOXD10, SHH, HOXD11, WNT1, HOXC9, OSR1, HOXC4, GATA4, FOXF2, SOX17, ALX4, ALX3, FGF3, TWIST1, CDH23, PITX2, ALX1, GSC, TBX15, LBX1, OTX2, SIX3, SIX2, SLC9A3R1, CFC1, PROX1, HES1, HIF1A, HOXC11, HOXD4, SIX1, WNT9B, FOXC2, HMX3, HOXA11, HESX1, HOXA1, ALDH1A2, TCF21, HOXA2, HOXA3, HAND1, LHX1, HOXA6, HOXA7, GBX2, GFI1, RUNX2, NKX2-5, OTOP1, MDFI, S…	880	322	17911	4.61428	2.18102e-24	1.67771e-25	6.05555e-25
Annotation Cluster 2	Enrichment Score: 25.856515195897806
Category	Term	Count	%	PValue	Genes	List Total	Pop Hits	Pop Total	Fold Enrichment	Bonferroni	Benjamini	FDR
GOTERM_BP_FAT	GO:0009887~organ morphogenesis	164	14.7085	2.57726e-42	DLC1, HMX2, CDX2, DLX1AS, LTBP3, FOXO1, HOXD13, AQP6, ZIC1, HOXD10, SHH, HOXD11, BSX, WNT1, HOXC8, HOXC9, FLI1, S1PR1, CDKN2A, HTRA1, GATA6, HOXC4, GATA4, FOXF2, CDH23, PITX2, TWIST1, WNT10B, LBX1, PTPRM, SIX3, SIX2, CFC1, PROX1, HES1, PTHLH, HIF1A, HES5, DLL4, HOXD4, SIX1, TFAP2B, DSP, PRDM1, TFAP2C, EDA, HMX3, UNCX, FGFR3, HOXA13, HOXA11, ITGB4, ACP5, GREM1, EPHB4, EPHB1, HESX1, HOXA1, TCF21, H…	880	1038	17911	3.21576	1.83191e-38	1.83191e-38	5.08626e-39
GOTERM_BP_FAT	GO:0048598~embryonic morphogenesis	125	11.2108	7.24462e-41	DLC1, HMX2, DLX1AS, MMP9, HOXD12, HOXD13, PDX1, ZIC1, HOXD10, SHH, HOXD11, ZIC2, WNT1, HOXC9, KDF1, GATA6, HOXC4, GATA4, FOXF2, PITX1, CDH23, TWIST1, PITX2, RET, OPA1, LBX1, SIX3, SIX2, CFC1, PROX1, HES1, HIF1A, HES5, DLL4, HES3, ST14, HOXD4, SIX1, EXT1, HMX3, HOXA13, HOXA11, ITGB4, GREM1, HESX1, TCF21, HOXA1, HOXA2, HOXA3, LHX1, HOXA6, HOXA7, HOXA10, HOXA9, LAMB1, NKX2-5, RUNX2, OTOP1, FN1, MDFI…	880	648	17911	3.9262	5.14948e-37	2.57474e-37	1.42974e-37
GOTERM_BP_FAT	GO:0007389~pattern specification process	105	9.41704	9.0214e-40	CDX2, HOXD12, HOXD13, ZIC1, CXCL12, HOXD10, SHH, HOXD11, ZIC2, WNT1, HOXC8, HOXC9, HOXC4, NKX6-2, GATA4, PITX2, LBX1, SIX3, SIX2, CFC1, HES1, HIF1A, HES5, DLL4, HES3, SIX1, HOXD4, RELN, UNCX, HOXA11, BICC1, GREM1, SEMA5A, HOXA1, HOXA2, HOXA3, LHX1, HOXA6, HOXA7, HOXA10, NKX2-1, HOXA9, NKX2-5, NKX2-2, DBX1, MDFI, GSX2, FOXA1, SMAD3, EN1, FEZF1, HOXB3, FEZF2, DLX1, HOXB2, HOXB7, HOXB8, HOXB5, HOXB6…	880	474	17911	4.50867	6.41241e-36	2.13747e-36	1.78039e-36
GOTERM_BP_FAT	GO:0009790~embryo development	167	14.9776	9.02461e-38	DLC1, HMX2, CDX2, DLX1AS, MMP9, HOXD12, HOXD13, PDX1, ZIC1, HOXD10, SHH, HOXD11, ZIC2, WNT1, HOXC9, KDF1, GATA6, HOXC4, GATA4, FOXF2, PITX1, CDH23, TWIST1, PITX2, RET, OPA1, LBX1, NKX2-6, SIX3, SIX2, CFC1, PROX1, HES1, ASCL2, MYO18B, KRT19, THBD, HIF1A, HES5, HES3, DLL4, ST14, HOXD4, SIX1, PRDM1, TFAP2C, EXT1, HMX3, HOXA13, HOXA11, ITGB4, GREM1, ADA, HESX1, HOXA1, TCF21, HOXA2, FBXW8, HOXA3, LHX1…	880	1161	17911	2.92767	6.41469e-34	1.60367e-34	1.78102e-34
GOTERM_BP_FAT	GO:0003002~regionalization	86	7.713	7.29043e-36	FGF8, CDX2, FOXA2, TBX20, HOXD13, DMRTA2, PAX3, GLI3, HOXD10, SHH, HOXD11, WNT1, HOXC8, BARX1, HOXC9, OSR1, PAX7, SEMA3F, NKX6-2, HOXC4, GATA4, FOXB1, SOX17, NR2F2, ALX4, ALX1, PITX2, GSC, OTX2, SIX3, LEF1, SIX2, CFC1, LEFTY1, HOXC10, HES1, HOXC11, HES5, HOXC13, HES3, DLL4, HOXD4, FOXC2, RELN, FOXC1, IRX3, HOXA11, IRX1, GREM1, MSX2, ALDH1A2, HOXA1, HOXA2, HOXA3, LHX1, HOXA6, HOXA7, GBX2, HOXA10, …	880	352	17911	4.97271	5.18203e-32	1.03641e-32	1.43878e-32
GOTERM_BP_FAT	GO:0060429~epithelium development	162	14.5291	3.99123e-35	DLC1, CDX2, F2RL1, HOXD13, PDX1, CXCL12, SHH, HOXD11, ZIC2, WNT1, S1PR1, KDF1, CDKN2A, GATA6, GATA4, FOXF2, CDH23, PITX2, TWIST1, RET, WNT10B, OPA1, LBX1, ROCK1, NKX2-6, PDPN, SIX3, SIX2, CFC1, PROX1, HES1, CRHR1, PTHLH, ATP2C2, HIF1A, HES5, MCIDAS, HES3, DLL4, ST14, SIX1, TFAP2B, DSP, PRDM1, TFAP2C, RIPK4, EDA, FGFR3, ONECUT1, HOXA13, HOXA11, GREM1, SEMA5A, HESX1, TCF21, FOXQ1, LHX1, HOXA7, NKX2…	880	1157	17911	2.84983	2.83696e-31	4.72827e-32	7.87675e-32
GOTERM_BP_FAT	GO:0035295~tube development	119	10.6726	3.20955e-33	DLC1, CDX2, LTBP3, HOXD13, PDX1, CXCL12, SHH, HOXD11, ZIC2, WNT1, EIF4EBP1, GATA6, GATA4, FOXF2, LOX, TWIST1, PITX2, RET, OPA1, LBX1, NKX2-6, PDPN, NKX2-9, SIX2, CFC1, PROX1, PTHLH, HES1, TNS3, HIF1A, HES5, DLL4, HES3, ST14, SIX1, TFAP2B, TRP73, PRDM1, TFAP2C, EDA, ADAMTS2, FGFR3, HOXA13, HOXA11, ITGB4, GREM1, ADA, SEMA5A, TCF21, HOXA1, LHX1, NKX2-1, NKX2-5, NKX2-2, NKX2-3, SREBF1, EPAS1, FOXA1, …	880	702	17911	3.45022	2.28135e-29	3.25907e-30	6.33411e-30
GOTERM_BP_FAT	GO:0048568~embryonic organ development	95	8.52018	8.94491e-31	FGF8, HMX2, CDX2, DLX1AS, USH1G, TBX20, PAX5, ZIC1, GLI3, HOXD10, SHH, HOXD11, WNT1, HOXC9, OSR1, HOXC4, GATA4, FOXF2, SOX18, SOX17, NR2F2, ALX4, ALX3, FGF3, TWIST1, CDH23, ALX1, PITX2, TBX15, GSC, LBX1, NKX2-6, OTX2, SIX3, LEF1, SIX2, SLC9A3R1, CFC1, PROX1, ASCL2, HES1, KRT19, HIF1A, HOXC11, ADM, ST14, HOXD4, SIX1, WNT9B, FOXC2, FOXC1, PRDM1, HMX3, HOXA11, ADA, HESX1, TCF21, ALDH1A2, HOXA1, HOXA…	880	494	17911	3.91412	6.35804e-27	7.94756e-28	1.76529e-27
GOTERM_BP_FAT	GO:0009952~anterior/posterior pattern specification	62	5.56054	8.91065e-30	FGF8, CDX2, FOXA2, HOXD13, GLI3, HOXD10, SHH, HOXD11, WNT1, HOXC8, BARX1, HOXC9, OSR1, HOXC4, GATA4, FOXB1, SOX17, NR2F2, ALX4, ALX1, OTX2, SIX3, SIX2, LEF1, CFC1, LEFTY1, HOXC10, HES1, HOXC11, HOXC13, HES3, HOXD4, FOXC2, FOXC1, HOXA11, MSX2, HOXA1, ALDH1A2, HOXA2, HOXA3, LHX1, HOXA6, HOXA7, GBX2, HOXA10, HOXA9, SMAD3, TBX1, EN1, FEZF1, HOXB3, FEZF2, HOXB2, CYP26C1, HOXB7, MEOX2, HOXB8, HOXB5, HO…	880	218	17911	5.78858	6.33369e-26	5.27807e-27	1.75853e-26
GOTERM_BP_FAT	GO:0048562~embryonic organ morphogenesis	73	6.54709	3.0684e-28	FGF8, HMX2, DLX1AS, USH1G, TBX20, PAX5, ZIC1, GLI3, HOXD10, SHH, HOXD11, WNT1, HOXC9, OSR1, HOXC4, GATA4, FOXF2, SOX17, ALX4, ALX3, FGF3, TWIST1, CDH23, PITX2, ALX1, GSC, TBX15, LBX1, OTX2, SIX3, SIX2, SLC9A3R1, CFC1, PROX1, HES1, HIF1A, HOXC11, HOXD4, SIX1, WNT9B, FOXC2, HMX3, HOXA11, HESX1, HOXA1, ALDH1A2, TCF21, HOXA2, HOXA3, HAND1, LHX1, HOXA6, HOXA7, GBX2, GFI1, RUNX2, NKX2-5, OTOP1, MDFI, S…	880	322	17911	4.61428	2.18102e-24	1.67771e-25	6.05555e-25
GOTERM_BP_FAT	GO:0048706~embryonic skeletal system development	46	4.12556	2.39048e-25	DLX1AS, HOXA11, PAX5, GLI3, HOXD10, SHH, HOXD11, HOXA1, HOXA2, HOXC9, HOXA3, SLC35D1, OSR1, LHX1, PAX7, HOXA6, HOXA7, HOXA9, ALX4, ALX3, RUNX2, ALX1, TWIST1, MDFI, TBX15, GSC, SMAD3, SIX2, TBX1, HOXB3, DLX1, HOXB2, HOXC11, SULF2, HOXB7, HOXB8, HOXB5, HOXD4, SULF1, HOXB6, SIX1, WNT9B, FOXC2, HOXB9, BMP7, EXT1	880	138	17911	6.78447	1.69915e-21	6.06841e-23	4.71766e-22
GOTERM_BP_FAT	GO:0043009~chordate embryonic development	107	9.59641	1.86154e-24	DLC1, CDX2, DLX1AS, HOXD10, SHH, HOXD11, ZIC2, WNT1, HOXC9, GATA6, GATA4, TWIST1, PITX2, OPA1, NKX2-6, SIX2, ASCL2, HES1, MYO18B, KRT19, HIF1A, HES5, HES3, ST14, HOXD4, SIX1, TFAP2C, PRDM1, EXT1, HOXA11, ADA, HOXA1, HOXA2, FBXW8, HOXA3, LHX1, HOXA6, TEAD4, HOXA7, IFITM5, HOXA9, RUNX2, NKX2-5, MDFI, EPAS1, FOXA1, SMAD3, EN1, ESX1, EPHA2, HOXB3, SFRP5, SALL2, DLX1, SALL4, UBTFL1, HOXB2, HOXB7, HOXB…	880	731	17911	2.97923	1.32318e-20	3.78052e-22	3.67378e-21
GOTERM_BP_FAT	GO:0001501~skeletal system development	86	7.713	1.93214e-24	FGF8, DLX1AS, LTBP3, MMP9, HOXD12, HOXD13, PAX5, ZIC1, GLI3, HOXD10, SHH, HOXD11, WNT1, HOXC8, HOXC9, FLI1, SLC35D1, OSR1, PAX7, HOXC4, SRD5A2, ALX4, ALX3, PITX1, TWIST1, FGF4, PITX2, ALX1, WNT10B, GSC, TBX15, SIX2, HOXC10, PTHLH, HIF1A, HOXC11, HES5, HOXD4, SCIN, SIX1, WNT9B, FOXC2, FOXC1, EXT1, LRRK1, UNCX, CLDN18, FGFR3, HOXA11, ACP5, GPR68, GREM1, MSX2, HOXA1, HOXA2, HOXA3, HAND1, LHX1, HOXA6…	880	499	17911	3.5078	1.37337e-20	3.8149e-22	3.81311e-21
GOTERM_BP_FAT	GO:0048729~tissue morphogenesis	99	8.87892	4.45619e-24	DLC1, HOXD13, PDX1, CXCL12, SHH, ZIC2, HOXD11, WNT1, S1PR1, KDF1, GATA4, FOXF2, TWIST1, PITX2, RET, LBX1, OPA1, SIX3, SIX2, CFC1, PROX1, PTHLH, HES1, HIF1A, HES5, DLL4, ST14, SIX1, DSP, RIPK4, TFAP2C, FGFR3, HOXA13, HOXA11, ITGB4, GREM1, HESX1, SEMA5A, TCF21, FOXQ1, LHX1, NKX2-1, NKX2-5, FOXA1, SMAD3, ITGA3, EPHA2, KDR, SFRP5, SALL4, HOXB2, HOXB7, LAMA5, PKP2, FREM2, ITGA5, ZIC5, AREG, BMP7, TCF1…	880	647	17911	3.11435	3.16746e-20	8.12169e-22	8.79437e-21
GOTERM_BP_FAT	GO:0009792~embryo development ending in birth or egg hatching	107	9.59641	4.47289e-24	DLC1, CDX2, DLX1AS, HOXD10, SHH, HOXD11, ZIC2, WNT1, HOXC9, GATA6, GATA4, TWIST1, PITX2, OPA1, NKX2-6, SIX2, ASCL2, HES1, MYO18B, KRT19, HIF1A, HES5, HES3, ST14, HOXD4, SIX1, TFAP2C, PRDM1, EXT1, HOXA11, ADA, HOXA1, HOXA2, FBXW8, HOXA3, LHX1, HOXA6, TEAD4, HOXA7, IFITM5, HOXA9, RUNX2, NKX2-5, MDFI, EPAS1, FOXA1, SMAD3, EN1, ESX1, EPHA2, HOXB3, SFRP5, SALL2, DLX1, SALL4, UBTFL1, HOXB2, HOXB7, HOXB…	880	739	17911	2.94698	3.17933e-20	7.94833e-22	8.82733e-21
GOTERM_BP_FAT	GO:0002009~morphogenesis of an epithelium	86	7.713	3.3556e-22	DLC1, FGF8, FOXA2, TBX20, HOXD13, PAX3, PDX1, GLI3, LGR5, CXCL12, SHH, HOXD11, ZIC2, WNT1, KDF1, OSR1, GATA4, FOXF2, SOX18, SOX17, FGF3, TWIST1, PITX2, ALX1, RET, OPA1, LBX1, LEF1, SIX2, SLC9A3R1, CFC1, PROX1, HES1, PTHLH, HIF1A, ADM, HES5, DLL4, ST14, SIX1, WNT9B, ESRP1, FOXC2, RIPK4, ESRP2, TFAP2C, IRX3, FGFR3, HOXA13, HOXA11, IRX1, GREM1, MSX2, SEMA5A, HESX1, ALDH1A2, TCF21, FOXQ1, HAND1, LHX1…	880	538	17911	3.25352	2.38516e-18	4.5003e-20	6.62233e-19
GOTERM_BP_FAT	GO:0035239~tube morphogenesis	73	6.54709	1.93224e-21	DLC1, FGF8, FOXA2, TBX20, HOXD13, PAX3, CXCL12, LGR5, GLI3, SHH, HOXD11, ZIC2, WNT1, OSR1, GATA6, GATA4, SOX17, FGF3, TWIST1, PITX2, ALX1, RET, OPA1, LBX1, PDPN, LEF1, SIX2, CFC1, HES1, PTHLH, HIF1A, ADM, HES5, DLL4, ST14, SIX1, WNT9B, ESRP1, FOXC2, TRP73, TFAP2C, ESRP2, EDA, IRX3, FGFR3, HOXA13, HOXA11, IRX1, GREM1, MSX2, SEMA5A, HOXA1, ALDH1A2, TCF21, HAND1, LHX1, GBX2, NKX2-1, NKX2-5, NKX2-3, …	880	413	17911	3.59758	1.37343e-17	2.49715e-19	3.8133e-18
GOTERM_BP_FAT	GO:0048704~embryonic skeletal system morphogenesis	37	3.31839	2.24229e-21	DLX1AS, HOXA11, PAX5, GLI3, HOXD10, HOXD11, HOXA1, HOXA2, HOXC9, HOXA3, OSR1, LHX1, HOXA6, HOXA7, ALX4, ALX3, RUNX2, ALX1, TWIST1, MDFI, TBX15, GSC, SMAD3, SIX2, TBX1, HOXB3, HOXB2, HOXC11, HOXB7, HOXB8, HOXB5, HOXD4, HOXB6, SIX1, WNT9B, FOXC2, BMP7	880	105	17911	7.17215	1.59382e-17	2.84611e-19	4.4252e-18
GOTERM_BP_FAT	GO:0048705~skeletal system morphogenesis	52	4.66368	2.15789e-19	DLX1AS, LTBP3, PAX5, GLI3, HOXD10, HOXD11, HOXC8, HOXC9, OSR1, ALX4, ALX3, ALX1, FGF4, TWIST1, WNT10B, GSC, TBX15, SIX2, PTHLH, HOXC11, SIX1, HOXD4, WNT9B, FOXC2, UNCX, FGFR3, HOXA11, ACP5, GREM1, MSX2, HOXA1, HOXA2, HOXA3, LHX1, HOXA6, HOXA7, IFITM5, RUNX2, MDFI, COL13A1, TBX4, SMAD3, TBX1, HOXB3, HOXB2, HOXB7, HOXB8, HOXB5, HOXB6, SULF1, BMP7, TCF15	880	239	17911	4.42836	1.53383e-15	2.47392e-17	4.25864e-16
GOTERM_BP_FAT	GO:0060562~epithelial tube morphogenesis	61	5.47085	1.56131e-16	DLC1, FGF8, FOXA2, TBX20, PAX3, CXCL12, LGR5, GLI3, SHH, HOXD11, ZIC2, WNT1, OSR1, GATA4, SOX17, PITX2, ALX1, TWIST1, RET, LBX1, OPA1, LEF1, CFC1, HES1, PTHLH, HIF1A, HES5, ADM, DLL4, ST14, SIX1, WNT9B, ESRP1, FOXC2, TFAP2C, ESRP2, IRX3, HOXA11, IRX1, GREM1, MSX2, SEMA5A, ALDH1A2, TCF21, HAND1, LHX1, GBX2, NKX2-1, NKX2-5, FOXA1, SMAD3, TBX1, EPHA2, KDR, SFRP5, SALL4, HOXB7, LAMA5, ZIC5, AREG, BMP7	880	370	17911	3.35556	7.89147e-13	1.09912e-14	2.22045e-13
GOTERM_BP_FAT	GO:0001763~morphogenesis of a branching structure	42	3.76682	2.65515e-12	FGF8, FOXA2, HOXA13, HOXA11, TBX20, HOXD13, GREM1, CXCL12, GLI3, SHH, HOXD11, MSX2, SEMA5A, TCF21, WNT1, LHX1, GBX2, NKX2-1, PITX2, COL13A1, FOXA1, LEF1, SIX2, TBX1, PROX1, EPHA2, KDR, HOXB7, ADM, LAMA5, DLL4, ST14, SULF1, SIX1, ESRP1, WNT9B, FOXC2, TFAP2C, ESRP2, PRDM1, AREG, BMP7	880	241	17911	3.54707	1.88732e-08	1.85032e-10	5.2401e-09
GOTERM_BP_FAT	GO:0061138~morphogenesis of a branching epithelium	39	3.49776	6.83248e-12	FGF8, HOXA13, FOXA2, HOXA11, TBX20, HOXD13, GREM1, CXCL12, GLI3, SHH, HOXD11, MSX2, SEMA5A, TCF21, WNT1, LHX1, GBX2, NKX2-1, PITX2, FOXA1, LEF1, TBX1, PROX1, EPHA2, KDR, HOXB7, ADM, LAMA5, DLL4, ST14, SULF1, SIX1, ESRP1, WNT9B, FOXC2, TFAP2C, ESRP2, AREG, BMP7	880	217	17911	3.65799	4.85657e-08	4.41506e-10	1.34841e-08
GOTERM_BP_FAT	GO:0048754~branching morphogenesis of an epithelial tube	33	2.95964	3.77499e-10	FGF8, FOXA2, HOXA11, TBX20, GREM1, CXCL12, GLI3, SHH, HOXD11, MSX2, SEMA5A, TCF21, WNT1, LHX1, GBX2, NKX2-1, PITX2, FOXA1, LEF1, TBX1, EPHA2, KDR, HOXB7, LAMA5, DLL4, SIX1, ESRP1, WNT9B, FOXC2, TFAP2C, ESRP2, AREG, BMP7	880	184	17911	3.65034	2.68326e-06	1.85052e-08	7.45e-07
Annotation Cluster 3	Enrichment Score: 25.574205235093164
Category	Term	Count	%	PValue	Genes	List Total	Pop Hits	Pop Total	Fold Enrichment	Bonferroni	Benjamini	FDR
GOTERM_BP_FAT	GO:0006366~transcription from RNA polymerase II promoter	194	17.3991	3.68483e-30	MYOD1, LMO1, CDX2, F2RL1, STAT5B, HOXD13, FOXO1, PDX1, ZIC1, HOXD10, SHH, ZIC2, IL11, BSX, WNT1, HOXC8, CDKN2A, S1PR1, FLI1, OLIG3, HTRA1, GATA6, NKX6-2, GALR2, GATA4, FOXF2, DHX36, OLIG2, PITX1, S100A1, TWIST1, PITX2, PHOX2A, PHOX2B, WNT10B, C5AR1, LBX1, NKX2-9, BARHL1, SIX3, SIX2, PTPRN, CFC1, PROX1, ASCL2, HES1, HIF1A, SKOR2, HES5, DLL4, HES3, AAMDC, MCIDAS, SIX1, TFAP2B, PYGO1, VGLL2, TFAP2D,…	880	1700	17911	2.32268	2.61918e-26	2.9102e-27	7.27208e-27
GOTERM_BP_FAT	GO:0006357~regulation of transcription from RNA polymerase II promoter	199	17.8475	5.23789e-30	CDX2, STAT5B, HOXD13, HOXD10, SHH, BSX, FLI1, S1PR1, HTRA1, NKX6-2, FOXF2, DHX36, S100A1, PITX1, PITX2, TWIST1, PHOX2A, PHOX2B, WNT10B, BARHL1, NKX2-9, PTPRN, PROX1, HES1, HES5, HES3, AAMDC, MCIDAS, VGLL2, PRDM1, HOXA13, TCF21, HOXA10, NKX2-1, NKX2-5, NR1H4, NKX2-2, NKX2-3, NR1H3, DMBX1, MDFI, BMP3, SMAD3, EN1, EN2, ZBTB42, KDR, NOTCH3, DLX1, HOPX, BCL6B, KLF2, BMP7, ZFHX3, BMP8A, FGF8, FOXA2, FO…	880	1774	17911	2.28316	3.7231e-26	3.7231e-27	1.03371e-26
GOTERM_BP_FAT	GO:0006351~transcription, DNA-templated	289	25.9193	6.43e-30	CDX2, STAT5B, HOXD12, HOXD13, HOXD10, SHH, HOXD11, BSX, S1PR1, FLI1, HOTAIR, HTRA1, PPP1R1B, NKX6-2, FOXF2, DHX36, S100A1, PITX1, PITX2, TWIST1, PHOX2A, PHOX2B, WNT10B, C5AR1, NKX2-6, BARHL1, NKX2-9, PTPRN, PROX1, PRDM8, HES1, CD38, PTRF, HES5, BHLHA9, HES3, AAMDC, MCIDAS, HES2, VGLL2, PRDM1, UNCX, HOXA13, HOXA11, OTP, HESX1, TCF21, LHX1, HOXA10, NKX2-1, LHX5, LHX8, NKX2-5, NKX2-2, NR1H4, NKX2-3,…	880	3129	17911	1.87988	4.57044e-26	4.15495e-27	1.26897e-26
GOTERM_BP_FAT	GO:0045893~positive regulation of transcription, DNA-templated	162	14.5291	1.13419e-27	MYOD1, LMO1, CDX2, F2RL1, STAT5B, FOXO1, HOXD13, PDX1, ZIC1, HOXD10, SHH, ZIC2, IL11, BSX, WNT1, FLI1, S1PR1, CDKN2A, MDFIC, GATA6, GALR2, GATA4, FOXF2, DHX36, PITX1, PITX2, TWIST1, PHOX2A, PHOX2B, RET, WNT10B, NKX2-9, BARHL1, SIX3, SIX2, PTPRN, PROX1, HES1, CD38, HIF1A, HES5, MCIDAS, AAMDC, HES3, SIX1, TFAP2B, PYGO1, VGLL2, TFAP2D, TRP73, TFAP2C, ZFP516, NFE2L2, SMARCA1, SLC38A3, CCL3, CAMTA2, O…	880	1339	17911	2.46247	8.06183e-24	5.37455e-25	2.23835e-24
GOTERM_BP_FAT	GO:1903508~positive regulation of nucleic acid-templated transcription	162	14.5291	1.13419e-27	MYOD1, LMO1, CDX2, F2RL1, STAT5B, FOXO1, HOXD13, PDX1, ZIC1, HOXD10, SHH, ZIC2, IL11, BSX, WNT1, FLI1, S1PR1, CDKN2A, MDFIC, GATA6, GALR2, GATA4, FOXF2, DHX36, PITX1, PITX2, TWIST1, PHOX2A, PHOX2B, RET, WNT10B, NKX2-9, BARHL1, SIX3, SIX2, PTPRN, PROX1, HES1, CD38, HIF1A, HES5, MCIDAS, AAMDC, HES3, SIX1, TFAP2B, PYGO1, VGLL2, TFAP2D, TRP73, TFAP2C, ZFP516, NFE2L2, SMARCA1, SLC38A3, CCL3, CAMTA2, O…	880	1339	17911	2.46247	8.06183e-24	5.37455e-25	2.23835e-24
GOTERM_BP_FAT	GO:1902680~positive regulation of RNA biosynthetic process	162	14.5291	1.58429e-27	MYOD1, LMO1, CDX2, F2RL1, STAT5B, FOXO1, HOXD13, PDX1, ZIC1, HOXD10, SHH, ZIC2, IL11, BSX, WNT1, FLI1, S1PR1, CDKN2A, MDFIC, GATA6, GALR2, GATA4, FOXF2, DHX36, PITX1, PITX2, TWIST1, PHOX2A, PHOX2B, RET, WNT10B, NKX2-9, BARHL1, SIX3, SIX2, PTPRN, PROX1, HES1, CD38, HIF1A, HES5, MCIDAS, AAMDC, HES3, SIX1, TFAP2B, PYGO1, VGLL2, TFAP2D, TRP73, TFAP2C, ZFP516, NFE2L2, SMARCA1, SLC38A3, CCL3, CAMTA2, O…	880	1343	17911	2.45514	1.12611e-23	7.03819e-25	3.12662e-24
GOTERM_BP_FAT	GO:0045944~positive regulation of transcription from RNA polymerase II promoter	138	12.3767	5.97127e-27	MYOD1, LMO1, F2RL1, STAT5B, FOXO1, HOXD13, PDX1, ZIC1, HOXD10, SHH, ZIC2, IL11, BSX, WNT1, FLI1, CDKN2A, S1PR1, GATA6, GATA4, FOXF2, GALR2, DHX36, PITX1, TWIST1, PITX2, PHOX2A, PHOX2B, WNT10B, NKX2-9, BARHL1, SIX3, SIX2, PTPRN, PROX1, HES1, HIF1A, HES5, MCIDAS, AAMDC, HES3, SIX1, TFAP2B, PYGO1, VGLL2, TFAP2D, TRP73, TFAP2C, NFE2L2, SLC38A3, CCL3, CAMTA2, HOXA13, ONECUT1, GREM1, TCF21, HOXA1, HOXA…	880	1049	17911	2.67757	4.24438e-23	2.35799e-24	1.17844e-23
GOTERM_BP_FAT	GO:0051254~positive regulation of RNA metabolic process	164	14.7085	1.46811e-26	MYOD1, HMX2, LMO1, CDX2, ZC3HAV1, F2RL1, STAT5B, FOXO1, HOXD13, PDX1, ZIC1, HOXD10, SHH, ZIC2, IL11, BSX, WNT1, FLI1, S1PR1, CDKN2A, MDFIC, GATA6, GALR2, GATA4, FOXF2, DHX36, PITX1, PITX2, TWIST1, PHOX2A, PHOX2B, RET, WNT10B, NKX2-9, BARHL1, SIX3, SIX2, PTPRN, PROX1, HES1, CD38, HIF1A, HES5, MCIDAS, AAMDC, HES3, SIX1, TFAP2B, PYGO1, VGLL2, TFAP2D, TRP73, TFAP2C, ZFP516, NFE2L2, SMARCA1, SLC38A3, …	880	1397	17911	2.38938	1.04353e-22	5.49227e-24	2.89734e-23
GOTERM_BP_FAT	GO:0045935~positive regulation of nucleobase-containing compound metabolic process	181	16.2332	2.45531e-26	MYOD1, HMX2, ADCY1, LMO1, CDX2, ZC3HAV1, F2RL1, STAT5B, FOXO1, HOXD13, PDX1, ZIC1, HOXD10, SHH, ZIC2, IL11, BSX, WNT1, FLI1, S1PR1, CDKN2A, MDFIC, GATA6, GALR2, FOXF2, GATA4, DHX36, PITX1, PITX2, TWIST1, PHOX2A, PHOX2B, RET, WNT10B, NKX2-9, BARHL1, SIX3, SIX2, PKIB, PTPRN, PROX1, HES1, CRHR1, PTHLH, CD38, HIF1A, HES5, MCIDAS, AAMDC, HES3, SIX1, TFAP2B, PYGO1, VGLL2, TFAP2D, TRP73, NFE2L2, TFAP2C,…	880	1637	17911	2.25044	1.74524e-22	8.72619e-24	4.84561e-23
GOTERM_BP_FAT	GO:0010628~positive regulation of gene expression	186	16.6816	2.58867e-26	MYOD1, HMX2, PRR16, LMO1, CDX2, F2RL1, STAT5B, FOXO1, HOXD13, PDX1, ZIC1, HOXD10, SHH, ZIC2, IL11, BSX, WNT1, FLI1, S1PR1, CDKN2A, MDFIC, GATA6, GALR2, FOXF2, GATA4, DHX36, PITX1, PITX2, TWIST1, PHOX2A, PHOX2B, RET, WNT10B, NKX2-9, BARHL1, SIX3, SIX2, PTPRN, PROX1, HES1, CD38, HIF1A, HES5, MCIDAS, AAMDC, HES3, DLL4, SIX1, TFAP2B, PYGO1, VGLL2, TFAP2D, TRP73, PRDM1, NFE2L2, TFAP2C, ZFP516, EDA, SM…	880	1708	17911	2.21647	1.84003e-22	8.76203e-24	5.10878e-23
GOTERM_BP_FAT	GO:0031328~positive regulation of cellular biosynthetic process	186	16.6816	2.77857e-26	MYOD1, PRR16, ADCY1, LMO1, CDX2, F2RL1, STAT5B, SNCA, FOXO1, HOXD13, PDX1, ZIC1, HOXD10, SHH, ZIC2, IL11, BSX, WNT1, FLI1, S1PR1, CDKN2A, MDFIC, GATA6, GALR2, FOXF2, GATA4, DHX36, PITX1, PITX2, TWIST1, PHOX2A, PHOX2B, ICOSL, RET, WNT10B, NKX2-9, BARHL1, SIX3, SIX2, PKIB, PTPRN, PROX1, HES1, CRHR1, PTHLH, CD38, HIF1A, HES5, MCIDAS, AAMDC, HES3, SIX1, TFAP2B, PYGO1, VGLL2, TFAP2D, TRP73, NFE2L2, TF…	880	1709	17911	2.21518	1.97501e-22	8.97732e-24	5.48357e-23
GOTERM_BP_FAT	GO:0009891~positive regulation of biosynthetic process	188	16.861	4.43528e-26	MYOD1, PRR16, ADCY1, LMO1, CDX2, F2RL1, STAT5B, SNCA, FOXO1, HOXD13, PDX1, ZIC1, HOXD10, SHH, ZIC2, IL11, BSX, WNT1, FNTA, FLI1, S1PR1, CDKN2A, MDFIC, GATA6, GALR2, FOXF2, GATA4, DHX36, PITX1, PITX2, TWIST1, PHOX2A, PHOX2B, ICOSL, RET, WNT10B, NKX2-9, BARHL1, SIX3, SIX2, PKIB, PTPRN, PROX1, HES1, CRHR1, PTHLH, CD38, HIF1A, HES5, MCIDAS, AAMDC, HES3, SIX1, TFAP2B, PYGO1, VGLL2, TFAP2D, TRP73, NFE2…	880	1744	17911	2.19406	3.1526e-22	1.3707e-23	8.75311e-23
GOTERM_BP_FAT	GO:0006355~regulation of transcription, DNA-templated	298	26.7265	5.59544e-26	CDX2, STAT5B, HOXD12, HOXD13, HOXD10, SHH, HOXD11, BSX, S1PR1, FLI1, HOTAIR, HTRA1, NKX6-2, FOXF2, DHX36, S100A1, PITX1, PITX2, TWIST1, PHOX2A, PHOX2B, WNT10B, NKX2-6, BARHL1, NKX2-9, PTPRN, PROX1, PRDM8, HES1, CD38, PTRF, HES5, BHLHA9, HES3, AAMDC, MCIDAS, HES2, VGLL2, PRDM1, UNCX, HOXA13, HOXA11, IGF2BP3, OTP, HESX1, TCF21, LHX1, HOXA10, LHX5, NKX2-1, LHX8, NKX2-4, NKX2-5, NKX2-2, NR1H4, NKX2-3…	880	3449	17911	1.75857	3.97724e-22	1.65718e-23	1.10427e-22
GOTERM_BP_FAT	GO:1903506~regulation of nucleic acid-templated transcription	298	26.7265	6.47983e-26	CDX2, STAT5B, HOXD12, HOXD13, HOXD10, SHH, HOXD11, BSX, S1PR1, FLI1, HOTAIR, HTRA1, NKX6-2, FOXF2, DHX36, S100A1, PITX1, PITX2, TWIST1, PHOX2A, PHOX2B, WNT10B, NKX2-6, BARHL1, NKX2-9, PTPRN, PROX1, PRDM8, HES1, CD38, PTRF, HES5, BHLHA9, HES3, AAMDC, MCIDAS, HES2, VGLL2, PRDM1, UNCX, HOXA13, HOXA11, IGF2BP3, OTP, HESX1, TCF21, LHX1, HOXA10, LHX5, NKX2-1, LHX8, NKX2-4, NKX2-5, NKX2-2, NR1H4, NKX2-3…	880	3452	17911	1.75704	4.60586e-22	1.84234e-23	1.27881e-22
GOTERM_BP_FAT	GO:2001141~regulation of RNA biosynthetic process	298	26.7265	8.68298e-26	CDX2, STAT5B, HOXD12, HOXD13, HOXD10, SHH, HOXD11, BSX, S1PR1, FLI1, HOTAIR, HTRA1, NKX6-2, FOXF2, DHX36, S100A1, PITX1, PITX2, TWIST1, PHOX2A, PHOX2B, WNT10B, NKX2-6, BARHL1, NKX2-9, PTPRN, PROX1, PRDM8, HES1, CD38, PTRF, HES5, BHLHA9, HES3, AAMDC, MCIDAS, HES2, VGLL2, PRDM1, UNCX, HOXA13, HOXA11, IGF2BP3, OTP, HESX1, TCF21, LHX1, HOXA10, LHX5, NKX2-1, LHX8, NKX2-4, NKX2-5, NKX2-2, NR1H4, NKX2-3…	880	3458	17911	1.754	6.17186e-22	2.37379e-23	1.7136e-22
GOTERM_BP_FAT	GO:0097659~nucleic acid-templated transcription	302	27.0852	2.6861e-25	CDX2, STAT5B, HOXD12, HOXD13, HOXD10, SHH, HOXD11, BSX, S1PR1, FLI1, HOTAIR, HTRA1, PPP1R1B, NKX6-2, FOXF2, DHX36, S100A1, PITX1, PITX2, TWIST1, PHOX2A, PHOX2B, WNT10B, C5AR1, NKX2-6, BARHL1, NKX2-9, PTPRN, PROX1, PRDM8, HES1, CD38, PTRF, HES5, BHLHA9, HES3, AAMDC, MCIDAS, HES2, VGLL2, PRDM1, UNCX, HOXA13, HOXA11, IGF2BP3, OTP, HESX1, TCF21, LHX1, HOXA10, LHX5, NKX2-1, LHX8, NKX2-4, NKX2-5, NKX2-…	880	3548	17911	1.73245	1.90928e-21	6.58373e-23	5.30107e-22
GOTERM_BP_FAT	GO:0032774~RNA biosynthetic process	303	27.1749	2.72432e-25	CDX2, STAT5B, HOXD12, HOXD13, HOXD10, SHH, HOXD11, BSX, S1PR1, FLI1, HOTAIR, HTRA1, PPP1R1B, NKX6-2, FOXF2, DHX36, S100A1, PITX1, PITX2, TWIST1, PHOX2A, PHOX2B, WNT10B, C5AR1, NKX2-6, BARHL1, NKX2-9, PTPRN, PROX1, PRDM8, HES1, CD38, PTRF, HES5, BHLHA9, HES3, AAMDC, MCIDAS, HES2, VGLL2, PRDM1, UNCX, HOXA13, HOXA11, IGF2BP3, OTP, HESX1, TCF21, LHX1, HOXA10, LHX5, NKX2-1, LHX8, NKX2-4, NKX2-5, NKX2-…	880	3565	17911	1.7299	1.93645e-21	6.45483e-23	5.3765e-22
GOTERM_BP_FAT	GO:0051252~regulation of RNA metabolic process	303	27.1749	4.37243e-25	CDX2, STAT5B, HOXD12, HOXD13, HOXD10, SHH, HOXD11, BSX, S1PR1, FLI1, HOTAIR, HTRA1, NKX6-2, FOXF2, DHX36, S100A1, PITX1, PITX2, TWIST1, PHOX2A, PHOX2B, WNT10B, NKX2-6, BARHL1, NKX2-9, PTPRN, PROX1, PRDM8, HES1, CD38, PTRF, HES5, BHLHA9, HES3, AAMDC, MCIDAS, HES2, VGLL2, PRDM1, UNCX, HOXA13, HOXA11, IGF2BP3, OTP, HESX1, TCF21, LHX1, HOXA10, LHX5, NKX2-1, LHX8, NKX2-4, NKX2-5, NKX2-2, NR1H4, NKX2-3…	880	3575	17911	1.72506	3.10792e-21	1.00256e-22	8.62907e-22
GOTERM_BP_FAT	GO:0010604~positive regulation of macromolecule metabolic process	255	22.87	4.79577e-25	DLC1, EDN3, PRR16, CDX2, NELL1, STAT5B, SNCA, HOXD13, LPAR3, HOXD10, SHH, BSX, S1PR1, FLI1, FOXF2, MOS, DHX36, FAM150B, CHRNA3, PITX1, PITX2, TWIST1, PHOX2A, PHOX2B, ICOSL, WNT10B, C5AR1, BARHL1, NKX2-9, IFNZ, PTPRN, PROX1, HES1, SSTR4, RETN, CD38, HES5, HES3, AAMDC, MCIDAS, VGLL2, PRDM1, NEK5, HOXA13, HOXA11, RIMS1, ADRB3, TCF21, LHX1, PPP1R3G, HOXA10, NKX2-1, LHX5, NKX2-5, NKX2-2, NR1H4, NKX2-3…	880	2794	17911	1.85759	3.40884e-21	1.06526e-22	9.46454e-22
GOTERM_BP_FAT	GO:0019219~regulation of nucleobase-containing compound metabolic process	322	28.8789	1.54324e-24	ADCY1, CDX2, STAT5B, HOXD12, HOXD13, HOXD10, SHH, HOXD11, BSX, S1PR1, FLI1, HOTAIR, HTRA1, NKX6-2, FOXF2, DHX36, S100A1, PITX1, TWIST1, PITX2, PHOX2A, PHOX2B, WNT10B, NKX2-6, BARHL1, NKX2-9, PTPRN, PROX1, PRDM8, HES1, SSTR4, CRHR1, CD38, PTRF, HES5, BHLHA9, HES3, AAMDC, MCIDAS, HES2, VGLL2, PRDM1, UNCX, HOXA13, HOXA11, IGF2BP3, OTP, HESX1, ADRB3, TCF21, LHX1, HOXA10, LHX5, NKX2-1, LHX8, NKX2-4, N…	880	3924	17911	1.67018	1.09693e-20	3.22628e-22	3.04561e-21
GOTERM_BP_FAT	GO:0010557~positive regulation of macromolecule biosynthetic process	172	15.426	2.77472e-24	MYOD1, PRR16, LMO1, CDX2, F2RL1, STAT5B, FOXO1, HOXD13, PDX1, ZIC1, HOXD10, SHH, ZIC2, IL11, BSX, WNT1, FNTA, FLI1, S1PR1, CDKN2A, MDFIC, GATA6, GALR2, FOXF2, GATA4, DHX36, PITX1, PITX2, TWIST1, PHOX2A, PHOX2B, ICOSL, RET, WNT10B, NKX2-9, BARHL1, SIX3, SIX2, PKIB, PTPRN, PROX1, HES1, CD38, HIF1A, HES5, MCIDAS, AAMDC, HES3, SIX1, TFAP2B, PYGO1, VGLL2, TFAP2D, TRP73, TFAP2C, ZFP516, NFE2L2, SMARCA1…	880	1577	17911	2.2199	1.97227e-20	5.33047e-22	5.47597e-21
GOTERM_BP_FAT	GO:0031325~positive regulation of cellular metabolic process	251	22.5112	3.64256e-24	DLC1, EDN3, PRR16, ADCY1, CDX2, NELL1, STAT5B, SNCA, HOXD13, LPAR3, HOXD10, SHH, BSX, S1PR1, FLI1, FOXF2, MOS, DHX36, FAM150B, CHRNA3, PITX1, PITX2, TWIST1, PHOX2A, PHOX2B, ICOSL, WNT10B, C5AR1, BARHL1, NKX2-9, IFNZ, PTPRN, PROX1, HES1, SSTR4, CRHR1, CD38, HES5, HES3, AAMDC, MCIDAS, VGLL2, NEK5, HOXA13, HOXA11, ADRB3, TCF21, LHX1, PPP1R3G, HOXA10, NKX2-1, LHX5, NKX2-5, NR1H4, NKX2-2, NKX2-3, NR1H…	880	2769	17911	1.84496	2.58913e-20	6.8135e-22	7.18865e-21
GOTERM_BP_FAT	GO:0051173~positive regulation of nitrogen compound metabolic process	183	16.4126	4.98382e-24	MYOD1, HMX2, PRR16, ADCY1, LMO1, CDX2, ZC3HAV1, F2RL1, STAT5B, FOXO1, HOXD13, PDX1, ZIC1, HOXD10, SHH, ZIC2, IL11, BSX, WNT1, FLI1, S1PR1, CDKN2A, MDFIC, GATA6, GALR2, FOXF2, GATA4, DHX36, PITX1, PITX2, TWIST1, PHOX2A, PHOX2B, RET, WNT10B, NKX2-9, BARHL1, SIX3, SIX2, PKIB, PTPRN, PROX1, HES1, CRHR1, PTHLH, CD38, HIF1A, HES5, MCIDAS, AAMDC, HES3, SIX1, TFAP2B, PYGO1, VGLL2, TFAP2D, TRP73, NFE2L2, …	880	1742	17911	2.13816	3.5425e-20	8.64024e-22	9.83565e-21
GOTERM_BP_FAT	GO:0009893~positive regulation of metabolic process	265	23.7668	6.17633e-24	DLC1, EDN3, PRR16, ADCY1, CDX2, NELL1, STAT5B, SNCA, HOXD13, LPAR3, HOXD10, SHH, BSX, S1PR1, FLI1, FOXF2, MOS, DHX36, FAM150B, CHRNA3, PITX1, PITX2, TWIST1, PHOX2A, PHOX2B, ICOSL, WNT10B, C5AR1, BARHL1, NKX2-9, IFNZ, PTPRN, PROX1, HES1, SSTR4, CRHR1, RETN, CD38, HES5, HES3, AAMDC, MCIDAS, VGLL2, PRDM1, NEK5, HOXA13, HOXA11, RIMS1, ADRB3, TCF21, LHX1, PPP1R3G, HOXA10, LHX5, NKX2-1, NKX2-5, NKX2-2,…	880	3004	17911	1.79549	4.39013e-20	1.02096e-21	1.21891e-20
GOTERM_BP_FAT	GO:0034654~nucleobase-containing compound biosynthetic process	320	28.6996	2.3801e-23	ADCY1, CDX2, STAT5B, HOXD12, HOXD13, HOXD10, SHH, HOXD11, BSX, S1PR1, FLI1, HOTAIR, HTRA1, PPP1R1B, NKX6-2, FOXF2, DHX36, S100A1, PITX1, TWIST1, PITX2, PHOX2A, PHOX2B, WNT10B, C5AR1, NKX2-6, BARHL1, NKX2-9, PTPRN, PROX1, PRDM8, HES1, CRHR1, CD38, PTRF, HES5, BHLHA9, HES3, AAMDC, MCIDAS, HES2, VGLL2, PRDM1, UNCX, HOXA13, HOXA11, IGF2BP3, ADA, OTP, HESX1, ADRB3, TCF21, LHX1, HOXA10, LHX5, NKX2-1, L…	880	3952	17911	1.64805	1.69177e-19	3.84494e-21	4.69716e-20
GOTERM_BP_FAT	GO:0051171~regulation of nitrogen compound metabolic process	335	30.0448	3.51727e-23	PRR16, ADCY1, CDX2, STAT5B, SNCA, HOXD12, HOXD13, HOXD10, SHH, HOXD11, BSX, S1PR1, FLI1, HOTAIR, HTRA1, NKX6-2, FOXF2, DHX36, S100A1, PITX1, TWIST1, PITX2, PHOX2A, PHOX2B, WNT10B, NKX2-6, BARHL1, NKX2-9, PTPRN, PROX1, PRDM8, CRHR1, HES1, SSTR4, CD38, PTRF, HES5, BHLHA9, HES3, AAMDC, MCIDAS, HES2, VGLL2, PRDM1, UNCX, HOXA13, HOXA11, ACP5, IGF2BP1, IGF2BP2, IGF2BP3, OTP, HESX1, ADRB3, TCF21, LHX1, …	880	4221	17911	1.61535	2.50008e-19	5.55573e-21	6.9414e-20
GOTERM_BP_FAT	GO:0018130~heterocycle biosynthetic process	322	28.8789	6.25075e-23	MOCOS, ADCY1, CDX2, STAT5B, HOXD12, HOXD13, HOXD10, SHH, HOXD11, BSX, S1PR1, FLI1, HOTAIR, HTRA1, PPP1R1B, NKX6-2, FOXF2, DHX36, S100A1, PITX1, TWIST1, PITX2, PHOX2A, PHOX2B, WNT10B, C5AR1, NKX2-6, BARHL1, NKX2-9, PTPRN, PROX1, PRDM8, HES1, CRHR1, CD38, PTRF, HES5, BHLHA9, HES3, AAMDC, MCIDAS, HES2, VGLL2, PRDM1, UNCX, HOXA13, HOXA11, IGF2BP3, ADA, OTP, HESX1, ADRB3, TCF21, LHX1, HOXA10, LHX5, NK…	880	4009	17911	1.63477	4.44303e-19	9.65876e-21	1.2336e-19
GOTERM_BP_FAT	GO:0019438~aromatic compound biosynthetic process	322	28.8789	1.22959e-22	ADCY1, CDX2, STAT5B, SNCA, HOXD12, HOXD13, HOXD10, SHH, HOXD11, BSX, S1PR1, FLI1, HOTAIR, HTRA1, PPP1R1B, NKX6-2, FOXF2, DHX36, S100A1, PITX1, TWIST1, PITX2, PHOX2A, PHOX2B, WNT10B, C5AR1, NKX2-6, BARHL1, NKX2-9, PTPRN, PROX1, PRDM8, HES1, CRHR1, CD38, PTRF, HES5, BHLHA9, HES3, AAMDC, MCIDAS, HES2, VGLL2, PRDM1, UNCX, HOXA13, HOXA11, IGF2BP3, ADA, OTP, HESX1, ADRB3, TCF21, LHX1, HOXA10, LHX5, NKX…	880	4025	17911	1.62827	8.73989e-19	1.78365e-20	2.42661e-19
GOTERM_BP_FAT	GO:0010556~regulation of macromolecule biosynthetic process	318	28.5202	1.8825e-22	PRR16, CDX2, STAT5B, HOXD12, HOXD13, HOXD10, SHH, HOXD11, BSX, S1PR1, FLI1, HOTAIR, HTRA1, NKX6-2, FOXF2, DHX36, S100A1, PITX1, TWIST1, PITX2, PHOX2A, PHOX2B, ICOSL, WNT10B, NKX2-6, BARHL1, NKX2-9, PTPRN, PROX1, PRDM8, HES1, CD38, PTRF, HES5, BHLHA9, BACE2, HES3, AAMDC, MCIDAS, HES2, VGLL2, PRDM1, UNCX, HOXA13, HOXA11, IGF2BP1, IGF2BP2, IGF2BP3, OTP, HESX1, TCF21, LHX1, PPP1R3G, HOXA10, LHX5, NKX…	880	3966	17911	1.63197	1.33808e-18	2.67616e-20	3.71514e-19
GOTERM_BP_FAT	GO:2000112~regulation of cellular macromolecule biosynthetic process	312	27.9821	3.16915e-22	PRR16, CDX2, STAT5B, HOXD12, HOXD13, HOXD10, SHH, HOXD11, BSX, S1PR1, FLI1, HOTAIR, HTRA1, NKX6-2, FOXF2, DHX36, S100A1, PITX1, TWIST1, PITX2, PHOX2A, PHOX2B, WNT10B, NKX2-6, BARHL1, NKX2-9, PTPRN, PROX1, PRDM8, HES1, CD38, PTRF, HES5, BHLHA9, BACE2, HES3, AAMDC, MCIDAS, HES2, VGLL2, PRDM1, UNCX, HOXA13, HOXA11, IGF2BP1, IGF2BP2, IGF2BP3, OTP, HESX1, TCF21, LHX1, PPP1R3G, HOXA10, LHX5, NKX2-1, LH…	880	3875	17911	1.63878	2.25263e-18	4.41693e-20	6.25437e-19
GOTERM_BP_FAT	GO:0010468~regulation of gene expression	333	29.8655	1.00855e-21	EDN3, PRR16, CDX2, NELL1, STAT5B, HOXD12, HOXD13, HOXD10, SHH, HOXD11, BSX, S1PR1, FLI1, HOTAIR, HTRA1, NKX6-2, FOXF2, DHX36, S100A1, PITX1, TWIST1, PITX2, PHOX2A, PHOX2B, WNT10B, NKX2-6, BARHL1, NKX2-9, PTPRN, PROX1, PRDM8, HES1, CD38, PTRF, HES5, BHLHA9, HES3, AAMDC, MCIDAS, HES2, VGLL2, PRDM1, UNCX, HOXA13, HOXA11, IGF2BP1, IGF2BP2, IGF2BP3, RIMS1, OTP, HESX1, TCF21, LHX1, MIR183, HOXA10, LHX5…	880	4268	17911	1.58802	7.16877e-18	1.32755e-19	1.99039e-18
GOTERM_BP_FAT	GO:0016070~RNA metabolic process	319	28.6099	2.13284e-16	CDX2, STAT5B, HOXD12, HOXD13, HOXD10, SHH, HOXD11, BSX, S1PR1, FLI1, HOTAIR, HTRA1, PPP1R1B, NKX6-2, FOXF2, DHX36, S100A1, PITX1, TWIST1, PITX2, PHOX2A, PHOX2B, WNT10B, C5AR1, NKX2-6, BARHL1, NKX2-9, PTPRN, PROX1, PRDM8, HES1, CD38, PTRF, HES5, BHLHA9, HES3, AAMDC, MCIDAS, HES2, VGLL2, PRDM1, UNCX, HOXA13, NHP2L1, HOXA11, WARS2, IGF2BP3, OTP, HESX1, TCF21, LHX1, HOXA10, LHX5, NKX2-1, LHX8, NKX2-4…	880	4331	17911	1.49913	1.57829e-12	2.16493e-14	4.32987e-13
GOTERM_BP_FAT	GO:0034645~cellular macromolecule biosynthetic process	333	29.8655	2.839e-13	PRR16, CDX2, STAT5B, HOXD12, HOXD13, HOXD10, SHH, HOXD11, BSX, S1PR1, FLI1, HOTAIR, HTRA1, PPP1R1B, NKX6-2, FOXF2, DHX36, S100A1, PITX1, TWIST1, PITX2, PHOX2A, PHOX2B, WNT10B, C5AR1, NKX2-6, BARHL1, NKX2-9, PTPRN, PROX1, PRDM8, CWH43, HES1, CD38, PTRF, HES5, BHLHA9, BACE2, HES3, AAMDC, MCIDAS, HES2, VGLL2, PRDM1, EXT1, UNCX, HOXA13, HOXA11, IGF2BP1, IGF2BP2, WARS2, IGF2BP3, OTP, HESX1, TCF21, RPS…	880	4810	17911	1.40908	2.01785e-09	2.16973e-11	5.60252e-10
GOTERM_BP_FAT	GO:0010467~gene expression	347	31.1211	1.95453e-11	PRR16, CDX2, STAT5B, HOXD12, HOXD13, HOXD10, SHH, HOXD11, BSX, S1PR1, FLI1, HOTAIR, HTRA1, PPP1R1B, NKX6-2, FOXF2, DHX36, PITX1, S100A1, TWIST1, PITX2, PHOX2A, PHOX2B, WNT10B, C5AR1, NKX2-6, BARHL1, NKX2-9, PTPRN, PROX1, PRDM8, HES1, CD38, PTRF, HES5, BHLHA9, HES3, AAMDC, MCIDAS, HES2, VGLL2, PRDM1, ADAMTS2, UNCX, HOXA13, NHP2L1, HOXA11, IGF2BP1, IGF2BP2, WARS2, IGF2BP3, RIMS1, OTP, HESX1, TCF21,…	880	5224	17911	1.35196	1.38928e-07	1.20807e-09	3.85729e-08
Annotation Cluster 4	Enrichment Score: 20.242784895649315
Category	Term	Count	%	PValue	Genes	List Total	Pop Hits	Pop Total	Fold Enrichment	Bonferroni	Benjamini	FDR
GOTERM_BP_FAT	GO:0006366~transcription from RNA polymerase II promoter	194	17.3991	3.68483e-30	MYOD1, LMO1, CDX2, F2RL1, STAT5B, HOXD13, FOXO1, PDX1, ZIC1, HOXD10, SHH, ZIC2, IL11, BSX, WNT1, HOXC8, CDKN2A, S1PR1, FLI1, OLIG3, HTRA1, GATA6, NKX6-2, GALR2, GATA4, FOXF2, DHX36, OLIG2, PITX1, S100A1, TWIST1, PITX2, PHOX2A, PHOX2B, WNT10B, C5AR1, LBX1, NKX2-9, BARHL1, SIX3, SIX2, PTPRN, CFC1, PROX1, ASCL2, HES1, HIF1A, SKOR2, HES5, DLL4, HES3, AAMDC, MCIDAS, SIX1, TFAP2B, PYGO1, VGLL2, TFAP2D,…	880	1700	17911	2.32268	2.61918e-26	2.9102e-27	7.27208e-27
GOTERM_BP_FAT	GO:0006357~regulation of transcription from RNA polymerase II promoter	199	17.8475	5.23789e-30	CDX2, STAT5B, HOXD13, HOXD10, SHH, BSX, FLI1, S1PR1, HTRA1, NKX6-2, FOXF2, DHX36, S100A1, PITX1, PITX2, TWIST1, PHOX2A, PHOX2B, WNT10B, BARHL1, NKX2-9, PTPRN, PROX1, HES1, HES5, HES3, AAMDC, MCIDAS, VGLL2, PRDM1, HOXA13, TCF21, HOXA10, NKX2-1, NKX2-5, NR1H4, NKX2-2, NKX2-3, NR1H3, DMBX1, MDFI, BMP3, SMAD3, EN1, EN2, ZBTB42, KDR, NOTCH3, DLX1, HOPX, BCL6B, KLF2, BMP7, ZFHX3, BMP8A, FGF8, FOXA2, FO…	880	1774	17911	2.28316	3.7231e-26	3.7231e-27	1.03371e-26
GOTERM_BP_FAT	GO:0006351~transcription, DNA-templated	289	25.9193	6.43e-30	CDX2, STAT5B, HOXD12, HOXD13, HOXD10, SHH, HOXD11, BSX, S1PR1, FLI1, HOTAIR, HTRA1, PPP1R1B, NKX6-2, FOXF2, DHX36, S100A1, PITX1, PITX2, TWIST1, PHOX2A, PHOX2B, WNT10B, C5AR1, NKX2-6, BARHL1, NKX2-9, PTPRN, PROX1, PRDM8, HES1, CD38, PTRF, HES5, BHLHA9, HES3, AAMDC, MCIDAS, HES2, VGLL2, PRDM1, UNCX, HOXA13, HOXA11, OTP, HESX1, TCF21, LHX1, HOXA10, NKX2-1, LHX5, LHX8, NKX2-5, NKX2-2, NR1H4, NKX2-3,…	880	3129	17911	1.87988	4.57044e-26	4.15495e-27	1.26897e-26
GOTERM_BP_FAT	GO:0000122~negative regulation of transcription from RNA polymerase II promoter	89	7.98206	1.74665e-14	CDX2, LMO1, FOXA2, TBX20, PAX5, PAX3, PAWR, PDX1, GLI3, SHH, FERD3L, HOXC8, OSR1, OLIG3, GATA6, NKX6-2, POU4F2, SOX18, POU4F1, MKX, SOX17, OLIG2, NR2F2, NFIL3, S100A1, TWIST1, ALX1, WNT10B, GSC, DMRT1, LEF1, PROX1, LEFTY1, ASCL2, HES1, HIF1A, SKOR2, HES5, DLL4, HES3, SIX1, TFAP2B, FOXC2, TRP73, PRDM1, CUX2, GLIS3, FGFR3, GLIS1, MSX2, PRDM13, TCF21, HOXA2, PRDM14, EZR, HAND1, ZFP296, HOXA7, NKX2-1…	880	750	17911	2.41527	1.23896e-10	1.44063e-12	3.43947e-11
GOTERM_BP_FAT	GO:0045892~negative regulation of transcription, DNA-templated	116	10.4036	3.04441e-12	CDX2, LMO1, PDX1, SHH, ZIC2, HOXC8, CDKN2A, OLIG3, MDFIC, GATA6, HOTAIR, NKX6-2, FOXF2, OLIG2, PITX1, S100A1, TWIST1, WNT10B, SIX3, PROX1, PRDM8, ASCL2, HES1, CD38, HIF1A, SKOR2, HES5, DLL4, HES3, SIX1, HES2, TFAP2B, TRP73, PRDM1, FGFR3, OOG1, GREM1, HESX1, TCF21, HOXA2, LHX1, HOXA7, NKX2-1, NKX2-5, RUNX2, NR1H4, NR1H3, MDFI, SREBF1, DMBX1, EPAS1, FOXA1, SMAD3, EN1, NEUROG3, FOXP4, SFMBT1, ZBTB42…	880	1207	17911	1.95609	2.164e-08	2.08077e-10	6.00828e-09
GOTERM_BP_FAT	GO:1902679~negative regulation of RNA biosynthetic process	118	10.583	3.07911e-12	CDX2, LMO1, PDX1, SHH, ZIC2, HOXC8, CDKN2A, OLIG3, MDFIC, GATA6, HOTAIR, NKX6-2, FOXF2, OLIG2, PITX1, S100A1, TWIST1, WNT10B, SIX3, PROX1, PRDM8, ASCL2, HES1, CD38, HIF1A, SKOR2, HES5, DLL4, HES3, SIX1, HES2, TFAP2B, TRP73, PRDM1, CCL3, FGFR3, OOG1, GREM1, HESX1, TCF21, HOXA2, LHX1, HOXA7, NKX2-1, NKX2-5, RUNX2, NR1H4, NR1H3, MDFI, SREBF1, DMBX1, EPAS1, FOXA1, SMAD3, EN1, NEUROG3, FOXP4, SFMBT1, …	880	1237	17911	1.94155	2.18862e-08	2.0844e-10	6.07664e-09
GOTERM_BP_FAT	GO:1903507~negative regulation of nucleic acid-templated transcription	116	10.4036	6.78857e-12	CDX2, LMO1, PDX1, SHH, ZIC2, HOXC8, CDKN2A, OLIG3, MDFIC, GATA6, HOTAIR, NKX6-2, FOXF2, OLIG2, PITX1, S100A1, TWIST1, WNT10B, SIX3, PROX1, PRDM8, ASCL2, HES1, CD38, HIF1A, SKOR2, HES5, DLL4, HES3, SIX1, HES2, TFAP2B, TRP73, PRDM1, FGFR3, OOG1, GREM1, HESX1, TCF21, HOXA2, LHX1, HOXA7, NKX2-1, NKX2-5, RUNX2, NR1H4, NR1H3, MDFI, SREBF1, DMBX1, EPAS1, FOXA1, SMAD3, EN1, NEUROG3, FOXP4, SFMBT1, ZBTB42…	880	1222	17911	1.93207	4.82532e-08	4.42689e-10	1.33974e-08
GOTERM_BP_FAT	GO:0051253~negative regulation of RNA metabolic process	118	10.583	3.22834e-11	CDX2, LMO1, PDX1, SHH, ZIC2, HOXC8, CDKN2A, OLIG3, MDFIC, GATA6, HOTAIR, NKX6-2, FOXF2, OLIG2, PITX1, S100A1, TWIST1, WNT10B, SIX3, PROX1, PRDM8, ASCL2, HES1, CD38, HIF1A, SKOR2, HES5, DLL4, HES3, SIX1, HES2, TFAP2B, TRP73, PRDM1, CCL3, FGFR3, OOG1, GREM1, HESX1, TCF21, HOXA2, LHX1, HOXA7, NKX2-1, NKX2-5, RUNX2, NR1H4, NR1H3, MDFI, SREBF1, DMBX1, EPAS1, FOXA1, SMAD3, EN1, NEUROG3, FOXP4, SFMBT1, …	880	1283	17911	1.87194	2.2947e-07	1.8809e-09	6.37119e-08
GOTERM_BP_FAT	GO:0009890~negative regulation of biosynthetic process	134	12.0179	5.57711e-10	CDX2, LMO1, PDX1, SHH, ZIC2, HOXC8, EIF4EBP1, FNTA, CDKN2A, PTGIS, OLIG3, HOTAIR, MDFIC, GATA6, ATG7, NKX6-2, GALR2, FOXF2, CYGB, OLIG2, PITX1, S100A1, TWIST1, WNT10B, SIX3, PROX1, PRDM8, ASCL2, HES1, CD38, SKOR2, HIF1A, HES5, DLL4, BACE2, HES3, SIX1, HES2, TFAP2B, TRP73, PRDM1, CCL3, FGFR3, OOG1, IGF2BP1, ACP5, GREM1, HESX1, TCF21, HOXA2, LHX1, HOXA7, NKX2-1, NKX2-5, RUNX2, NR1H4, NR1H3, MDFI, S…	880	1595	17911	1.70994	3.9642e-06	2.71521e-08	1.10065e-06
GOTERM_BP_FAT	GO:0031327~negative regulation of cellular biosynthetic process	132	11.8386	5.82266e-10	CDX2, LMO1, PDX1, SHH, ZIC2, HOXC8, EIF4EBP1, CDKN2A, PTGIS, OLIG3, HOTAIR, MDFIC, GATA6, ATG7, NKX6-2, GALR2, FOXF2, OLIG2, PITX1, S100A1, TWIST1, WNT10B, SIX3, PROX1, PRDM8, ASCL2, HES1, CD38, SKOR2, HIF1A, HES5, DLL4, BACE2, HES3, SIX1, HES2, TFAP2B, TRP73, PRDM1, CCL3, FGFR3, OOG1, IGF2BP1, ACP5, GREM1, HESX1, TCF21, HOXA2, LHX1, HOXA7, NKX2-1, NKX2-5, RUNX2, NR1H4, NR1H3, MDFI, SREBF1, DMBX1…	880	1564	17911	1.71781	4.13874e-06	2.79645e-08	1.14911e-06
GOTERM_BP_FAT	GO:0010558~negative regulation of macromolecule biosynthetic process	128	11.4798	7.34688e-10	CDX2, LMO1, PDX1, SHH, ZIC2, HOXC8, EIF4EBP1, FNTA, CDKN2A, OLIG3, HOTAIR, MDFIC, GATA6, NKX6-2, FOXF2, CYGB, OLIG2, PITX1, S100A1, TWIST1, WNT10B, SIX3, PROX1, PRDM8, ASCL2, HES1, CD38, SKOR2, HIF1A, HES5, DLL4, BACE2, HES3, SIX1, HES2, TFAP2B, TRP73, PRDM1, CCL3, FGFR3, OOG1, IGF2BP1, GREM1, HESX1, TCF21, HOXA2, LHX1, HOXA7, NKX2-1, NKX2-5, RUNX2, NR1H4, NR1H3, MDFI, SREBF1, DMBX1, EPAS1, FOXA1…	880	1506	17911	1.7299	5.22215e-06	3.48144e-08	1.44992e-06
GOTERM_BP_FAT	GO:0045934~negative regulation of nucleobase-containing compound metabolic process	122	10.9417	8.99614e-10	CDX2, LMO1, PDX1, SHH, ZIC2, HOXC8, CDKN2A, OLIG3, HOTAIR, MDFIC, GATA6, NKX6-2, FOXF2, GALR2, OLIG2, PITX1, S100A1, TWIST1, WNT10B, SIX3, PROX1, SSTR4, PRDM8, ASCL2, HES1, CD38, HIF1A, SKOR2, HES5, DLL4, HES3, SIX1, HES2, TFAP2B, TRP73, PRDM1, CCL3, FGFR3, OOG1, GREM1, HESX1, TCF21, HOXA2, LHX1, HOXA7, NKX2-1, NKX2-5, RUNX2, NR1H4, NR1H3, MDFI, SREBF1, DMBX1, EPAS1, FOXA1, SMAD3, EN1, NEUROG3, F…	880	1417	17911	1.75238	6.39443e-06	4.20688e-08	1.7754e-06
GOTERM_BP_FAT	GO:2000113~negative regulation of cellular macromolecule biosynthetic process	123	11.0314	1.44743e-09	CDX2, LMO1, PDX1, SHH, ZIC2, HOXC8, EIF4EBP1, CDKN2A, OLIG3, HOTAIR, MDFIC, GATA6, NKX6-2, FOXF2, OLIG2, PITX1, S100A1, TWIST1, WNT10B, SIX3, PROX1, PRDM8, ASCL2, HES1, CD38, HIF1A, SKOR2, HES5, DLL4, BACE2, HES3, SIX1, HES2, TFAP2B, TRP73, PRDM1, FGFR3, OOG1, IGF2BP1, GREM1, HESX1, TCF21, HOXA2, LHX1, HOXA7, NKX2-1, NKX2-5, RUNX2, NR1H4, NR1H3, MDFI, SREBF1, DMBX1, EPAS1, FOXA1, SMAD3, EN1, NEUR…	880	1443	17911	1.73491	1.02883e-05	6.5116e-08	2.85653e-06
GOTERM_BP_FAT	GO:0051172~negative regulation of nitrogen compound metabolic process	133	11.9283	1.59712e-09	CDX2, LMO1, SNCA, PDX1, SHH, ZIC2, HOXC8, EIF4EBP1, CDKN2A, PTGIS, OLIG3, HOTAIR, MDFIC, GATA6, ATG7, NKX6-2, GALR2, FOXF2, OLIG2, PITX1, S100A1, TWIST1, WNT10B, SIX3, PROX1, SSTR4, PRDM8, ASCL2, HES1, CD38, SKOR2, HIF1A, HES5, DLL4, HES3, SIX1, HES2, TFAP2B, TRP73, PRDM1, CCL3, FGFR3, OOG1, IGF2BP1, ACP5, GREM1, HESX1, TCF21, HOXA2, LHX1, HOXA7, NKX2-1, NKX2-5, RUNX2, NR1H4, NR1H3, MDFI, SREBF1,…	880	1605	17911	1.68661	1.13523e-05	7.13985e-08	3.15195e-06
GOTERM_BP_FAT	GO:0010629~negative regulation of gene expression	134	12.0179	2.08043e-09	CDX2, LMO1, PDX1, SHH, ZIC2, HOXC8, EIF4EBP1, CDKN2A, OLIG3, HOTAIR, MDFIC, GATA6, NKX6-2, GATA4, FOXF2, ZFP503, OLIG2, PITX1, S100A1, TWIST1, WNT10B, SIX3, PROX1, PRDM8, ASCL2, HES1, CD38, SKOR2, HIF1A, HES5, CD59A, DLL4, HES3, SIX1, HES2, TFAP2B, TRP73, PRDM1, CCL3, FGFR3, OOG1, IGF2BP1, GREM1, HESX1, TCF21, HOXA2, LHX1, HOXA7, NKX2-1, NKX2-5, RUNX2, NR1H4, NR1H3, MDFI, SREBF1, DMBX1, UCN, EPAS…	880	1628	17911	1.67528	1.47876e-05	9.07221e-08	4.10577e-06
GOTERM_BP_FAT	GO:0010605~negative regulation of macromolecule metabolic process	166	14.8879	1.42825e-06	LMO1, CDX2, LMO3, NELL1, MMP9, F2RL1, SNCA, FOXO1, PDX1, SHH, ZIC2, WNT1, HOXC8, EIF4EBP1, FNTA, CDKN2A, OLIG3, HOTAIR, MDFIC, PPP1R1B, GATA6, NKX6-2, ATG7, GATA4, FOXF2, CYGB, ZFP503, OLIG2, S100A1, PITX1, TWIST1, WNT10B, ROCK1, SOCS6, SIX3, GRIN2A, PKIB, PROX1, HES1, ASCL2, PRDM8, CD38, SKOR2, HIF1A, HES5, CD59A, HES3, DLL4, BACE2, HES2, SIX1, TFAP2B, TRP73, PRDM1, LRRK1, NGF, CCL3, FGFR3, OOG1…	880	2372	17911	1.4244	0.0101007	4.04455e-05	0.00281864
GOTERM_BP_FAT	GO:0009892~negative regulation of metabolic process	175	15.6951	4.47488e-06	LMO1, CDX2, LMO3, NELL1, MMP9, F2RL1, SNCA, FOXO1, PDX1, SHH, ZIC2, WNT1, HOXC8, EIF4EBP1, FNTA, PTGIS, CDKN2A, OLIG3, HOTAIR, MDFIC, PPP1R1B, GATA6, NKX6-2, ATG7, GALR2, FOXF2, GATA4, CYGB, ZFP503, OLIG2, S100A1, PITX1, TWIST1, WNT10B, ROCK1, SOCS6, SIX3, GRIN2A, PKIB, PROX1, TMEM132C, HES1, ASCL2, SSTR4, PRDM8, CD38, SKOR2, HIF1A, HES5, CD59A, HES3, DLL4, BACE2, HES2, SIX1, TFAP2B, TRP73, PRDM1…	880	2579	17911	1.3811	0.031307	0.000112786	0.00883088
GOTERM_BP_FAT	GO:0031324~negative regulation of cellular metabolic process	163	14.6188	6.38001e-06	LMO1, CDX2, LMO3, NELL1, MMP9, F2RL1, SNCA, FOXO1, PDX1, SHH, ZIC2, WNT1, HOXC8, EIF4EBP1, PTGIS, CDKN2A, OLIG3, HOTAIR, MDFIC, PPP1R1B, GATA6, ATG7, NKX6-2, GALR2, FOXF2, OLIG2, S100A1, PITX1, TWIST1, WNT10B, ROCK1, SOCS6, SIX3, PKIB, PROX1, TMEM132C, HES1, ASCL2, SSTR4, PRDM8, CD38, SKOR2, HIF1A, HES5, CD59A, HES3, DLL4, BACE2, HES2, SIX1, TFAP2B, TRP73, PRDM1, LRRK1, NGF, CCL3, FGFR3, OOG1, IG…	880	2380	17911	1.39395	0.0443364	0.00015745	0.0125903
Annotation Cluster 5	Enrichment Score: 17.3859119386469
Category	Term	Count	%	PValue	Genes	List Total	Pop Hits	Pop Total	Fold Enrichment	Bonferroni	Benjamini	FDR
GOTERM_BP_FAT	GO:0008283~cell proliferation	184	16.5022	7.37636e-21	DLC1, MYOD1, EDN3, HMX2, LMO1, CDX2, LTBP3, NELL1, FGF17, MMP9, F2RL1, STAT5B, FOXO1, ITPKB, PDX1, CXCL12, SHH, IL11, WNT1, FNTA, S1PR1, KDF1, CDKN2A, HTRA1, GATA6, GATA4, SLC4A1, ZFP503, PITX2, TWIST1, PHOX2B, ICOSL, WNT10B, LBX1, C5AR1, PTPRM, NKX2-6, PDPN, NKX2-9, SIX3, SIX2, IFNZ, FGF20, PTPRN, PROX1, HES1, ASCL2, PTHLH, SSTR4, RETN, CD38, TNS3, SKOR2, HIF1A, HES5, DLL4, SIX1, RIPK3, TFAP2B, …	880	1874	17911	1.99841	5.24311e-17	9.03985e-19	1.45574e-17
GOTERM_BP_FAT	GO:0042127~regulation of cell proliferation	168	15.0673	9.22534e-21	DLC1, MYOD1, EDN3, HMX2, LMO1, CDX2, LTBP3, FGF17, NELL1, MMP9, STAT5B, FOXO1, HOXD13, PDX1, CXCL12, SHH, IL11, WNT1, FNTA, S1PR1, KDF1, CDKN2A, HTRA1, GATA6, GATA4, SLC4A1, ZFP503, PITX2, TWIST1, PHOX2B, ICOSL, WNT10B, LBX1, C5AR1, PTPRM, NKX2-6, NKX2-9, SIX3, SIX2, FGF20, PTPRN, PROX1, HES1, ASCL2, PTHLH, SSTR4, RETN, CD38, TNS3, SKOR2, HIF1A, HES5, DLL4, SIX1, RIPK3, TFAP2B, TFAP2D, TRP73, PRD…	880	1642	17911	2.08244	6.55737e-17	1.11142e-18	1.82064e-17
GOTERM_BP_FAT	GO:0008284~positive regulation of cell proliferation	99	8.87892	1.02197e-12	EDN3, HMX2, CDX2, LTBP3, MMP9, FGF17, STAT5B, PDX1, CXCL12, SHH, IL11, WNT1, S1PR1, FNTA, GATA6, HTRA1, GATA4, SLC4A1, TWIST1, PITX2, WNT10B, ICOSL, C5AR1, NKX2-6, SIX2, PTPRN, FGF20, PROX1, PTHLH, HES1, RETN, TNS3, CD38, HIF1A, HES5, DLL4, SIX1, TFAP2B, NGF, CAV2, FGFR3, OOG1, ESM1, GREM1, ADA, OTP, SEMA5A, HOXA3, LHX1, LHX5, NKX2-5, RUNX2, FN1, COL18A1, KDR, NOTCH3, DLX6, H2-T23, AREG, MAB21L2,…	880	943	17911	2.13678	7.26409e-09	7.41234e-11	2.01685e-09
Annotation Cluster 6	Enrichment Score: 17.123739366261024
Category	Term	Count	%	PValue	Genes	List Total	Pop Hits	Pop Total	Fold Enrichment	Bonferroni	Benjamini	FDR
GOTERM_BP_FAT	GO:0007399~nervous system development	226	20.2691	3.61691e-27	DLC1, EDN3, ADCY1, GLDN, FSTL4, LPAR3, HOXD10, SHH, BSX, S1PR1, NKX6-2, ADGRB1, FAM150B, S100A1, CHRNA3, PITX1, CDH23, PITX2, TWIST1, PHOX2A, PHOX2B, WNT10B, OPA1, C5AR1, PTPRM, NKX2-6, BARHL1, MDGA1, NKX2-9, GRIN2A, PROX1, HES1, SSTR4, CRHR1, PRDM8, HES5, HES3, ST14, PRDM1, EXT1, UNCX, IGF2BP1, RIMS1, EPHB1, OTP, SEMA5A, HESX1, CRMP1, LHX1, MIR183, NKX2-1, LHX5, RAP1GAP2, LAMB1, LHX8, NKX2-5, NK…	880	2261	17911	2.03444	2.5709e-23	1.5123e-24	7.13804e-24
GOTERM_BP_FAT	GO:0007417~central nervous system development	120	10.7623	3.70758e-21	DLC1, SEPT4, HMX2, PDX1, ZIC1, CXCL12, HOXD10, SHH, ZIC2, BSX, WNT1, S1PR1, OLIG3, ATG7, NKX6-2, OLIG2, PITX1, S100A1, PITX2, PHOX2A, PHOX2B, C5AR1, LBX1, NKX2-6, MDGA1, BARHL1, SIX3, PROX1, CRHR1, SSTR4, PRDM8, HES1, HIF1A, SKOR2, HES5, DLL4, HES3, SIX1, TFAP2D, RELN, TRP73, TFAP2C, EXT1, SMARCA1, HMX3, UNCX, SLC38A3, FGFR3, IGF2BP1, EPHB1, OTP, SEMA5A, HESX1, HOXA1, HOXA2, LHX1, LHX5, NKX2-1, L…	880	969	17911	2.52055	2.63535e-17	4.62342e-19	7.31697e-18
GOTERM_BP_FAT	GO:0007420~brain development	97	8.69955	1.36619e-18	DLC1, SEPT4, HMX2, FGF8, NRG3, FOXA2, DMRTA2, PAX5, ZIC1, GLI3, CXCL12, SHH, BSX, WNT1, S1PR1, BAG3, ATG7, POU4F1, SRD5A2, OLIG2, FOXB1, NR2F2, S100A1, PITX1, PITX2, PHOX2A, PHOX2B, RAX, PTGER3, GSC, C5AR1, ANP32B, NKX2-6, BARHL1, MDGA1, OTX2, SIX3, LEF1, PROX1, HES1, PRDM8, SSTR4, CRHR1, SKOR2, HIF1A, HES5, HES3, WNT9B, TFAP2D, RELN, FOXC1, TRP73, TFAP2C, EXT1, SMARCA1, HMX3, UNCX, SHROOM2, SLC3…	880	745	17911	2.65004	9.71085e-15	1.5414e-16	2.69619e-15
GOTERM_BP_FAT	GO:0060322~head development	100	8.96861	2.87506e-18	DLC1, SEPT4, HMX2, ZIC1, CXCL12, SHH, BSX, WNT1, S1PR1, ATG7, OLIG2, PITX1, S100A1, PITX2, PHOX2A, PHOX2B, C5AR1, NKX2-6, MDGA1, BARHL1, SIX3, PROX1, CRHR1, SSTR4, PRDM8, HES1, HIF1A, SKOR2, HES5, HES3, TFAP2D, RELN, TFAP2C, TRP73, SMARCA1, EXT1, HMX3, UNCX, SLC38A3, FGFR3, IGF2BP1, OTP, HESX1, SEMA5A, HOXA1, HOXA2, LHX1, LHX5, NKX2-1, LHX8, LAMB1, DMBX1, SPAG6L, GSX2, GSX1, NEUROG2, EN1, NEUROG3…	880	791	17911	2.57312	2.0436e-14	3.14399e-16	5.67399e-15
GOTERM_BP_FAT	GO:0030900~forebrain development	62	5.56054	9.89291e-15	DLC1, FGF8, NRG3, DMRTA2, PAX5, CXCL12, GLI3, SHH, WNT1, ATG7, POU4F1, FOXB1, SRD5A2, OLIG2, NR2F2, PITX1, PITX2, GSC, PTGER3, RAX, NKX2-6, MDGA1, OTX2, SIX3, LEF1, PROX1, HES1, PRDM8, SSTR4, CRHR1, HIF1A, HES5, RELN, TRP73, TFAP2C, EXT1, UNCX, FGFR3, IGF2BP1, OTP, SEMA5A, HESX1, ALDH1A2, LHX1, GBX2, LHX5, NKX2-1, POU3F1, LHX8, LAMB1, GSX2, GSX1, NEUROG2, NEUROG3, SALL3, FEZF1, NOTCH3, FEZF2, DLX…	880	413	17911	3.05548	7.0234e-11	8.46212e-13	1.94955e-11
GOTERM_BP_FAT	GO:0021537~telencephalon development	35	3.13901	3.47259e-07	FGF8, NRG3, DMRTA2, PAX5, IGF2BP1, CXCL12, GLI3, SHH, LHX1, ATG7, LHX5, NKX2-1, FOXB1, SRD5A2, LAMB1, GSX2, MDGA1, OTX2, SIX3, LEF1, PROX1, SALL3, FEZF1, PRDM8, HES1, FEZF2, DLX1, HIF1A, HES5, NEUROD1, RELN, TFAP2C, TRP73, EXT1, UNCX	880	267	17911	2.66805	0.00246528	1.09217e-05	0.00068532
Annotation Cluster 7	Enrichment Score: 14.753475669461274
Category	Term	Count	%	PValue	Genes	List Total	Pop Hits	Pop Total	Fold Enrichment	Bonferroni	Benjamini	FDR
GOTERM_BP_FAT	GO:0048646~anatomical structure formation involved in morphogenesis	150	13.4529	1.04785e-24	DLC1, MYOD1, CDX2, MMP9, FOXO1, CXCL12, SHH, HOXD11, ZIC2, WNT1, PTGIS, S1PR1, HTRA1, GATA6, GATA4, ADGRB1, PITX2, TWIST1, PHOX2A, RET, WNT10B, OPA1, C5AR1, PTPRM, ROCK1, PDPN, TANC1, SIX2, PROX1, HES1, PTHLH, KRT19, SKOR2, HIF1A, HES5, CD59A, MCIDAS, DLL4, ST14, SIX1, TFAP2B, RELN, TFAP2C, NFE2L2, EDA, TNFAIP2, SEPT9, ONECUT1, HOXA11, ITGB4, ESM1, GREM1, EPHB4, EPHB1, ADA, SEMA5A, HESX1, HOXA1, …	880	1263	17911	2.41727	7.44809e-21	2.257e-22	2.06794e-21
GOTERM_BP_FAT	GO:0072359~circulatory system development	120	10.7623	5.56689e-18	DLC1, MYOD1, CDX2, MMP9, FOXO1, CXCL12, SHH, PTGIS, S1PR1, GATA6, ATG7, GATA4, LOX, ADGRB1, TWIST1, PITX2, C5AR1, LBX1, PTPRM, ROCK1, NKX2-6, PDPN, FGF20, CFC1, PROX1, HES1, MYO18B, HIF1A, CD59A, DLL4, SIX1, TFAP2B, DSP, TRP73, PRDM1, NFE2L2, TNFAIP2, HOXA13, WARS2, BICC1, ESM1, GREM1, EPHB4, EPHB1, SEMA5A, TCF21, HOXA1, FBXW8, HOXA3, HOXA7, NKX2-5, FN1, COL18A1, SASH1, EPAS1, MAP2K4, PTPN14, SMA…	880	1062	17911	2.29982	3.95694e-14	5.7347e-16	1.09864e-14
GOTERM_BP_FAT	GO:0072358~cardiovascular system development	120	10.7623	5.56689e-18	DLC1, MYOD1, CDX2, MMP9, FOXO1, CXCL12, SHH, PTGIS, S1PR1, GATA6, ATG7, GATA4, LOX, ADGRB1, TWIST1, PITX2, C5AR1, LBX1, PTPRM, ROCK1, NKX2-6, PDPN, FGF20, CFC1, PROX1, HES1, MYO18B, HIF1A, CD59A, DLL4, SIX1, TFAP2B, DSP, TRP73, PRDM1, NFE2L2, TNFAIP2, HOXA13, WARS2, BICC1, ESM1, GREM1, EPHB4, EPHB1, SEMA5A, TCF21, HOXA1, FBXW8, HOXA3, HOXA7, NKX2-5, FN1, COL18A1, SASH1, EPAS1, MAP2K4, PTPN14, SMA…	880	1062	17911	2.29982	3.95694e-14	5.7347e-16	1.09864e-14
GOTERM_BP_FAT	GO:0001944~vasculature development	87	7.80269	3.34608e-16	FGF8, CDX2, MMP9, TBX20, FOXO1, GLI3, CXCL12, SHH, S1PR1, PTGIS, OSR1, GATA6, GATA4, SOX18, LOX, SOX17, NR2F2, ADGRB1, LOXL1, PITX2, PTPRM, C5AR1, ROCK1, ANP32B, PDPN, LEF1, CFC1, PROX1, HES1, MYO18B, HIF1A, ADM, BTG1, CD59A, DLL4, SIX1, TFAP2B, FOXC2, FOXC1, PRDM1, NFE2L2, TNFAIP2, SGCB, ALOX12, HOXA13, WARS2, ESM1, GREM1, EPHB4, EPHB1, SEMA5A, TNFRSF1A, ALDH1A2, HOXA1, TCF21, FBXW8, HOXA3, HAND…	880	677	17911	2.61558	2.36744e-12	3.19744e-14	6.55032e-13
GOTERM_BP_FAT	GO:0001568~blood vessel development	83	7.44395	1.10407e-15	FGF8, CDX2, MMP9, TBX20, FOXO1, GLI3, CXCL12, SHH, S1PR1, PTGIS, OSR1, GATA6, GATA4, SOX18, LOX, SOX17, NR2F2, ADGRB1, LOXL1, PITX2, PTPRM, C5AR1, ROCK1, LEF1, CFC1, PROX1, HES1, MYO18B, HIF1A, ADM, BTG1, CD59A, DLL4, SIX1, TFAP2B, FOXC2, FOXC1, PRDM1, NFE2L2, TNFAIP2, ALOX12, HOXA13, WARS2, ESM1, GREM1, EPHB4, EPHB1, SEMA5A, TNFRSF1A, HOXA1, ALDH1A2, TCF21, FBXW8, HOXA3, HAND1, LRG1, PTK2B, HOXA…	880	641	17911	2.63546	7.89147e-12	1.03806e-13	2.18714e-12
GOTERM_BP_FAT	GO:0048514~blood vessel morphogenesis	71	6.36771	8.24603e-14	FGF8, MMP9, TBX20, CXCL12, SHH, S1PR1, PTGIS, GATA6, GATA4, SOX18, SOX17, NR2F2, ADGRB1, PITX2, PTPRM, C5AR1, ROCK1, LEF1, PROX1, HES1, MYO18B, HIF1A, ADM, BTG1, CD59A, DLL4, SIX1, TFAP2B, FOXC2, FOXC1, NFE2L2, PRDM1, TNFAIP2, ALOX12, HOXA13, WARS2, ESM1, GREM1, EPHB4, EPHB1, SEMA5A, HOXA1, TCF21, TNFRSF1A, HOXA3, HAND1, LRG1, PTK2B, HOXA7, GBX2, PLCD3, PLCD1, COL8A2, NKX2-5, FN1, EPO, COL18A1, S…	880	540	17911	2.6761	5.86336e-10	6.44329e-12	1.62792e-10
GOTERM_BP_FAT	GO:0001525~angiogenesis	59	5.29148	8.8501e-12	FGF8, MMP9, TBX20, CXCL12, SHH, S1PR1, PTGIS, GATA6, GATA4, SOX18, SOX17, ADGRB1, PITX2, PTPRM, C5AR1, ROCK1, LEF1, HIF1A, ADM, CD59A, BTG1, DLL4, FOXC2, FOXC1, NFE2L2, TNFAIP2, ALOX12, ESM1, GREM1, EPHB4, EPHB1, SEMA5A, TCF21, TNFRSF1A, HOXA3, HAND1, LRG1, PTK2B, HOXA7, GBX2, PLCD3, PLCD1, COL8A2, EPO, FN1, COL18A1, SASH1, COL4A2, EPAS1, TBX4, TBX1, EPHA2, KDR, HOXB3, NOTCH3, BMPER, MEOX2, ITGA5…	880	444	17911	2.70462	6.29068e-08	5.56697e-10	1.74659e-08
GOTERM_BP_FAT	GO:1901342~regulation of vasculature development	31	2.78027	1.07138e-05	MMP9, GREM1, EPHB4, SEMA5A, TNFRSF1A, PTGIS, PTK2B, GATA6, LRG1, GATA4, ADGRB1, SASH1, COL4A2, C5AR1, PTPRM, ROCK1, EPHA2, KDR, HIF1A, MEOX2, ADM, ITGA5, BTG1, CD59A, DLL4, SULF1, FOXC2, FOXC1, NFE2L2, BMP7, ALOX12	880	258	17911	2.44556	0.0733269	0.000252135	0.0211418
Annotation Cluster 8	Enrichment Score: 12.445159932553537
Category	Term	Count	%	PValue	Genes	List Total	Pop Hits	Pop Total	Fold Enrichment	Bonferroni	Benjamini	FDR
GOTERM_BP_FAT	GO:0007399~nervous system development	226	20.2691	3.61691e-27	DLC1, EDN3, ADCY1, GLDN, FSTL4, LPAR3, HOXD10, SHH, BSX, S1PR1, NKX6-2, ADGRB1, FAM150B, S100A1, CHRNA3, PITX1, CDH23, PITX2, TWIST1, PHOX2A, PHOX2B, WNT10B, OPA1, C5AR1, PTPRM, NKX2-6, BARHL1, MDGA1, NKX2-9, GRIN2A, PROX1, HES1, SSTR4, CRHR1, PRDM8, HES5, HES3, ST14, PRDM1, EXT1, UNCX, IGF2BP1, RIMS1, EPHB1, OTP, SEMA5A, HESX1, CRMP1, LHX1, MIR183, NKX2-1, LHX5, RAP1GAP2, LAMB1, LHX8, NKX2-5, NK…	880	2261	17911	2.03444	2.5709e-23	1.5123e-24	7.13804e-24
GOTERM_BP_FAT	GO:0048468~cell development	223	20	1.59082e-25	EDN3, ADCY1, GLDN, FSTL4, LPAR3, HOXD10, SHH, HOXD11, FLI1, KDF1, NKX6-2, FAM150B, CHRNA3, CDH23, PITX2, TWIST1, PHOX2B, WNT10B, OPA1, PTPRM, ROCK1, NKX2-6, NKX2-9, PROX1, HES1, PRDM8, MYO18B, KRT19, CCR6, RCC2, HES5, HES3, ST14, PRDM1, EXT1, HOXA13, HOXA11, RIMS1, EPHB1, OTP, SEMA5A, CRMP1, LHX1, MIR183, NKX2-1, RAP1GAP2, LAMB1, LHX8, NKX2-5, NKX2-2, COL18A1, BMP3, MAP2K4, SMAD3, EN1, EN2, EPHA2…	880	2278	17911	1.99245	1.13075e-21	4.18797e-23	3.1395e-22
GOTERM_BP_FAT	GO:2000026~regulation of multicellular organismal development	193	17.3094	5.24714e-24	MYOD1, CDX2, LTBP3, MMP9, NELL1, STAT5B, HOXD13, FSTL4, LPAR3, ITPKB, ITPKA, CXCL12, SHH, TESPA1, HOXD11, ZIC2, WNT1, PTGIS, CDKN2A, S1PR1, KDF1, GATA6, NKX6-2, ATG7, GATA4, IL15RA, OLIG2, FAM150B, ADGRB1, CHRNA3, TWIST1, RBFOX1, PHOX2B, RET, WNT10B, OPA1, PTPRM, C5AR1, LBX1, ROCK1, MDGA1, SIX3, SIX2, FGF20, PROX1, ASCL2, PTHLH, HES1, RETN, CCR6, HIF1A, SKOR2, HES5, CD59A, DLL4, HES3, SIX1, RELN,…	880	1888	17911	2.08062	3.72967e-20	8.88017e-22	1.03553e-20
GOTERM_BP_FAT	GO:0022008~neurogenesis	173	15.5157	6.83637e-23	EDN3, NRTN, ADCY1, GLDN, FSTL4, LPAR3, ITPKA, CXCL12, HOXD10, SHH, ZIC2, WNT1, HOXC8, S1PR1, OLIG3, NKX6-2, ATG7, GALR2, IL15RA, OLIG2, FAM150B, CHRNA3, CHAT, CDH23, PITX2, TWIST1, PHOX2A, PHOX2B, RET, WNT10B, OPA1, LBX1, PTPRM, BARHL1, MDGA1, NKX2-9, SIX3, GRIN2A, FGF20, PROX1, HES1, ASCL2, PRDM8, SKOR2, HIF1A, HES5, HES3, DLL4, SIX1, RELN, TRP73, PRDM1, NFE2L2, TFAP2C, EXT1, SMARCA1, UNCX, NGF,…	880	1638	17911	2.14966	4.85929e-19	1.03389e-20	1.34917e-19
GOTERM_BP_FAT	GO:0048699~generation of neurons	165	14.7982	7.59579e-23	EDN3, NRTN, ADCY1, GLDN, FSTL4, LPAR3, ITPKA, CXCL12, HOXD10, SHH, ZIC2, WNT1, HOXC8, S1PR1, OLIG3, NKX6-2, ATG7, GALR2, IL15RA, OLIG2, FAM150B, CHRNA3, CHAT, CDH23, PITX2, TWIST1, PHOX2A, PHOX2B, RET, WNT10B, OPA1, LBX1, PTPRM, MDGA1, NKX2-9, BARHL1, SIX3, FGF20, PROX1, HES1, ASCL2, PRDM8, SKOR2, HIF1A, HES5, HES3, DLL4, SIX1, RELN, TRP73, PRDM1, NFE2L2, TFAP2C, EXT1, SMARCA1, UNCX, NGF, FUOM, F…	880	1526	17911	2.20073	5.39908e-19	1.12481e-20	1.49904e-19
GOTERM_BP_FAT	GO:0030182~neuron differentiation	153	13.722	3.22143e-22	EDN3, NRTN, ADCY1, GLDN, FSTL4, LPAR3, ITPKA, CXCL12, HOXD10, SHH, ZIC2, WNT1, HOXC8, S1PR1, OLIG3, ATG7, NKX6-2, GALR2, IL15RA, OLIG2, FAM150B, CHAT, CHRNA3, CDH23, PITX2, PHOX2A, PHOX2B, RET, WNT10B, OPA1, LBX1, PTPRM, NKX2-9, SIX3, FGF20, PROX1, HES1, PRDM8, SKOR2, HIF1A, HES5, HES3, DLL4, SIX1, RELN, TRP73, PRDM1, TFAP2C, NFE2L2, EXT1, SMARCA1, UNCX, NGF, FUOM, FGFR3, RIMS1, EPHB1, OTP, SEMA5…	880	1379	17911	2.25821	2.28979e-18	4.40344e-20	6.35754e-19
GOTERM_BP_FAT	GO:0007417~central nervous system development	120	10.7623	3.70758e-21	DLC1, SEPT4, HMX2, PDX1, ZIC1, CXCL12, HOXD10, SHH, ZIC2, BSX, WNT1, S1PR1, OLIG3, ATG7, NKX6-2, OLIG2, PITX1, S100A1, PITX2, PHOX2A, PHOX2B, C5AR1, LBX1, NKX2-6, MDGA1, BARHL1, SIX3, PROX1, CRHR1, SSTR4, PRDM8, HES1, HIF1A, SKOR2, HES5, DLL4, HES3, SIX1, TFAP2D, RELN, TRP73, TFAP2C, EXT1, SMARCA1, HMX3, UNCX, SLC38A3, FGFR3, IGF2BP1, EPHB1, OTP, SEMA5A, HESX1, HOXA1, HOXA2, LHX1, LHX5, NKX2-1, L…	880	969	17911	2.52055	2.63535e-17	4.62342e-19	7.31697e-18
GOTERM_BP_FAT	GO:0045595~regulation of cell differentiation	172	15.426	3.3399e-18	MYOD1, EDN3, CDX2, LTBP3, LMO3, NELL1, STAT5B, FOXO1, FSTL4, LPAR3, ITPKB, DLK2, ITPKA, CXCL12, SHH, TESPA1, HOXD11, WNT1, KDF1, CDKN2A, GATA6, NKX6-2, HOXC4, ATG7, GATA4, IL15RA, OLIG2, FAM150B, CHRNA3, TWIST1, RBFOX1, PHOX2B, RET, WNT10B, OPA1, LBX1, ROCK1, SIX3, SIX2, FGF20, PROX1, HES1, ASCL2, PTHLH, CCR6, SKOR2, HIF1A, RCC2, HES5, AAMDC, HES3, DLL4, SIX1, TFAP2B, RELN, TRP73, PRDM1, NFE2L2, …	880	1802	17911	1.94272	2.374e-14	3.59697e-16	6.59134e-15
GOTERM_BP_FAT	GO:0051240~positive regulation of multicellular organismal process	158	14.1704	3.95214e-18	MYOD1, EDN3, ZC3HAV1, LTBP3, NELL1, MMP9, F2RL1, STAT5B, LPAR3, ITPKB, ITPKA, CXCL12, SHH, TESPA1, HOXD11, ZIC2, WNT1, PTGIS, CDKN2A, GATA6, NKX6-2, ATG7, HOXC4, GATA4, IL15RA, OLIG2, ADGRB1, FAM150B, TWIST1, PHOX2B, ICOSL, RET, WNT10B, OPA1, C5AR1, PTPRM, PDPN, PROX1, HES1, RETN, CD38, CCR6, HIF1A, SIX1, RELN, TRP73, PRDM1, NFE2L2, NGF, CCL3, FGFR3, HOXA11, GREM1, EPHB4, RIMS1, PEX5L, EPHB1, ADA…	880	1596	17911	2.01494	2.80918e-14	4.19281e-16	7.79961e-15
GOTERM_BP_FAT	GO:0051094~positive regulation of developmental process	134	12.0179	4.40935e-18	MYOD1, MMP9, NELL1, STAT5B, LPAR3, ITPKB, ITPKA, CXCL12, TESPA1, SHH, HOXD11, ZIC2, WNT1, PTGIS, KDF1, CDKN2A, GATA6, HOXC4, NKX6-2, GATA4, IL15RA, OLIG2, FAM150B, ADGRB1, TWIST1, PHOX2B, RET, WNT10B, OPA1, C5AR1, PROX1, HES1, RETN, HIF1A, SIX1, RELN, TRP73, PRDM1, NFE2L2, NEK5, SEPT9, NGF, CCL3, FGFR3, HOXA11, GREM1, EPHB4, RIMS1, EPHB1, ADA, OTP, SEMA5A, FBXW8, LHX1, TEAD4, LHX5, ADRA2C, NKX2-5…	880	1252	17911	2.1784	3.13417e-14	4.60907e-16	8.70193e-15
GOTERM_BP_FAT	GO:0060284~regulation of cell development	105	9.41704	2.59145e-13	MYOD1, LPAR3, FSTL4, CXCL12, ITPKA, SHH, HOXD11, ATG7, HOXC4, NKX6-2, IL15RA, OLIG2, FAM150B, CHRNA3, TWIST1, PHOX2B, RET, LBX1, OPA1, ROCK1, SIX3, FGF20, PROX1, ASCL2, HES1, HIF1A, SKOR2, HES5, RCC2, DLL4, HES3, SIX1, RELN, TRP73, NFE2L2, NGF, FUOM, FGFR3, HOXA11, GREM1, RIMS1, OTP, SEMA5A, HOXA2, FBXW8, CRMP1, NKX2-1, ADRA2C, RAP1GAP2, NKX2-5, NKX2-2, FN1, CPNE9, BHLHE23, GSX2, FOXA1, SMAD3, NE…	880	1006	17911	2.12436	1.84187e-09	2.00203e-11	5.11391e-10
GOTERM_BP_FAT	GO:0045597~positive regulation of cell differentiation	102	9.14798	7.73671e-13	MYOD1, EDN3, CDX2, LMO3, LTBP3, NELL1, STAT5B, LPAR3, ITPKB, CXCL12, ITPKA, TESPA1, SHH, HOXD11, KDF1, GATA6, HOXC4, NKX6-2, GATA4, IL15RA, OLIG2, FAM150B, TWIST1, PHOX2B, WNT10B, RET, OPA1, PROX1, HES1, HIF1A, AAMDC, RELN, NFE2L2, PRDM1, TRP73, NEK5, NGF, CCL3, FGFR3, HOXA11, GREM1, RIMS1, ADA, OTP, SEMA5A, FBXW8, LHX1, ADRA2C, NKX2-5, RUNX2, NKX2-2, FN1, CPNE9, GSX2, FOXA1, SMAD3, NEUROG2, ITGA…	880	981	17911	2.11626	5.49956e-09	5.66965e-11	1.52693e-09
GOTERM_BP_FAT	GO:0051960~regulation of nervous system development	92	8.25112	1.15162e-10	NRG3, FOXA2, H2-D1, DMRTA2, FSTL4, LPAR3, GLI3, ITPKA, CXCL12, SHH, FERD3L, SEMA3F, NKX6-2, IL15RA, POU4F1, OLIG2, FAM150B, ADGRB1, CHRNA3, H2-K1, PHOX2B, RET, OPA1, LBX1, PTGER3, MDGA1, SDK1, SIX3, PRKCH, FGF20, PROX1, SLIT3, ASCL2, HES1, HIF1A, SKOR2, HES5, DLL4, HES3, SIX1, MYRF, RELN, TRP73, NFE2L2, CUX2, NGF, FUOM, IRX3, FGFR3, OXT, RIMS1, EPHB1, OTP, SEMA5A, HOXA2, FBXW8, LHX1, CRMP1, PTK2B…	880	922	17911	2.03093	8.1857e-07	6.20129e-09	2.27274e-07
GOTERM_BP_FAT	GO:0050767~regulation of neurogenesis	84	7.53363	2.99401e-10	NRG3, FOXA2, H2-D1, DMRTA2, LPAR3, FSTL4, GLI3, ITPKA, CXCL12, SHH, FERD3L, SEMA3F, NKX6-2, IL15RA, POU4F1, OLIG2, FAM150B, CHRNA3, H2-K1, PHOX2B, RET, OPA1, PTGER3, LBX1, SDK1, SIX3, PRKCH, FGF20, PROX1, SLIT3, ASCL2, HES1, HIF1A, SKOR2, HES5, DLL4, HES3, SIX1, RELN, TRP73, NFE2L2, CUX2, NGF, FUOM, IRX3, FGFR3, RIMS1, OTP, SEMA5A, HOXA2, FBXW8, CRMP1, PTK2B, CAMK2B, ADRA2C, GFI1, RAP1GAP2, TLX2,…	880	824	17911	2.07486	2.12814e-06	1.49869e-08	5.90873e-07
GOTERM_BP_FAT	GO:0048666~neuron development	99	8.87892	3.64497e-09	ADCY1, NRTN, GLDN, FSTL4, LPAR3, CXCL12, ITPKA, SHH, HOXD10, ZIC2, ATG7, GALR2, IL15RA, FAM150B, CHAT, CHRNA3, CDH23, PHOX2B, RET, OPA1, PTPRM, NKX2-9, HES1, PRDM8, SKOR2, HES5, RELN, NFE2L2, PRDM1, TRP73, EXT1, NGF, FGFR3, RIMS1, EPHB1, SEMA5A, HOXA1, HOXA2, FBXW8, LHX1, CRMP1, MIR183, NKX2-1, RAP1GAP2, LAMB1, LHX8, FN1, CPNE9, UCN, BHLHE23, NEUROG2, ITGA3, EN1, NEUROG3, EN2, KDR, FEZF1, SALL3, …	880	1092	17911	1.84523	2.59081e-05	1.54217e-07	7.19342e-06
GOTERM_BP_FAT	GO:0045664~regulation of neuron differentiation	68	6.09865	4.28414e-08	FOXA2, H2-D1, LPAR3, FSTL4, GLI3, CXCL12, ITPKA, SHH, SEMA3F, IL15RA, OLIG2, FAM150B, CHRNA3, H2-K1, PHOX2B, RET, OPA1, PTGER3, LBX1, SIX3, SDK1, FGF20, PROX1, SLIT3, HES1, SKOR2, HES5, HES3, SIX1, RELN, TRP73, NFE2L2, CUX2, NGF, FUOM, IRX3, RIMS1, SEMA5A, HOXA2, FBXW8, CRMP1, PTK2B, ADRA2C, CAMK2B, GFI1, RAP1GAP2, TLX2, NKX2-5, NKX2-2, FN1, EPO, CPNE9, SIX3OS1, FOXA1, NEUROG2, ITGA3, NEUROG3, FE…	880	681	17911	2.03235	0.00030447	1.55365e-06	8.45482e-05
GOTERM_BP_FAT	GO:0010720~positive regulation of cell development	60	5.38117	2.15255e-07	MYOD1, FOXA2, CLDN5, LPAR3, DMRTA2, CXCL12, ITPKA, GLI3, SHH, HOXD11, HOXC4, NKX6-2, OLIG2, FAM150B, ALX1, TWIST1, PHOX2B, RET, OPA1, PRKCH, LEF1, PROX1, HES1, HIF1A, RELN, TRP73, NFE2L2, CUX2, NGF, IRX3, HOXA11, GPR68, RIMS1, OTP, SEMA5A, FBXW8, PTK2B, ADRA2C, CAMK2B, NKX2-5, NKX2-2, EPO, FN1, CPNE9, GSX2, FOXA1, SMAD3, NEUROG2, ITGA3, NEUROG3, KDR, FEZF1, PLK5, FEZF2, NBL1, HEYL, NEUROD2, NEURO…	880	595	17911	2.05244	0.00152886	6.95467e-06	0.000424809
GOTERM_BP_FAT	GO:0051962~positive regulation of nervous system development	56	5.02242	7.12636e-07	FOXA2, LPAR3, DMRTA2, CXCL12, ITPKA, GLI3, SHH, NKX6-2, OLIG2, ADGRB1, FAM150B, PHOX2B, RET, OPA1, PRKCH, PROX1, HES1, HIF1A, MYRF, RELN, TRP73, NFE2L2, CUX2, NGF, IRX3, OXT, RIMS1, EPHB1, OTP, SEMA5A, FBXW8, LHX1, PTK2B, LHX5, ADRA2C, CAMK2B, NKX2-5, NKX2-2, EPO, FN1, CPNE9, GSX2, FOXA1, NEUROG2, ITGA3, NEUROG3, KDR, FEZF1, PLK5, FEZF2, NBL1, HEYL, NEUROD2, NEUROD1, BMP7, REG1	880	559	17911	2.03898	0.00505261	2.14634e-05	0.00140639
GOTERM_BP_FAT	GO:0050769~positive regulation of neurogenesis	50	4.4843	1.82108e-06	FOXA2, LPAR3, DMRTA2, CXCL12, ITPKA, GLI3, SHH, NKX6-2, OLIG2, FAM150B, PHOX2B, RET, OPA1, PRKCH, PROX1, HES1, HIF1A, RELN, NFE2L2, CUX2, TRP73, NGF, IRX3, RIMS1, OTP, SEMA5A, FBXW8, PTK2B, ADRA2C, CAMK2B, NKX2-5, NKX2-2, EPO, FN1, CPNE9, GSX2, FOXA1, NEUROG2, ITGA3, NEUROG3, KDR, FEZF1, PLK5, FEZF2, NBL1, HEYL, NEUROD2, NEUROD1, BMP7, REG1	880	490	17911	2.07688	0.0128609	4.99766e-05	0.00359388
GOTERM_BP_FAT	GO:0031175~neuron projection development	78	6.99552	2.98479e-06	FGF8, NRTN, ADCY1, H2-D1, LPAR3, FSTL4, CXCL12, ITPKA, GLI3, SHH, ZIC2, EFHD1, ATG7, SEMA3F, GALR2, POU4F2, IL15RA, POU4F1, FOXB1, FAM150B, CHRNA3, CHAT, H2-K1, PHOX2B, RET, PTPRM, OPA1, NKX2-9, OTX2, SDK1, SLIT3, PRDM8, HES1, SKOR2, ADM, RELN, NFE2L2, CUX2, EXT1, NGF, FGFR3, RTN4RL1, RIMS1, EPHB1, LRRC38, SEMA5A, PRDM12, HOXA1, HOXA2, NPTX1, FBXW8, LHX1, CRMP1, PTK2B, GBX2, GBX1, NKX2-1, CAMK2B,…	880	921	17911	1.72374	0.0209925	7.77111e-05	0.00589038
GOTERM_BP_FAT	GO:0031344~regulation of cell projection organization	57	5.11211	5.06859e-05	FAM110C, F2RL1, H2-D1, LPAR3, FSTL4, CXCL12, ITPKA, WNT1, SEMA3F, IL15RA, FAM150B, CHRNA3, H2-K1, ICAM1, PLD1, RET, OPA1, MYO3A, SDK1, PRKCD, SLIT3, HES1, SKOR2, RCC2, RELN, NFE2L2, CUX2, SEPT9, NGF, RIMS1, ESPN, SEMA5A, EZR, CDC42EP1, FBXW8, PTK2B, CRMP1, CAMK2B, GFI1, RAP1GAP2, CDC42EP3, TLX2, EPO, FN1, CPNE9, FSCN1, ITGA3, NEUROG3, EPHA2, PLK5, FEZF2, MYO10, PROM2, WRAP73, BMP7, ARAP1, REG1	880	662	17911	1.75248	0.302522	0.00098122	0.099982
GOTERM_BP_FAT	GO:0045666~positive regulation of neuron differentiation	39	3.49776	5.13271e-05	IRX3, FOXA2, LPAR3, CXCL12, RIMS1, ITPKA, SHH, SEMA5A, FBXW8, PTK2B, ADRA2C, CAMK2B, FAM150B, NKX2-5, NKX2-2, EPO, FN1, PHOX2B, CPNE9, RET, OPA1, FOXA1, ITGA3, NEUROG2, NEUROG3, PROX1, FEZF1, PLK5, NBL1, FEZF2, HEYL, NEUROD2, NEUROD1, RELN, CUX2, NFE2L2, BMP7, REG1, NGF	880	392	17911	2.02496	0.305694	0.00098292	0.101246
GOTERM_BP_FAT	GO:0031346~positive regulation of cell projection organization	33	2.95964	0.00330036	F2RL1, LPAR3, CXCL12, ITPKA, RIMS1, ESPN, SEMA5A, WNT1, CDC42EP1, FBXW8, PTK2B, CAMK2B, FAM150B, CDC42EP3, FN1, EPO, CPNE9, RET, OPA1, MYO3A, FSCN1, ITGA3, PLK5, PROM2, WRAP73, RELN, CUX2, NFE2L2, BMP7, ARAP1, REG1, NGF, SEPT9	880	391	17911	1.71781	1	0.0383433	6.31583
Annotation Cluster 9	Enrichment Score: 12.180710394736815
Category	Term	Count	%	PValue	Genes	List Total	Pop Hits	Pop Total	Fold Enrichment	Bonferroni	Benjamini	FDR
GOTERM_BP_FAT	GO:0048704~embryonic skeletal system morphogenesis	37	3.31839	2.24229e-21	DLX1AS, HOXA11, PAX5, GLI3, HOXD10, HOXD11, HOXA1, HOXA2, HOXC9, HOXA3, OSR1, LHX1, HOXA6, HOXA7, ALX4, ALX3, RUNX2, ALX1, TWIST1, MDFI, TBX15, GSC, SMAD3, SIX2, TBX1, HOXB3, HOXB2, HOXC11, HOXB7, HOXB8, HOXB5, HOXD4, HOXB6, SIX1, WNT9B, FOXC2, BMP7	880	105	17911	7.17215	1.59382e-17	2.84611e-19	4.4252e-18
GOTERM_BP_FAT	GO:1904888~cranial skeletal system development	19	1.70404	9.76226e-10	TBX15, DLX1AS, SIX2, PAX5, SMAD3, TBX1, GLI3, MSX2, HOXA1, HOXA2, LHX1, SIX1, WNT9B, FOXE1, FOXC2, RUNX2, ALX3, FGF4, TWIST1	880	64	17911	6.04242	6.93899e-06	4.50586e-08	1.9266e-06
GOTERM_BP_FAT	GO:0048701~embryonic cranial skeleton morphogenesis	15	1.34529	1.31107e-07	HOXA1, HOXA2, TBX15, DLX1AS, LHX1, SIX1, WNT9B, SIX2, PAX5, FOXC2, SMAD3, TBX1, ALX3, RUNX2, TWIST1	880	52	17911	5.87118	0.000931476	4.39579e-06	0.000258742
Annotation Cluster 10	Enrichment Score: 11.31010513521342
Category	Term	Count	%	PValue	Genes	List Total	Pop Hits	Pop Total	Fold Enrichment	Bonferroni	Benjamini	FDR
GOTERM_BP_FAT	GO:0048736~appendage development	42	3.76682	2.29767e-15	FGF8, HOXA13, HOXA11, HOXD12, ITGB4, HOXD13, GREM1, GLI3, HOXD10, SHH, HOXD11, MSX2, ALDH1A2, KDF1, OSR1, HOXA10, HOXA9, NR2F2, ALX4, ALX3, RUNX2, PITX1, ALX1, PITX2, TWIST1, FGF4, RAX, LMX1B, TBX5, TBX4, LEF1, EN1, SALL3, HOXC10, HOXC11, SALL4, MEOX2, DLX6, HOXC13, SULF1, TFAP2B, BMP7	880	197	17911	4.33931	1.65721e-11	2.09721e-13	4.59632e-12
GOTERM_BP_FAT	GO:0060173~limb development	42	3.76682	2.29767e-15	FGF8, HOXA13, HOXA11, HOXD12, ITGB4, HOXD13, GREM1, GLI3, HOXD10, SHH, HOXD11, MSX2, ALDH1A2, KDF1, OSR1, HOXA10, HOXA9, NR2F2, ALX4, ALX3, RUNX2, PITX1, ALX1, PITX2, TWIST1, FGF4, RAX, LMX1B, TBX5, TBX4, LEF1, EN1, SALL3, HOXC10, HOXC11, SALL4, MEOX2, DLX6, HOXC13, SULF1, TFAP2B, BMP7	880	197	17911	4.33931	1.65721e-11	2.09721e-13	4.59632e-12
GOTERM_BP_FAT	GO:0030326~embryonic limb morphogenesis	33	2.95964	4.09664e-13	FGF8, HOXA13, HOXA11, HOXD12, HOXD13, GREM1, GLI3, HOXD10, SHH, HOXD11, MSX2, ALDH1A2, OSR1, HOXA10, HOXA9, ALX4, RUNX2, ALX3, PITX1, ALX1, TWIST1, FGF4, PITX2, LMX1B, TBX5, TBX4, LEF1, EN1, HOXC10, HOXC11, SALL4, DLX6, BMP7	880	144	17911	4.66432	2.91195e-09	3.09782e-11	8.08498e-10
GOTERM_BP_FAT	GO:0035113~embryonic appendage morphogenesis	33	2.95964	4.09664e-13	FGF8, HOXA13, HOXA11, HOXD12, HOXD13, GREM1, GLI3, HOXD10, SHH, HOXD11, MSX2, ALDH1A2, OSR1, HOXA10, HOXA9, ALX4, RUNX2, ALX3, PITX1, ALX1, TWIST1, FGF4, PITX2, LMX1B, TBX5, TBX4, LEF1, EN1, HOXC10, HOXC11, SALL4, DLX6, BMP7	880	144	17911	4.66432	2.91195e-09	3.09782e-11	8.08498e-10
GOTERM_BP_FAT	GO:0035107~appendage morphogenesis	36	3.2287	7.38888e-13	FGF8, HOXA13, HOXA11, HOXD12, HOXD13, GREM1, GLI3, HOXD10, SHH, HOXD11, MSX2, ALDH1A2, OSR1, HOXA10, HOXA9, ALX4, RUNX2, ALX3, PITX1, ALX1, TWIST1, FGF4, PITX2, LMX1B, TBX5, TBX4, LEF1, EN1, SALL3, HOXC10, HOXC11, SALL4, DLX6, SULF1, TFAP2B, BMP7	880	174	17911	4.21105	5.25177e-09	5.47059e-11	1.45814e-09
GOTERM_BP_FAT	GO:0035108~limb morphogenesis	36	3.2287	7.38888e-13	FGF8, HOXA13, HOXA11, HOXD12, HOXD13, GREM1, GLI3, HOXD10, SHH, HOXD11, MSX2, ALDH1A2, OSR1, HOXA10, HOXA9, ALX4, RUNX2, ALX3, PITX1, ALX1, TWIST1, FGF4, PITX2, LMX1B, TBX5, TBX4, LEF1, EN1, SALL3, HOXC10, HOXC11, SALL4, DLX6, SULF1, TFAP2B, BMP7	880	174	17911	4.21105	5.25177e-09	5.47059e-11	1.45814e-09
GOTERM_BP_FAT	GO:0035136~forelimb morphogenesis	17	1.52466	2.45098e-10	HOXA13, HOXA11, TBX5, EN1, HOXD10, SHH, HOXD11, MSX2, SALL3, ALDH1A2, OSR1, TFAP2B, HOXA9, ALX4, RUNX2, ALX3, TWIST1	880	46	17911	7.52191	1.74215e-06	1.25335e-08	4.83705e-07
GOTERM_BP_FAT	GO:0035115~embryonic forelimb morphogenesis	14	1.25561	7.08069e-09	HOXA13, HOXA11, TBX5, EN1, SHH, HOXD11, MSX2, ALDH1A2, OSR1, HOXA9, ALX4, RUNX2, ALX3, TWIST1	880	36	17911	7.91521	5.03283e-05	2.84348e-07	1.39739e-05
GOTERM_BP_FAT	GO:0035137~hindlimb morphogenesis	13	1.16592	1.92774e-06	MSX2, SALL3, FGF8, OSR1, TFAP2B, ALX4, ALX3, HOXD10, PITX1, SHH, FGF4, TWIST1, PITX2	880	47	17911	5.62967	0.0136089	5.22978e-05	0.00380436
Annotation Cluster 11	Enrichment Score: 10.786907385835601
Category	Term	Count	%	PValue	Genes	List Total	Pop Hits	Pop Total	Fold Enrichment	Bonferroni	Benjamini	FDR
GOTERM_BP_FAT	GO:0045165~cell fate commitment	66	5.91928	3.09477e-28	MYOD1, FGF8, FOXA2, DMRTA2, PAX3, GLI3, HOXD10, SHH, WNT1, OLIG3, GATA6, PAX7, NKX6-2, GATA4, SOX18, POU4F1, OLIG2, SOX17, NR2F2, PITX1, WNT10B, GSC, LBX1, OTX2, SIX2, PROX1, HOXC10, HES1, HES5, DLL4, SIX1, WNT9B, FOXC2, TFAP2C, PRDM1, FGFR3, HOXA13, ONECUT1, HOXA11, HOXA2, PRDM14, HAND1, TEAD4, GBX1, NKX2-1, GFI1, RUNX2, NKX2-5, TLX1, DBX1, NKX2-2, WNT8B, GSX2, EPAS1, GSX1, FOXA1, TBX1, NEUROG2,…	880	263	17911	5.1077	2.19976e-24	1.57126e-25	6.10758e-25
GOTERM_BP_FAT	GO:0048663~neuron fate commitment	30	2.69058	2.01961e-18	FOXA2, DMRTA2, PAX3, GLI3, HOXD10, SHH, WNT1, OLIG3, NKX6-2, PAX7, NKX2-1, GBX1, POU4F1, OLIG2, NKX2-2, DBX1, LBX1, GSX2, FOXA1, GSX1, OTX2, NOTCH3, HOXC10, HES1, FEZF2, DLX1, HES5, DLL4, SIX1, TFAP2C	880	79	17911	7.72914	1.43554e-14	2.24303e-16	3.98573e-15
GOTERM_BP_FAT	GO:0001708~cell fate specification	27	2.42152	3.76517e-14	HOXA13, FOXA2, HOXA11, DMRTA2, GLI3, HOXD10, SHH, PRDM14, OLIG3, NKX6-2, TEAD4, POU4F1, SOX18, SOX17, OLIG2, GFI1, NKX2-2, DBX1, GSC, LBX1, GSX2, FOXA1, OTX2, SIX2, TBX1, HOXC10, SIX1	880	87	17911	6.31658	2.67521e-10	3.07498e-12	7.42739e-11
GOTERM_BP_FAT	GO:0021510~spinal cord development	28	2.51121	3.63468e-12	TBX20, PAX3, ZIC1, GLI3, HOXD10, SHH, WNT1, OLIG3, LHX1, NKX6-2, BAG3, PAX7, GBX1, LHX5, OLIG2, FOXB1, NKX2-2, DBX1, PHOX2A, LBX1, GSX2, GSX1, NEUROG3, HOXC10, HOXB8, DLL4, RELN, UNCX	880	112	17911	5.08835	2.58351e-08	2.41449e-10	7.17304e-09
GOTERM_BP_FAT	GO:0021515~cell differentiation in spinal cord	21	1.88341	6.90048e-12	PHOX2A, LBX1, GSX2, GSX1, TBX20, PAX3, GLI3, HOXD10, SHH, HOXC10, WNT1, OLIG3, LHX1, PAX7, DLL4, NKX6-2, GBX1, LHX5, OLIG2, DBX1, NKX2-2	880	62	17911	6.8939	4.90486e-08	4.41879e-10	1.36182e-08
GOTERM_BP_FAT	GO:0048665~neuron fate specification	15	1.34529	2.3579e-10	LBX1, FOXA2, GSX2, FOXA1, DMRTA2, GLI3, HOXD10, SHH, HOXC10, OLIG3, NKX6-2, SIX1, POU4F1, DBX1, NKX2-2	880	34	17911	8.97945	1.67599e-06	1.21449e-08	4.65336e-07
GOTERM_BP_FAT	GO:0021517~ventral spinal cord development	16	1.43498	5.03613e-08	PHOX2A, LBX1, TBX20, GLI3, SHH, HOXD10, HOXC10, OLIG3, LHX1, DLL4, NKX6-2, GBX1, RELN, OLIG2, DBX1, NKX2-2	880	56	17911	5.81526	0.000357904	1.78984e-06	9.93888e-05
GOTERM_BP_FAT	GO:0021516~dorsal spinal cord development	10	0.896861	1.63253e-07	WNT1, LBX1, GSX2, LHX1, HOXB8, PAX7, GSX1, LHX5, PAX3, UNCX	880	20	17911	10.1767	0.00115973	5.42243e-06	0.000322182
GOTERM_BP_FAT	GO:0021527~spinal cord association neuron differentiation	8	0.717489	1.69673e-06	WNT1, LBX1, GSX2, LHX1, PAX7, GSX1, LHX5, PAX3	880	14	17911	11.6305	0.0119879	4.74805e-05	0.00334847
GOTERM_BP_FAT	GO:0021522~spinal cord motor neuron differentiation	12	1.07623	3.94209e-06	HOXC10, PHOX2A, LBX1, OLIG3, NKX6-2, TBX20, GBX1, OLIG2, GLI3, NKX2-2, HOXD10, SHH	880	42	17911	5.81526	0.0276315	0.000100427	0.0077795
GOTERM_BP_FAT	GO:0021520~spinal cord motor neuron cell fate specification	5	0.44843	0.00288517	HOXC10, OLIG3, NKX6-2, GLI3, HOXD10	880	13	17911	7.82823	1	0.0342103	5.54263
Annotation Cluster 12	Enrichment Score: 10.433103113560785
Category	Term	Count	%	PValue	Genes	List Total	Pop Hits	Pop Total	Fold Enrichment	Bonferroni	Benjamini	FDR
GOTERM_BP_FAT	GO:0007423~sensory organ development	89	7.98206	2.31047e-20	FGF8, HMX2, USH1G, IGFBP7, ZIC1, GLI3, LGR5, SHH, WNT1, OSR1, FOXF2, POU4F2, KCNQ1, FGF3, TWIST1, CDH23, PITX2, H2-K1, PHOX2B, WNT10B, RET, PTPRM, RAX, GSC, MYO3A, ANP32B, NKX2-6, OTX2, SIX3, SDK1, LEF1, SIX2, SLC9A3R1, FGF20, SIX6, PROX1, HES1, HIF1A, HES5, HOXC13, DLL4, ADGRV1, GRM6, SIX1, TFAP2B, FOXC2, FOXC1, PRDM1, CRYBA2, HMX3, SHROOM2, IRX6, FGFR3, HOXA13, EPHB1, HESX1, HOXA1, ALDH1A2, HOX…	880	608	17911	2.97936	1.64228e-16	2.73714e-18	4.55976e-17
GOTERM_BP_FAT	GO:0043583~ear development	46	4.12556	5.81589e-15	FGF8, HMX2, SHROOM2, FGFR3, HOXA13, IGFBP7, USH1G, ZIC1, GLI3, LGR5, SHH, HESX1, WNT1, HOXA1, HOXA2, OSR1, GBX2, GFI1, KCNQ1, FGF3, OTOP1, CDH23, H2-K1, PHOX2B, GSC, ANP32B, MYO3A, OTX2, SIX2, TBX1, GJB6, SLC9A3R1, FGF20, PROX1, HES1, BMPER, CXCL14, HES5, DLX6, FREM2, ADGRV1, SIX1, NEUROD1, H2-T23, HMX3, TCF15	880	240	17911	3.90107	4.10356e-11	5.06595e-13	1.13909e-11
GOTERM_BP_FAT	GO:0090596~sensory organ morphogenesis	51	4.57399	1.36293e-14	HMX2, FGF8, USH1G, ZIC1, GLI3, SHH, WNT1, OSR1, FOXF2, FGF3, PITX2, CDH23, TWIST1, GSC, PTPRM, OTX2, SIX3, SDK1, SIX2, SLC9A3R1, PROX1, HIF1A, HOXC13, SIX1, TFAP2B, PRDM1, HMX3, IRX6, SHROOM2, FGFR3, EPHB1, HESX1, HOXA1, HOXA2, LHX1, MIR183, GBX2, GFI1, COL8A2, OTOP1, BHLHE23, TBX1, GJB6, VSX2, EPHA2, KDR, DIO3, DLX6, BMP7, FOXE3, GRK1	880	296	17911	3.50684	9.7065e-11	1.15552e-12	2.69451e-11
GOTERM_BP_FAT	GO:0048839~inner ear development	40	3.58744	7.21135e-13	FGF8, HMX2, FGFR3, HOXA13, IGFBP7, USH1G, ZIC1, GLI3, LGR5, SHH, HESX1, WNT1, HOXA1, GBX2, GFI1, KCNQ1, FGF3, CDH23, OTOP1, H2-K1, PHOX2B, ANP32B, MYO3A, OTX2, TBX1, GJB6, SLC9A3R1, FGF20, PROX1, HES1, BMPER, CXCL14, HES5, DLX6, FREM2, ADGRV1, SIX1, NEUROD1, H2-T23, HMX3	880	212	17911	3.84027	5.12551e-09	5.39527e-11	1.42308e-09
GOTERM_BP_FAT	GO:0001654~eye development	46	4.12556	2.5014e-07	IRX6, SHROOM2, FGFR3, GLI3, EPHB1, SHH, ALDH1A2, LHX1, MIR183, FOXF2, POU4F2, COL8A2, PITX2, TWIST1, RET, BHLHE23, PTPRM, RAX, LMX1B, OTX2, SDK1, SIX3, SMAD3, VSX2, PRPH2, PROX1, SIX6, EPHA2, KDR, SALL2, HIF1A, HES5, DIO3, DLL4, GRM6, TFAP2B, NEUROD1, FOXC2, FOXC1, PRDM1, MERTK, BMP7, CRYBA2, MAB21L2, FOXE3, GRK1	880	404	17911	2.31747	0.00177642	7.97304e-06	0.000493655
GOTERM_BP_FAT	GO:0042471~ear morphogenesis	23	2.06278	4.48955e-07	FGF8, HMX2, GSC, USH1G, OTX2, SIX2, TBX1, GJB6, SLC9A3R1, ZIC1, HESX1, HOXA1, WNT1, HOXA2, OSR1, DLX6, SIX1, GBX2, GFI1, FGF3, HMX3, OTOP1, CDH23	880	132	17911	3.54643	0.00318609	1.38746e-05	0.000886018
GOTERM_BP_FAT	GO:0043010~camera-type eye development	41	3.67713	9.26916e-07	IRX6, SHROOM2, FGFR3, GLI3, SHH, EPHB1, ALDH1A2, LHX1, FOXF2, MIR183, POU4F2, COL8A2, PITX2, TWIST1, RET, PTPRM, RAX, LMX1B, SDK1, SIX3, SMAD3, VSX2, PRPH2, PROX1, EPHA2, KDR, HIF1A, HES5, DIO3, DLL4, GRM6, TFAP2B, NEUROD1, FOXC2, FOXC1, MERTK, BMP7, CRYBA2, MAB21L2, FOXE3, GRK1	880	356	17911	2.34407	0.00656687	2.71129e-05	0.00182927
GOTERM_BP_FAT	GO:0042472~inner ear morphogenesis	18	1.61435	2.49425e-05	FGF8, HMX2, USH1G, OTX2, TBX1, SLC9A3R1, ZIC1, HESX1, HOXA1, WNT1, DLX6, SIX1, GBX2, GFI1, FGF3, HMX3, OTOP1, CDH23	880	110	17911	3.33056	0.162466	0.000519788	0.049213
Annotation Cluster 14	Enrichment Score: 10.270650777590557
Category	Term	Count	%	PValue	Genes	List Total	Pop Hits	Pop Total	Fold Enrichment	Bonferroni	Benjamini	FDR
GOTERM_BP_FAT	GO:0048565~digestive tract development	32	2.86996	2.83256e-12	CLDN18, FGFR3, CDX2, HOXA13, ITGB4, HOXD13, PDX1, GLI3, ADA, SHH, TCF21, ALDH1A2, GATA6, FOXF2, GATA4, SOX17, ALX4, NKX2-2, PITX2, NKX2-3, NKX2-6, SMAD3, SIX2, CFC1, FOXP4, SFRP5, HES1, HIF1A, FOXE1, PRDM1, TRP73, REG1	880	145	17911	4.49179	2.01335e-08	1.95471e-10	5.59002e-09
GOTERM_BP_FAT	GO:0055123~digestive system development	33	2.95964	8.39545e-12	CLDN18, FGFR3, CDX2, HOXA13, ITGB4, HOXD13, PDX1, GLI3, ADA, SHH, TCF21, ALDH1A2, BARX1, GATA6, FOXF2, GATA4, SOX17, ALX4, NKX2-2, PITX2, NKX2-3, NKX2-6, SMAD3, SIX2, CFC1, FOXP4, SFRP5, HES1, HIF1A, FOXE1, PRDM1, TRP73, REG1	880	160	17911	4.19789	5.96745e-08	5.32808e-10	1.65685e-08
GOTERM_BP_FAT	GO:0048546~digestive tract morphogenesis	17	1.52466	6.48373e-09	FGFR3, HOXA13, SIX2, HOXD13, SMAD3, CFC1, FOXP4, GLI3, SHH, SFRP5, TCF21, HIF1A, GATA4, TRP73, SOX17, NKX2-3, PITX2	880	56	17911	6.17871	4.60853e-05	2.64864e-07	1.27958e-05
Annotation Cluster 15	Enrichment Score: 9.567272111805785
Category	Term	Count	%	PValue	Genes	List Total	Pop Hits	Pop Total	Fold Enrichment	Bonferroni	Benjamini	FDR
GOTERM_BP_FAT	GO:0040011~locomotion	150	13.4529	7.52112e-17	DLC1, EDN3, NRTN, MMP9, FAM110C, F2RL1, STAT5B, CXCL12, SHH, ZIC2, S1PR1, OLIG3, CH25H, CYGB, MTUS1, PITX2, TWIST1, PHOX2B, RET, PLD1, C5AR1, PTPRM, ROCK1, BST2, PDPN, MDGA1, BARHL1, SIX3, GRIN2A, SIX2, PROX1, HES1, SSTR4, RETN, TNS3, CCR6, TXNDC2, HIF1A, RCC2, DLL4, ST14, SIX1, RIPK3, RELN, NFE2L2, EXT1, CCL3, ONECUT1, ITGB4, GREM1, EPHB4, EPHB1, ADA, SEMA5A, HOXA1, HOXA2, PRR5, CRMP1, LHX1, HOX…	880	1529	17911	1.99674	7.89147e-13	1.11022e-14	2.22045e-13
GOTERM_BP_FAT	GO:0051674~localization of cell	136	12.1973	5.28817e-16	DLC1, EDN3, NRTN, MMP9, FAM110C, F2RL1, STAT5B, CXCL12, SHH, S1PR1, OLIG3, CH25H, CYGB, MTUS1, PITX2, TWIST1, PHOX2B, RET, PLD1, C5AR1, PTPRM, ROCK1, BST2, PDPN, MDGA1, BARHL1, SIX3, SIX2, PROX1, HES1, SSTR4, RETN, TNS3, CCR6, TXNDC2, HIF1A, RCC2, DLL4, ST14, SIX1, RIPK3, RELN, NFE2L2, CCL3, ONECUT1, ITGB4, GREM1, EPHB4, EPHB1, ADA, SEMA5A, PRR5, LHX1, HOXA7, NKX2-1, LAMB1, PLTP, FN1, NKX2-3, COL…	880	1348	17911	2.05346	3.94573e-12	5.26246e-14	1.09912e-12
GOTERM_BP_FAT	GO:0048870~cell motility	136	12.1973	5.28817e-16	DLC1, EDN3, NRTN, MMP9, FAM110C, F2RL1, STAT5B, CXCL12, SHH, S1PR1, OLIG3, CH25H, CYGB, MTUS1, PITX2, TWIST1, PHOX2B, RET, PLD1, C5AR1, PTPRM, ROCK1, BST2, PDPN, MDGA1, BARHL1, SIX3, SIX2, PROX1, HES1, SSTR4, RETN, TNS3, CCR6, TXNDC2, HIF1A, RCC2, DLL4, ST14, SIX1, RIPK3, RELN, NFE2L2, CCL3, ONECUT1, ITGB4, GREM1, EPHB4, EPHB1, ADA, SEMA5A, PRR5, LHX1, HOXA7, NKX2-1, LAMB1, PLTP, FN1, NKX2-3, COL…	880	1348	17911	2.05346	3.94573e-12	5.26246e-14	1.09912e-12
GOTERM_BP_FAT	GO:0016477~cell migration	124	11.1211	2.18563e-15	DLC1, EDN3, NRTN, MMP9, FAM110C, F2RL1, STAT5B, CXCL12, SHH, S1PR1, OLIG3, CH25H, CYGB, MTUS1, TWIST1, PITX2, PHOX2B, RET, PLD1, C5AR1, PTPRM, ROCK1, BST2, PDPN, MDGA1, BARHL1, SIX3, SIX2, PROX1, SSTR4, HES1, RETN, TNS3, CCR6, HIF1A, RCC2, DLL4, ST14, SIX1, RIPK3, RELN, NFE2L2, CCL3, ONECUT1, ITGB4, GREM1, EPHB4, EPHB1, ADA, SEMA5A, PRR5, LHX1, HOXA7, NKX2-1, LAMB1, NKX2-3, FN1, COL18A1, SASH1, F…	880	1199	17911	2.10494	1.57829e-11	2.02394e-13	4.38538e-12
GOTERM_BP_FAT	GO:0006928~movement of cell or subcellular component	155	13.9013	7.28832e-14	DLC1, EDN3, NRTN, MMP9, FAM110C, F2RL1, STAT5B, CXCL12, SHH, ZIC2, S1PR1, OLIG3, CH25H, GATA4, CYGB, MTUS1, PITX2, TWIST1, PHOX2B, RET, PLD1, C5AR1, PTPRM, ROCK1, BST2, PDPN, MDGA1, BARHL1, SIX3, SIX2, PROX1, HES1, SSTR4, RETN, TNS3, CCR6, TXNDC2, HIF1A, RCC2, DLL4, ST14, SIX1, RIPK3, DSP, RELN, NFE2L2, EXT1, CCL3, ONECUT1, ITGB4, GREM1, EPHB4, EPHB1, ADA, SEMA5A, HOXA1, HOXA2, PRR5, CRMP1, LHX1,…	880	1724	17911	1.82992	5.1768e-10	5.75195e-12	1.43729e-10
GOTERM_BP_FAT	GO:0051270~regulation of cellular component movement	83	7.44395	2.41495e-09	DLC1, INSL3, EDN3, CLDN7, NRG3, FAM110C, MMP9, F2RL1, STAT5B, PAWR, CXCL12, SHH, SDC3, EPCAM, S1PR1, SEMA3F, GATA4, CYGB, NR2F2, MTUS1, TWIST1, FGF4, PITX2, ICAM1, ELP3, PLD1, RET, PTPRM, C5AR1, PTGER3, BST2, PDPN, CHST3, LEF1, SLC9A3R1, PROX1, RETN, HIF1A, CCR6, RCC2, DLL4, RIPK3, FOXC2, DSP, RELN, NFE2L2, ALOX12, CCL3, ONECUT1, TAC1, GREM1, ADA, SEMA5A, RNASE10, PRR5, PRDM14, PTK2B, HOXA7, NKX2…	880	846	17911	1.99685	1.71653e-05	1.04667e-07	4.76594e-06
GOTERM_BP_FAT	GO:0040012~regulation of locomotion	80	7.17489	6.01533e-09	DLC1, INSL3, EDN3, CLDN7, NRG3, FAM110C, MMP9, F2RL1, SNCA, PAWR, CXCL12, SHH, SDC3, EPCAM, S1PR1, SEMA3F, CYGB, NR2F2, MTUS1, TWIST1, FGF4, PITX2, ELP3, ICAM1, PLD1, RET, PTPRM, C5AR1, PTGER3, BST2, PDPN, LEF1, SLC9A3R1, PROX1, RETN, HIF1A, CCR6, RCC2, DLL4, RIPK3, FOXC2, RELN, NFE2L2, ALOX12, CCL3, ONECUT1, TAC1, GREM1, ADA, SEMA5A, RNASE10, PRR5, PRDM14, PTK2B, HOXA7, NKX2-1, LAMB1, FN1, COL18…	880	819	17911	1.98812	4.27561e-05	2.48587e-07	1.18714e-05
GOTERM_BP_FAT	GO:2000145~regulation of cell motility	77	6.90583	8.5301e-09	DLC1, INSL3, EDN3, CLDN7, NRG3, FAM110C, MMP9, F2RL1, PAWR, CXCL12, SHH, SDC3, EPCAM, S1PR1, SEMA3F, CYGB, NR2F2, MTUS1, TWIST1, FGF4, PITX2, ELP3, ICAM1, PLD1, RET, PTPRM, C5AR1, PTGER3, BST2, PDPN, LEF1, SLC9A3R1, PROX1, RETN, HIF1A, CCR6, RCC2, DLL4, RIPK3, FOXC2, RELN, NFE2L2, ALOX12, CCL3, ONECUT1, TAC1, GREM1, ADA, SEMA5A, RNASE10, PRR5, PRDM14, PTK2B, HOXA7, NKX2-1, LAMB1, FN1, COL18A1, SA…	880	782	17911	2.00411	6.06301e-05	3.40629e-07	1.68343e-05
GOTERM_BP_FAT	GO:0030334~regulation of cell migration	72	6.4574	5.08318e-08	DLC1, INSL3, EDN3, NRG3, FAM110C, MMP9, F2RL1, PAWR, CXCL12, SHH, SDC3, S1PR1, SEMA3F, CYGB, NR2F2, MTUS1, PITX2, FGF4, ELP3, ICAM1, PLD1, RET, PTPRM, C5AR1, PTGER3, BST2, PDPN, LEF1, SLC9A3R1, PROX1, RETN, HIF1A, CCR6, RCC2, DLL4, RIPK3, FOXC2, RELN, NFE2L2, ALOX12, CCL3, ONECUT1, TAC1, GREM1, ADA, SEMA5A, PRR5, PTK2B, HOXA7, NKX2-1, LAMB1, FN1, COL18A1, SASH1, GSX2, TBX5, SMAD3, ITGA3, DACH1, C…	880	742	17911	1.97499	0.000361247	1.79757e-06	0.000100317
GOTERM_BP_FAT	GO:0051272~positive regulation of cellular component movement	47	4.21525	7.50791e-06	EDN3, CLDN7, INSL3, CCL3, ONECUT1, FAM110C, MMP9, F2RL1, STAT5B, TAC1, PAWR, CXCL12, SEMA5A, EPCAM, PRR5, RNASE10, PRDM14, S1PR1, PTK2B, SEMA3F, LAMB1, FN1, TWIST1, COL18A1, SASH1, ELP3, ICAM1, PLD1, RET, PTGER3, C5AR1, PDPN, SMAD3, LEF1, CHST3, ITGA3, PROX1, KDR, RETN, HIF1A, CCR6, CXCL14, ITGA5, FOXC2, RELN, NFE2L2, ALOX12	880	472	17911	2.02672	0.0519674	0.000183373	0.0148159
GOTERM_BP_FAT	GO:2000147~positive regulation of cell motility	45	4.03587	1.9697e-05	EDN3, CLDN7, INSL3, CCL3, ONECUT1, FAM110C, MMP9, F2RL1, TAC1, PAWR, CXCL12, SEMA5A, EPCAM, PRR5, RNASE10, PRDM14, S1PR1, PTK2B, SEMA3F, LAMB1, FN1, TWIST1, COL18A1, SASH1, ELP3, ICAM1, PLD1, RET, PTGER3, C5AR1, PDPN, SMAD3, LEF1, ITGA3, PROX1, KDR, RETN, HIF1A, CCR6, CXCL14, ITGA5, FOXC2, RELN, NFE2L2, ALOX12	880	461	17911	1.98678	0.130648	0.000425465	0.0388652
GOTERM_BP_FAT	GO:0040017~positive regulation of locomotion	45	4.03587	3.80408e-05	EDN3, CLDN7, INSL3, CCL3, ONECUT1, FAM110C, MMP9, F2RL1, TAC1, PAWR, CXCL12, SEMA5A, EPCAM, PRR5, RNASE10, PRDM14, S1PR1, PTK2B, SEMA3F, LAMB1, FN1, TWIST1, COL18A1, SASH1, ELP3, ICAM1, PLD1, RET, PTGER3, C5AR1, PDPN, SMAD3, LEF1, ITGA3, PROX1, KDR, RETN, HIF1A, CCR6, CXCL14, ITGA5, FOXC2, RELN, NFE2L2, ALOX12	880	474	17911	1.93229	0.236925	0.000761398	0.0750475
GOTERM_BP_FAT	GO:0030335~positive regulation of cell migration	40	3.58744	0.000355582	EDN3, INSL3, CCL3, ONECUT1, MMP9, FAM110C, F2RL1, TAC1, PAWR, CXCL12, SEMA5A, PRR5, S1PR1, PTK2B, SEMA3F, LAMB1, FN1, COL18A1, SASH1, ICAM1, ELP3, PLD1, RET, PTGER3, C5AR1, PDPN, SMAD3, LEF1, ITGA3, PROX1, KDR, RETN, CCR6, HIF1A, CXCL14, ITGA5, FOXC2, RELN, NFE2L2, ALOX12	880	446	17911	1.82542	0.920175	0.00569013	0.699414
Annotation Cluster 16	Enrichment Score: 9.35851351136124
Category	Term	Count	%	PValue	Genes	List Total	Pop Hits	Pop Total	Fold Enrichment	Bonferroni	Benjamini	FDR
GOTERM_BP_FAT	GO:0060541~respiratory system development	44	3.94619	3.11191e-12	FGF8, FGFR3, FOXA2, LTBP3, GLI3, SHH, ADA, HESX1, TCF21, ALDH1A2, EIF4EBP1, GATA6, GATA4, NKX2-1, LOX, PITX2, SIM2, SREBF1, PHOX2B, EPAS1, PDPN, NKX2-9, TBX5, FOXA1, TBX4, LEF1, ITGA3, CFC1, FOXP4, PROX1, KDR, PTHLH, HES1, TNS3, E030019B13RIK, LAMA5, SIX1, HOPX, ESRP1, ESRP2, KLF2, EDA, ADAMTS2, IGFBP5	880	263	17911	3.40513	2.21198e-08	2.08677e-10	6.1415e-09
GOTERM_BP_FAT	GO:0030324~lung development	39	3.49776	4.74723e-11	FGF8, FGFR3, FOXA2, LTBP3, GLI3, SHH, ADA, TCF21, ALDH1A2, EIF4EBP1, GATA6, GATA4, NKX2-1, LOX, PITX2, SIM2, SREBF1, EPAS1, PDPN, NKX2-9, TBX5, FOXA1, TBX4, ITGA3, CFC1, FOXP4, PROX1, KDR, PTHLH, HES1, TNS3, E030019B13RIK, LAMA5, HOPX, ESRP1, ESRP2, KLF2, ADAMTS2, IGFBP5	880	231	17911	3.43629	3.37433e-07	2.69946e-09	9.36873e-08
GOTERM_BP_FAT	GO:0030323~respiratory tube development	39	3.49776	7.03194e-11	FGF8, FGFR3, FOXA2, LTBP3, GLI3, SHH, ADA, TCF21, ALDH1A2, EIF4EBP1, GATA6, GATA4, NKX2-1, LOX, PITX2, SIM2, SREBF1, EPAS1, PDPN, NKX2-9, TBX5, FOXA1, TBX4, ITGA3, CFC1, FOXP4, PROX1, KDR, PTHLH, HES1, TNS3, E030019B13RIK, LAMA5, HOPX, ESRP1, ESRP2, KLF2, ADAMTS2, IGFBP5	880	234	17911	3.39223	4.9983e-07	3.93567e-09	1.38777e-07
GOTERM_BP_FAT	GO:0048286~lung alveolus development	14	1.25561	3.54327e-06	FGFR3, LTBP3, PDPN, FOXA1, ADA, KDR, PTHLH, TNS3, TCF21, E030019B13RIK, GATA6, HOPX, NKX2-1, IGFBP5	880	58	17911	4.91289	0.0248711	9.1248e-05	0.00699247
Annotation Cluster 17	Enrichment Score: 9.305261232022051
Category	Term	Count	%	PValue	Genes	List Total	Pop Hits	Pop Total	Fold Enrichment	Bonferroni	Benjamini	FDR
GOTERM_BP_FAT	GO:2000026~regulation of multicellular organismal development	193	17.3094	5.24714e-24	MYOD1, CDX2, LTBP3, MMP9, NELL1, STAT5B, HOXD13, FSTL4, LPAR3, ITPKB, ITPKA, CXCL12, SHH, TESPA1, HOXD11, ZIC2, WNT1, PTGIS, CDKN2A, S1PR1, KDF1, GATA6, NKX6-2, ATG7, GATA4, IL15RA, OLIG2, FAM150B, ADGRB1, CHRNA3, TWIST1, RBFOX1, PHOX2B, RET, WNT10B, OPA1, PTPRM, C5AR1, LBX1, ROCK1, MDGA1, SIX3, SIX2, FGF20, PROX1, ASCL2, PTHLH, HES1, RETN, CCR6, HIF1A, SKOR2, HES5, CD59A, DLL4, HES3, SIX1, RELN,…	880	1888	17911	2.08062	3.72967e-20	8.88017e-22	1.03553e-20
GOTERM_BP_FAT	GO:0051241~negative regulation of multicellular organismal process	119	10.6726	1.37031e-14	LTBP3, F2RL1, STAT5B, FSTL4, ITPKB, SHH, CDKN2A, GATA6, NKX6-2, GATA4, IL15RA, CYGB, OLIG2, ADGRB1, TWIST1, PHOX2B, LBX1, PTPRM, ROCK1, BST2, MDGA1, SIX3, PTHLH, ASCL2, HES1, CD38, HIF1A, THBD, HES5, CD59A, DLL4, SIX1, TRP73, NFE2L2, FUOM, CCL3, FGFR3, ACP5, GREM1, ADA, AHSG, SEMA5A, ADRB3, HOXA2, CRMP1, HOXA7, HOXA9, NKX2-1, ADRA2C, RAP1GAP2, NKX2-2, NR1H4, NR1H3, FN1, UCN, BHLHE23, FOXA1, SMAD3…	880	1157	17911	2.09339	9.7065e-11	1.14198e-12	2.69451e-11
GOTERM_BP_FAT	GO:0051093~negative regulation of developmental process	91	8.16143	2.4092e-12	FGF8, NRG3, FOXA2, LTBP3, STAT5B, H2-D1, FSTL4, ITPKB, PAWR, GLI3, SHH, TMEM178, WNT1, CDKN2A, OSR1, NKX6-2, SEMA3F, IL15RA, MKX, OLIG2, SOX17, ADGRB1, FGF3, TWIST1, H2-K1, PHOX2B, PTPRM, PTGER3, LBX1, ROCK1, MDGA1, SIX3, LEF1, ASCL2, HES1, PTHLH, HIF1A, HES5, RCC2, CD59A, DLL4, SIX1, WNT9B, FOXC2, FOXC1, TRP73, NFE2L2, FUOM, IRX3, CLDN18, CCL3, FGFR3, GPR68, CDH3, GREM1, AHSG, MSX2, SEMA5A, ADRB…	880	845	17911	2.19191	1.71245e-08	1.69549e-10	4.75456e-09
GOTERM_BP_FAT	GO:0050767~regulation of neurogenesis	84	7.53363	2.99401e-10	NRG3, FOXA2, H2-D1, DMRTA2, LPAR3, FSTL4, GLI3, ITPKA, CXCL12, SHH, FERD3L, SEMA3F, NKX6-2, IL15RA, POU4F1, OLIG2, FAM150B, CHRNA3, H2-K1, PHOX2B, RET, OPA1, PTGER3, LBX1, SDK1, SIX3, PRKCH, FGF20, PROX1, SLIT3, ASCL2, HES1, HIF1A, SKOR2, HES5, DLL4, HES3, SIX1, RELN, TRP73, NFE2L2, CUX2, NGF, FUOM, IRX3, FGFR3, RIMS1, OTP, SEMA5A, HOXA2, FBXW8, CRMP1, PTK2B, CAMK2B, ADRA2C, GFI1, RAP1GAP2, TLX2,…	880	824	17911	2.07486	2.12814e-06	1.49869e-08	5.90873e-07
GOTERM_BP_FAT	GO:0045596~negative regulation of cell differentiation	78	6.99552	3.58903e-09	NRG3, FOXA2, LTBP3, STAT5B, H2-D1, FOXO1, FSTL4, ITPKB, PAWR, GLI3, TMEM178, SHH, WNT1, CDKN2A, OSR1, NKX6-2, SEMA3F, IL15RA, MKX, OLIG2, SOX17, TWIST1, H2-K1, PHOX2B, WNT10B, PTGER3, LBX1, ANP32B, SIX3, SIX2, ASCL2, HES1, PTHLH, SKOR2, HES5, RCC2, ADGRV1, TRP73, NFE2L2, FUOM, IRX3, CLDN18, CCL3, FGFR3, OOG1, GPR68, GREM1, MSX2, SEMA5A, HOXA2, CRMP1, PTK2B, HOXA7, HOXA9, NKX2-1, GFI1, RAP1GAP2, T…	880	781	17911	2.03273	2.55105e-05	1.52759e-07	7.08301e-06
GOTERM_BP_FAT	GO:0045664~regulation of neuron differentiation	68	6.09865	4.28414e-08	FOXA2, H2-D1, LPAR3, FSTL4, GLI3, CXCL12, ITPKA, SHH, SEMA3F, IL15RA, OLIG2, FAM150B, CHRNA3, H2-K1, PHOX2B, RET, OPA1, PTGER3, LBX1, SIX3, SDK1, FGF20, PROX1, SLIT3, HES1, SKOR2, HES5, HES3, SIX1, RELN, TRP73, NFE2L2, CUX2, NGF, FUOM, IRX3, RIMS1, SEMA5A, HOXA2, FBXW8, CRMP1, PTK2B, ADRA2C, CAMK2B, GFI1, RAP1GAP2, TLX2, NKX2-5, NKX2-2, FN1, EPO, CPNE9, SIX3OS1, FOXA1, NEUROG2, ITGA3, NEUROG3, FE…	880	681	17911	2.03235	0.00030447	1.55365e-06	8.45482e-05
GOTERM_BP_FAT	GO:0010721~negative regulation of cell development	39	3.49776	8.14559e-06	FUOM, IRX3, CLDN18, NRG3, FGFR3, FOXA2, H2-D1, FSTL4, PAWR, GLI3, SHH, SEMA5A, HOXA2, CRMP1, SEMA3F, NKX6-2, NKX2-1, IL15RA, OLIG2, GFI1, RAP1GAP2, TLX2, NKX2-2, H2-K1, PHOX2B, LBX1, PTGER3, BHLHE23, FOXA1, SIX3, NOTCH3, ASCL2, HES1, FEZF2, DLX1, RCC2, HES5, TRP73, BMP7	880	361	17911	2.19884	0.0562548	0.000197588	0.0160742
GOTERM_BP_FAT	GO:0051961~negative regulation of nervous system development	35	3.13901	1.98283e-05	FUOM, IRX3, NRG3, FGFR3, FOXA2, H2-D1, FSTL4, GLI3, SHH, SEMA5A, HOXA2, CRMP1, SEMA3F, NKX6-2, IL15RA, OLIG2, GFI1, RAP1GAP2, TLX2, NKX2-2, H2-K1, PHOX2B, LBX1, PTGER3, MDGA1, SIX3, NOTCH3, ASCL2, HES1, FEZF2, DLX1, HES5, NEUROD2, TRP73, BMP7	880	320	17911	2.22615	0.13146	0.000427003	0.0391243
GOTERM_BP_FAT	GO:0045665~negative regulation of neuron differentiation	28	2.51121	2.4629e-05	FUOM, IRX3, FOXA2, H2-D1, FSTL4, GLI3, SHH, SEMA5A, HOXA2, CRMP1, SEMA3F, IL15RA, OLIG2, GFI1, RAP1GAP2, TLX2, NKX2-2, H2-K1, PHOX2B, PTGER3, LBX1, SIX3, NOTCH3, HES1, FEZF2, HES5, TRP73, BMP7	880	230	17911	2.47781	0.160597	0.000514764	0.0485945
GOTERM_BP_FAT	GO:0050768~negative regulation of neurogenesis	33	2.95964	2.7927e-05	FUOM, IRX3, NRG3, FGFR3, FOXA2, H2-D1, FSTL4, GLI3, SHH, SEMA5A, HOXA2, CRMP1, SEMA3F, NKX6-2, IL15RA, OLIG2, GFI1, RAP1GAP2, TLX2, NKX2-2, H2-K1, PHOX2B, LBX1, PTGER3, SIX3, NOTCH3, ASCL2, HES1, FEZF2, DLX1, HES5, TRP73, BMP7	880	298	17911	2.2539	0.180047	0.000576892	0.0551001
Annotation Cluster 18	Enrichment Score: 9.081456103015991
Category	Term	Count	%	PValue	Genes	List Total	Pop Hits	Pop Total	Fold Enrichment	Bonferroni	Benjamini	FDR
GOTERM_BP_FAT	GO:0060485~mesenchyme development	45	4.03587	6.74791e-14	EDN3, FGF8, NRTN, FOXA2, TBX20, PAWR, PAX3, SHH, ZIC2, MSX2, SEMA5A, TCF21, ALDH1A2, OSR1, HAND1, SEMA3F, GATA4, GBX2, NKX2-1, FENDRR, NKX2-5, ALX1, PITX2, FN1, TWIST1, PHOX2B, RET, GSC, ACTA1, TBX5, FOXA1, LEF1, SMAD3, SIX2, TBX1, HES1, HIF1A, CYP26C1, LAMA5, HEYL, SIX1, FOXC2, FOXC1, BMP7, TCF15	880	246	17911	3.72318	4.79801e-10	5.39102e-12	1.33216e-10
GOTERM_BP_FAT	GO:0048762~mesenchymal cell differentiation	35	3.13901	2.59527e-11	EDN3, FGF8, NRTN, FOXA2, PAX3, PAWR, SHH, MSX2, SEMA5A, TCF21, ALDH1A2, OSR1, SEMA3F, GBX2, NKX2-1, ALX1, PITX2, TWIST1, FN1, PHOX2B, RET, GSC, FOXA1, LEF1, SMAD3, SIX2, TBX1, HES1, HIF1A, CYP26C1, LAMA5, HEYL, FOXC2, FOXC1, BMP7	880	186	17911	3.82994	1.84472e-07	1.55018e-09	5.12181e-08
GOTERM_BP_FAT	GO:0014033~neural crest cell differentiation	23	2.06278	8.12643e-11	PHOX2B, EDN3, NRTN, RET, GSC, LEF1, TBX1, PAX3, SHH, HES1, SEMA5A, ALDH1A2, HIF1A, CYP26C1, LAMA5, SEMA3F, GBX2, FOXC2, FOXC1, ALX1, FN1, PITX2, TWIST1	880	85	17911	5.50739	5.77627e-07	4.47773e-09	1.60377e-07
GOTERM_BP_FAT	GO:0014032~neural crest cell development	22	1.97309	9.73777e-11	PHOX2B, EDN3, NRTN, RET, LEF1, TBX1, PAX3, SHH, HES1, SEMA5A, ALDH1A2, HIF1A, CYP26C1, LAMA5, SEMA3F, GBX2, FOXC2, FOXC1, ALX1, FN1, PITX2, TWIST1	880	78	17911	5.74071	6.9216e-07	5.28367e-09	1.92177e-07
GOTERM_BP_FAT	GO:0014031~mesenchymal cell development	31	2.78027	1.43444e-09	EDN3, FGF8, NRTN, FOXA2, PAX3, PAWR, SHH, MSX2, SEMA5A, ALDH1A2, SEMA3F, GBX2, NKX2-1, ALX1, TWIST1, FN1, PITX2, PHOX2B, RET, GSC, FOXA1, LEF1, SMAD3, TBX1, HES1, HIF1A, CYP26C1, LAMA5, HEYL, FOXC2, FOXC1	880	173	17911	3.64714	1.01959e-05	6.49426e-08	2.83089e-06
GOTERM_BP_FAT	GO:0001755~neural crest cell migration	17	1.52466	8.60696e-09	PHOX2B, EDN3, RET, NRTN, LEF1, TBX1, PAX3, SHH, SEMA5A, HIF1A, LAMA5, SEMA3F, GBX2, ALX1, FN1, PITX2, TWIST1	880	57	17911	6.07031	6.11764e-05	3.41778e-07	1.6986e-05
GOTERM_BP_FAT	GO:0001837~epithelial to mesenchymal transition	14	1.25561	0.00157241	FGF8, GSC, FOXA2, FOXA1, SMAD3, LEF1, PAWR, PAX3, MSX2, HIF1A, HEYL, NKX2-1, ALX1, TWIST1	880	103	17911	2.76648	0.999986	0.0204259	3.05788
Annotation Cluster 19	Enrichment Score: 8.850383266769587
Category	Term	Count	%	PValue	Genes	List Total	Pop Hits	Pop Total	Fold Enrichment	Bonferroni	Benjamini	FDR
GOTERM_BP_FAT	GO:0007517~muscle organ development	61	5.47085	2.01779e-15	MYOD1, FGF8, TBX20, PAX5, DMRTA2, PAX3, HOXD10, SHH, S1PR1, DES, GATA6, PAX7, GATA4, POU4F1, MKX, SOX17, NR2F2, ALX4, CHAT, PITX1, FGF3, PITX2, TWIST1, RBFOX1, PHOX2B, WNT10B, GSC, LBX1, ACTA1, LEF1, FGF20, PROX1, DLL4, SIX1, FOXC2, VGLL2, DSP, FOXC1, TRP73, SGCB, CAV2, GREM1, TCF21, HAND1, NKX2-5, EPO, TBX5, SMAD3, TBX1, SFMBT1, ZBTB42, COL19A1, MEOX2, LAMA5, PKP2, NPHS1, HEYL, CHRND, SCN8A, ZFH…	880	388	17911	3.19989	1.42046e-11	1.84519e-13	3.94129e-12
GOTERM_BP_FAT	GO:0061061~muscle structure development	82	7.35426	4.96878e-15	MYOD1, FGF8, TBX20, PAX5, DMRTA2, PAX3, CXCL12, HOXD10, SHH, WNT1, S1PR1, DES, GATA6, ATG7, PAX7, GATA4, POU4F1, MKX, SOX17, NR2F2, ALX4, FGF3, CHAT, PITX1, TWIST1, PITX2, RBFOX1, PHOX2B, WNT10B, GSC, LBX1, ACTA1, NKX2-6, TANC1, LEF1, FGF20, PROX1, HES1, MYO18B, KRT19, XIRP1, ADM, BTG1, DLL4, SIX1, FOXC2, VGLL2, DSP, FOXC1, TRP73, NEK5, SGCB, CAV2, GREM1, TCF21, HAND1, NKX2-5, EPO, EPAS1, TBX5, M…	880	645	17911	2.58757	3.55116e-11	4.43867e-13	9.85878e-12
GOTERM_BP_FAT	GO:0060537~muscle tissue development	58	5.20179	1.57466e-11	MYOD1, FGF8, TBX20, DMRTA2, PAX5, PAX3, HOXD10, SHH, S1PR1, OSR1, GATA6, ATG7, PAX7, GATA4, POU4F1, SOX17, NR2F2, PITX1, FGF3, PITX2, TWIST1, RBFOX1, PHOX2B, WNT10B, ACTA1, NKX2-6, LEF1, FGF20, PROX1, MYO18B, XIRP1, DLL4, SIX1, FOXC2, VGLL2, DSP, FOXC1, TRP73, SGCB, CAV2, GREM1, ALDH1A2, TCF21, HAND1, NKX2-5, EPO, TBX5, MAP2K4, SMAD3, TBX1, COL19A1, MEOX2, PKP2, NPHS1, HEYL, CHRND, BMP7, IGFBP5	880	438	17911	2.6952	1.11927e-07	9.81816e-10	3.10762e-08
GOTERM_BP_FAT	GO:0014706~striated muscle tissue development	55	4.93274	4.5235e-11	MYOD1, FGF8, TBX20, DMRTA2, PAX5, PAX3, HOXD10, SHH, S1PR1, GATA6, ATG7, PAX7, GATA4, POU4F1, SOX17, NR2F2, PITX1, FGF3, PITX2, TWIST1, RBFOX1, PHOX2B, WNT10B, ACTA1, NKX2-6, LEF1, FGF20, PROX1, MYO18B, XIRP1, DLL4, SIX1, FOXC2, VGLL2, DSP, FOXC1, TRP73, SGCB, CAV2, GREM1, ALDH1A2, TCF21, HAND1, NKX2-5, EPO, TBX5, MAP2K4, TBX1, COL19A1, MEOX2, PKP2, NPHS1, HEYL, CHRND, BMP7	880	413	17911	2.7105	3.21531e-07	2.59299e-09	8.92721e-08
GOTERM_BP_FAT	GO:0007507~heart development	69	6.18834	1.16487e-10	DLC1, MYOD1, FGF8, AP1B1, MMP9, TBX20, PAX3, GLI3, SHH, S1PR1, OSR1, GATA6, ATG7, GATA4, SOX18, POU4F1, LOX, SOX17, FGF3, TWIST1, PITX2, LBX1, PDPN, NKX2-6, DNAIC1, FGF20, CFC1, PROX1, LEFTY1, HES1, MYO18B, HIF1A, XIRP1, ADM, DLL4, SIX1, GAA, FOXC2, DSP, FOXC1, TRP73, PRDM1, SGCB, HOXA13, OXT, BICC1, GREM1, EPHB4, MSX2, ALDH1A2, HAND1, NKX2-5, EPO, TBX5, MAP2K4, SMAD3, TBX1, ITGA3, NPY1R, FOXP4, …	880	603	17911	2.329	8.27986e-07	6.22546e-09	2.29888e-07
GOTERM_BP_FAT	GO:0003007~heart morphogenesis	37	3.31839	1.81914e-08	DLC1, FGF8, TBX20, EPHB4, SHH, MSX2, ALDH1A2, S1PR1, HAND1, GATA6, GATA4, POU4F1, SOX17, NKX2-5, PITX2, EPO, TWIST1, LBX1, TBX5, SMAD3, TBX1, NPY1R, CFC1, PROX1, LEFTY1, HES1, HIF1A, XIRP1, PKP2, DLL4, HEYL, SIX1, GAA, DSP, FOXC2, FOXC1, BMP7	880	260	17911	2.89645	0.000129296	7.10463e-07	3.5901e-05
GOTERM_BP_FAT	GO:0048738~cardiac muscle tissue development	31	2.78027	1.01495e-06	MYOD1, FGF8, TBX20, PAX3, GREM1, ALDH1A2, S1PR1, HAND1, GATA6, ATG7, GATA4, POU4F1, NKX2-5, FGF3, EPO, PITX2, NKX2-6, TBX5, MAP2K4, FGF20, PROX1, MYO18B, XIRP1, PKP2, DLL4, DSP, FOXC2, FOXC1, TRP73, BMP7, SGCB	880	230	17911	2.74329	0.00718834	2.94457e-05	0.00200301
GOTERM_BP_FAT	GO:0007519~skeletal muscle tissue development	27	2.42152	2.36611e-06	CAV2, MYOD1, DMRTA2, PAX5, PAX3, SHH, HOXD10, TCF21, PAX7, GATA4, SOX17, NR2F2, PITX1, TWIST1, PITX2, RBFOX1, PHOX2B, WNT10B, ACTA1, TBX1, COL19A1, MEOX2, NPHS1, SIX1, HEYL, VGLL2, CHRND	880	191	17911	2.87718	0.0166777	6.2753e-05	0.00466946
GOTERM_BP_FAT	GO:0060538~skeletal muscle organ development	27	2.42152	5.10086e-06	CAV2, MYOD1, DMRTA2, PAX5, PAX3, SHH, HOXD10, TCF21, PAX7, GATA4, SOX17, NR2F2, PITX1, TWIST1, PITX2, RBFOX1, PHOX2B, WNT10B, ACTA1, TBX1, COL19A1, MEOX2, NPHS1, SIX1, HEYL, VGLL2, CHRND	880	199	17911	2.76152	0.0356076	0.000127657	0.0100662
GOTERM_BP_FAT	GO:0051146~striated muscle cell differentiation	30	2.69058	0.000169088	CAV2, MYOD1, PAX3, GREM1, CXCL12, SHH, WNT1, GATA6, ATG7, GATA4, NKX2-5, PITX2, WNT10B, ACTA1, NKX2-6, TBX5, MAP2K4, TANC1, LEF1, TBX1, CACNA2D2, PROX1, MYO18B, KRT19, XIRP1, NPHS1, HOPX, NEK5, SGCB, IGFBP5	880	285	17911	2.14246	0.699402	0.00290613	0.33317
Annotation Cluster 20	Enrichment Score: 8.239976624539512
Category	Term	Count	%	PValue	Genes	List Total	Pop Hits	Pop Total	Fold Enrichment	Bonferroni	Benjamini	FDR
GOTERM_BP_FAT	GO:0022008~neurogenesis	173	15.5157	6.83637e-23	EDN3, NRTN, ADCY1, GLDN, FSTL4, LPAR3, ITPKA, CXCL12, HOXD10, SHH, ZIC2, WNT1, HOXC8, S1PR1, OLIG3, NKX6-2, ATG7, GALR2, IL15RA, OLIG2, FAM150B, CHRNA3, CHAT, CDH23, PITX2, TWIST1, PHOX2A, PHOX2B, RET, WNT10B, OPA1, LBX1, PTPRM, BARHL1, MDGA1, NKX2-9, SIX3, GRIN2A, FGF20, PROX1, HES1, ASCL2, PRDM8, SKOR2, HIF1A, HES5, HES3, DLL4, SIX1, RELN, TRP73, PRDM1, NFE2L2, TFAP2C, EXT1, SMARCA1, UNCX, NGF,…	880	1638	17911	2.14966	4.85929e-19	1.03389e-20	1.34917e-19
GOTERM_BP_FAT	GO:0048699~generation of neurons	165	14.7982	7.59579e-23	EDN3, NRTN, ADCY1, GLDN, FSTL4, LPAR3, ITPKA, CXCL12, HOXD10, SHH, ZIC2, WNT1, HOXC8, S1PR1, OLIG3, NKX6-2, ATG7, GALR2, IL15RA, OLIG2, FAM150B, CHRNA3, CHAT, CDH23, PITX2, TWIST1, PHOX2A, PHOX2B, RET, WNT10B, OPA1, LBX1, PTPRM, MDGA1, NKX2-9, BARHL1, SIX3, FGF20, PROX1, HES1, ASCL2, PRDM8, SKOR2, HIF1A, HES5, HES3, DLL4, SIX1, RELN, TRP73, PRDM1, NFE2L2, TFAP2C, EXT1, SMARCA1, UNCX, NGF, FUOM, F…	880	1526	17911	2.20073	5.39908e-19	1.12481e-20	1.49904e-19
GOTERM_BP_FAT	GO:0030182~neuron differentiation	153	13.722	3.22143e-22	EDN3, NRTN, ADCY1, GLDN, FSTL4, LPAR3, ITPKA, CXCL12, HOXD10, SHH, ZIC2, WNT1, HOXC8, S1PR1, OLIG3, ATG7, NKX6-2, GALR2, IL15RA, OLIG2, FAM150B, CHAT, CHRNA3, CDH23, PITX2, PHOX2A, PHOX2B, RET, WNT10B, OPA1, LBX1, PTPRM, NKX2-9, SIX3, FGF20, PROX1, HES1, PRDM8, SKOR2, HIF1A, HES5, HES3, DLL4, SIX1, RELN, TRP73, PRDM1, TFAP2C, NFE2L2, EXT1, SMARCA1, UNCX, NGF, FUOM, FGFR3, RIMS1, EPHB1, OTP, SEMA5…	880	1379	17911	2.25821	2.28979e-18	4.40344e-20	6.35754e-19
GOTERM_BP_FAT	GO:0022603~regulation of anatomical structure morphogenesis	109	9.77578	4.08191e-14	DLC1, MYOD1, CDX2, MMP9, HOXD13, LPAR3, FSTL4, CXCL12, ITPKA, SHH, HOXD11, CDKN2A, PTGIS, GATA6, GATA4, ADGRB1, CHRNA3, TWIST1, COCH, RET, C5AR1, PTPRM, OPA1, ROCK1, PDPN, SIX2, PROX1, HES1, HIF1A, SKOR2, RCC2, CD59A, DLL4, SIX1, RELN, NFE2L2, SEPT9, NGF, CCL3, HOXA11, GREM1, EPHB4, RIMS1, ADA, SEMA5A, FBXW8, CDC42EP1, LHX1, NKX2-1, CDC42EP3, RUNX2, FN1, SASH1, CPNE9, BHLHE23, EPB41, FOXA1, SMAD3…	880	1033	17911	2.14765	2.90406e-10	3.30003e-12	8.06355e-11
GOTERM_BP_FAT	GO:0000904~cell morphogenesis involved in differentiation	84	7.53363	8.35846e-11	FGF8, ADCY1, FOXA2, CLDN3, TBX20, LPAR3, FSTL4, PAX3, PAWR, CXCL12, ITPKA, GLI3, SHH, ZIC2, ATG7, SEMA3F, POU4F2, FOXB1, SOX17, CHRNA3, TWIST1, CDH23, ALX1, PHOX2B, RET, PTPRM, GSC, ROCK1, NKX2-9, OTX2, LEF1, SIX2, SLC9A3R1, PROX1, SLIT3, PRDM8, HES1, HIF1A, SKOR2, DACT2, RCC2, ST14, WNT9B, RELN, CUX2, EXT1, NGF, FGFR3, HOXA13, GREM1, EPHB1, LRRC38, MSX2, SEMA5A, HOXA1, HOXA2, RNASE10, NPTX1, FBX…	880	803	17911	2.12912	5.94119e-07	4.57015e-09	1.64956e-07
GOTERM_BP_FAT	GO:0000902~cell morphogenesis	116	10.4036	1.41435e-10	DLC1, ADCY1, LPAR3, FSTL4, CXCL12, ITPKA, SHH, ZIC2, ATG7, CHRNA3, TWIST1, CDH23, COCH, PHOX2B, RET, PTPRM, ROCK1, PDPN, NKX2-9, SIX2, PROX1, PRDM8, HES1, HIF1A, SKOR2, RCC2, MCIDAS, ST14, RELN, EXT1, SEPT9, NGF, CCL3, FGFR3, HOXA13, ONECUT1, GREM1, RIMS1, EPHB1, SEMA5A, HOXA1, HOXA2, FBXW8, CDC42EP1, LHX1, CRMP1, NKX2-1, LAMB1, CDC42EP3, FN1, COL18A1, CPNE9, SPAG6L, EPB41, FOXA1, SMAD3, NEUROG2,…	880	1283	17911	1.84021	1.00532e-06	7.39207e-09	2.79125e-07
GOTERM_BP_FAT	GO:0032989~cellular component morphogenesis	120	10.7623	7.94918e-10	DLC1, ADCY1, LPAR3, FSTL4, ITPKA, CXCL12, SHH, ZIC2, ATG7, CHRNA3, CDH23, TWIST1, COCH, PHOX2B, RET, PTPRM, ROCK1, PDPN, NKX2-9, SIX2, PROX1, PRDM8, HES1, KRT19, HIF1A, SKOR2, RCC2, MCIDAS, ST14, RELN, EXT1, SEPT9, NGF, CCL3, FGFR3, HOXA13, ONECUT1, GREM1, RIMS1, EPHB1, SEMA5A, HOXA1, HOXA2, FBXW8, CDC42EP1, CRMP1, LHX1, NKX2-1, LAMB1, CDC42EP3, NKX2-5, FN1, COL18A1, CPNE9, SPAG6L, EPB41, FOXA1, …	880	1382	17911	1.7673	5.65026e-06	3.74191e-08	1.56879e-06
GOTERM_BP_FAT	GO:0048666~neuron development	99	8.87892	3.64497e-09	ADCY1, NRTN, GLDN, FSTL4, LPAR3, CXCL12, ITPKA, SHH, HOXD10, ZIC2, ATG7, GALR2, IL15RA, FAM150B, CHAT, CHRNA3, CDH23, PHOX2B, RET, OPA1, PTPRM, NKX2-9, HES1, PRDM8, SKOR2, HES5, RELN, NFE2L2, PRDM1, TRP73, EXT1, NGF, FGFR3, RIMS1, EPHB1, SEMA5A, HOXA1, HOXA2, FBXW8, LHX1, CRMP1, MIR183, NKX2-1, RAP1GAP2, LAMB1, LHX8, FN1, CPNE9, UCN, BHLHE23, NEUROG2, ITGA3, EN1, NEUROG3, EN2, KDR, FEZF1, SALL3, …	880	1092	17911	1.84523	2.59081e-05	1.54217e-07	7.19342e-06
GOTERM_BP_FAT	GO:0030030~cell projection organization	115	10.3139	3.06798e-08	NRTN, ADCY1, GLDN, FAM110C, F2RL1, LPAR3, FSTL4, CXCL12, ITPKA, SHH, ZIC2, WNT1, S1PR1, ATG7, GALR2, IL15RA, FAM150B, CHAT, CHRNA3, CDH23, PHOX2B, RET, PLD1, OPA1, PTPRM, ROCK1, MYO3A, NKX2-9, TANC1, PRDM8, HES1, SKOR2, HES5, RCC2, MCIDAS, RELN, NFE2L2, EXT1, SEPT9, NGF, FGFR3, ONECUT1, ITGB4, RIMS1, EPHB1, SEMA5A, HOXA1, HOXA2, FBXW8, CDC42EP1, LHX1, CRMP1, NKX2-1, RAP1GAP2, LAMB1, CDC42EP3, FN1…	880	1392	17911	1.6815	0.000218048	1.16616e-06	6.05471e-05
GOTERM_BP_FAT	GO:0031175~neuron projection development	78	6.99552	2.98479e-06	FGF8, NRTN, ADCY1, H2-D1, LPAR3, FSTL4, CXCL12, ITPKA, GLI3, SHH, ZIC2, EFHD1, ATG7, SEMA3F, GALR2, POU4F2, IL15RA, POU4F1, FOXB1, FAM150B, CHRNA3, CHAT, H2-K1, PHOX2B, RET, PTPRM, OPA1, NKX2-9, OTX2, SDK1, SLIT3, PRDM8, HES1, SKOR2, ADM, RELN, NFE2L2, CUX2, EXT1, NGF, FGFR3, RTN4RL1, RIMS1, EPHB1, LRRC38, SEMA5A, PRDM12, HOXA1, HOXA2, NPTX1, FBXW8, LHX1, CRMP1, PTK2B, GBX2, GBX1, NKX2-1, CAMK2B,…	880	921	17911	1.72374	0.0209925	7.77111e-05	0.00589038
GOTERM_BP_FAT	GO:0006935~chemotaxis	51	4.57399	1.0138e-05	EDN3, FGF8, NRG3, F2RL1, GLI3, CXCL12, SHH, ZIC2, S1PR1, CH25H, SEMA3F, POU4F2, MTUS1, FGF4, C5AR1, PTPRM, ARHGEF5, OTX2, LEF1, PRKCD, SLIT3, CCR6, RELN, EXT1, CCL3, GREM1, EPHB1, SEMA5A, HOXA1, HOXA2, TYMP, PTK2B, CRMP1, LHX1, PLEKHG5, GBX2, NKX2-1, GBX1, LAMB1, FN1, SMAD3, NEUROG2, EPHA2, KDR, FEZF1, FEZF2, NBL1, CXCL14, CMTM7, HOXB9, BMP7	880	536	17911	1.93661	0.0695264	0.000240176	0.0200057
GOTERM_BP_FAT	GO:0042330~taxis	51	4.57399	1.12603e-05	EDN3, FGF8, NRG3, F2RL1, GLI3, CXCL12, SHH, ZIC2, S1PR1, CH25H, SEMA3F, POU4F2, MTUS1, FGF4, C5AR1, PTPRM, ARHGEF5, OTX2, LEF1, PRKCD, SLIT3, CCR6, RELN, EXT1, CCL3, GREM1, EPHB1, SEMA5A, HOXA1, HOXA2, TYMP, PTK2B, CRMP1, LHX1, PLEKHG5, GBX2, NKX2-1, GBX1, LAMB1, FN1, SMAD3, NEUROG2, EPHA2, KDR, FEZF1, FEZF2, NBL1, CXCL14, CMTM7, HOXB9, BMP7	880	538	17911	1.92941	0.0769191	0.000262387	0.02222
GOTERM_BP_FAT	GO:0022604~regulation of cell morphogenesis	53	4.75336	2.11644e-05	DLC1, FOXA2, TBX20, FSTL4, LPAR3, PAWR, CXCL12, ITPKA, SEMA3F, CHRNA3, ALX1, TWIST1, COCH, ICAM1, RET, PDPN, LEF1, SLC9A3R1, SLIT3, SKOR2, RCC2, WNT9B, RELN, CUX2, NGF, SEPT9, CCL3, GREM1, RIMS1, SEMA5A, CDC42EP1, EZR, FBXW8, PTK2B, NKX2-1, CAMK2B, WIPF1, TLX2, CDC42EP3, FN1, CPNE9, EPB41, HCK, FOXA1, SMAD3, NEUROG3, KDR, FEZF2, MYO10, WRAP73, ITGA7, ARAP1, REG1	880	581	17911	1.85668	0.139669	0.000451664	0.04176
GOTERM_BP_FAT	GO:0048667~cell morphogenesis involved in neuron differentiation	49	4.39462	3.1033e-05	FGF8, ADCY1, FGFR3, FSTL4, LPAR3, CXCL12, GLI3, ITPKA, EPHB1, SHH, LRRC38, ZIC2, SEMA5A, HOXA1, NPTX1, HOXA2, FBXW8, LHX1, CRMP1, ATG7, SEMA3F, GBX2, POU4F2, NKX2-1, GBX1, CAMK2B, FOXB1, LAMB1, TLX2, FN1, CDH23, PHOX2B, PTPRM, NKX2-9, OTX2, NTNG2, NEUROG2, SLC9A3R1, SLIT3, HES1, FEZF1, PRDM8, FEZF2, RELN, CUX2, BMP7, EXT1, GRK1, NGF	880	529	17911	1.88529	0.197951	0.000631852	0.0612264
GOTERM_BP_FAT	GO:0007411~axon guidance	26	2.33184	4.51022e-05	FGF8, GLI3, CXCL12, EPHB1, SHH, ZIC2, SEMA5A, HOXA1, HOXA2, LHX1, CRMP1, SEMA3F, GBX2, POU4F2, NKX2-1, GBX1, LAMB1, PTPRM, OTX2, NEUROG2, SLIT3, FEZF1, FEZF2, RELN, BMP7, EXT1	880	212	17911	2.49617	0.274282	0.000882788	0.0889723
GOTERM_BP_FAT	GO:0097485~neuron projection guidance	26	2.33184	4.87759e-05	FGF8, GLI3, CXCL12, EPHB1, SHH, ZIC2, SEMA5A, HOXA1, HOXA2, LHX1, CRMP1, SEMA3F, GBX2, POU4F2, NKX2-1, GBX1, LAMB1, PTPRM, OTX2, NEUROG2, SLIT3, FEZF1, FEZF2, RELN, BMP7, EXT1	880	213	17911	2.48445	0.292988	0.000946839	0.0962161
GOTERM_BP_FAT	GO:0048812~neuron projection morphogenesis	50	4.4843	0.00010009	ADCY1, FGF8, LPAR3, FSTL4, ITPKA, GLI3, CXCL12, SHH, ZIC2, SEMA3F, ATG7, POU4F2, FOXB1, PHOX2B, PTPRM, NKX2-9, OTX2, SLIT3, PRDM8, RELN, CUX2, EXT1, NGF, FGFR3, RIMS1, EPHB1, LRRC38, SEMA5A, HOXA1, HOXA2, NPTX1, FBXW8, CRMP1, LHX1, GBX2, GBX1, NKX2-1, CAMK2B, LAMB1, TLX2, FN1, CPNE9, NTNG2, NEUROG2, KDR, FEZF1, FEZF2, NBL1, BMP7, REG1	880	570	17911	1.78539	0.50908	0.00181334	0.197344
GOTERM_BP_FAT	GO:0007409~axonogenesis	40	3.58744	0.000109534	FGF8, ADCY1, FGFR3, FSTL4, LPAR3, CXCL12, GLI3, SHH, EPHB1, LRRC38, ZIC2, SEMA5A, HOXA1, NPTX1, HOXA2, LHX1, CRMP1, ATG7, SEMA3F, GBX2, NKX2-1, POU4F2, GBX1, FOXB1, LAMB1, FN1, PHOX2B, PTPRM, NKX2-9, OTX2, NTNG2, NEUROG2, SLIT3, FEZF1, PRDM8, FEZF2, RELN, EXT1, BMP7, NGF	880	421	17911	1.93382	0.540957	0.0019495	0.215946
GOTERM_BP_FAT	GO:0061564~axon development	41	3.67713	0.000269134	FGF8, ADCY1, FGFR3, RTN4RL1, FSTL4, LPAR3, CXCL12, GLI3, SHH, EPHB1, LRRC38, ZIC2, SEMA5A, HOXA1, NPTX1, HOXA2, LHX1, CRMP1, ATG7, SEMA3F, GBX2, NKX2-1, POU4F2, GBX1, FOXB1, LAMB1, FN1, PHOX2B, PTPRM, NKX2-9, OTX2, NTNG2, NEUROG2, SLIT3, FEZF1, PRDM8, FEZF2, RELN, EXT1, BMP7, NGF	880	455	17911	1.83404	0.852401	0.00443955	0.529803
GOTERM_BP_FAT	GO:0048858~cell projection morphogenesis	58	5.20179	0.00646893	FGF8, ADCY1, FSTL4, LPAR3, CXCL12, ITPKA, GLI3, SHH, ZIC2, ATG7, SEMA3F, POU4F2, FOXB1, CCNO, PHOX2B, PTPRM, NKX2-9, OTX2, DNAIC1, SLIT3, PRDM8, MCIDAS, RELN, CUX2, EXT1, NGF, SEPT9, FGFR3, ONECUT1, RIMS1, EPHB1, LRRC38, SEMA5A, HOXA1, HOXA2, NPTX1, FBXW8, LHX1, CRMP1, GBX2, NKX2-1, GBX1, CAMK2B, LAMB1, TLX2, FN1, CPNE9, SPAG6L, NTNG2, NEUROG2, KDR, FEZF1, FEZF2, NBL1, LAMA5, WRAP73, BMP7, REG1	880	830	17911	1.42229	1	0.0666308	12.0217
Annotation Cluster 21	Enrichment Score: 8.105501931250116
Category	Term	Count	%	PValue	Genes	List Total	Pop Hits	Pop Total	Fold Enrichment	Bonferroni	Benjamini	FDR
GOTERM_BP_FAT	GO:0007166~cell surface receptor signaling pathway	193	17.3094	8.39271e-15	EDN3, LTBP3, SNCA, STAT5B, FSTL4, NOTUM, TESPA1, SHH, HTRA1, ADGRB1, CHRNA3, PITX2, WNT10B, C5AR1, GRIN2A, IFNZ, PTPRN, BCL2L10, CRHR1, HES1, CD38, KRT19, KRT18, HES5, RCC2, PRDM1, PRLHR, HOXA13, CACNB3, ESM1, RIMS1, EPHB4, ADA, EPHB1, AHSG, SEMA5A, CRMP1, NKX2-1, NKX2-5, NKX2-2, NR1H4, MDFI, SASH1, BMP3, PTH2R, RHBDF1, SMAD3, CD63, EPHA2, KDR, NOTCH3, SFRP5, CBLC, DLX1, G6B, LAMA5, DCP1A, AREG, …	880	2278	17911	1.72441	5.99751e-11	7.31415e-13	1.66533e-11
GOTERM_BP_FAT	GO:0023051~regulation of signaling	212	19.0135	2.96574e-11	DLC1, EDN3, FAM110C, SNCA, LPAR3, FSTL4, NOTUM, TESPA1, SHH, HTRA1, MOS, FAM150B, CHRNA3, TWIST1, WNT10B, OPA1, C5AR1, GRIN2A, IFNZ, BCL2L10, HES1, SSTR4, CRHR1, RETN, CD38, HES5, PRDM1, HOXA13, ESM1, BDKRB2, PEX5L, RIMS1, ADA, EPHB1, AHSG, SEMA5A, TCF21, ADRB3, NKX2-1, RAP1GAP2, NKX2-5, NR1H4, NR1H3, MDFI, BMP3, SASH1, RHBDF1, MAP2K4, SMAD3, CD63, EPHA2, KDR, SFRP5, CBLC, DLX1, BMP7, GRK1, BMP8A…	880	2808	17911	1.53665	2.10805e-07	1.75671e-09	5.85294e-08
GOTERM_BP_FAT	GO:0010033~response to organic substance	213	19.1031	2.999e-09	CYP24A1, ADCY1, LTBP3, STAT5B, SNCA, SHH, PPP1R1B, HTRA1, DHX36, CHRNA3, PITX2, TWIST1, PHOX2B, WNT10B, PLD1, C5AR1, GRIN2A, IFNZ, PTPRN, HES1, SSTR4, CRHR1, RETN, CD38, KRT18, HES5, PRDM1, HOXA13, ACP5, ADA, AHSG, TCF21, LHX1, MIR183, NKX2-1, NKX2-5, NR1H4, NKX2-2, NR1H3, BMP3, SASH1, MAP2K4, SMAD3, CD63, EPHA2, KDR, KCNK4, DCP1A, MAP7, CHRND, AREG, KLF2, BMP7, ZFHX3, BMP8A, FGF5, FGF8, GLRA1, F…	880	2972	17911	1.45871	2.13167e-05	1.29193e-07	5.91858e-06
GOTERM_BP_FAT	GO:0009719~response to endogenous stimulus	131	11.7489	6.33276e-09	MYOD1, LTBP3, LMO3, FGF17, STAT5B, SNCA, FOXO1, PDX1, CXCL12, WNT1, EIF4EBP1, CDKN2A, PPP1R1B, GATA6, HTRA1, GATA4, LOX, CHRNA3, PITX2, PHOX2B, WNT10B, PLD1, C5AR1, GRIN2A, FGF20, CFC1, PTPRN, CRHR1, SSTR4, HES1, RETN, CD38, UCN3, THBD, SKOR2, HES5, DLL4, TRP73, NGF, CAV2, FGFR3, ONECUT1, LCN8, GREM1, ADA, AHSG, PAQR5, TCF21, PEG10, LHX1, MIR183, NKX2-1, NKX2-5, RUNX2, NR1H4, NKX2-2, NR1H3, SREBF…	880	1608	17911	1.65814	4.50122e-05	2.60192e-07	1.24978e-05
GOTERM_BP_FAT	GO:0070887~cellular response to chemical stimulus	186	16.6816	6.32704e-08	MYOD1, EDN3, ADCY1, ZC3HAV1, LTBP3, LMO3, FGF17, F2RL1, STAT5B, SNCA, FOXO1, ITPKB, PDX1, CYP2W1, CXCL12, SHH, WNT1, EIF4EBP1, PTGIS, S1PR1, CDKN2A, HTRA1, GATA6, CH25H, ATG7, GATA4, MTUS1, TWIST1, PHOX2B, RET, WNT10B, C5AR1, SOCS6, GRIN2A, IFNZ, CFC1, FGF20, PTPRN, HES1, CRHR1, SSTR4, UCN3, CCR6, TXNDC2, KRT18, SKOR2, HIF1A, HES5, CD59A, DLL4, VSNL1, TFAP2B, PRDM1, NFE2L2, EDA, NGF, MIR615, CAV2…	880	2607	17911	1.45214	0.000449625	2.22636e-06	0.000124865
GOTERM_BP_FAT	GO:0070848~response to growth factor	63	5.65022	9.10057e-08	FGF5, FGF8, LTBP3, FGF17, SNCA, CLDN5, STAT5B, WNT1, PAX9, GATA6, HTRA1, GATA4, FGF3, FGF4, TWIST1, PHOX2B, LEF1, CFC1, FGF20, HES1, HIF1A, SKOR2, HES5, CD59A, DLL4, TFAP2B, FOXC1, NGF, CAV2, FGFR3, ONECUT1, HOXA13, CD109, TAC1, GREM1, MSX2, PEG10, TNFRSF1B, PRDM14, LHX1, LRG1, NKX2-1, RUNX2, NKX2-5, BMP3, COL4A2, SMAD3, TBX1, ITGA3, CD63, EPHA2, KDR, PLK5, NBL1, BMPER, SULF2, DCP1A, SULF1, HEYL,…	880	623	17911	2.05821	0.000646659	3.15545e-06	0.000179601
GOTERM_BP_FAT	GO:0071310~cellular response to organic substance	150	13.4529	1.8575e-06	MYOD1, ADCY1, ZC3HAV1, LTBP3, LMO3, FGF17, F2RL1, STAT5B, SNCA, FOXO1, PDX1, CXCL12, WNT1, EIF4EBP1, PTGIS, HTRA1, GATA6, ATG7, GATA4, TWIST1, PHOX2B, RET, WNT10B, SOCS6, GRIN2A, IFNZ, FGF20, CFC1, PTPRN, HES1, CRHR1, SSTR4, SKOR2, HIF1A, KRT18, HES5, CD59A, DLL4, VSNL1, TFAP2B, PRDM1, NFE2L2, EDA, NGF, CAV2, CCL3, FGFR3, ONECUT1, HOXA13, GM13289, GREM1, AHSG, HOXA1, TCF21, HOXA2, PEG10, LHX1, MI…	880	2103	17911	1.45174	0.0131163	5.07799e-05	0.00366574
GOTERM_BP_FAT	GO:0071495~cellular response to endogenous stimulus	86	7.713	0.000283258	FGF5, MYOD1, FGF8, GLRA1, LMO3, LTBP3, IGFBP7, FGF17, STAT5B, SNCA, CLDN5, FOXO1, WNT1, EIF4EBP1, GATA6, HTRA1, GATA4, POU4F2, NR2F2, KCNQ1, FGF3, FGF4, PHOX2B, ICAM1, WNT10B, GRIN2A, LEF1, FGF20, CFC1, PRKCD, SLIT3, HES1, SSTR4, CRHR1, SKOR2, HES5, DLL4, FOXC2, AOC1, NGF, CAV2, FGFR3, ONECUT1, CD109, TAC1, GREM1, GATSL3, AHSG, MSX2, TCF21, PEG10, PRDM14, EZR, LHX1, LRG1, MIR183, TBC1D4, NKX2-1, …	880	1189	17911	1.47216	0.866504	0.00463974	0.557534
Annotation Cluster 22	Enrichment Score: 8.091314986130442
Category	Term	Count	%	PValue	Genes	List Total	Pop Hits	Pop Total	Fold Enrichment	Bonferroni	Benjamini	FDR
GOTERM_BP_FAT	GO:0007166~cell surface receptor signaling pathway	193	17.3094	8.39271e-15	EDN3, LTBP3, SNCA, STAT5B, FSTL4, NOTUM, TESPA1, SHH, HTRA1, ADGRB1, CHRNA3, PITX2, WNT10B, C5AR1, GRIN2A, IFNZ, PTPRN, BCL2L10, CRHR1, HES1, CD38, KRT19, KRT18, HES5, RCC2, PRDM1, PRLHR, HOXA13, CACNB3, ESM1, RIMS1, EPHB4, ADA, EPHB1, AHSG, SEMA5A, CRMP1, NKX2-1, NKX2-5, NKX2-2, NR1H4, MDFI, SASH1, BMP3, PTH2R, RHBDF1, SMAD3, CD63, EPHA2, KDR, NOTCH3, SFRP5, CBLC, DLX1, G6B, LAMA5, DCP1A, AREG, …	880	2278	17911	1.72441	5.99751e-11	7.31415e-13	1.66533e-11
GOTERM_BP_FAT	GO:0010646~regulation of cell communication	211	18.9238	2.46636e-11	DLC1, EDN3, FAM110C, SNCA, LPAR3, FSTL4, NOTUM, TESPA1, SHH, HTRA1, MOS, FAM150B, CHRNA3, TWIST1, WNT10B, OPA1, C5AR1, GRIN2A, IFNZ, BCL2L10, HES1, SSTR4, CRHR1, RETN, CD38, HES5, PRDM1, HOXA13, ESM1, BDKRB2, PEX5L, RIMS1, ADA, EPHB1, AHSG, SEMA5A, TCF21, ADRB3, NKX2-1, RAP1GAP2, NKX2-5, NR1H4, NR1H3, MDFI, BMP3, SASH1, RHBDF1, MAP2K4, SMAD3, CD63, EPHA2, KDR, SFRP5, CBLC, DLX1, BMP7, GRK1, BMP8A…	880	2785	17911	1.54204	1.75309e-07	1.49837e-09	4.86741e-08
GOTERM_BP_FAT	GO:0023051~regulation of signaling	212	19.0135	2.96574e-11	DLC1, EDN3, FAM110C, SNCA, LPAR3, FSTL4, NOTUM, TESPA1, SHH, HTRA1, MOS, FAM150B, CHRNA3, TWIST1, WNT10B, OPA1, C5AR1, GRIN2A, IFNZ, BCL2L10, HES1, SSTR4, CRHR1, RETN, CD38, HES5, PRDM1, HOXA13, ESM1, BDKRB2, PEX5L, RIMS1, ADA, EPHB1, AHSG, SEMA5A, TCF21, ADRB3, NKX2-1, RAP1GAP2, NKX2-5, NR1H4, NR1H3, MDFI, BMP3, SASH1, RHBDF1, MAP2K4, SMAD3, CD63, EPHA2, KDR, SFRP5, CBLC, DLX1, BMP7, GRK1, BMP8A…	880	2808	17911	1.53665	2.10805e-07	1.75671e-09	5.85294e-08
GOTERM_BP_FAT	GO:0009966~regulation of signal transduction	183	16.4126	4.77424e-09	DLC1, SEPT4, EDN3, ZC3HAV1, LMO3, MMP9, FAM110C, F2RL1, SNCA, FOXO1, FSTL4, LPAR3, NOTUM, DLK2, ITPKB, PDX1, ZIC1, CXCL12, SHH, TESPA1, ZIC2, IL11, WNT1, PTGIS, CDKN2A, HTRA1, MDFIC, GATA6, GATA4, MOS, FAM150B, TWIST1, RET, WNT10B, OPA1, C5AR1, BST2, SOCS6, SIX3, GRIN2A, IFNZ, FGF20, BCL2L10, HES1, SSTR4, RBPMS, SKOR2, HIF1A, HES5, CD59A, DLL4, RIPK3, TFAP2B, RELN, TRP73, PRDM1, NFE2L2, EDA, LRRK…	880	2468	17911	1.50919	3.39347e-05	1.99619e-07	9.42205e-06
GOTERM_BP_FAT	GO:0070887~cellular response to chemical stimulus	186	16.6816	6.32704e-08	MYOD1, EDN3, ADCY1, ZC3HAV1, LTBP3, LMO3, FGF17, F2RL1, STAT5B, SNCA, FOXO1, ITPKB, PDX1, CYP2W1, CXCL12, SHH, WNT1, EIF4EBP1, PTGIS, S1PR1, CDKN2A, HTRA1, GATA6, CH25H, ATG7, GATA4, MTUS1, TWIST1, PHOX2B, RET, WNT10B, C5AR1, SOCS6, GRIN2A, IFNZ, CFC1, FGF20, PTPRN, HES1, CRHR1, SSTR4, UCN3, CCR6, TXNDC2, KRT18, SKOR2, HIF1A, HES5, CD59A, DLL4, VSNL1, TFAP2B, PRDM1, NFE2L2, EDA, NGF, MIR615, CAV2…	880	2607	17911	1.45214	0.000449625	2.22636e-06	0.000124865
GOTERM_BP_FAT	GO:0010648~negative regulation of cell communication	96	8.60987	5.01247e-07	DLC1, EDN3, GLRA1, LMO3, MMP9, F2RL1, TBX20, SNCA, FOXO1, FSTL4, DLK2, NOTUM, PAWR, PDX1, GLI3, CXCL12, SHH, IL11, WNT1, BARX1, HTRA1, SLC24A2, GATA4, SOX17, KCNQ1, TWIST1, ICAM1, NLRP6, OPA1, GSC, PTGER3, SOCS6, SIX3, LEF1, SLC9A3R1, PRKCD, SLIT3, BCL2L10, SIGIRR, LEFTY1, CRHR1, CD38, HIF1A, SKOR2, DACT2, ADM, CD59A, DLL4, VSNL1, TRP73, PRDM1, NFE2L2, RAB11FIP1, CAV2, FGFR3, RTN4RL1, ONECUT1, CD…	880	1160	17911	1.68442	0.00355653	1.52912e-05	0.000989215
GOTERM_BP_FAT	GO:0023057~negative regulation of signaling	96	8.60987	5.74296e-07	DLC1, EDN3, GLRA1, LMO3, MMP9, F2RL1, TBX20, SNCA, FOXO1, FSTL4, DLK2, NOTUM, PAWR, PDX1, GLI3, CXCL12, SHH, IL11, WNT1, BARX1, HTRA1, SLC24A2, GATA4, SOX17, KCNQ1, TWIST1, ICAM1, NLRP6, OPA1, GSC, PTGER3, SOCS6, SIX3, LEF1, SLC9A3R1, PRKCD, SLIT3, BCL2L10, SIGIRR, LEFTY1, CRHR1, CD38, HIF1A, SKOR2, DACT2, ADM, CD59A, DLL4, VSNL1, TRP73, PRDM1, NFE2L2, RAB11FIP1, CAV2, FGFR3, RTN4RL1, ONECUT1, CD…	880	1164	17911	1.67863	0.00407378	1.74447e-05	0.00113338
GOTERM_BP_FAT	GO:0009968~negative regulation of signal transduction	82	7.35426	1.40596e-05	DLC1, LMO3, MMP9, F2RL1, TBX20, SNCA, FOXO1, FSTL4, DLK2, NOTUM, PAWR, PDX1, GLI3, CXCL12, SHH, WNT1, BARX1, HTRA1, GATA4, SOX17, TWIST1, NLRP6, ICAM1, OPA1, GSC, PTGER3, SIX3, SOCS6, LEF1, SLC9A3R1, PRKCD, SLIT3, SIGIRR, LEFTY1, BCL2L10, HIF1A, SKOR2, DACT2, ADM, CD59A, DLL4, TRP73, PRDM1, NFE2L2, CAV2, FGFR3, RTN4RL1, ONECUT1, CD109, BICC1, BDKRB2, GREM1, GATSL3, ADA, AHSG, TCF21, PEG10, RGS11,…	880	1025	17911	1.62827	0.0951049	0.000318218	0.0277432
GOTERM_BP_FAT	GO:0048585~negative regulation of response to stimulus	101	9.0583	2.0082e-05	DLC1, LMO3, MMP9, F2RL1, SNCA, FOXO1, FSTL4, DLK2, NOTUM, PDX1, CXCL12, SHH, WNT1, PTGIS, HTRA1, ATG7, GATA4, TWIST1, OPA1, BST2, SIX3, SOCS6, BCL2L10, HIF1A, SKOR2, THBD, CD59A, DLL4, NFE2L2, PRDM1, TRP73, CAV2, FGFR3, ONECUT1, ACP5, BICC1, BDKRB2, GREM1, ADA, AHSG, SEMA5A, TCF21, PEG10, NKX2-1, NKX2-5, RUNX2, NR1H4, NR1H3, MDFI, UCN, SMAD3, ITGA3, EPHA2, SALL3, SFRP5, CBLC, DLX1, H2-T23, PYY, B…	880	1350	17911	1.52274	0.133024	0.000431159	0.0396248
Annotation Cluster 25	Enrichment Score: 7.321154596827698
Category	Term	Count	%	PValue	Genes	List Total	Pop Hits	Pop Total	Fold Enrichment	Bonferroni	Benjamini	FDR
GOTERM_BP_FAT	GO:0001655~urogenital system development	51	4.57399	4.08496e-11	IRX3, FGF8, HOXA13, HOXA11, SLC5A1, IRX1, CRLF1, ITGB4, HOXD13, GREM1, GLI3, LGR5, SHH, HOXD11, EPCAM, WNT1, TCF21, ALDH1A2, OSR1, LHX1, FOXB1, SOX17, CAR2, SIM1, COL4A4, RET, FOXA1, SMAD3, SIX2, ITGA3, PROX1, HES1, NOTCH3, HOXC11, BMPER, DACT2, SULF2, HOXB7, HES5, LAMA5, SULF1, NPHS1, SIX1, HEYL, PYGO1, WNT9B, TFAP2B, FOXC2, FOXC1, TRP73, BMP7	880	364	17911	2.85171	2.90359e-07	2.36065e-09	8.06175e-08
GOTERM_BP_FAT	GO:0072001~renal system development	47	4.21525	5.29059e-11	IRX3, FGF8, SLC5A1, HOXA11, IRX1, CRLF1, ITGB4, GREM1, GLI3, LGR5, SHH, HOXD11, EPCAM, TCF21, ALDH1A2, WNT1, OSR1, LHX1, SOX17, CAR2, SIM1, COL4A4, RET, SMAD3, SIX2, ITGA3, PROX1, NOTCH3, HES1, BMPER, HOXC11, HES5, DACT2, SULF2, HOXB7, LAMA5, SULF1, SIX1, HEYL, NPHS1, PYGO1, TFAP2B, WNT9B, FOXC2, FOXC1, TRP73, BMP7	880	320	17911	2.98941	3.76055e-07	2.98456e-09	1.04411e-07
GOTERM_BP_FAT	GO:0072073~kidney epithelium development	31	2.78027	1.23619e-10	IRX3, FGF8, HOXA11, CRLF1, IRX1, GREM1, GLI3, SHH, HOXD11, EPCAM, TCF21, WNT1, OSR1, LHX1, SIM1, RET, SMAD3, SIX2, HES1, BMPER, HOXB7, HES5, LAMA5, NPHS1, SIX1, HEYL, WNT9B, TFAP2B, FOXC2, FOXC1, BMP7	880	157	17911	4.01883	8.78683e-07	6.55734e-09	2.43964e-07
GOTERM_BP_FAT	GO:0072006~nephron development	30	2.69058	2.61464e-10	IRX3, FGF8, HOXA11, IRX1, GREM1, GLI3, SHH, HOXD11, TCF21, WNT1, OSR1, LHX1, COL4A4, RET, SIX2, ITGA3, HES1, NOTCH3, HOXB7, SULF2, HES5, LAMA5, NPHS1, SIX1, HEYL, SULF1, WNT9B, TFAP2B, FOXC2, BMP7	880	152	17911	4.01712	1.85848e-06	1.32749e-08	5.16004e-07
GOTERM_BP_FAT	GO:0001822~kidney development	44	3.94619	2.77435e-10	IRX3, FGF8, HOXA11, SLC5A1, IRX1, CRLF1, GREM1, GLI3, SHH, HOXD11, EPCAM, TCF21, ALDH1A2, WNT1, OSR1, LHX1, SIM1, CAR2, COL4A4, RET, SMAD3, SIX2, ITGA3, PROX1, NOTCH3, HES1, BMPER, HOXC11, HES5, DACT2, SULF2, HOXB7, LAMA5, SULF1, SIX1, HEYL, NPHS1, PYGO1, TFAP2B, WNT9B, FOXC2, FOXC1, TRP73, BMP7	880	301	17911	2.97525	1.97201e-06	1.39859e-08	5.47523e-07
GOTERM_BP_FAT	GO:0048754~branching morphogenesis of an epithelial tube	33	2.95964	3.77499e-10	FGF8, FOXA2, HOXA11, TBX20, GREM1, CXCL12, GLI3, SHH, HOXD11, MSX2, SEMA5A, TCF21, WNT1, LHX1, GBX2, NKX2-1, PITX2, FOXA1, LEF1, TBX1, EPHA2, KDR, HOXB7, LAMA5, DLL4, SIX1, ESRP1, WNT9B, FOXC2, TFAP2C, ESRP2, AREG, BMP7	880	184	17911	3.65034	2.68326e-06	1.85052e-08	7.45e-07
GOTERM_BP_FAT	GO:0001823~mesonephros development	25	2.24215	9.44269e-10	FGF8, RET, HOXA11, CRLF1, SIX2, SMAD3, GREM1, GLI3, SHH, HOXD11, HES1, EPCAM, TCF21, WNT1, BMPER, OSR1, HOXB7, LHX1, LAMA5, SIX1, WNT9B, FOXC2, FOXC1, BMP7, SIM1	880	113	17911	4.50297	6.71184e-06	4.38684e-08	1.86353e-06
GOTERM_BP_FAT	GO:0001657~ureteric bud development	24	2.15247	1.64499e-09	FGF8, RET, HOXA11, CRLF1, SMAD3, GREM1, GLI3, SHH, HOXD11, EPCAM, HES1, TCF21, WNT1, BMPER, OSR1, HOXB7, LHX1, LAMA5, SIX1, WNT9B, FOXC2, FOXC1, BMP7, SIM1	880	107	17911	4.56525	1.16925e-05	7.30787e-08	3.24642e-06
GOTERM_BP_FAT	GO:0072164~mesonephric tubule development	24	2.15247	1.99462e-09	FGF8, RET, HOXA11, CRLF1, SMAD3, GREM1, GLI3, SHH, HOXD11, EPCAM, HES1, TCF21, WNT1, BMPER, OSR1, HOXB7, LHX1, LAMA5, SIX1, WNT9B, FOXC2, FOXC1, BMP7, SIM1	880	108	17911	4.52298	1.41776e-05	8.75169e-08	3.93641e-06
GOTERM_BP_FAT	GO:0072163~mesonephric epithelium development	24	2.15247	1.99462e-09	FGF8, RET, HOXA11, CRLF1, SMAD3, GREM1, GLI3, SHH, HOXD11, EPCAM, HES1, TCF21, WNT1, BMPER, OSR1, HOXB7, LHX1, LAMA5, SIX1, WNT9B, FOXC2, FOXC1, BMP7, SIM1	880	108	17911	4.52298	1.41776e-05	8.75169e-08	3.93641e-06
GOTERM_BP_FAT	GO:0001656~metanephros development	22	1.97309	4.01724e-09	IRX3, FGF8, RET, SLC5A1, HOXA11, IRX1, SIX2, GREM1, GLI3, SHH, HOXD11, HES1, TCF21, HOXC11, OSR1, HES5, LHX1, SIX1, WNT9B, TFAP2B, FOXC2, BMP7	880	94	17911	4.76356	2.85541e-05	1.68962e-07	7.9281e-06
GOTERM_BP_FAT	GO:0072028~nephron morphogenesis	20	1.79372	2.66992e-08	IRX3, FGF8, HOXA11, IRX1, SIX2, GREM1, GLI3, SHH, HOXD11, HES1, TCF21, WNT1, OSR1, HES5, HOXB7, LHX1, LAMA5, SIX1, WNT9B, BMP7	880	86	17911	4.73335	0.00018976	1.02582e-06	5.26913e-05
GOTERM_BP_FAT	GO:0072009~nephron epithelium development	23	2.06278	9.2346e-08	IRX3, FGF8, HOXA11, IRX1, SIX2, GREM1, GLI3, SHH, HOXD11, HES1, TCF21, WNT1, OSR1, HES5, HOXB7, LHX1, LAMA5, HEYL, SIX1, NPHS1, WNT9B, TFAP2B, FOXC2	880	121	17911	3.86883	0.00065618	3.18638e-06	0.000182246
GOTERM_BP_FAT	GO:0072088~nephron epithelium morphogenesis	19	1.70404	1.01908e-07	IRX3, FGF8, HOXA11, IRX1, SIX2, GREM1, GLI3, SHH, HOXD11, HES1, TCF21, WNT1, HES5, HOXB7, OSR1, LHX1, LAMA5, SIX1, WNT9B	880	84	17911	4.60375	0.000724097	3.48249e-06	0.000201116
GOTERM_BP_FAT	GO:0061333~renal tubule morphogenesis	19	1.70404	1.49037e-07	IRX3, FGF8, HOXA11, IRX1, GREM1, LGR5, GLI3, SHH, HOXD11, HES1, TCF21, WNT1, OSR1, HES5, HOXB7, LHX1, LAMA5, SIX1, WNT9B	880	86	17911	4.49668	0.0010588	4.9735e-06	0.000294128
GOTERM_BP_FAT	GO:0061326~renal tubule development	21	1.88341	1.87705e-07	IRX3, FGF8, HOXA11, IRX1, GREM1, LGR5, GLI3, SHH, HOXD11, HES1, TCF21, WNT1, OSR1, HES5, HOXB7, LHX1, LAMA5, HEYL, SIX1, WNT9B, TFAP2B	880	106	17911	4.03228	0.00133332	6.17687e-06	0.000370439
GOTERM_BP_FAT	GO:0072078~nephron tubule morphogenesis	18	1.61435	3.15913e-07	IRX3, FGF8, HOXA11, IRX1, GREM1, GLI3, SHH, HOXD11, HES1, TCF21, WNT1, HES5, HOXB7, OSR1, LHX1, LAMA5, SIX1, WNT9B	880	81	17911	4.52298	0.00224299	9.98e-06	0.000623458
GOTERM_BP_FAT	GO:0072080~nephron tubule development	20	1.79372	4.66021e-07	IRX3, FGF8, HOXA11, IRX1, GREM1, GLI3, SHH, HOXD11, HES1, TCF21, WNT1, OSR1, HES5, HOXB7, LHX1, LAMA5, HEYL, SIX1, WNT9B, TFAP2B	880	102	17911	3.99086	0.003307	1.43396e-05	0.000919697
GOTERM_BP_FAT	GO:0060993~kidney morphogenesis	20	1.79372	4.66021e-07	IRX3, FGF8, HOXA11, IRX1, SIX2, GREM1, GLI3, SHH, HOXD11, HES1, TCF21, WNT1, OSR1, HES5, HOXB7, LHX1, LAMA5, SIX1, WNT9B, BMP7	880	102	17911	3.99086	0.003307	1.43396e-05	0.000919697
GOTERM_BP_FAT	GO:2000027~regulation of organ morphogenesis	28	2.51121	1.46954e-06	FGF8, BHLHE23, TBX5, HOXA11, HOXD13, SIX2, TBX1, GREM1, SHH, HOXD11, HES1, SFRP5, CDKN2A, HOXC11, PAX9, SULF2, HOXB7, LHX1, SULF1, SIX1, WNT9B, FOXC2, FOXC1, SOX17, BMP7, RUNX2, FGF3, TWIST1	880	198	17911	2.87826	0.0103911	4.14496e-05	0.00290013
GOTERM_BP_FAT	GO:0072171~mesonephric tubule morphogenesis	15	1.34529	8.87297e-06	HES1, TCF21, WNT1, FGF8, OSR1, HOXB7, LHX1, LAMA5, HOXA11, SIX1, WNT9B, GREM1, GLI3, SHH, HOXD11	880	72	17911	4.24029	0.0611216	0.000213049	0.0175095
GOTERM_BP_FAT	GO:0060675~ureteric bud morphogenesis	14	1.25561	3.61483e-05	HES1, TCF21, WNT1, FGF8, HOXB7, LHX1, LAMA5, HOXA11, SIX1, WNT9B, GREM1, GLI3, SHH, HOXD11	880	71	17911	4.01335	0.226591	0.000725576	0.0713152
GOTERM_BP_FAT	GO:0001658~branching involved in ureteric bud morphogenesis	13	1.16592	5.61847e-05	TCF21, WNT1, FGF8, HOXB7, LHX1, LAMA5, HOXA11, SIX1, WNT9B, GREM1, GLI3, SHH, HOXD11	880	64	17911	4.13429	0.329259	0.00107013	0.110823
GOTERM_BP_FAT	GO:0072210~metanephric nephron development	10	0.896861	0.000163607	HES1, TCF21, RET, HES5, OSR1, LHX1, IRX1, TFAP2B, SIX2, GREM1	880	42	17911	4.84605	0.687458	0.00284647	0.322388
GOTERM_BP_FAT	GO:0090183~regulation of kidney development	10	0.896861	0.00246564	RET, HOXB7, OSR1, LHX1, SIX1, WNT9B, SIX2, GREM1, BMP7, SHH	880	60	17911	3.39223	1	0.0299537	4.75521
Annotation Cluster 26	Enrichment Score: 7.063792882892539
Category	Term	Count	%	PValue	Genes	List Total	Pop Hits	Pop Total	Fold Enrichment	Bonferroni	Benjamini	FDR
GOTERM_BP_FAT	GO:0021879~forebrain neuron differentiation	18	1.61435	4.04499e-08	FGF8, PTGER3, GSX2, LEF1, PROX1, OTP, SALL3, HES1, FEZF2, DLX1, HES5, ATG7, GBX2, NKX2-1, LHX5, TFAP2C, LHX8, UNCX	880	71	17911	5.16002	0.000287477	1.48205e-06	7.98286e-05
GOTERM_BP_FAT	GO:0021872~forebrain generation of neurons	19	1.70404	4.58194e-08	FGF8, PTGER3, GSX2, LEF1, PROX1, GLI3, OTP, SALL3, HES1, FEZF2, DLX1, HES5, ATG7, GBX2, NKX2-1, LHX5, TFAP2C, LHX8, UNCX	880	80	17911	4.83393	0.000325631	1.64487e-06	9.04253e-05
GOTERM_BP_FAT	GO:0021537~telencephalon development	35	3.13901	3.47259e-07	FGF8, NRG3, DMRTA2, PAX5, IGF2BP1, CXCL12, GLI3, SHH, LHX1, ATG7, LHX5, NKX2-1, FOXB1, SRD5A2, LAMB1, GSX2, MDGA1, OTX2, SIX3, LEF1, PROX1, SALL3, FEZF1, PRDM8, HES1, FEZF2, DLX1, HIF1A, HES5, NEUROD1, RELN, TFAP2C, TRP73, EXT1, UNCX	880	267	17911	2.66805	0.00246528	1.09217e-05	0.00068532
Annotation Cluster 28	Enrichment Score: 5.88867175021592
Category	Term	Count	%	PValue	Genes	List Total	Pop Hits	Pop Total	Fold Enrichment	Bonferroni	Benjamini	FDR
GOTERM_BP_FAT	GO:0007167~enzyme linked receptor protein signaling pathway	85	7.62332	1.27715e-10	FGF5, FGF8, NRTN, LTBP3, MMP9, FGF17, TBX20, SNCA, CLDN5, STAT5B, FOXO1, FSTL4, ZIC2, WNT1, EIF4EBP1, GATA6, HTRA1, GATA4, FGF3, CHRNA3, FGF4, RET, DMRT1, LEF1, CNPY1, SLC9A3R1, FGF20, CFC1, PRKCD, LEFTY1, HES1, RBPMS, HIF1A, SKOR2, DACT2, HES5, CD59A, TFAP2B, FOXC2, FOXC1, NGF, LCP2, CAV2, FGFR3, HOXA13, ONECUT1, CD109, ESM1, CDH3, GREM1, EPHB4, EPHB1, AHSG, MSX2, PEG10, PRDM14, LRG1, PTK2B, NKX…	880	824	17911	2.09956	9.07796e-07	6.72442e-09	2.52047e-07
GOTERM_BP_FAT	GO:0090092~regulation of transmembrane receptor protein serine/threonine kinase signaling pathway	32	2.86996	4.00153e-08	CAV2, HOXA13, ONECUT1, TBX20, CD109, GREM1, ZIC2, MSX2, WNT1, PEG10, GATA6, HTRA1, LRG1, GATA4, NKX2-1, BMP3, DMRT1, SMAD3, ITGA3, LEFTY1, KDR, HES1, NBL1, RBPMS, BMPER, SKOR2, DACT2, HES5, SULF1, TFAP2B, BMP7, BMP8A	880	210	17911	3.10147	0.000284389	1.47372e-06	7.89709e-05
GOTERM_BP_FAT	GO:0070848~response to growth factor	63	5.65022	9.10057e-08	FGF5, FGF8, LTBP3, FGF17, SNCA, CLDN5, STAT5B, WNT1, PAX9, GATA6, HTRA1, GATA4, FGF3, FGF4, TWIST1, PHOX2B, LEF1, CFC1, FGF20, HES1, HIF1A, SKOR2, HES5, CD59A, DLL4, TFAP2B, FOXC1, NGF, CAV2, FGFR3, ONECUT1, HOXA13, CD109, TAC1, GREM1, MSX2, PEG10, TNFRSF1B, PRDM14, LHX1, LRG1, NKX2-1, RUNX2, NKX2-5, BMP3, COL4A2, SMAD3, TBX1, ITGA3, CD63, EPHA2, KDR, PLK5, NBL1, BMPER, SULF2, DCP1A, SULF1, HEYL,…	880	623	17911	2.05821	0.000646659	3.15545e-06	0.000179601
GOTERM_BP_FAT	GO:0071363~cellular response to growth factor stimulus	61	5.47085	1.18851e-07	FGF5, FGF8, LTBP3, FGF17, SNCA, CLDN5, STAT5B, WNT1, PAX9, GATA6, HTRA1, GATA4, FGF3, FGF4, TWIST1, PHOX2B, LEF1, CFC1, FGF20, HES1, SKOR2, HIF1A, HES5, CD59A, DLL4, TFAP2B, FOXC1, NGF, CAV2, FGFR3, ONECUT1, HOXA13, CD109, TAC1, GREM1, MSX2, PEG10, TNFRSF1B, PRDM14, LHX1, LRG1, NKX2-1, RUNX2, NKX2-5, BMP3, COL4A2, SMAD3, TBX1, ITGA3, CD63, KDR, PLK5, NBL1, BMPER, SULF2, DCP1A, SULF1, HEYL, BMP7, …	880	599	17911	2.07272	0.00084444	4.02283e-06	0.000234555
GOTERM_BP_FAT	GO:0007178~transmembrane receptor protein serine/threonine kinase signaling pathway	41	3.67713	2.21142e-07	CAV2, FGF8, ONECUT1, HOXA13, LTBP3, CLDN5, TBX20, CD109, GREM1, ZIC2, MSX2, WNT1, PEG10, GATA6, HTRA1, LRG1, GATA4, NKX2-1, RUNX2, NKX2-5, BMP3, DMRT1, SMAD3, LEF1, ITGA3, CFC1, LEFTY1, KDR, HES1, NBL1, RBPMS, SKOR2, BMPER, HES5, DACT2, DCP1A, SULF1, TFAP2B, BMP7, ARAP1, BMP8A	880	337	17911	2.47623	0.00157064	7.11253e-06	0.000436426
GOTERM_BP_FAT	GO:0090287~regulation of cellular response to growth factor stimulus	31	2.78027	2.08207e-06	CAV2, HOXA13, ONECUT1, CD109, GREM1, MSX2, WNT1, PEG10, PRDM14, GATA6, HTRA1, LRG1, GATA4, NKX2-1, RUNX2, FGF4, SMAD3, ITGA3, CD63, KDR, HES1, NBL1, SKOR2, BMPER, HIF1A, HES5, SULF2, CD59A, SULF1, TFAP2B, NGF	880	238	17911	2.65107	0.0146904	5.58452e-05	0.00410893
GOTERM_BP_FAT	GO:0030510~regulation of BMP signaling pathway	16	1.43498	1.70392e-05	HOXA13, ITGA3, GREM1, KDR, HES1, MSX2, WNT1, NBL1, BMPER, SKOR2, HES5, GATA6, HTRA1, GATA4, SULF1, TFAP2B	880	86	17911	3.78668	0.114069	0.000374901	0.0336218
GOTERM_BP_FAT	GO:0071772~response to BMP	23	2.06278	1.93377e-05	PHOX2B, BMP3, FGF8, LEF1, GREM1, CFC1, KDR, MSX2, HES1, WNT1, NBL1, BMPER, SKOR2, HES5, GATA6, HTRA1, SULF1, HEYL, GATA4, BMP7, RUNX2, NKX2-5, BMP8A	880	165	17911	2.83714	0.128425	0.000420259	0.0381563
GOTERM_BP_FAT	GO:0071773~cellular response to BMP stimulus	23	2.06278	1.93377e-05	PHOX2B, BMP3, FGF8, LEF1, GREM1, CFC1, KDR, MSX2, HES1, WNT1, NBL1, BMPER, SKOR2, HES5, GATA6, HTRA1, SULF1, HEYL, GATA4, BMP7, RUNX2, NKX2-5, BMP8A	880	165	17911	2.83714	0.128425	0.000420259	0.0381563
GOTERM_BP_FAT	GO:0030509~BMP signaling pathway	21	1.88341	5.51612e-05	BMP3, FGF8, LEF1, GREM1, CFC1, KDR, MSX2, HES1, WNT1, NBL1, BMPER, SKOR2, HES5, GATA6, HTRA1, SULF1, GATA4, BMP7, NKX2-5, RUNX2, BMP8A	880	152	17911	2.81198	0.324361	0.00105347	0.108805
GOTERM_BP_FAT	GO:0090100~positive regulation of transmembrane receptor protein serine/threonine kinase signaling pathway	14	1.25561	0.00187504	BMP3, LEFTY1, ZIC2, KDR, HES1, MSX2, RBPMS, HES5, GATA6, LRG1, GATA4, SULF1, BMP7, BMP8A	880	105	17911	2.71379	0.999998	0.02375	3.63615
Annotation Cluster 29	Enrichment Score: 5.532199803363508
Category	Term	Count	%	PValue	Genes	List Total	Pop Hits	Pop Total	Fold Enrichment	Bonferroni	Benjamini	FDR
GOTERM_BP_FAT	GO:0060562~epithelial tube morphogenesis	61	5.47085	1.56131e-16	DLC1, FGF8, FOXA2, TBX20, PAX3, CXCL12, LGR5, GLI3, SHH, HOXD11, ZIC2, WNT1, OSR1, GATA4, SOX17, PITX2, ALX1, TWIST1, RET, LBX1, OPA1, LEF1, CFC1, HES1, PTHLH, HIF1A, HES5, ADM, DLL4, ST14, SIX1, WNT9B, ESRP1, FOXC2, TFAP2C, ESRP2, IRX3, HOXA11, IRX1, GREM1, MSX2, SEMA5A, ALDH1A2, TCF21, HAND1, LHX1, GBX2, NKX2-1, NKX2-5, FOXA1, SMAD3, TBX1, EPHA2, KDR, SFRP5, SALL4, HOXB7, LAMA5, ZIC5, AREG, BMP7	880	370	17911	3.35556	7.89147e-13	1.09912e-14	2.22045e-13
GOTERM_BP_FAT	GO:0021915~neural tube development	32	2.86996	3.11114e-09	DLC1, FGF8, FOXA2, PAX3, GLI3, SHH, ZIC2, FERD3L, ALDH1A2, WNT1, PAX7, GBX2, SOX17, FOXB1, ALX1, TWIST1, OPA1, GSC, FOXA1, EN1, EPHA2, SFRP5, HES1, SALL2, HIF1A, SALL4, HES5, ADM, HES3, ST14, ZIC5, BMP7	880	189	17911	3.44608	2.21137e-05	1.33217e-07	6.13989e-06
GOTERM_BP_FAT	GO:0016331~morphogenesis of embryonic epithelium	29	2.6009	3.12289e-08	DLC1, IRX3, FGF8, IRX1, PAX3, PDX1, GREM1, SHH, ZIC2, ALDH1A2, KDF1, OSR1, HAND1, ALX1, TWIST1, RET, OPA1, SFRP5, HIF1A, SALL4, ADM, HES5, LAMA5, ST14, ZIC5, SIX1, SULF1, WNT9B, BMP7	880	175	17911	3.37285	0.00022195	1.18072e-06	6.16307e-05
GOTERM_BP_FAT	GO:0035148~tube formation	25	2.24215	1.75713e-06	DLC1, IRX3, IRX1, PAX3, GREM1, SHH, ZIC2, HOXA1, HAND1, OSR1, ALX1, TWIST1, RET, OPA1, SFRP5, HIF1A, SALL4, ADM, HES5, ZIC5, SIX1, ST14, WNT9B, EDA, BMP7	880	165	17911	3.08385	0.012412	4.89779e-05	0.00346766
GOTERM_BP_FAT	GO:0001838~embryonic epithelial tube formation	23	2.06278	3.65408e-06	DLC1, IRX3, RET, OPA1, IRX1, PAX3, GREM1, SHH, ZIC2, SFRP5, HIF1A, SALL4, OSR1, HAND1, ADM, HES5, ZIC5, ST14, SIX1, WNT9B, BMP7, ALX1, TWIST1	880	149	17911	3.1418	0.0256389	9.37619e-05	0.00721115
GOTERM_BP_FAT	GO:0072175~epithelial tube formation	23	2.06278	4.08755e-06	DLC1, IRX3, RET, OPA1, IRX1, PAX3, GREM1, SHH, ZIC2, SFRP5, HIF1A, SALL4, OSR1, HAND1, ADM, HES5, ZIC5, ST14, SIX1, WNT9B, BMP7, ALX1, TWIST1	880	150	17911	3.12086	0.0286363	0.00010376	0.00806654
GOTERM_BP_FAT	GO:0014020~primary neural tube formation	13	1.16592	0.00947956	DLC1, OPA1, PAX3, ZIC2, SFRP5, SALL4, HIF1A, ADM, ST14, ZIC5, BMP7, ALX1, TWIST1	880	113	17911	2.34154	1	0.0901033	17.1363
GOTERM_BP_FAT	GO:0001841~neural tube formation	14	1.25561	0.0095707	DLC1, OPA1, PAX3, SHH, ZIC2, SFRP5, HIF1A, SALL4, ADM, ST14, ZIC5, BMP7, ALX1, TWIST1	880	127	17911	2.24368	1	0.0905717	17.2866
Annotation Cluster 30	Enrichment Score: 5.483404781546173
Category	Term	Count	%	PValue	Genes	List Total	Pop Hits	Pop Total	Fold Enrichment	Bonferroni	Benjamini	FDR
GOTERM_BP_FAT	GO:0007492~endoderm development	21	1.88341	6.85565e-09	COL4A2, FGF8, ONECUT1, MMP9, OTX2, SMAD3, CFC1, PTHLH, DUSP2, PAX9, LHX1, GATA6, ITGA5, GATA4, ITGA7, NKX2-1, SOX17, EXT1, LAMB1, NKX2-5, FN1	880	88	17911	4.85706	4.87288e-05	2.76875e-07	1.35297e-05
GOTERM_BP_FAT	GO:0001704~formation of primary germ layer	24	2.15247	1.68353e-08	COL4A2, FOXA2, HOXA11, MMP9, ITGB4, SIX2, LEF1, SMAD3, ITGA3, EPHA2, DUSP2, HAND1, LHX1, GATA6, ITGA5, ITGA7, GATA4, FOXC2, FOXC1, SOX17, LAMB1, BMP7, TLX2, FN1	880	120	17911	4.07068	0.000119658	6.61135e-07	3.32248e-05
GOTERM_BP_FAT	GO:0007369~gastrulation	30	2.69058	2.83869e-08	FGF8, FOXA2, MMP9, HOXA11, ITGB4, OSR1, HAND1, LHX1, GATA6, GATA4, SOX17, LAMB1, TLX2, FN1, COL4A2, OTX2, LEF1, SMAD3, SIX2, ITGA3, CFC1, EPHA2, LEFTY1, DUSP2, ITGA5, ITGA7, FOXC2, FOXC1, EXT1, BMP7	880	185	17911	3.30055	0.000201754	1.08481e-06	5.6022e-05
GOTERM_BP_FAT	GO:0007498~mesoderm development	23	2.06278	9.2346e-08	IRX3, FGF8, HOXA11, ITGB4, SIX2, LEF1, SMAD3, TBX1, ITGA3, SHH, EPHA2, ZIC2, OSR1, HAND1, FOXC2, POU4F1, FOXC1, FENDRR, SOX17, EXT1, BMP7, TLX2, TCF15	880	121	17911	3.86883	0.00065618	3.18638e-06	0.000182246
GOTERM_BP_FAT	GO:0001707~mesoderm formation	13	1.16592	0.00013891	HOXA11, ITGB4, LEF1, SMAD3, SIX2, ITGA3, EPHA2, HAND1, FOXC2, FOXC1, SOX17, BMP7, TLX2	880	70	17911	3.77992	0.627471	0.00245331	0.273785
GOTERM_BP_FAT	GO:0048332~mesoderm morphogenesis	13	1.16592	0.000239365	HOXA11, ITGB4, LEF1, SMAD3, SIX2, ITGA3, EPHA2, HAND1, FOXC2, FOXC1, SOX17, BMP7, TLX2	880	74	17911	3.5756	0.81761	0.00399578	0.471333
GOTERM_BP_FAT	GO:0001706~endoderm formation	11	0.986547	0.000257635	COL4A2, DUSP2, LHX1, GATA6, ITGA5, MMP9, GATA4, ITGA7, SOX17, LAMB1, FN1	880	54	17911	4.14606	0.839827	0.00427007	0.507221
GOTERM_BP_FAT	GO:0035987~endodermal cell differentiation	8	0.717489	0.0052379	COL4A2, GATA6, ITGA5, MMP9, ITGA7, SOX17, LAMB1, FN1	880	44	17911	3.70062	1	0.0558946	9.84525
Annotation Cluster 31	Enrichment Score: 5.349778201211911
Category	Term	Count	%	PValue	Genes	List Total	Pop Hits	Pop Total	Fold Enrichment	Bonferroni	Benjamini	FDR
GOTERM_BP_FAT	GO:0090596~sensory organ morphogenesis	51	4.57399	1.36293e-14	HMX2, FGF8, USH1G, ZIC1, GLI3, SHH, WNT1, OSR1, FOXF2, FGF3, PITX2, CDH23, TWIST1, GSC, PTPRM, OTX2, SIX3, SDK1, SIX2, SLC9A3R1, PROX1, HIF1A, HOXC13, SIX1, TFAP2B, PRDM1, HMX3, IRX6, SHROOM2, FGFR3, EPHB1, HESX1, HOXA1, HOXA2, LHX1, MIR183, GBX2, GFI1, COL8A2, OTOP1, BHLHE23, TBX1, GJB6, VSX2, EPHA2, KDR, DIO3, DLX6, BMP7, FOXE3, GRK1	880	296	17911	3.50684	9.7065e-11	1.15552e-12	2.69451e-11
GOTERM_BP_FAT	GO:0048593~camera-type eye morphogenesis	24	2.15247	1.23533e-07	SHROOM2, IRX6, FGFR3, PTPRM, SIX3, SDK1, VSX2, PROX1, GLI3, EPHB1, EPHA2, KDR, HIF1A, LHX1, DIO3, MIR183, FOXF2, TFAP2B, BMP7, COL8A2, FOXE3, GRK1, PITX2, TWIST1	880	133	17911	3.6728	0.00087769	4.16149e-06	0.000243795
GOTERM_BP_FAT	GO:0001654~eye development	46	4.12556	2.5014e-07	IRX6, SHROOM2, FGFR3, GLI3, EPHB1, SHH, ALDH1A2, LHX1, MIR183, FOXF2, POU4F2, COL8A2, PITX2, TWIST1, RET, BHLHE23, PTPRM, RAX, LMX1B, OTX2, SDK1, SIX3, SMAD3, VSX2, PRPH2, PROX1, SIX6, EPHA2, KDR, SALL2, HIF1A, HES5, DIO3, DLL4, GRM6, TFAP2B, NEUROD1, FOXC2, FOXC1, PRDM1, MERTK, BMP7, CRYBA2, MAB21L2, FOXE3, GRK1	880	404	17911	2.31747	0.00177642	7.97304e-06	0.000493655
GOTERM_BP_FAT	GO:0048592~eye morphogenesis	27	2.42152	3.86253e-07	SHROOM2, IRX6, FGFR3, GLI3, EPHB1, LHX1, FOXF2, MIR183, COL8A2, TWIST1, PITX2, PTPRM, BHLHE23, OTX2, SDK1, SIX3, VSX2, PROX1, EPHA2, KDR, HIF1A, DIO3, TFAP2B, PRDM1, BMP7, FOXE3, GRK1	880	174	17911	3.15829	0.00274172	1.20946e-05	0.000762274
GOTERM_BP_FAT	GO:0043010~camera-type eye development	41	3.67713	9.26916e-07	IRX6, SHROOM2, FGFR3, GLI3, SHH, EPHB1, ALDH1A2, LHX1, FOXF2, MIR183, POU4F2, COL8A2, PITX2, TWIST1, RET, PTPRM, RAX, LMX1B, SDK1, SIX3, SMAD3, VSX2, PRPH2, PROX1, EPHA2, KDR, HIF1A, HES5, DIO3, DLL4, GRM6, TFAP2B, NEUROD1, FOXC2, FOXC1, MERTK, BMP7, CRYBA2, MAB21L2, FOXE3, GRK1	880	356	17911	2.34407	0.00656687	2.71129e-05	0.00182927
GOTERM_BP_FAT	GO:0060041~retina development in camera-type eye	19	1.70404	0.00276375	RET, IRX6, PTPRM, SIX3, SDK1, VSX2, PROX1, PRPH2, HIF1A, LHX1, DIO3, DLL4, GRM6, MIR183, TFAP2B, POU4F2, NEUROD1, MERTK, GRK1	880	177	17911	2.18483	1	0.0331238	5.31538
GOTERM_BP_FAT	GO:0060042~retina morphogenesis in camera-type eye	10	0.896861	0.00428962	IRX6, PTPRM, LHX1, DIO3, MIR183, SDK1, TFAP2B, VSX2, PROX1, GRK1	880	65	17911	3.13129	1	0.0473445	8.13393
Annotation Cluster 32	Enrichment Score: 4.844777819869064
Category	Term	Count	%	PValue	Genes	List Total	Pop Hits	Pop Total	Fold Enrichment	Bonferroni	Benjamini	FDR
GOTERM_BP_FAT	GO:0003007~heart morphogenesis	37	3.31839	1.81914e-08	DLC1, FGF8, TBX20, EPHB4, SHH, MSX2, ALDH1A2, S1PR1, HAND1, GATA6, GATA4, POU4F1, SOX17, NKX2-5, PITX2, EPO, TWIST1, LBX1, TBX5, SMAD3, TBX1, NPY1R, CFC1, PROX1, LEFTY1, HES1, HIF1A, XIRP1, PKP2, DLL4, HEYL, SIX1, GAA, DSP, FOXC2, FOXC1, BMP7	880	260	17911	2.89645	0.000129296	7.10463e-07	3.5901e-05
GOTERM_BP_FAT	GO:0035050~embryonic heart tube development	17	1.52466	2.73471e-06	FGF8, LBX1, NKX2-6, TBX20, SMAD3, CFC1, SHH, HES1, ALDH1A2, HIF1A, HAND1, GATA4, FOXC2, SOX18, FOXC1, SOX17, NKX2-5	880	84	17911	4.11914	0.0192507	7.17257e-05	0.00539686
GOTERM_BP_FAT	GO:0009855~determination of bilateral symmetry	21	1.88341	8.47638e-06	FGF8, LBX1, AP1B1, TBX20, SMAD3, TBX1, BICC1, GREM1, DNAIC1, CFC1, SHH, LEFTY1, ZIC2, ALDH1A2, NBL1, HIF1A, HAND1, GATA4, SOX17, NKX2-5, PITX2	880	134	17911	3.18971	0.0584712	0.000204218	0.016727
GOTERM_BP_FAT	GO:0009799~specification of symmetry	21	1.88341	9.5001e-06	FGF8, LBX1, AP1B1, TBX20, SMAD3, TBX1, BICC1, GREM1, DNAIC1, CFC1, SHH, LEFTY1, ZIC2, ALDH1A2, NBL1, HIF1A, HAND1, GATA4, SOX17, NKX2-5, PITX2	880	135	17911	3.16609	0.0652976	0.000226575	0.018747
GOTERM_BP_FAT	GO:0007368~determination of left/right symmetry	19	1.70404	4.30598e-05	FGF8, LBX1, AP1B1, TBX20, SMAD3, TBX1, BICC1, DNAIC1, CFC1, SHH, LEFTY1, ZIC2, ALDH1A2, HIF1A, HAND1, GATA4, SOX17, NKX2-5, PITX2	880	126	17911	3.06916	0.263669	0.000856988	0.0849451
GOTERM_BP_FAT	GO:0003143~embryonic heart tube morphogenesis	13	1.16592	0.000120394	FGF8, LBX1, TBX20, SMAD3, CFC1, SHH, HES1, ALDH1A2, HIF1A, HAND1, GATA4, SOX17, NKX2-5	880	69	17911	3.8347	0.575062	0.00213724	0.237332
GOTERM_BP_FAT	GO:0001947~heart looping	12	1.07623	0.000190816	ALDH1A2, FGF8, HIF1A, LBX1, HAND1, GATA4, TBX20, SMAD3, SOX17, CFC1, NKX2-5, SHH	880	62	17911	3.93937	0.742426	0.00325538	0.375906
GOTERM_BP_FAT	GO:0061371~determination of heart left/right asymmetry	12	1.07623	0.000440322	ALDH1A2, FGF8, HIF1A, LBX1, HAND1, GATA4, TBX20, SMAD3, SOX17, CFC1, NKX2-5, SHH	880	68	17911	3.59178	0.956304	0.00690195	0.865408
Annotation Cluster 33	Enrichment Score: 4.620989662128223
Category	Term	Count	%	PValue	Genes	List Total	Pop Hits	Pop Total	Fold Enrichment	Bonferroni	Benjamini	FDR
GOTERM_BP_FAT	GO:0050673~epithelial cell proliferation	41	3.67713	3.93348e-06	CAV2, FGFR3, CD109, CDH3, CXCL12, LGR5, SHH, SEMA5A, ALDH1A2, CDKN2A, KDF1, OSR1, HRH3, LRG1, HTRA1, NR2F2, COL8A2, TWIST1, WNT10B, PTPRM, C5AR1, NKX2-9, TBX1, PTPRN, PROX1, EPHA2, KDR, BMPER, SULF2, DLX6, IRF6, DLL4, SULF1, ESRP1, TFAP2C, ESRP2, AREG, IGFBP3, FOXE3, REG1, IGFBP5	880	377	17911	2.2135	0.027572	0.000100568	0.00776251
GOTERM_BP_FAT	GO:0050678~regulation of epithelial cell proliferation	36	3.2287	9.83e-06	CAV2, FGFR3, CD109, CDH3, CXCL12, SHH, SEMA5A, ALDH1A2, CDKN2A, KDF1, OSR1, HRH3, HTRA1, LRG1, NR2F2, TWIST1, WNT10B, PTPRM, C5AR1, NKX2-9, SMAD3, TBX1, PTPRN, PROX1, KDR, HES1, HES5, SULF2, DLX6, DLL4, SULF1, SIX1, ESRP1, ESRP2, FOXE3, REG1	880	323	17911	2.26849	0.0674868	0.000233658	0.0193979
GOTERM_BP_FAT	GO:0050679~positive regulation of epithelial cell proliferation	21	1.88341	0.000354568	CAV2, FGFR3, C5AR1, TBX1, CDH3, PTPRN, CXCL12, PROX1, SHH, KDR, SEMA5A, OSR1, HRH3, DLX6, HTRA1, LRG1, ESRP1, ESRP2, FOXE3, REG1, TWIST1	880	174	17911	2.45645	0.919598	0.00569961	0.697428
Annotation Cluster 34	Enrichment Score: 4.399135195020902
Category	Term	Count	%	PValue	Genes	List Total	Pop Hits	Pop Total	Fold Enrichment	Bonferroni	Benjamini	FDR
GOTERM_BP_FAT	GO:0060840~artery development	19	1.70404	7.15598e-07	FGF8, HOXA13, TBX1, EPHB4, PROX1, GLI3, SHH, NOTCH3, HES1, HOXA1, DLL4, SIX1, TFAP2B, FOXC2, FOXC1, PRDM1, LOX, LRP2, LOXL1	880	95	17911	4.07068	0.00507356	2.14617e-05	0.00141224
GOTERM_BP_FAT	GO:0048844~artery morphogenesis	14	1.25561	2.23599e-05	FGF8, HOXA13, TBX1, PROX1, EPHB4, HES1, NOTCH3, HOXA1, DLL4, SIX1, TFAP2B, FOXC2, FOXC1, PRDM1	880	68	17911	4.19041	0.146949	0.000474323	0.0441184
GOTERM_BP_FAT	GO:0035904~aorta development	12	1.07623	0.000140691	HES1, FGF8, DLL4, SIX1, TFAP2B, TBX1, LOX, PRDM1, LRP2, EPHB4, LOXL1, PROX1	880	60	17911	4.07068	0.632158	0.00246634	0.277291
GOTERM_BP_FAT	GO:0035909~aorta morphogenesis	8	0.717489	0.00112474	HES1, FGF8, DLL4, SIX1, TFAP2B, TBX1, EPHB4, PROX1	880	34	17911	4.78904	0.999664	0.0154124	2.19647
Annotation Cluster 36	Enrichment Score: 4.323184937267395
Category	Term	Count	%	PValue	Genes	List Total	Pop Hits	Pop Total	Fold Enrichment	Bonferroni	Benjamini	FDR
GOTERM_BP_FAT	GO:0001945~lymph vessel development	10	0.896861	2.32595e-06	PDPN, PTPN14, FOXC2, TBX1, FOXC1, SOX18, NR2F2, PROX1, EPHA2, KDR	880	26	17911	7.82823	0.0163969	6.19189e-05	0.0045902
GOTERM_BP_FAT	GO:0001946~lymphangiogenesis	7	0.627803	0.000214745	PDPN, PTPN14, FOXC2, FOXC1, SOX18, PROX1, EPHA2	880	19	17911	7.49862	0.78272	0.00361949	0.422951
GOTERM_BP_FAT	GO:0036303~lymph vessel morphogenesis	7	0.627803	0.000214745	PDPN, PTPN14, FOXC2, FOXC1, SOX18, PROX1, EPHA2	880	19	17911	7.49862	0.78272	0.00361949	0.422951
Annotation Cluster 37	Enrichment Score: 4.299415951448004
Category	Term	Count	%	PValue	Genes	List Total	Pop Hits	Pop Total	Fold Enrichment	Bonferroni	Benjamini	FDR
GOTERM_BP_FAT	GO:0003158~endothelium development	20	1.79372	2.70041e-06	COL18A1, ICAM1, HOXA13, ROCK1, CLDN5, F2RL1, PROX1, KDR, TNFRSF1A, S1PR1, EZR, BMPER, BTG1, DLL4, HOXB5, FOXC2, SOX18, SOX17, NR2F2, ALOX12	880	114	17911	3.57077	0.0190115	7.10884e-05	0.00532917
GOTERM_BP_FAT	GO:0045446~endothelial cell differentiation	18	1.61435	4.44176e-06	COL18A1, ICAM1, HOXA13, ROCK1, CLDN5, F2RL1, PROX1, KDR, TNFRSF1A, S1PR1, EZR, BMPER, BTG1, HOXB5, SOX18, SOX17, NR2F2, ALOX12	880	97	17911	3.77692	0.0310789	0.00011235	0.00876552
GOTERM_BP_FAT	GO:0001885~endothelial cell development	9	0.807175	0.0105382	COL18A1, ICAM1, TNFRSF1A, EZR, HOXA13, ROCK1, F2RL1, CLDN5, SOX18	880	62	17911	2.95453	1	0.0985254	18.8668
Annotation Cluster 38	Enrichment Score: 4.268591455873815
Category	Term	Count	%	PValue	Genes	List Total	Pop Hits	Pop Total	Fold Enrichment	Bonferroni	Benjamini	FDR
GOTERM_BP_FAT	GO:0043066~negative regulation of apoptotic process	81	7.26457	8.15655e-07	INSL3, CLDN7, FGF8, MMP9, SNCA, STAT5B, FOXO1, ITPKB, PDX1, GLI3, CXCL12, SHH, EPCAM, WNT1, FNTA, OSR1, GATA6, ATG7, BAG3, GATA4, POU4F1, FOXB1, TWIST1, FGF4, ICAM1, OPA1, C5AR1, ROCK1, ANP32B, NKX2-6, BARHL1, LEF1, PRKCH, FGF20, PRKCD, BCL2L10, CD38, HIF1A, KRT18, AAMDC, SIX1, TFAP2B, FOXC2, TFAP2D, FOXC1, TRP73, NFE2L2, NGF, ALOX12, OOG1, CRLF1, BDKRB2, GREM1, ADA, MSX2, SEMA5A, TNFRSF1A, PTK2B…	880	936	17911	1.76135	0.0057809	2.42578e-05	0.0016097
GOTERM_BP_FAT	GO:0043069~negative regulation of programmed cell death	82	7.35426	8.17963e-07	INSL3, CLDN7, FGF8, MMP9, SNCA, STAT5B, FOXO1, ITPKB, PDX1, GLI3, CXCL12, SHH, EPCAM, WNT1, FNTA, OSR1, GATA6, ATG7, BAG3, GATA4, POU4F1, FOXB1, TWIST1, FGF4, ICAM1, OPA1, C5AR1, ROCK1, ANP32B, NKX2-6, BARHL1, LEF1, PRKCH, FGF20, PRKCD, BCL2L10, CD38, HIF1A, KRT18, AAMDC, SIX1, TFAP2B, FOXC2, TFAP2D, FOXC1, TRP73, NFE2L2, NGF, ALOX12, OOG1, CRLF1, BDKRB2, GREM1, ADA, MSX2, SEMA5A, TNFRSF1A, PTK2B…	880	951	17911	1.75497	0.00579722	2.42251e-05	0.00161425
GOTERM_BP_FAT	GO:0042981~regulation of apoptotic process	114	10.2242	1.3733e-06	DLC1, SEPT4, MMP9, NELL1, SNCA, STAT5B, FOXO1, ITPKB, PDX1, CXCL12, SHH, WNT1, FNTA, CDKN2A, PTGIS, GATA6, ATG7, GATA4, TWIST1, WNT10B, OPA1, C5AR1, ROCK1, NKX2-6, BARHL1, GRIN2A, FGF20, BCL2L10, CD38, HIF1A, KRT18, AAMDC, SIX1, TFAP2B, RIPK3, TFAP2D, TRP73, NFE2L2, NGF, CCL3, FGFR3, HOXA13, OOG1, BDKRB2, GREM1, ADA, SEMA5A, RPS29, NKX2-5, NR1H4, FN1, COL18A1, BMP3, UCN, MAP2K4, SMAD3, EN1, EN2, …	880	1482	17911	1.56565	0.00971396	3.92018e-05	0.0027102
GOTERM_BP_FAT	GO:0043067~regulation of programmed cell death	115	10.3139	1.40054e-06	DLC1, SEPT4, MMP9, NELL1, SNCA, STAT5B, FOXO1, ITPKB, PDX1, CXCL12, SHH, WNT1, FNTA, CDKN2A, PTGIS, GATA6, ATG7, GATA4, TWIST1, WNT10B, OPA1, C5AR1, ROCK1, NKX2-6, BARHL1, GRIN2A, FGF20, BCL2L10, CD38, HIF1A, KRT18, AAMDC, SIX1, TFAP2B, RIPK3, TFAP2D, TRP73, NFE2L2, NGF, CCL3, FGFR3, HOXA13, OOG1, BDKRB2, GREM1, ADA, SEMA5A, RPS29, NKX2-5, NR1H4, FN1, COL18A1, BMP3, UCN, BHLHE23, MAP2K4, SMAD3, E…	880	1498	17911	1.56251	0.00990567	3.98194e-05	0.00276396
GOTERM_BP_FAT	GO:0010941~regulation of cell death	118	10.583	1.15561e-05	DLC1, SEPT4, MMP9, NELL1, SNCA, STAT5B, FOXO1, ITPKB, PDX1, CXCL12, SHH, WNT1, FNTA, CDKN2A, PTGIS, GATA6, ATG7, GATA4, TWIST1, WNT10B, OPA1, C5AR1, ROCK1, NKX2-6, BARHL1, GRIN2A, FGF20, BCL2L10, CRHR1, CD38, HIF1A, KRT18, AAMDC, SIX1, TFAP2B, RIPK3, TFAP2D, TRP73, NFE2L2, NGF, CCL3, FGFR3, HOXA13, OOG1, BDKRB2, GREM1, EPHB1, ADA, SEMA5A, RPS29, NKX2-5, NR1H4, FN1, COL18A1, BMP3, UCN, BHLHE23, MA…	880	1620	17911	1.48253	0.0788584	0.0002684	0.0228038
GOTERM_BP_FAT	GO:0060548~negative regulation of cell death	83	7.44395	1.43733e-05	INSL3, CLDN7, FGF8, MMP9, SNCA, STAT5B, FOXO1, ITPKB, PDX1, GLI3, CXCL12, SHH, EPCAM, WNT1, FNTA, OSR1, GATA6, ATG7, BAG3, GATA4, POU4F1, FOXB1, TWIST1, FGF4, ICAM1, OPA1, C5AR1, ROCK1, ANP32B, NKX2-6, BARHL1, LEF1, PRKCH, FGF20, PRKCD, BCL2L10, CRHR1, CD38, HIF1A, KRT18, AAMDC, SIX1, TFAP2B, FOXC2, TFAP2D, FOXC1, TRP73, NFE2L2, NGF, ALOX12, OOG1, CRLF1, BDKRB2, GREM1, ADA, MSX2, SEMA5A, TNFRSF1A…	880	1042	17911	1.62124	0.0971204	0.000324284	0.0283621
GOTERM_BP_FAT	GO:0012501~programmed cell death	125	11.2108	0.000282586	DLC1, SEPT4, MMP9, NELL1, STAT5B, SNCA, FOXO1, ITPKB, PDX1, CXCL12, SHH, WNT1, FNTA, PTGIS, CDKN2A, GATA6, ATG7, GATA4, TWIST1, WNT10B, OPA1, C5AR1, ROCK1, NKX2-6, BARHL1, GRIN2A, SIX3, IFNZ, FGF20, BCL2L10, CD38, HIF1A, KRT18, AAMDC, TNFAIP8, SIX1, TFAP2B, RIPK3, TFAP2D, TRP73, NFE2L2, NGF, CCL3, FGFR3, HOXA13, OOG1, BDKRB2, GREM1, ADA, SEMA5A, PEG10, RPS29, NKX2-5, NR1H4, FN1, COL18A1, BMP3, UC…	880	1870	17911	1.36052	0.865864	0.00463944	0.556214
GOTERM_BP_FAT	GO:0006915~apoptotic process	119	10.6726	0.000385992	DLC1, SEPT4, MMP9, NELL1, SNCA, STAT5B, FOXO1, ITPKB, PDX1, CXCL12, SHH, WNT1, FNTA, CDKN2A, PTGIS, GATA6, ATG7, GATA4, TWIST1, WNT10B, OPA1, C5AR1, ROCK1, NKX2-6, BARHL1, GRIN2A, SIX3, IFNZ, FGF20, BCL2L10, CD38, HIF1A, KRT18, AAMDC, TNFAIP8, SIX1, TFAP2B, RIPK3, TFAP2D, TRP73, NFE2L2, NGF, CCL3, FGFR3, HOXA13, OOG1, BDKRB2, GREM1, ADA, SEMA5A, PEG10, RPS29, NKX2-5, NR1H4, FN1, COL18A1, UCN, MAP…	880	1779	17911	1.36147	0.935698	0.00614767	0.759013
GOTERM_BP_FAT	GO:0008219~cell death	129	11.5695	0.000978233	DLC1, SEPT4, NELL1, MMP9, STAT5B, SNCA, FOXO1, ITPKB, PDX1, CXCL12, SHH, WNT1, FNTA, PTGIS, CDKN2A, GATA6, ATG7, GATA4, TWIST1, WNT10B, OPA1, C5AR1, ROCK1, NKX2-6, BARHL1, GRIN2A, SIX3, IFNZ, FGF20, BCL2L10, CRHR1, CD38, HIF1A, KRT18, AAMDC, TNFAIP8, SIX1, TFAP2B, RIPK3, TFAP2D, TRP73, NFE2L2, NGF, CCL3, FGFR3, HOXA13, OOG1, BDKRB2, GREM1, EPHB1, ADA, SEMA5A, PEG10, RPS29, NKX2-5, NR1H4, FN1, COL…	880	2003	17911	1.31083	0.999048	0.0138445	1.91297
GOTERM_BP_FAT	GO:0043065~positive regulation of apoptotic process	45	4.03587	0.00254839	DLC1, SEPT4, CCL3, FGFR3, HOXA13, NELL1, MMP9, SNCA, EGLN3, FOXO1, PAWR, MSX2, TNFRSF1A, ALDH1A2, PTGIS, CDKN2A, RPS29, GATA6, ATG7, POU4F1, CAMK2B, COL18A1, WNT10B, ANP32B, MAP2K4, GRIN2A, SMAD3, MAL, SLC9A3R1, PRKCD, BCL2L10, PLEKHF1, TNFRSF10B, HIF1A, ADM, BTG1, SCIN, TFAP2B, RIPK3, NEUROD1, TRP73, BMP7, IGFBP3, ALOX12, NGF	880	577	17911	1.58735	1	0.0307869	4.91102
GOTERM_BP_FAT	GO:0043068~positive regulation of programmed cell death	45	4.03587	0.00300767	DLC1, SEPT4, CCL3, FGFR3, HOXA13, NELL1, MMP9, SNCA, EGLN3, FOXO1, PAWR, MSX2, TNFRSF1A, ALDH1A2, PTGIS, CDKN2A, RPS29, GATA6, ATG7, POU4F1, CAMK2B, COL18A1, WNT10B, ANP32B, MAP2K4, GRIN2A, SMAD3, MAL, SLC9A3R1, PRKCD, BCL2L10, PLEKHF1, TNFRSF10B, HIF1A, ADM, BTG1, SCIN, TFAP2B, RIPK3, NEUROD1, TRP73, BMP7, IGFBP3, ALOX12, NGF	880	582	17911	1.57372	1	0.0354031	5.77139
GOTERM_BP_FAT	GO:0010942~positive regulation of cell death	47	4.21525	0.00343214	DLC1, SEPT4, CCL3, FGFR3, HOXA13, NELL1, MMP9, SNCA, EGLN3, FOXO1, HP, PDX1, PAWR, MSX2, TNFRSF1A, ALDH1A2, PTGIS, CDKN2A, RPS29, GATA6, ATG7, POU4F1, CAMK2B, COL18A1, WNT10B, ANP32B, MAP2K4, GRIN2A, SMAD3, MAL, SLC9A3R1, PRKCD, BCL2L10, PLEKHF1, TNFRSF10B, HIF1A, ADM, BTG1, SCIN, TFAP2B, RIPK3, NEUROD1, TRP73, BMP7, IGFBP3, ALOX12, NGF	880	620	17911	1.54292	1	0.0397165	6.55998
Annotation Cluster 39	Enrichment Score: 4.242851724383585
Category	Term	Count	%	PValue	Genes	List Total	Pop Hits	Pop Total	Fold Enrichment	Bonferroni	Benjamini	FDR
GOTERM_BP_FAT	GO:0021532~neural tube patterning	13	1.16592	1.50213e-06	FGF8, GSC, FOXA2, FOXA1, EN1, GLI3, SHH, HES1, WNT1, PAX7, HES3, GBX2, SOX17	880	46	17911	5.75205	0.0106203	4.22012e-05	0.00296444
GOTERM_BP_FAT	GO:0021903~rostrocaudal neural tube patterning	7	0.627803	1.75079e-05	HES1, WNT1, FGF8, HES3, GBX2, EN1, SOX17	880	13	17911	10.9595	0.117015	0.000382841	0.0345465
GOTERM_BP_FAT	GO:0030917~midbrain-hindbrain boundary development	6	0.538117	3.00608e-05	HES1, WNT1, FGF8, HES3, GBX2, EN1	880	9	17911	13.5689	0.19239	0.00061559	0.0593088
Annotation Cluster 40	Enrichment Score: 4.183143468159314
Category	Term	Count	%	PValue	Genes	List Total	Pop Hits	Pop Total	Fold Enrichment	Bonferroni	Benjamini	FDR
GOTERM_BP_FAT	GO:0010646~regulation of cell communication	211	18.9238	2.46636e-11	DLC1, EDN3, FAM110C, SNCA, LPAR3, FSTL4, NOTUM, TESPA1, SHH, HTRA1, MOS, FAM150B, CHRNA3, TWIST1, WNT10B, OPA1, C5AR1, GRIN2A, IFNZ, BCL2L10, HES1, SSTR4, CRHR1, RETN, CD38, HES5, PRDM1, HOXA13, ESM1, BDKRB2, PEX5L, RIMS1, ADA, EPHB1, AHSG, SEMA5A, TCF21, ADRB3, NKX2-1, RAP1GAP2, NKX2-5, NR1H4, NR1H3, MDFI, BMP3, SASH1, RHBDF1, MAP2K4, SMAD3, CD63, EPHA2, KDR, SFRP5, CBLC, DLX1, BMP7, GRK1, BMP8A…	880	2785	17911	1.54204	1.75309e-07	1.49837e-09	4.86741e-08
GOTERM_BP_FAT	GO:0023051~regulation of signaling	212	19.0135	2.96574e-11	DLC1, EDN3, FAM110C, SNCA, LPAR3, FSTL4, NOTUM, TESPA1, SHH, HTRA1, MOS, FAM150B, CHRNA3, TWIST1, WNT10B, OPA1, C5AR1, GRIN2A, IFNZ, BCL2L10, HES1, SSTR4, CRHR1, RETN, CD38, HES5, PRDM1, HOXA13, ESM1, BDKRB2, PEX5L, RIMS1, ADA, EPHB1, AHSG, SEMA5A, TCF21, ADRB3, NKX2-1, RAP1GAP2, NKX2-5, NR1H4, NR1H3, MDFI, BMP3, SASH1, RHBDF1, MAP2K4, SMAD3, CD63, EPHA2, KDR, SFRP5, CBLC, DLX1, BMP7, GRK1, BMP8A…	880	2808	17911	1.53665	2.10805e-07	1.75671e-09	5.85294e-08
GOTERM_BP_FAT	GO:0048584~positive regulation of response to stimulus	147	13.1839	1.69662e-09	MYOD1, SEPT4, EDN3, ZC3HAV1, LMO3, MMP9, FAM110C, F2RL1, STAT5B, SNCA, LPAR3, ITPKB, PDX1, CXCL12, SHH, TESPA1, ZIC2, IL11, WNT1, PTGIS, S1PR1, CDKN2A, MDFIC, GATA6, ATG7, GATA4, MOS, FAM150B, COCH, WNT10B, C5AR1, BST2, PDPN, GRIN2A, FGF20, HES1, C1QA, CRHR1, SSTR4, CD38, RBPMS, CCR6, SKOR2, HIF1A, HES5, CD59A, DLL4, VSNL1, RIPK3, RELN, TRP73, NFE2L2, EDA, LRRK1, NGF, CAV2, CCL3, FGFR3, CACNB3, E…	880	1834	17911	1.63138	1.20595e-05	7.4904e-08	3.3483e-06
GOTERM_BP_FAT	GO:0009966~regulation of signal transduction	183	16.4126	4.77424e-09	DLC1, SEPT4, EDN3, ZC3HAV1, LMO3, MMP9, FAM110C, F2RL1, SNCA, FOXO1, FSTL4, LPAR3, NOTUM, DLK2, ITPKB, PDX1, ZIC1, CXCL12, SHH, TESPA1, ZIC2, IL11, WNT1, PTGIS, CDKN2A, HTRA1, MDFIC, GATA6, GATA4, MOS, FAM150B, TWIST1, RET, WNT10B, OPA1, C5AR1, BST2, SOCS6, SIX3, GRIN2A, IFNZ, FGF20, BCL2L10, HES1, SSTR4, RBPMS, SKOR2, HIF1A, HES5, CD59A, DLL4, RIPK3, TFAP2B, RELN, TRP73, PRDM1, NFE2L2, EDA, LRRK…	880	2468	17911	1.50919	3.39347e-05	1.99619e-07	9.42205e-06
GOTERM_BP_FAT	GO:0023056~positive regulation of signaling	124	11.1211	6.73856e-09	SEPT4, EDN3, ZC3HAV1, LMO3, MMP9, FAM110C, F2RL1, SNCA, LPAR3, ITPKB, ILDR1, PDX1, TESPA1, SHH, ZIC2, IL11, WNT1, PTGIS, CDKN2A, MDFIC, GATA6, ATG7, GATA4, MOS, FAM150B, WNT10B, C5AR1, BST2, GRIN2A, FGF20, CRHR1, SSTR4, HES1, RETN, CD38, UCN3, RBPMS, SKOR2, HIF1A, HES5, DLL4, VSNL1, RIPK3, RELN, TRP73, EDA, LRRK1, NGF, CAV2, CCL3, FGFR3, ESM1, GREM1, RIMS1, PEX5L, ADA, SEMA5A, ADRB3, PRR5, ADRA2C…	880	1497	17911	1.68592	4.78966e-05	2.73701e-07	1.32987e-05
GOTERM_BP_FAT	GO:0010647~positive regulation of cell communication	123	11.0314	9.66046e-09	SEPT4, EDN3, ZC3HAV1, LMO3, MMP9, FAM110C, F2RL1, SNCA, LPAR3, ITPKB, ILDR1, PDX1, TESPA1, SHH, ZIC2, IL11, WNT1, PTGIS, CDKN2A, MDFIC, GATA6, ATG7, GATA4, MOS, FAM150B, WNT10B, C5AR1, BST2, GRIN2A, FGF20, CRHR1, SSTR4, HES1, RETN, CD38, UCN3, RBPMS, SKOR2, HIF1A, HES5, DLL4, VSNL1, RIPK3, RELN, TRP73, EDA, LRRK1, NGF, CAV2, CCL3, FGFR3, ESM1, GREM1, RIMS1, PEX5L, ADA, SEMA5A, ADRB3, PRR5, ADRA2C…	880	1490	17911	1.68018	6.86642e-05	3.81481e-07	1.90651e-05
GOTERM_BP_FAT	GO:0009967~positive regulation of signal transduction	104	9.32735	2.03093e-06	SEPT4, EDN3, ZC3HAV1, LMO3, FAM110C, MMP9, F2RL1, LPAR3, ITPKB, TESPA1, SHH, IL11, ZIC2, WNT1, CDKN2A, PTGIS, MDFIC, GATA6, GATA4, MOS, FAM150B, WNT10B, C5AR1, BST2, GRIN2A, FGF20, SSTR4, HES1, RBPMS, SKOR2, HIF1A, HES5, DLL4, RIPK3, RELN, TRP73, EDA, LRRK1, NGF, CAV2, CCL3, FGFR3, ESM1, GREM1, RIMS1, ADA, SEMA5A, ADRB3, PRR5, ADRA2C, NR1H4, NR1H3, MDFI, SASH1, BMP3, GSX2, MAP2K4, FOXA1, SMAD3, C…	880	1328	17911	1.59394	0.0143322	5.48877e-05	0.004008
GOTERM_BP_FAT	GO:0045937~positive regulation of phosphate metabolic process	87	7.80269	2.03962e-06	DLC1, INSL3, EDN3, FGF8, ADCY1, MMP9, NELL1, F2RL1, SNCA, LPAR3, PAWR, IL11, WNT1, RSPO1, MDFIC, GATA4, MOS, ALOX12B, FAM150B, CHRNA3, FGF4, ICAM1, RET, C5AR1, PTGER3, ARHGEF5, IFNZ, FGF20, PRKCD, PROX1, LEFTY1, HES1, SSTR4, PTHLH, CRHR1, GNAL, ALOX15, RBPMS, ADM, HES5, RIPK3, RELN, TRP73, LRRK1, NGF, LCP2, CAV2, CCL3, FGFR3, GM13289, ITLN1, CRLF1, GREM1, TNFRSF1A, ADRB3, TNFRSF1B, PRR5, PTK2B, P…	880	1053	17911	1.68162	0.0143931	5.49139e-05	0.00402516
GOTERM_BP_FAT	GO:0010562~positive regulation of phosphorus metabolic process	87	7.80269	2.03962e-06	DLC1, INSL3, EDN3, FGF8, ADCY1, MMP9, NELL1, F2RL1, SNCA, LPAR3, PAWR, IL11, WNT1, RSPO1, MDFIC, GATA4, MOS, ALOX12B, FAM150B, CHRNA3, FGF4, ICAM1, RET, C5AR1, PTGER3, ARHGEF5, IFNZ, FGF20, PRKCD, PROX1, LEFTY1, HES1, SSTR4, PTHLH, CRHR1, GNAL, ALOX15, RBPMS, ADM, HES5, RIPK3, RELN, TRP73, LRRK1, NGF, LCP2, CAV2, CCL3, FGFR3, GM13289, ITLN1, CRLF1, GREM1, TNFRSF1A, ADRB3, TNFRSF1B, PRR5, PTK2B, P…	880	1053	17911	1.68162	0.0143931	5.49139e-05	0.00402516
GOTERM_BP_FAT	GO:0031401~positive regulation of protein modification process	87	7.80269	6.08237e-06	DLC1, EDN3, SEPT4, FGF8, MMP9, NELL1, F2RL1, SNCA, LPAR3, PAWR, IL11, WNT1, CDKN2A, FNTA, GFI1B, RSPO1, MDFIC, ATG7, PAX7, GATA4, MOS, BRD7, ALOX12B, FAM150B, CHRNA3, FGF4, ICAM1, RET, C5AR1, PTGER3, ARHGEF5, IFNZ, FGF20, PRKCD, PROX1, LEFTY1, HES1, SSTR4, ALOX15, RBPMS, HES5, RIPK3, RELN, TRP73, LRRK1, NGF, LCP2, CAV2, CCL3, FGFR3, GM13289, ITLN1, CRLF1, GREM1, PRDM12, TNFRSF1A, ADRB3, TNFRSF1B,…	880	1082	17911	1.63655	0.0423124	0.000150628	0.012003
GOTERM_BP_FAT	GO:0031399~regulation of protein modification process	118	10.583	1.1165e-05	DLC1, SEPT4, EDN3, LMO3, MMP9, NELL1, F2RL1, SNCA, FOXO1, LPAR3, ITPKB, IL11, WNT1, FNTA, CDKN2A, HOTAIR, MDFIC, PPP1R1B, ATG7, GATA4, MOS, FAM150B, CHRNA3, TWIST1, RET, C5AR1, ROCK1, SOCS6, PKIB, IFNZ, FGF20, PROX1, SSTR4, HES1, RBPMS, HES5, RIPK3, RELN, TRP73, LRRK1, NGF, CAV2, CCL3, FGFR3, GM13289, ITLN1, BDKRB2, GREM1, EPHB1, TCF21, ADRB3, PRR5, ADRA2C, FN1, MDFI, SREBF1, SASH1, BMP3, UCN, GM…	880	1618	17911	1.48436	0.0762941	0.000261885	0.0220321
GOTERM_BP_FAT	GO:0001934~positive regulation of protein phosphorylation	74	6.63677	1.20962e-05	EDN3, FGF8, MMP9, NELL1, F2RL1, SNCA, LPAR3, IL11, WNT1, RSPO1, MDFIC, GATA4, MOS, ALOX12B, FAM150B, CHRNA3, FGF4, ICAM1, RET, C5AR1, PTGER3, ARHGEF5, IFNZ, FGF20, PROX1, PRKCD, LEFTY1, HES1, SSTR4, ALOX15, RBPMS, HES5, RIPK3, RELN, TRP73, LRRK1, NGF, LCP2, CAV2, CCL3, FGFR3, GM13289, ITLN1, CRLF1, GREM1, ADRB3, TNFRSF1A, PRR5, TNFRSF1B, PTK2B, ADRA2C, EPO, MDFI, SASH1, BMP3, UCN, GM13278, FLT3, …	880	893	17911	1.68662	0.0823879	0.000277318	0.0238694
GOTERM_BP_FAT	GO:0019220~regulation of phosphate metabolic process	118	10.583	1.68559e-05	DLC1, EDN3, ADCY1, LMO3, MMP9, NELL1, F2RL1, SNCA, FOXO1, LPAR3, ITPKB, IL11, WNT1, CDKN2A, MDFIC, PPP1R1B, GATA4, GALR2, MOS, FAM150B, CHRNA3, TWIST1, RET, C5AR1, ROCK1, SOCS6, PKIB, IFNZ, FGF20, PROX1, TMEM132C, CRHR1, PTHLH, SSTR4, HES1, RBPMS, HIF1A, HES5, RIPK3, RELN, TRP73, LRRK1, NGF, CAV2, CCL3, FGFR3, GM13289, ITLN1, BDKRB2, GREM1, EPHB1, ADRB3, PRR5, ADRA2C, FN1, MDFI, SASH1, BMP3, UCN,…	880	1632	17911	1.47163	0.112914	0.000373179	0.0332602
GOTERM_BP_FAT	GO:0051174~regulation of phosphorus metabolic process	118	10.583	1.73448e-05	DLC1, EDN3, ADCY1, LMO3, MMP9, NELL1, F2RL1, SNCA, FOXO1, LPAR3, ITPKB, IL11, WNT1, CDKN2A, MDFIC, PPP1R1B, GATA4, GALR2, MOS, FAM150B, CHRNA3, TWIST1, RET, C5AR1, ROCK1, SOCS6, PKIB, IFNZ, FGF20, PROX1, TMEM132C, CRHR1, PTHLH, SSTR4, HES1, RBPMS, HIF1A, HES5, RIPK3, RELN, TRP73, LRRK1, NGF, CAV2, CCL3, FGFR3, GM13289, ITLN1, BDKRB2, GREM1, EPHB1, ADRB3, PRR5, ADRA2C, FN1, MDFI, SASH1, BMP3, UCN,…	880	1633	17911	1.47073	0.115991	0.000380445	0.0342247
GOTERM_BP_FAT	GO:0001932~regulation of protein phosphorylation	98	8.78924	2.64769e-05	EDN3, LMO3, MMP9, NELL1, SNCA, F2RL1, LPAR3, FOXO1, ITPKB, IL11, WNT1, CDKN2A, PPP1R1B, MDFIC, GATA4, MOS, FAM150B, CHRNA3, TWIST1, RET, C5AR1, SOCS6, PKIB, IFNZ, FGF20, PROX1, SSTR4, HES1, RBPMS, HES5, RIPK3, RELN, TRP73, LRRK1, NGF, CAV2, CCL3, FGFR3, GM13289, ITLN1, BDKRB2, GREM1, EPHB1, ADRB3, PRR5, ADRA2C, FN1, MDFI, SASH1, BMP3, UCN, GM13278, GM13276, GM13275, MAP2K4, GM13272, EPHA2, KDR, S…	880	1309	17911	1.52378	0.171551	0.000550141	0.0522396
GOTERM_BP_FAT	GO:0042327~positive regulation of phosphorylation	75	6.72646	3.03521e-05	EDN3, FGF8, MMP9, NELL1, F2RL1, SNCA, LPAR3, IL11, WNT1, RSPO1, MDFIC, GATA4, MOS, ALOX12B, FAM150B, CHRNA3, FGF4, ICAM1, RET, C5AR1, PTGER3, ARHGEF5, IFNZ, FGF20, PROX1, PRKCD, LEFTY1, HES1, SSTR4, ALOX15, RBPMS, HES5, RIPK3, RELN, TRP73, LRRK1, NGF, LCP2, CAV2, CCL3, FGFR3, GM13289, ITLN1, CRLF1, GREM1, ADRB3, TNFRSF1A, PRR5, TNFRSF1B, PTK2B, ADRA2C, EPO, MDFI, SASH1, BMP3, UCN, GM13278, FLT3, …	880	934	17911	1.63437	0.19406	0.000619767	0.0598833
GOTERM_BP_FAT	GO:0051247~positive regulation of protein metabolic process	103	9.23767	7.01803e-05	DLC1, SEPT4, EDN3, PRR16, MMP9, NELL1, F2RL1, SNCA, STAT5B, FOXO1, LPAR3, IL11, WNT1, CDKN2A, FNTA, MDFIC, ATG7, GATA4, MOS, FAM150B, CHRNA3, RET, ICOSL, C5AR1, IFNZ, FGF20, PROX1, SSTR4, HES1, RBPMS, HES5, RIPK3, RELN, TRP73, NEK5, LRRK1, NGF, CAV2, CCL3, FGFR3, GM13289, ITLN1, GREM1, ADRB3, PRR5, ADRA2C, NR1H3, MDFI, SREBF1, SASH1, BMP3, UCN, GM13278, GM13276, GM13275, MAP2K4, SMAD3, GM13272, K…	880	1428	17911	1.46807	0.392777	0.00130506	0.138411
GOTERM_BP_FAT	GO:0032270~positive regulation of cellular protein metabolic process	97	8.69955	8.88093e-05	DLC1, SEPT4, EDN3, PRR16, MMP9, NELL1, SNCA, F2RL1, LPAR3, IL11, WNT1, CDKN2A, FNTA, MDFIC, ATG7, GATA4, MOS, FAM150B, CHRNA3, RET, C5AR1, IFNZ, FGF20, PROX1, SSTR4, HES1, RBPMS, HES5, RIPK3, RELN, TRP73, NEK5, LRRK1, NGF, CAV2, CCL3, FGFR3, GM13289, ITLN1, GREM1, ADRB3, PRR5, ADRA2C, NR1H3, SREBF1, MDFI, BMP3, SASH1, UCN, GM13278, GM13276, GM13275, MAP2K4, SMAD3, GM13272, KDR, DMRTC2, ITGA5, ARE…	880	1334	17911	1.47997	0.468092	0.00162152	0.175121
GOTERM_BP_FAT	GO:0042325~regulation of phosphorylation	101	9.0583	0.000100818	EDN3, LMO3, MMP9, NELL1, F2RL1, SNCA, FOXO1, LPAR3, ITPKB, IL11, WNT1, CDKN2A, PPP1R1B, MDFIC, GATA4, MOS, FAM150B, CHRNA3, TWIST1, RET, C5AR1, SOCS6, PKIB, IFNZ, FGF20, PROX1, SSTR4, HES1, RBPMS, HIF1A, HES5, RIPK3, RELN, TRP73, LRRK1, NGF, CAV2, CCL3, FGFR3, GM13289, ITLN1, BDKRB2, GREM1, EPHB1, ADRB3, PRR5, ADRA2C, FN1, MDFI, SASH1, BMP3, UCN, GM13278, GM13276, GM13275, MAP2K4, GM13272, EPHA2,…	880	1407	17911	1.46105	0.511616	0.00182188	0.198779
GOTERM_BP_FAT	GO:0006468~protein phosphorylation	118	10.583	0.000228545	EDN3, LMO3, MMP9, NELL1, F2RL1, SNCA, FOXO1, LPAR3, ITPKB, IL11, WNT1, CDKN2A, MDFIC, PPP1R1B, GATA4, MOS, FAM150B, CHRNA3, TWIST1, RET, C5AR1, ROCK1, MYO3A, SOCS6, PKIB, IFNZ, FGF20, PROX1, SSTR4, HES1, RBPMS, HES5, RIPK3, RELN, TRP73, RIPK4, NEK5, LRRK1, NGF, CAV2, CCL3, FGFR3, GM13289, ITLN1, BDKRB2, GREM1, EPHB4, EPHB1, IL12RB2, ADRB3, PRR5, ADRA2C, FN1, MDFI, SASH1, OBSCN, BMP3, UCN, GM13278…	880	1737	17911	1.38267	0.803026	0.00383349	0.450073
GOTERM_BP_FAT	GO:1902531~regulation of intracellular signal transduction	106	9.50673	0.00042215	DLC1, SEPT4, EDN3, ZC3HAV1, LMO3, FAM110C, MMP9, F2RL1, FOXO1, LPAR3, ITPKB, PDX1, CXCL12, IL11, CDKN2A, MDFIC, GATA4, MOS, FAM150B, TWIST1, RET, C5AR1, OPA1, BST2, SOCS6, IFNZ, FGF20, BCL2L10, SSTR4, HES1, HIF1A, HES5, RIPK3, RELN, TRP73, NFE2L2, EDA, LRRK1, NGF, CAV2, CCL3, FGFR3, GM13289, BDKRB2, GREM1, PEX5L, EPHB1, ADA, SEMA5A, ADRB3, PRR5, ADRA2C, RAP1GAP2, NR1H4, FN1, MDFI, SASH1, BMP3, OB…	880	1552	17911	1.39012	0.950276	0.00664731	0.829835
GOTERM_BP_FAT	GO:0023014~signal transduction by protein phosphorylation	53	4.75336	0.00167552	EDN3, FGF8, LMO3, F2RL1, LPAR3, FOXO1, ITPKB, IL11, OSR1, MDFIC, GATA4, MOS, ALOX12B, POU4F2, FAM150B, FGF4, NLRP6, ICAM1, RET, C5AR1, ARHGEF5, SLC9A3R1, FGF20, PRKCD, SSTR4, ALOX15, TRP73, CAV2, CCL3, FGFR3, GREM1, EPHB1, ADRB3, TNFRSF1B, EZR, PTK2B, ADRA2C, FN1, EPO, MDFI, SASH1, TNXB, MAP2K4, TBX1, EPHA2, KDR, SFRP5, CBLC, BMPER, NPHS1, BMP7, HTR2C, IGFBP3	880	695	17911	1.55213	0.999993	0.0215162	3.25528
GOTERM_BP_FAT	GO:0000165~MAPK cascade	52	4.66368	0.00241253	EDN3, FGF8, LMO3, F2RL1, LPAR3, FOXO1, ITPKB, IL11, MDFIC, GATA4, MOS, ALOX12B, POU4F2, FAM150B, FGF4, NLRP6, ICAM1, RET, C5AR1, ARHGEF5, SLC9A3R1, FGF20, PRKCD, SSTR4, ALOX15, TRP73, CAV2, CCL3, FGFR3, GREM1, EPHB1, ADRB3, TNFRSF1B, EZR, PTK2B, ADRA2C, FN1, EPO, MDFI, SASH1, TNXB, MAP2K4, TBX1, EPHA2, KDR, SFRP5, CBLC, BMPER, NPHS1, BMP7, HTR2C, IGFBP3	880	691	17911	1.53166	1	0.0293674	4.65509
GOTERM_BP_FAT	GO:0043408~regulation of MAPK cascade	51	4.57399	0.00247192	EDN3, FGF8, LMO3, F2RL1, LPAR3, FOXO1, IL11, MDFIC, GATA4, MOS, ALOX12B, FAM150B, FGF4, NLRP6, ICAM1, C5AR1, ARHGEF5, SLC9A3R1, FGF20, PRKCD, LEFTY1, SSTR4, ALOX15, TRP73, CAV2, CCL3, FGFR3, GREM1, EPHB1, ADRB3, TNFRSF1B, EZR, PTK2B, ADRA2C, FN1, EPO, MDFI, SASH1, BMP3, TNXB, MAP2K4, TBX1, EPHA2, KDR, SFRP5, CBLC, BMPER, BMP7, HTR2C, IGFBP3, BMP8A	880	675	17911	1.53781	1	0.0299778	4.76705
GOTERM_BP_FAT	GO:0032268~regulation of cellular protein metabolic process	141	12.6457	0.00354425	DLC1, SEPT4, EDN3, PRR16, LMO3, NELL1, MMP9, F2RL1, SNCA, FOXO1, LPAR3, ITPKB, SHH, IL11, WNT1, EIF4EBP1, FNTA, CDKN2A, HOTAIR, MDFIC, PPP1R1B, ATG7, GATA4, MOS, FAM150B, CHRNA3, TWIST1, RET, WNT10B, C5AR1, ROCK1, SOCS6, PKIB, IFNZ, FGF20, PROX1, HES1, SSTR4, RBPMS, HES5, CD59A, RIPK3, RELN, TRP73, LRRK1, NEK5, NGF, CAV2, CCL3, FGFR3, ITLN1, GM13289, IGF2BP1, IGF2BP2, IGF2BP3, BDKRB2, GREM1, EPHB…	880	2298	17911	1.24884	1	0.0407904	6.7672
GOTERM_BP_FAT	GO:0051246~regulation of protein metabolic process	150	13.4529	0.00444243	DLC1, SEPT4, EDN3, PRR16, LMO3, NELL1, MMP9, F2RL1, STAT5B, SNCA, FOXO1, LPAR3, ITPKB, SHH, IL11, WNT1, EIF4EBP1, FNTA, CDKN2A, HOTAIR, MDFIC, PPP1R1B, ATG7, GATA4, MOS, FAM150B, CHRNA3, TWIST1, ICOSL, RET, WNT10B, C5AR1, ROCK1, SOCS6, GRIN2A, PKIB, IFNZ, FGF20, PROX1, HES1, SSTR4, RBPMS, HES5, CD59A, BACE2, RIPK3, RELN, TRP73, LRRK1, NEK5, NGF, CAV2, CCL3, FGFR3, ITLN1, GM13289, IGF2BP1, IGF2BP2…	880	2483	17911	1.22957	1	0.0487663	8.41178
GOTERM_BP_FAT	GO:0035556~intracellular signal transduction	143	12.8251	0.00693139	DLC1, SEPT4, EDN3, ADCY1, ZC3HAV1, LMO3, MMP9, FAM110C, F2RL1, STAT5B, FOXO1, LPAR3, ITPKB, PDX1, CXCL12, SHH, IL11, WNT1, EIF4EBP1, CDKN2A, MDFIC, PPP1R1B, GATA4, MOS, IL15RA, FAM150B, TWIST1, RET, PLD1, OPA1, C5AR1, ROCK1, BST2, SOCS6, IFNZ, FGF20, BCL2L10, SSTR4, HES1, TNS3, CCR6, HIF1A, HES5, HRASLS, RIPK3, REM1, RELN, TRP73, NFE2L2, EDA, LRRK1, NGF, CAV2, CCL3, FGFR3, GM13289, BDKRB2, GREM1,…	880	2380	17911	1.22291	1	0.070425	12.8264
GOTERM_BP_FAT	GO:0016310~phosphorylation	126	11.3004	0.00695839	EDN3, LMO3, MMP9, NELL1, F2RL1, SNCA, FOXO1, LPAR3, ITPKB, ITPKA, IL11, WNT1, CDKN2A, MDFIC, PPP1R1B, GATA4, MOS, FAM150B, CHRNA3, TWIST1, RET, C5AR1, ROCK1, MYO3A, SOCS6, PKIB, IFNZ, FGF20, PROX1, SSTR4, HES1, RBPMS, HIF1A, HES5, RIPK3, RELN, TRP73, RIPK4, NEK5, LRRK1, NGF, CAV2, CCL3, FGFR3, GM13289, ITLN1, BDKRB2, GREM1, EPHB4, EPHB1, IL12RB2, ADRB3, PRR5, ADRA2C, FN1, MDFI, SASH1, OBSCN, BMP3…	880	2063	17911	1.24311	1	0.0705899	12.8731
GOTERM_BP_FAT	GO:1902533~positive regulation of intracellular signal transduction	62	5.56054	0.00724489	EDN3, SEPT4, FGF8, ZC3HAV1, FAM110C, F2RL1, LPAR3, ITPKB, IL11, CDKN2A, MDFIC, GATA4, MOS, ALOX12B, FAM150B, FGF4, ICAM1, C5AR1, BST2, ARHGEF5, SLC9A3R1, FGF20, PRKCD, SSTR4, HES1, ALOX15, HES5, ADGRV1, RIPK3, RELN, TRP73, EDA, LRRK1, NGF, CAV2, CCL3, FGFR3, CRLF1, GREM1, ADA, SEMA5A, ADRB3, TNFRSF1A, PRR5, TNFRSF1B, PTK2B, PLEKHG5, ADRA2C, EPO, MDFI, SASH1, MAP2K4, TBX1, KDR, PLEKHF1, BMPER, HPX…	880	905	17911	1.39438	1	0.0727773	13.3679
Annotation Cluster 41	Enrichment Score: 4.1502206285233365
Category	Term	Count	%	PValue	Genes	List Total	Pop Hits	Pop Total	Fold Enrichment	Bonferroni	Benjamini	FDR
GOTERM_BP_FAT	GO:0035270~endocrine system development	30	2.69058	3.61823e-10	FGF8, ONECUT1, FOXA2, FOXA3, PDX1, SHH, OTP, ALDH1A2, HOXA3, GATA6, NKX6-2, NKX2-1, NKX2-5, PITX1, NKX2-2, PITX2, RFX8, RFX6, GSX1, SIX3, SMAD3, TBX1, NEUROG3, CRHR1, HOXB3, HES1, SIX1, FOXE1, NEUROD1, NR5A2	880	154	17911	3.96495	2.57184e-06	1.786e-08	7.14065e-07
GOTERM_BP_FAT	GO:0031018~endocrine pancreas development	13	1.16592	2.86736e-05	RFX8, ONECUT1, FOXA2, FOXA3, RFX6, NEUROG3, PDX1, HES1, GATA6, NKX6-2, NEUROD1, NR5A2, NKX2-2	880	60	17911	4.40991	0.184387	0.000590594	0.0565727
GOTERM_BP_FAT	GO:0031016~pancreas development	16	1.43498	8.26092e-05	RFX8, ONECUT1, FOXA2, FOXA3, RFX6, NEUROG3, PDX1, PROX1, SHH, HES1, ALDH1A2, GATA6, NKX6-2, NEUROD1, NR5A2, NKX2-2	880	98	17911	3.32301	0.444124	0.00151619	0.162905
GOTERM_BP_FAT	GO:0003310~pancreatic A cell differentiation	5	0.44843	0.000595291	HES1, GATA6, RFX6, NEUROD1, NKX2-2	880	9	17911	11.3074	0.985485	0.00904168	1.16829
GOTERM_BP_FAT	GO:0002067~glandular epithelial cell differentiation	10	0.896861	0.000751823	HES1, FGF8, GATA6, RFX6, FOXA1, NEUROD1, PDX1, FOXP4, PROX1, NKX2-2	880	51	17911	3.99086	0.995233	0.0110986	1.47333
GOTERM_BP_FAT	GO:0035883~enteroendocrine cell differentiation	6	0.538117	0.0107916	HES1, GATA6, RFX6, NEUROD1, PDX1, NKX2-2	880	28	17911	4.36144	1	0.0999995	19.2758
Annotation Cluster 42	Enrichment Score: 4.085059018560401
Category	Term	Count	%	PValue	Genes	List Total	Pop Hits	Pop Total	Fold Enrichment	Bonferroni	Benjamini	FDR
GOTERM_BP_FAT	GO:0048608~reproductive structure development	62	5.56054	1.96257e-11	INSL3, FGF8, CDX2, STAT5B, HOXD13, VGF, SHH, DMRTA1, PTGIS, OSR1, GATA6, HTRA1, FOXF2, GATA4, SRD5A2, NR2F2, PITX2, ICAM1, DMRT1, LEF1, PTPRN, SLIT3, HES1, ASCL2, RETN, KRT19, TNFRSF10B, HIF1A, ADM, ST14, WNT9B, FOXC1, TFAP2C, PRDM1, DHH, HOXA13, HOXA11, ADA, AHSG, TCF21, PEG10, RNASE10, FBXW8, HAND1, LHX1, HOXA10, PLCD3, HOXA9, NKX2-1, PLCD1, LHX8, FOXD3, MDFI, EPAS1, FOXA1, ESX1, GJB2, KDR, SUL…	880	490	17911	2.57533	1.39499e-07	1.20258e-09	3.87315e-08
GOTERM_BP_FAT	GO:0061458~reproductive system development	62	5.56054	3.01861e-11	INSL3, FGF8, CDX2, STAT5B, HOXD13, VGF, SHH, DMRTA1, PTGIS, OSR1, GATA6, HTRA1, FOXF2, GATA4, SRD5A2, NR2F2, PITX2, ICAM1, DMRT1, LEF1, PTPRN, SLIT3, HES1, ASCL2, RETN, KRT19, TNFRSF10B, HIF1A, ADM, ST14, WNT9B, FOXC1, TFAP2C, PRDM1, DHH, HOXA13, HOXA11, ADA, AHSG, TCF21, PEG10, RNASE10, FBXW8, HAND1, LHX1, HOXA10, PLCD3, HOXA9, NKX2-1, PLCD1, LHX8, FOXD3, MDFI, EPAS1, FOXA1, ESX1, GJB2, KDR, SUL…	880	495	17911	2.54932	2.14563e-07	1.77324e-09	5.95727e-08
GOTERM_BP_FAT	GO:0003006~developmental process involved in reproduction	78	6.99552	4.83304e-08	INSL3, SEPT4, FGF8, CDX2, STAT5B, HOXD13, DMRTA2, VGF, LGR5, CXCL12, SHH, DMRTA1, PTGIS, OSR1, GATA6, HTRA1, HOXC4, GATA4, FOXF2, SRD5A2, NR2F2, PITX2, ICAM1, DMRT1, LEF1, PTPRN, SLIT3, ASCL2, HES1, RETN, KRT19, HIF1A, TNFRSF10B, CCR6, ADM, ST14, PYGO1, WNT9B, TMEM184A, FOXC1, PRDM1, TFAP2C, DHH, HOXA13, HOXA11, ADA, AHSG, PAQR5, TCF21, PEG10, RNASE10, FBXW8, PRDM14, HAND1, LHX1, PTK2B, HOXA10, P…	880	829	17911	1.91504	0.000343473	1.72629e-06	9.53809e-05
GOTERM_BP_FAT	GO:0007548~sex differentiation	40	3.58744	6.69512e-08	INSL3, DHH, FGF8, HOXA13, HOXA11, STAT5B, HOXD13, DMRTA2, VGF, DMRTA1, SHH, AHSG, TCF21, RNASE10, OSR1, LHX1, GATA6, FOXF2, GATA4, HOXA10, NKX2-1, HOXA9, SRD5A2, LHX8, PITX2, ICAM1, DMRT1, DACH1, PTPRN, GJB2, SLIT3, KDR, RETN, TNFRSF10B, DMRTC2, WNT9B, MAP7, FOXC1, TFAP2C, MERTK	880	310	17911	2.62625	0.000475776	2.34428e-06	0.000132129
GOTERM_BP_FAT	GO:0022414~reproductive process	129	11.5695	1.93324e-07	SEPT4, CDX2, MMP9, STAT5B, HOXD13, CXCL12, HOXD10, SHH, HOXD11, PTGIS, PPP1R1B, GATA6, HTRA1, HOXC4, GATA4, FOXF2, MOS, IZUMO1, CCNA1, PITX2, PTPRN, ASCL2, HES1, RETN, CD38, KRT19, TRIM36, CCR6, TXNDC2, THBD, HIF1A, ST14, PYGO1, TMEM184A, PRDM1, TFAP2C, ADAMTS2, HMX3, FUOM, SLC38A3, HOXA13, NHP2L1, HOXA11, ITGB4, ORAOV1, ADA, AHSG, PAQR5, TEX40, TCF21, PEG10, FBXW8, LHX1, TEAD4, HOXA10, HOXA9, NK…	880	1670	17911	1.57221	0.0013732	6.33244e-06	0.000381527
GOTERM_BP_FAT	GO:0000003~reproduction	129	11.5695	1.96818e-07	SEPT4, CDX2, MMP9, STAT5B, HOXD13, CXCL12, HOXD10, SHH, HOXD11, PTGIS, PPP1R1B, GATA6, HTRA1, HOXC4, GATA4, FOXF2, MOS, IZUMO1, CCNA1, PITX2, PTPRN, ASCL2, HES1, RETN, CD38, KRT19, TRIM36, CCR6, TXNDC2, THBD, HIF1A, ST14, PYGO1, TMEM184A, PRDM1, TFAP2C, ADAMTS2, HMX3, FUOM, SLC38A3, HOXA13, NHP2L1, HOXA11, ITGB4, ORAOV1, ADA, AHSG, PAQR5, TEX40, TCF21, PEG10, FBXW8, LHX1, TEAD4, HOXA10, HOXA9, NK…	880	1672	17911	1.57033	0.00139801	6.41734e-06	0.000388424
GOTERM_BP_FAT	GO:0046661~male sex differentiation	26	2.33184	1.86588e-06	DHH, INSL3, FGF8, HOXA13, HOXA11, STAT5B, HOXD13, SHH, AHSG, TCF21, RNASE10, GATA6, GATA4, HOXA10, HOXA9, NKX2-1, SRD5A2, PITX2, ICAM1, DMRT1, GJB2, KDR, TNFRSF10B, WNT9B, MAP7, TFAP2C	880	177	17911	2.98977	0.0131751	5.08135e-05	0.00368228
GOTERM_BP_FAT	GO:0044702~single organism reproductive process	114	10.2242	5.31428e-06	SEPT4, CDX2, MMP9, STAT5B, HOXD13, CXCL12, HOXD10, SHH, HOXD11, PTGIS, GATA6, HTRA1, HOXC4, GATA4, FOXF2, MOS, IZUMO1, CCNA1, PITX2, PTPRN, ASCL2, HES1, RETN, KRT19, HIF1A, TXNDC2, CCR6, TRIM36, ST14, PYGO1, TFAP2C, PRDM1, ADAMTS2, HMX3, HOXA13, NHP2L1, HOXA11, ITGB4, ORAOV1, ADA, AHSG, PAQR5, TEX40, TCF21, PEG10, FBXW8, LHX1, TEAD4, HOXA10, HOXA9, NKX2-1, LHX8, LAMB1, MDFI, SPAG6L, EPAS1, FOXA1,…	880	1525	17911	1.5215	0.0370694	0.000132068	0.0104873
GOTERM_BP_FAT	GO:0045137~development of primary sexual characteristics	30	2.69058	2.45134e-05	DHH, INSL3, FGF8, HOXA11, STAT5B, VGF, DMRTA1, AHSG, TCF21, RNASE10, OSR1, GATA6, GATA4, HOXA10, NKX2-1, HOXA9, SRD5A2, LHX8, PITX2, ICAM1, DMRT1, DACH1, PTPRN, KDR, SLIT3, RETN, TNFRSF10B, MAP7, FOXC1, TFAP2C	880	256	17911	2.38517	0.159908	0.00051386	0.0483665
GOTERM_BP_FAT	GO:0008406~gonad development	29	2.6009	4.44619e-05	DHH, INSL3, FGF8, HOXA11, STAT5B, VGF, DMRTA1, AHSG, TCF21, RNASE10, OSR1, GATA6, GATA4, HOXA10, NKX2-1, HOXA9, SRD5A2, LHX8, PITX2, ICAM1, DMRT1, PTPRN, KDR, SLIT3, RETN, TNFRSF10B, MAP7, FOXC1, TFAP2C	880	251	17911	2.35159	0.270971	0.000877509	0.0877098
GOTERM_BP_FAT	GO:0046546~development of primary male sexual characteristics	19	1.70404	0.000442361	DHH, ICAM1, INSL3, HOXA11, DMRT1, AHSG, KDR, TCF21, RNASE10, TNFRSF10B, GATA6, GATA4, HOXA10, HOXA9, NKX2-1, MAP7, SRD5A2, TFAP2C, PITX2	880	151	17911	2.56102	0.956933	0.00691855	0.869398
GOTERM_BP_FAT	GO:0008584~male gonad development	19	1.70404	0.000442361	DHH, ICAM1, INSL3, HOXA11, DMRT1, AHSG, KDR, TCF21, RNASE10, TNFRSF10B, GATA6, GATA4, HOXA10, HOXA9, NKX2-1, MAP7, SRD5A2, TFAP2C, PITX2	880	151	17911	2.56102	0.956933	0.00691855	0.869398
GOTERM_BP_FAT	GO:0044703~multi-organism reproductive process	79	7.0852	0.00377578	ZFP541, INSL3, SEPT4, GLRA1, CORIN, CLDN4, FOXA3, IGFBP7, MMP9, STAT5B, PAX5, VGF, LGR5, CXCL12, HOXD10, SHH, DMRTA1, HOXD11, PTGIS, PPP1R1B, HOXC4, GATA4, POU4F2, SOX17, IZUMO1, CCNA1, NR2F2, SPIN4, DMRT1, HMGA1, THEG, CD38, TRIM36, CCR6, THBD, TXNDC2, ADM, BTG1, PYGO1, FOXC1, PRDM1, ADAMTS2, HMX3, FUOM, DHH, SLC38A3, NHP2L1, HOXA11, OXT, CREM, ITGB4, ADA, PAQR5, TEX40, RNASE10, PRDM14, PTK2B, Z…	880	1175	17911	1.36844	1	0.0428481	7.19379
Annotation Cluster 43	Enrichment Score: 4.070569803864904
Category	Term	Count	%	PValue	Genes	List Total	Pop Hits	Pop Total	Fold Enrichment	Bonferroni	Benjamini	FDR
GOTERM_BP_FAT	GO:1901342~regulation of vasculature development	31	2.78027	1.07138e-05	MMP9, GREM1, EPHB4, SEMA5A, TNFRSF1A, PTGIS, PTK2B, GATA6, LRG1, GATA4, ADGRB1, SASH1, COL4A2, C5AR1, PTPRM, ROCK1, EPHA2, KDR, HIF1A, MEOX2, ADM, ITGA5, BTG1, CD59A, DLL4, SULF1, FOXC2, FOXC1, NFE2L2, BMP7, ALOX12	880	258	17911	2.44556	0.0733269	0.000252135	0.0211418
GOTERM_BP_FAT	GO:0045765~regulation of angiogenesis	29	2.6009	1.226e-05	MMP9, GREM1, SEMA5A, TNFRSF1A, PTGIS, PTK2B, LRG1, GATA6, GATA4, ADGRB1, SASH1, COL4A2, C5AR1, PTPRM, ROCK1, EPHA2, KDR, HIF1A, MEOX2, ADM, ITGA5, BTG1, CD59A, DLL4, SULF1, FOXC2, FOXC1, NFE2L2, ALOX12	880	234	17911	2.52243	0.0834557	0.000280169	0.0241926
GOTERM_BP_FAT	GO:0045766~positive regulation of angiogenesis	19	1.70404	0.000107709	SASH1, C5AR1, MMP9, GREM1, KDR, SEMA5A, TNFRSF1A, HIF1A, PTGIS, ADM, PTK2B, GATA6, ITGA5, BTG1, LRG1, GATA4, FOXC2, NFE2L2, ALOX12	880	135	17911	2.86455	0.534962	0.0019267	0.212351
GOTERM_BP_FAT	GO:1904018~positive regulation of vasculature development	20	1.79372	0.000167282	SASH1, C5AR1, MMP9, GREM1, EPHB4, KDR, SEMA5A, TNFRSF1A, HIF1A, PTGIS, ADM, PTK2B, GATA6, ITGA5, BTG1, LRG1, GATA4, FOXC2, NFE2L2, ALOX12	880	152	17911	2.67808	0.695518	0.00288211	0.329618
GOTERM_BP_FAT	GO:0010634~positive regulation of epithelial cell migration	14	1.25561	0.00187504	SASH1, INSL3, MMP9, TAC1, ITGA3, PROX1, KDR, SEMA5A, HIF1A, CCR6, PTK2B, FOXC2, NFE2L2, ALOX12	880	105	17911	2.71379	0.999998	0.02375	3.63615
Annotation Cluster 44	Enrichment Score: 4.0603543246442895
Category	Term	Count	%	PValue	Genes	List Total	Pop Hits	Pop Total	Fold Enrichment	Bonferroni	Benjamini	FDR
GOTERM_BP_FAT	GO:0048645~organ formation	17	1.52466	8.39226e-08	FGF8, HOXA11, TBX5, TBX1, PAX3, GLI3, SHH, HOXD11, HES1, HOXC11, HOXA3, GATA6, SULF1, SIX1, BMP7, TLX1, FGF3	880	66	17911	5.24254	0.000596344	2.92412e-06	0.000165623
GOTERM_BP_FAT	GO:2000027~regulation of organ morphogenesis	28	2.51121	1.46954e-06	FGF8, BHLHE23, TBX5, HOXA11, HOXD13, SIX2, TBX1, GREM1, SHH, HOXD11, HES1, SFRP5, CDKN2A, HOXC11, PAX9, SULF2, HOXB7, LHX1, SULF1, SIX1, WNT9B, FOXC2, FOXC1, SOX17, BMP7, RUNX2, FGF3, TWIST1	880	198	17911	2.87826	0.0103911	4.14496e-05	0.00290013
GOTERM_BP_FAT	GO:0003156~regulation of organ formation	12	1.07623	1.76693e-06	HES1, FGF8, HOXC11, HOXA11, TBX5, SIX1, SULF1, TBX1, BMP7, FGF3, SHH, HOXD11	880	39	17911	6.26259	0.0124808	4.90588e-05	0.00348701
GOTERM_BP_FAT	GO:0031128~developmental induction	9	0.807175	0.000353242	WNT1, FGF8, HOXC11, HOXA11, SIX1, SIX3, NKX2-1, FGF3, HOXD11	880	37	17911	4.95083	0.918836	0.00569121	0.694826
GOTERM_BP_FAT	GO:0072498~embryonic skeletal joint development	6	0.538117	0.000559548	HOXC11, OSR1, HOXA11, EXT1, BMP7, HOXD11	880	15	17911	8.14136	0.981284	0.00853744	1.09851
GOTERM_BP_FAT	GO:0060272~embryonic skeletal joint morphogenesis	5	0.44843	0.00288517	HOXC11, OSR1, HOXA11, BMP7, HOXD11	880	13	17911	7.82823	1	0.0342103	5.54263
GOTERM_BP_FAT	GO:0001759~organ induction	6	0.538117	0.00452304	FGF8, HOXC11, HOXA11, SIX1, FGF3, HOXD11	880	23	17911	5.30958	1	0.0494026	8.55802
Annotation Cluster 45	Enrichment Score: 4.031458015671548
Category	Term	Count	%	PValue	Genes	List Total	Pop Hits	Pop Total	Fold Enrichment	Bonferroni	Benjamini	FDR
GOTERM_BP_FAT	GO:0001667~ameboidal-type cell migration	48	4.30493	2.10384e-10	EDN3, INSL3, FGF8, NRTN, MMP9, ITGB4, TAC1, PAX3, GREM1, CXCL12, EPHB4, SHH, SEMA5A, PTK2B, SEMA3F, PLEKHG5, GBX2, SOX18, CYGB, SOX17, NR2F2, ALX1, PITX2, FN1, FGF4, TWIST1, SASH1, PHOX2B, RET, PTPRM, LEF1, TBX1, ITGA3, CD63, PROX1, EPHA2, LEFTY1, KDR, HIF1A, CCR6, BMPER, MEOX2, LAMA5, DLL4, LTB4R2, FOXC2, NFE2L2, ALOX12	880	345	17911	2.83178	1.49541e-06	1.09154e-08	4.15196e-07
GOTERM_BP_FAT	GO:0090130~tissue migration	29	2.6009	2.65954e-05	INSL3, FGF8, MMP9, TAC1, GREM1, EPHB4, SEMA5A, PTK2B, PLEKHG5, SOX18, NR2F2, FGF4, SASH1, PTPRM, ACTA1, ITGA3, CD63, PROX1, EPHA2, KDR, BMPER, CCR6, HIF1A, MEOX2, DLL4, LTB4R2, FOXC2, NFE2L2, ALOX12	880	244	17911	2.41905	0.172249	0.000550993	0.0524735
GOTERM_BP_FAT	GO:0090132~epithelium migration	28	2.51121	4.5034e-05	INSL3, FGF8, MMP9, TAC1, GREM1, EPHB4, SEMA5A, PTK2B, PLEKHG5, SOX18, NR2F2, FGF4, SASH1, PTPRM, ITGA3, CD63, PROX1, EPHA2, KDR, BMPER, CCR6, HIF1A, MEOX2, DLL4, LTB4R2, FOXC2, NFE2L2, ALOX12	880	238	17911	2.39452	0.27393	0.000883887	0.0888379
GOTERM_BP_FAT	GO:0010631~epithelial cell migration	27	2.42152	9.40659e-05	INSL3, MMP9, TAC1, GREM1, EPHB4, SEMA5A, PTK2B, PLEKHG5, SOX18, NR2F2, FGF4, SASH1, PTPRM, ITGA3, CD63, PROX1, EPHA2, KDR, BMPER, CCR6, HIF1A, MEOX2, DLL4, LTB4R2, FOXC2, NFE2L2, ALOX12	880	235	17911	2.33848	0.487601	0.00170865	0.185477
GOTERM_BP_FAT	GO:0010632~regulation of epithelial cell migration	22	1.97309	0.000163975	SASH1, INSL3, PTPRM, MMP9, TAC1, ITGA3, CD63, PROX1, EPHA2, KDR, SEMA5A, HIF1A, BMPER, CCR6, MEOX2, PTK2B, DLL4, FOXC2, NFE2L2, NR2F2, ALOX12, FGF4	880	177	17911	2.5298	0.688273	0.00284589	0.32311
GOTERM_BP_FAT	GO:0043542~endothelial cell migration	18	1.61435	0.00129488	SASH1, PTPRM, GREM1, EPHB4, PROX1, EPHA2, KDR, SEMA5A, MEOX2, PTK2B, DLL4, PLEKHG5, FOXC2, SOX18, NFE2L2, NR2F2, ALOX12, FGF4	880	152	17911	2.41027	0.9999	0.0174227	2.52471
GOTERM_BP_FAT	GO:0010594~regulation of endothelial cell migration	15	1.34529	0.00150306	SEMA5A, SASH1, PTPRM, BMPER, MEOX2, PTK2B, DLL4, FOXC2, NFE2L2, NR2F2, PROX1, EPHA2, KDR, ALOX12, FGF4	880	115	17911	2.65479	0.999977	0.0196409	2.92492
GOTERM_BP_FAT	GO:0010634~positive regulation of epithelial cell migration	14	1.25561	0.00187504	SASH1, INSL3, MMP9, TAC1, ITGA3, PROX1, KDR, SEMA5A, HIF1A, CCR6, PTK2B, FOXC2, NFE2L2, ALOX12	880	105	17911	2.71379	0.999998	0.02375	3.63615
Annotation Cluster 46	Enrichment Score: 3.9466574247263915
Category	Term	Count	%	PValue	Genes	List Total	Pop Hits	Pop Total	Fold Enrichment	Bonferroni	Benjamini	FDR
GOTERM_BP_FAT	GO:0007565~female pregnancy	27	2.42152	1.04822e-05	SLC38A3, CORIN, CLDN4, IGFBP7, MMP9, OXT, STAT5B, ITGB4, PRDM14, PTGIS, TEAD4, ADRA2C, LAMB1, NR2F2, EPO, H2-Q2, UCN, ITGA3, H2-Q7, GJB2, CD38, THBD, UBTFL1, ADM, PRDM1, HMX3, IGFBP5	880	207	17911	2.65479	0.0717999	0.000247504	0.0206848
GOTERM_BP_FAT	GO:0044706~multi-multicellular organism process	27	2.42152	8.1785e-05	SLC38A3, CORIN, CLDN4, IGFBP7, MMP9, OXT, STAT5B, ITGB4, PRDM14, PTGIS, TEAD4, ADRA2C, LAMB1, NR2F2, EPO, H2-Q2, UCN, ITGA3, H2-Q7, GJB2, CD38, THBD, UBTFL1, ADM, PRDM1, HMX3, IGFBP5	880	233	17911	2.35855	0.440858	0.00150496	0.16128
GOTERM_BP_FAT	GO:0007566~embryo implantation	11	0.986547	0.00168617	PRDM14, UBTFL1, PTGIS, MMP9, IGFBP7, TEAD4, ITGB4, LAMB1, H2-Q7, HMX3, EPO	880	68	17911	3.29246	0.999994	0.0216126	3.27564
Annotation Cluster 47	Enrichment Score: 3.9267496886618827
Category	Term	Count	%	PValue	Genes	List Total	Pop Hits	Pop Total	Fold Enrichment	Bonferroni	Benjamini	FDR
GOTERM_BP_FAT	GO:0003007~heart morphogenesis	37	3.31839	1.81914e-08	DLC1, FGF8, TBX20, EPHB4, SHH, MSX2, ALDH1A2, S1PR1, HAND1, GATA6, GATA4, POU4F1, SOX17, NKX2-5, PITX2, EPO, TWIST1, LBX1, TBX5, SMAD3, TBX1, NPY1R, CFC1, PROX1, LEFTY1, HES1, HIF1A, XIRP1, PKP2, DLL4, HEYL, SIX1, GAA, DSP, FOXC2, FOXC1, BMP7	880	260	17911	2.89645	0.000129296	7.10463e-07	3.5901e-05
GOTERM_BP_FAT	GO:0003151~outflow tract morphogenesis	17	1.52466	8.07789e-07	FGF8, TBX20, TBX1, NPY1R, MSX2, HES1, HIF1A, GATA6, HEYL, GATA4, SIX1, FOXC2, FOXC1, SOX17, NKX2-5, PITX2, TWIST1	880	77	17911	4.49361	0.00572531	2.41248e-05	0.00159417
GOTERM_BP_FAT	GO:0048738~cardiac muscle tissue development	31	2.78027	1.01495e-06	MYOD1, FGF8, TBX20, PAX3, GREM1, ALDH1A2, S1PR1, HAND1, GATA6, ATG7, GATA4, POU4F1, NKX2-5, FGF3, EPO, PITX2, NKX2-6, TBX5, MAP2K4, FGF20, PROX1, MYO18B, XIRP1, PKP2, DLL4, DSP, FOXC2, FOXC1, TRP73, BMP7, SGCB	880	230	17911	2.74329	0.00718834	2.94457e-05	0.00200301
GOTERM_BP_FAT	GO:0003206~cardiac chamber morphogenesis	23	2.06278	1.11482e-06	FGF8, TBX5, TBX20, TBX1, CFC1, PROX1, MSX2, HES1, HIF1A, HAND1, GATA6, PKP2, DLL4, HEYL, GATA4, DSP, FOXC2, POU4F1, FOXC1, BMP7, NKX2-5, PITX2, EPO	880	139	17911	3.36783	0.00789285	3.22115e-05	0.0022001
GOTERM_BP_FAT	GO:0003205~cardiac chamber development	27	2.42152	1.28537e-06	FGF8, HOXA13, TBX20, MSX2, HAND1, GATA6, GATA4, POU4F1, NKX2-5, EPO, PITX2, TBX5, TBX1, CFC1, PROX1, HES1, HIF1A, SALL4, PKP2, DLL4, HEYL, FOXC2, DSP, FOXC1, PRDM1, BMP7, LRP2	880	185	17911	2.9705	0.00909477	3.68396e-05	0.00253666
GOTERM_BP_FAT	GO:0048644~muscle organ morphogenesis	18	1.61435	1.78117e-06	GSC, TBX20, TBX1, PROX1, S1PR1, HAND1, PKP2, PAX7, DLL4, GATA4, DSP, FOXC2, POU4F1, FOXC1, NKX2-5, TCF15, EPO, PITX2	880	91	17911	4.02595	0.0125808	4.92617e-05	0.00351511
GOTERM_BP_FAT	GO:0060411~cardiac septum morphogenesis	15	1.34529	1.23594e-05	FGF8, TBX5, TBX20, TBX1, CFC1, PROX1, MSX2, HES1, HAND1, GATA6, HEYL, GATA4, BMP7, NKX2-5, PITX2	880	74	17911	4.12569	0.0841029	0.000281535	0.0243887
GOTERM_BP_FAT	GO:0003279~cardiac septum development	19	1.70404	1.54849e-05	FGF8, HOXA13, TBX5, TBX20, TBX1, CFC1, PROX1, MSX2, HES1, SALL4, HAND1, GATA6, HEYL, GATA4, PRDM1, BMP7, LRP2, NKX2-5, PITX2	880	117	17911	3.30525	0.104226	0.000347156	0.0305553
GOTERM_BP_FAT	GO:0003231~cardiac ventricle development	21	1.88341	2.26309e-05	HOXA13, TBX5, TBX20, PROX1, HES1, HIF1A, SALL4, HAND1, PKP2, DLL4, HEYL, GATA4, DSP, FOXC2, POU4F1, FOXC1, PRDM1, LRP2, NKX2-5, PITX2, EPO	880	143	17911	2.98896	0.148591	0.000478642	0.044653
GOTERM_BP_FAT	GO:0003208~cardiac ventricle morphogenesis	15	1.34529	3.10977e-05	TBX5, TBX20, PROX1, HIF1A, HAND1, PKP2, DLL4, HEYL, GATA4, FOXC2, DSP, POU4F1, FOXC1, NKX2-5, EPO	880	80	17911	3.81626	0.19832	0.000631361	0.0613541
GOTERM_BP_FAT	GO:0060415~muscle tissue morphogenesis	15	1.34529	4.75739e-05	TBX20, TBX1, PROX1, S1PR1, HAND1, PKP2, PAX7, DLL4, FOXC2, DSP, POU4F1, FOXC1, NKX2-5, EPO, PITX2	880	83	17911	3.67833	0.286921	0.000928589	0.0938461
GOTERM_BP_FAT	GO:0055008~cardiac muscle tissue morphogenesis	13	1.16592	0.00013891	TBX20, PROX1, S1PR1, HAND1, PKP2, DLL4, FOXC2, DSP, POU4F1, FOXC1, NKX2-5, PITX2, EPO	880	70	17911	3.77992	0.627471	0.00245331	0.273785
GOTERM_BP_FAT	GO:0003229~ventricular cardiac muscle tissue development	12	1.07623	0.000140691	HAND1, PKP2, DLL4, TBX5, GATA4, FOXC2, DSP, FOXC1, POU4F1, NKX2-5, PROX1, EPO	880	60	17911	4.07068	0.632158	0.00246634	0.277291
GOTERM_BP_FAT	GO:0055010~ventricular cardiac muscle tissue morphogenesis	10	0.896861	0.00100334	HAND1, PKP2, DLL4, FOXC2, DSP, FOXC1, POU4F1, NKX2-5, PROX1, EPO	880	53	17911	3.84027	0.999204	0.0141693	1.96161
GOTERM_BP_FAT	GO:0003209~cardiac atrium morphogenesis	8	0.717489	0.00112474	DLL4, TBX5, GATA4, TBX20, CFC1, NKX2-5, PROX1, PITX2	880	34	17911	4.78904	0.999664	0.0154124	2.19647
GOTERM_BP_FAT	GO:0003230~cardiac atrium development	8	0.717489	0.00222507	DLL4, TBX5, GATA4, TBX20, CFC1, NKX2-5, PROX1, PITX2	880	38	17911	4.28493	1	0.0273012	4.30087
GOTERM_BP_FAT	GO:0003281~ventricular septum development	11	0.986547	0.00563965	HES1, SALL4, HOXA13, TBX5, GATA4, HEYL, PRDM1, LRP2, NKX2-5, PROX1, PITX2	880	80	17911	2.79859	1	0.059353	10.5611
Annotation Cluster 48	Enrichment Score: 3.850991944256491
Category	Term	Count	%	PValue	Genes	List Total	Pop Hits	Pop Total	Fold Enrichment	Bonferroni	Benjamini	FDR
GOTERM_BP_FAT	GO:0007267~cell-cell signaling	121	10.852	5.73275e-12	EDN3, MMP9, SNCA, FOXO1, NOTUM, ILDR1, PDX1, ITPKA, SHH, IL11, WNT1, ATG7, GATA4, OLFR63, CHAT, CHRNA3, PITX2, GJD2, WNT10B, GRIN2A, SIX3, CFC1, PTPRN, CRHR1, SSTR4, HES1, RETN, CD38, UCN3, HIF1A, VSNL1, TFAP2B, PYGO1, RELN, EDA, LRRK1, NGF, CAV2, CCL3, FGFR3, CACNB3, BICC1, GREM1, RIMS1, PEX5L, ADRB3, LHX1, LHX5, ADRA2C, NKX2-5, NR1H4, MDFI, SREBF1, UCN, RFX6, FOXA1, SMAD3, CACNA2D2, KDR, SFRP5,…	880	1294	17911	1.90322	4.07484e-08	3.773e-10	1.13137e-08
GOTERM_BP_FAT	GO:0050804~modulation of synaptic transmission	30	2.69058	0.00196722	EDN3, MMP9, OXT, SNCA, TAC1, VGF, ITPKA, RIMS1, PLCL1, PTK2B, SLC24A2, CAMK2B, CHAT, CHRNA3, CAR2, UCN, GRIN2A, IGSF9B, CACNA2D2, KDR, CRHR1, RETN, CD38, GRM6, NEUROD2, RELN, CUX2, HTR2C, CACNA1B, NGF	880	332	17911	1.83916	0.999999	0.0247281	3.81163
GOTERM_BP_FAT	GO:0007268~chemical synaptic transmission	45	4.03587	0.00202684	EDN3, CAV2, GLRA1, MMP9, OXT, SNCA, TAC1, CACNB3, VGF, RIMS1, ITPKA, PLCL1, HRH3, PTK2B, SLC24A2, CAMK2B, OLFR63, CHAT, CHRNA3, CAR2, HTR5B, GJD2, UCN, DLGAP2, SLC12A4, GRIN2A, IGSF9B, CACNA2D2, KDR, CRHR1, SSTR4, RETN, CD38, CADPS2, SLC6A5, GRM6, SLC18A2, NEUROD2, CHRND, RELN, CUX2, SYT15, HTR2C, CACNA1B, NGF	880	570	17911	1.60685	0.999999	0.025379	3.92495
GOTERM_BP_FAT	GO:0098916~anterograde trans-synaptic signaling	45	4.03587	0.00202684	EDN3, CAV2, GLRA1, MMP9, OXT, SNCA, TAC1, CACNB3, VGF, RIMS1, ITPKA, PLCL1, HRH3, PTK2B, SLC24A2, CAMK2B, OLFR63, CHAT, CHRNA3, CAR2, HTR5B, GJD2, UCN, DLGAP2, SLC12A4, GRIN2A, IGSF9B, CACNA2D2, KDR, CRHR1, SSTR4, RETN, CD38, CADPS2, SLC6A5, GRM6, SLC18A2, NEUROD2, CHRND, RELN, CUX2, SYT15, HTR2C, CACNA1B, NGF	880	570	17911	1.60685	0.999999	0.025379	3.92495
GOTERM_BP_FAT	GO:0099537~trans-synaptic signaling	45	4.03587	0.00202684	EDN3, CAV2, GLRA1, MMP9, OXT, SNCA, TAC1, CACNB3, VGF, RIMS1, ITPKA, PLCL1, HRH3, PTK2B, SLC24A2, CAMK2B, OLFR63, CHAT, CHRNA3, CAR2, HTR5B, GJD2, UCN, DLGAP2, SLC12A4, GRIN2A, IGSF9B, CACNA2D2, KDR, CRHR1, SSTR4, RETN, CD38, CADPS2, SLC6A5, GRM6, SLC18A2, NEUROD2, CHRND, RELN, CUX2, SYT15, HTR2C, CACNA1B, NGF	880	570	17911	1.60685	0.999999	0.025379	3.92495
GOTERM_BP_FAT	GO:0099536~synaptic signaling	45	4.03587	0.00202684	EDN3, CAV2, GLRA1, MMP9, OXT, SNCA, TAC1, CACNB3, VGF, RIMS1, ITPKA, PLCL1, HRH3, PTK2B, SLC24A2, CAMK2B, OLFR63, CHAT, CHRNA3, CAR2, HTR5B, GJD2, UCN, DLGAP2, SLC12A4, GRIN2A, IGSF9B, CACNA2D2, KDR, CRHR1, SSTR4, RETN, CD38, CADPS2, SLC6A5, GRM6, SLC18A2, NEUROD2, CHRND, RELN, CUX2, SYT15, HTR2C, CACNA1B, NGF	880	570	17911	1.60685	0.999999	0.025379	3.92495
GOTERM_BP_FAT	GO:0050806~positive regulation of synaptic transmission	16	1.43498	0.00580183	OXT, SNCA, GRIN2A, TAC1, IGSF9B, RIMS1, CRHR1, RETN, PTK2B, SLC24A2, RELN, CAMK2B, CUX2, HTR2C, CAR2, CACNA1B	880	147	17911	2.21534	1	0.0606538	10.8486
Annotation Cluster 49	Enrichment Score: 3.7550242600427226
Category	Term	Count	%	PValue	Genes	List Total	Pop Hits	Pop Total	Fold Enrichment	Bonferroni	Benjamini	FDR
GOTERM_BP_FAT	GO:1901215~negative regulation of neuron death	27	2.42152	2.4254e-05	FGF8, UCN, C5AR1, ROCK1, BARHL1, MAP2K4, SNCA, CRLF1, EN1, EN2, FGF20, KDR, CRHR1, WNT1, DLX1, HIF1A, PTK2B, ATG7, VSTM2L, SIX1, TFAP2B, TFAP2D, POU4F1, FOXB1, TRP73, EPO, NGF	880	217	17911	2.53245	0.158357	0.000509929	0.0478549
GOTERM_BP_FAT	GO:0043524~negative regulation of neuron apoptotic process	22	1.97309	6.50679e-05	FGF8, C5AR1, ROCK1, BARHL1, SNCA, MAP2K4, CRLF1, EN1, EN2, FGF20, KDR, DLX1, HIF1A, PTK2B, SIX1, VSTM2L, TFAP2B, POU4F1, TFAP2D, TRP73, FOXB1, NGF	880	166	17911	2.69744	0.370304	0.00122284	0.128334
GOTERM_BP_FAT	GO:1901214~regulation of neuron death	33	2.95964	0.000139217	FGF8, CCL3, FGFR3, CRLF1, SNCA, EGLN3, PAWR, EPHB1, TNFRSF1A, WNT1, PTK2B, ATG7, POU4F1, FOXB1, EPO, UCN, C5AR1, ROCK1, BARHL1, MAP2K4, EN1, EN2, FGF20, KDR, CRHR1, DLX1, HIF1A, VSTM2L, SIX1, TFAP2B, TFAP2D, TRP73, NGF	880	324	17911	2.07303	0.628284	0.00245264	0.27439
GOTERM_BP_FAT	GO:0043523~regulation of neuron apoptotic process	27	2.42152	0.000210287	FGF8, CCL3, FGFR3, CRLF1, SNCA, EGLN3, PAWR, TNFRSF1A, PTK2B, POU4F1, FOXB1, C5AR1, ROCK1, BARHL1, MAP2K4, EN1, EN2, FGF20, KDR, DLX1, HIF1A, SIX1, VSTM2L, TFAP2B, TFAP2D, TRP73, NGF	880	247	17911	2.22487	0.775723	0.00356136	0.414188
GOTERM_BP_FAT	GO:0070997~neuron death	33	2.95964	0.000632562	FGF8, CCL3, FGFR3, CRLF1, SNCA, EGLN3, PAWR, TNFRSF1A, WNT1, PTK2B, ATG7, POU4F1, FOXB1, EPO, UCN, C5AR1, ROCK1, BARHL1, MAP2K4, EN1, EN2, FGF20, KDR, CRHR1, DLX1, HIF1A, MEOX2, VSTM2L, SIX1, TFAP2B, TFAP2D, TRP73, NGF	880	353	17911	1.90273	0.988865	0.00950375	1.241
GOTERM_BP_FAT	GO:0051402~neuron apoptotic process	26	2.33184	0.00100947	FGF8, CCL3, FGFR3, C5AR1, ROCK1, BARHL1, MAP2K4, SNCA, CRLF1, EN1, PAWR, EN2, FGF20, KDR, TNFRSF1A, DLX1, HIF1A, PTK2B, VSTM2L, SIX1, TFAP2B, TFAP2D, POU4F1, FOXB1, TRP73, NGF	880	259	17911	2.0432	0.999238	0.0142271	1.97349
Annotation Cluster 51	Enrichment Score: 3.731257031246866
Category	Term	Count	%	PValue	Genes	List Total	Pop Hits	Pop Total	Fold Enrichment	Bonferroni	Benjamini	FDR
GOTERM_BP_FAT	GO:0043588~skin development	35	3.13901	8.22905e-07	CLDN4, ITGB4, CD109, CDH3, LGR5, SHH, MSX2, FOXQ1, KDF1, POU2F3, HOXA7, ALOX12B, SOX18, POU3F1, ALX4, WNT10B, PRKCH, ITGA3, EPHA2, DACT2, LAMA5, HOXC13, IRF6, ST14, CNFN, TFAP2B, FOXE1, DSP, TFAP2C, EDA, ADAMTS2, ALOX8, TCF15, IGFBP5, ALOX12	880	277	17911	2.57173	0.00583214	2.42703e-05	0.00162401
GOTERM_BP_FAT	GO:0008544~epidermis development	34	3.04933	3.47637e-05	CD109, CDH3, LGR5, SHH, MSX2, FOXQ1, CDKN2A, KDF1, POU2F3, HOXA7, SOX18, GFI1, POU3F1, ALX4, AGPAT2, CDH23, WNT10B, ROCK1, PRKCH, SLC9A3R1, EPHA2, HES1, HES5, LAMA5, HOXC13, IRF6, ST14, CNFN, FOXE1, DSP, TFAP2C, EDA, ALOX8, IGFBP5	880	315	17911	2.19688	0.218941	0.000701756	0.0685845
GOTERM_BP_FAT	GO:0098773~skin epidermis development	16	1.43498	0.000164099	WNT10B, CD109, CDH3, LGR5, SHH, MSX2, FOXQ1, KDF1, HOXC13, LAMA5, FOXE1, SOX18, TFAP2C, EDA, ALX4, IGFBP5	880	104	17911	3.13129	0.688548	0.0028411	0.323354
GOTERM_BP_FAT	GO:0001942~hair follicle development	15	1.34529	0.000451591	WNT10B, CD109, CDH3, LGR5, SHH, MSX2, FOXQ1, HOXC13, LAMA5, FOXE1, SOX18, TFAP2C, EDA, ALX4, IGFBP5	880	102	17911	2.99315	0.959669	0.00701614	0.887463
GOTERM_BP_FAT	GO:0022405~hair cycle process	15	1.34529	0.000499508	WNT10B, CD109, CDH3, LGR5, SHH, MSX2, FOXQ1, HOXC13, LAMA5, FOXE1, SOX18, TFAP2C, EDA, ALX4, IGFBP5	880	103	17911	2.96409	0.971315	0.00769069	0.981189
GOTERM_BP_FAT	GO:0022404~molting cycle process	15	1.34529	0.000499508	WNT10B, CD109, CDH3, LGR5, SHH, MSX2, FOXQ1, HOXC13, LAMA5, FOXE1, SOX18, TFAP2C, EDA, ALX4, IGFBP5	880	103	17911	2.96409	0.971315	0.00769069	0.981189
GOTERM_BP_FAT	GO:0042303~molting cycle	15	1.34529	0.00163405	WNT10B, CD109, CDH3, LGR5, SHH, MSX2, FOXQ1, HOXC13, LAMA5, FOXE1, SOX18, TFAP2C, EDA, ALX4, IGFBP5	880	116	17911	2.63191	0.999991	0.021065	3.17594
GOTERM_BP_FAT	GO:0042633~hair cycle	15	1.34529	0.00163405	WNT10B, CD109, CDH3, LGR5, SHH, MSX2, FOXQ1, HOXC13, LAMA5, FOXE1, SOX18, TFAP2C, EDA, ALX4, IGFBP5	880	116	17911	2.63191	0.999991	0.021065	3.17594
Annotation Cluster 52	Enrichment Score: 3.68468690363579
Category	Term	Count	%	PValue	Genes	List Total	Pop Hits	Pop Total	Fold Enrichment	Bonferroni	Benjamini	FDR
GOTERM_BP_FAT	GO:0043588~skin development	35	3.13901	8.22905e-07	CLDN4, ITGB4, CD109, CDH3, LGR5, SHH, MSX2, FOXQ1, KDF1, POU2F3, HOXA7, ALOX12B, SOX18, POU3F1, ALX4, WNT10B, PRKCH, ITGA3, EPHA2, DACT2, LAMA5, HOXC13, IRF6, ST14, CNFN, TFAP2B, FOXE1, DSP, TFAP2C, EDA, ADAMTS2, ALOX8, TCF15, IGFBP5, ALOX12	880	277	17911	2.57173	0.00583214	2.42703e-05	0.00162401
GOTERM_BP_FAT	GO:0008544~epidermis development	34	3.04933	3.47637e-05	CD109, CDH3, LGR5, SHH, MSX2, FOXQ1, CDKN2A, KDF1, POU2F3, HOXA7, SOX18, GFI1, POU3F1, ALX4, AGPAT2, CDH23, WNT10B, ROCK1, PRKCH, SLC9A3R1, EPHA2, HES1, HES5, LAMA5, HOXC13, IRF6, ST14, CNFN, FOXE1, DSP, TFAP2C, EDA, ALOX8, IGFBP5	880	315	17911	2.19688	0.218941	0.000701756	0.0685845
GOTERM_BP_FAT	GO:0045682~regulation of epidermis development	12	1.07623	0.000500998	MSX2, HES1, WNT10B, KDF1, HES5, ROCK1, HOXA7, CD109, PRKCH, TFAP2C, CDH3, ALOX8	880	69	17911	3.53972	0.971618	0.00769688	0.984102
GOTERM_BP_FAT	GO:0009913~epidermal cell differentiation	21	1.88341	0.00215083	ROCK1, CD109, PRKCH, SLC9A3R1, CDH3, EPHA2, MSX2, HES1, KDF1, HES5, IRF6, POU2F3, ST14, HOXA7, CNFN, DSP, POU3F1, TFAP2C, GFI1, ALOX8, CDH23	880	201	17911	2.12648	1	0.0265388	4.16025
Annotation Cluster 55	Enrichment Score: 3.424685234516622
Category	Term	Count	%	PValue	Genes	List Total	Pop Hits	Pop Total	Fold Enrichment	Bonferroni	Benjamini	FDR
GOTERM_BP_FAT	GO:0021675~nerve development	21	1.88341	3.28257e-10	PHOX2A, PHOX2B, NRTN, RET, FGFR3, TBX1, GLI3, EPHB1, HES1, HOXB3, HOXA1, NPTX1, HOXB2, HOXA3, SULF2, SEMA3F, HES3, SIX1, SULF1, POU4F1, NKX2-2	880	75	17911	5.69895	2.33325e-06	1.63164e-08	6.4782e-07
GOTERM_BP_FAT	GO:0021545~cranial nerve development	15	1.34529	3.1847e-08	PHOX2A, PHOX2B, TBX1, GLI3, EPHB1, HES1, HOXB3, HOXA1, HOXB2, HOXA3, HES3, SEMA3F, SIX1, POU4F1, NKX2-2	880	47	17911	6.49577	0.000226343	1.19772e-06	6.28506e-05
GOTERM_BP_FAT	GO:0048483~autonomic nervous system development	14	1.25561	1.97446e-07	PHOX2A, PHOX2B, RET, TBX1, HES1, HOXA1, HOXB2, HES3, SEMA3F, SIX1, GBX2, TFAP2B, TLX2, FN1	880	46	17911	6.19452	0.00140246	6.4084e-06	0.000389662
GOTERM_BP_FAT	GO:0021602~cranial nerve morphogenesis	10	0.896861	2.32595e-06	HOXB3, PHOX2A, HOXA1, HOXB2, HOXA3, SEMA3F, SIX1, TBX1, GLI3, EPHB1	880	26	17911	7.82823	0.0163969	6.19189e-05	0.0045902
GOTERM_BP_FAT	GO:0048486~parasympathetic nervous system development	9	0.807175	2.4228e-06	PHOX2A, HES1, PHOX2B, HOXA1, HOXB2, HES3, SEMA3F, SIX1, TBX1	880	20	17911	9.15903	0.0170738	6.40175e-05	0.00478133
GOTERM_BP_FAT	GO:0021783~preganglionic parasympathetic fiber development	8	0.717489	8.44329e-06	PHOX2A, HES1, HOXA1, HOXB2, HES3, SEMA3F, SIX1, TBX1	880	17	17911	9.57807	0.0582497	0.000204112	0.0166617
GOTERM_BP_FAT	GO:0021558~trochlear nerve development	3	0.269058	0.00698191	PHOX2A, HES1, HES3	880	3	17911	20.3534	1	0.0707202	12.9139
Annotation Cluster 56	Enrichment Score: 3.3023794268661386
Category	Term	Count	%	PValue	Genes	List Total	Pop Hits	Pop Total	Fold Enrichment	Bonferroni	Benjamini	FDR
GOTERM_BP_FAT	GO:0050954~sensory perception of mechanical stimulus	22	1.97309	0.000128659	COCH, ICAM1, UCN, MYO3A, BARHL1, USH1G, GRIN2A, TBX1, GJB6, PAWR, SLC9A3R1, GJC3, KCNK4, GJB2, ESPN, HOXA1, ADGRV1, SIX1, POU4F2, SCN8A, PIEZO2, CDH23	880	174	17911	2.57342	0.599309	0.00227811	0.253604
GOTERM_BP_FAT	GO:0007605~sensory perception of sound	18	1.61435	0.00089122	COCH, ICAM1, UCN, MYO3A, BARHL1, USH1G, TBX1, GJB6, SLC9A3R1, GJC3, GJB2, ESPN, HOXA1, ADGRV1, SIX1, POU4F2, SCN8A, CDH23	880	147	17911	2.49225	0.998231	0.0128506	1.74423
Annotation Cluster 58	Enrichment Score: 3.1447226221713755
Category	Term	Count	%	PValue	Genes	List Total	Pop Hits	Pop Total	Fold Enrichment	Bonferroni	Benjamini	FDR
GOTERM_BP_FAT	GO:0061448~connective tissue development	36	3.2287	9.48906e-08	FGFR3, FOXA2, LTBP3, HOXA11, GREM1, GLI3, HOXD11, MSX2, HOXA3, OSR1, HAND1, HOXC4, PAX7, MKX, RUNX2, PITX1, NR1H4, FGF4, BMP3, WNT10B, FOXA1, SMAD3, SIX2, PTHLH, HOXB3, HIF1A, HES5, SULF2, EBF2, SULF1, SCIN, FOXC2, ZFP516, BMP7, BMP8A, UNCX	880	265	17911	2.76499	0.000674255	3.25836e-06	0.000187268
GOTERM_BP_FAT	GO:0051216~cartilage development	29	2.6009	4.01031e-07	FGFR3, LTBP3, HOXA11, GREM1, GLI3, HOXD11, MSX2, HOXA3, OSR1, HAND1, HOXC4, PAX7, RUNX2, PITX1, FGF4, BMP3, WNT10B, SIX2, SMAD3, PTHLH, HOXB3, HIF1A, SULF2, HES5, SCIN, SULF1, BMP7, BMP8A, UNCX	880	197	17911	2.99619	0.00284647	1.25022e-05	0.000791438
GOTERM_BP_FAT	GO:0002062~chondrocyte differentiation	15	1.34529	0.000367404	WNT10B, LTBP3, HOXA11, SMAD3, SIX2, GREM1, GLI3, HOXD11, PTHLH, MSX2, SULF2, HES5, OSR1, SULF1, RUNX2	880	100	17911	3.05301	0.926611	0.00586558	0.722588
GOTERM_BP_FAT	GO:0032330~regulation of chondrocyte differentiation	10	0.896861	0.000554216	PTHLH, LTBP3, HOXA11, SCIN, SIX2, SMAD3, GREM1, RUNX2, GLI3, HOXD11	880	49	17911	4.15376	0.980561	0.00847459	1.08809
GOTERM_BP_FAT	GO:0060349~bone morphogenesis	13	1.16592	0.00278003	FGFR3, LTBP3, COL13A1, HOXA11, ACP5, GLI3, HOXD11, PTHLH, MSX2, IFITM5, RUNX2, FGF4, TWIST1	880	97	17911	2.72778	1	0.033204	5.34587
GOTERM_BP_FAT	GO:0061035~regulation of cartilage development	10	0.896861	0.00475594	PTHLH, LTBP3, HOXA11, SCIN, SIX2, SMAD3, GREM1, RUNX2, GLI3, HOXD11	880	66	17911	3.08385	1	0.051648	8.9793
Annotation Cluster 60	Enrichment Score: 3.0977755417715045
Category	Term	Count	%	PValue	Genes	List Total	Pop Hits	Pop Total	Fold Enrichment	Bonferroni	Benjamini	FDR
GOTERM_BP_FAT	GO:0021517~ventral spinal cord development	16	1.43498	5.03613e-08	PHOX2A, LBX1, TBX20, GLI3, SHH, HOXD10, HOXC10, OLIG3, LHX1, DLL4, NKX6-2, GBX1, RELN, OLIG2, DBX1, NKX2-2	880	56	17911	5.81526	0.000357904	1.78984e-06	9.93888e-05
GOTERM_BP_FAT	GO:0060579~ventral spinal cord interneuron fate commitment	6	0.538117	0.000781184	DLL4, NKX6-2, GLI3, NKX2-2, DBX1, SHH	880	16	17911	7.63253	0.996131	0.0114584	1.53045
GOTERM_BP_FAT	GO:0060581~cell fate commitment involved in pattern specification	6	0.538117	0.000781184	DLL4, NKX6-2, GLI3, NKX2-2, DBX1, SHH	880	16	17911	7.63253	0.996131	0.0114584	1.53045
GOTERM_BP_FAT	GO:0021514~ventral spinal cord interneuron differentiation	6	0.538117	0.00141188	DLL4, NKX6-2, GLI3, NKX2-2, DBX1, SHH	880	18	17911	6.78447	0.999956	0.0186655	2.74983
GOTERM_BP_FAT	GO:0021511~spinal cord patterning	7	0.627803	0.0016739	DLL4, NKX6-2, RELN, GLI3, NKX2-2, DBX1, SHH	880	27	17911	5.27681	0.999993	0.0215345	3.25218
GOTERM_BP_FAT	GO:0021513~spinal cord dorsal/ventral patterning	6	0.538117	0.00658547	DLL4, NKX6-2, GLI3, NKX2-2, DBX1, SHH	880	25	17911	4.88482	1	0.0675012	12.2252
Annotation Cluster 61	Enrichment Score: 3.0882120819193224
Category	Term	Count	%	PValue	Genes	List Total	Pop Hits	Pop Total	Fold Enrichment	Bonferroni	Benjamini	FDR
GOTERM_BP_FAT	GO:0021761~limbic system development	18	1.61435	4.4798e-05	RAX, NKX2-6, GSX1, LEF1, PROX1, GLI3, OTP, CRHR1, FEZF2, DLX1, NKX2-1, NEUROD1, LHX5, RELN, TRP73, SRD5A2, FOXB1, PITX2	880	115	17911	3.18575	0.272711	0.000881692	0.0883725
GOTERM_BP_FAT	GO:0021543~pallium development	20	1.79372	0.00130029	FGF8, MDGA1, PAX5, DMRTA2, IGF2BP1, LEF1, PROX1, GLI3, FEZF2, DLX1, HIF1A, ATG7, NKX2-1, LHX5, NEUROD1, RELN, TFAP2C, TRP73, SRD5A2, LAMB1	880	179	17911	2.27412	0.999904	0.0174619	2.53513
GOTERM_BP_FAT	GO:0021766~hippocampus development	11	0.986547	0.00933392	FEZF2, DLX1, NKX2-1, NEUROD1, LEF1, LHX5, RELN, SRD5A2, TRP73, GLI3, PROX1	880	86	17911	2.60334	1	0.0888944	16.8955
Annotation Cluster 63	Enrichment Score: 2.9390903373163697
Category	Term	Count	%	PValue	Genes	List Total	Pop Hits	Pop Total	Fold Enrichment	Bonferroni	Benjamini	FDR
GOTERM_BP_FAT	GO:0030336~negative regulation of cell migration	24	2.15247	0.000767554	DLC1, NRG3, PTPRM, BST2, TBX5, DACH1, GREM1, SLC9A3R1, CD63, CXCL12, SHH, ADA, NBL1, MEOX2, PKP2, DLL4, SULF1, HOXA7, NKX2-1, CYGB, NFE2L2, NR2F2, IGFBP3, IGFBP5	880	226	17911	2.16142	0.995737	0.0112828	1.50394
GOTERM_BP_FAT	GO:0040013~negative regulation of locomotion	27	2.42152	0.000875054	DLC1, NRG3, GREM1, CXCL12, ADA, SHH, SEMA5A, SEMA3F, HOXA7, NKX2-1, CYGB, NR2F2, PTPRM, BST2, TBX5, DACH1, CD63, SLC9A3R1, NBL1, MEOX2, PKP2, DLL4, SULF1, NFE2L2, HTR2C, IGFBP3, IGFBP5	880	271	17911	2.02783	0.998016	0.0126703	1.71285
GOTERM_BP_FAT	GO:2000146~negative regulation of cell motility	24	2.15247	0.00153667	DLC1, NRG3, PTPRM, BST2, TBX5, DACH1, GREM1, SLC9A3R1, CD63, CXCL12, SHH, ADA, NBL1, MEOX2, PKP2, DLL4, SULF1, HOXA7, NKX2-1, CYGB, NFE2L2, NR2F2, IGFBP3, IGFBP5	880	238	17911	2.05244	0.999982	0.0200391	2.98938
GOTERM_BP_FAT	GO:0051271~negative regulation of cellular component movement	26	2.33184	0.00169791	DLC1, NRG3, GREM1, CXCL12, ADA, SHH, SEMA5A, SEMA3F, HOXA7, NKX2-1, CYGB, NR2F2, PTPRM, BST2, TBX5, DACH1, CD63, SLC9A3R1, NBL1, MEOX2, PKP2, DLL4, SULF1, NFE2L2, IGFBP3, IGFBP5	880	269	17911	1.96724	0.999994	0.0217224	3.29809
Annotation Cluster 64	Enrichment Score: 2.9282284994626884
Category	Term	Count	%	PValue	Genes	List Total	Pop Hits	Pop Total	Fold Enrichment	Bonferroni	Benjamini	FDR
GOTERM_BP_FAT	GO:0060411~cardiac septum morphogenesis	15	1.34529	1.23594e-05	FGF8, TBX5, TBX20, TBX1, CFC1, PROX1, MSX2, HES1, HAND1, GATA6, HEYL, GATA4, BMP7, NKX2-5, PITX2	880	74	17911	4.12569	0.0841029	0.000281535	0.0243887
GOTERM_BP_FAT	GO:0003148~outflow tract septum morphogenesis	6	0.538117	0.00548618	MSX2, FGF8, GATA6, TBX20, TBX1, NKX2-5	880	24	17911	5.08835	1	0.0579524	10.2883
Annotation Cluster 65	Enrichment Score: 2.8429906631927393
Category	Term	Count	%	PValue	Genes	List Total	Pop Hits	Pop Total	Fold Enrichment	Bonferroni	Benjamini	FDR
GOTERM_BP_FAT	GO:0031214~biomineral tissue development	21	1.88341	1.3274e-05	WNT10B, FGFR3, LTBP3, KLK4, NELL1, SMAD3, FOXO1, TBX1, GREM1, AHSG, MSX2, PTHLH, ALOX15, HIF1A, S1PR1, OSR1, PTK2B, IFITM5, BMP7, OTOP1, TWIST1	880	138	17911	3.09726	0.090038	0.0003014	0.0261933
GOTERM_BP_FAT	GO:0030500~regulation of bone mineralization	14	1.25561	6.5705e-05	WNT10B, FGFR3, LTBP3, NELL1, SMAD3, GREM1, AHSG, HIF1A, S1PR1, OSR1, PTK2B, IFITM5, BMP7, TWIST1	880	75	17911	3.7993	0.373149	0.00123155	0.12959
GOTERM_BP_FAT	GO:0001503~ossification	39	3.49776	7.47948e-05	CYP24A1, DHH, CCL3, FGFR3, LTBP3, NELL1, MMP9, OXT, TAC1, GREM1, GLI3, SHH, AHSG, MSX2, HOXA2, S1PR1, OSR1, PTK2B, IFITM5, DHX36, RUNX2, TWIST1, BMP3, WNT10B, COL13A1, LEF1, SMAD3, EPHA2, PTHLH, ALOX15, HIF1A, FOXC2, FOXC1, AREG, BMP7, EXT1, IGFBP3, BMP8A, IGFBP5	880	399	17911	1.98943	0.412372	0.00138358	0.147505
GOTERM_BP_FAT	GO:0070167~regulation of biomineral tissue development	14	1.25561	0.000191182	WNT10B, FGFR3, LTBP3, NELL1, SMAD3, GREM1, AHSG, HIF1A, S1PR1, OSR1, PTK2B, IFITM5, BMP7, TWIST1	880	83	17911	3.43311	0.743096	0.00325381	0.376626
GOTERM_BP_FAT	GO:0030282~bone mineralization	14	1.25561	0.000537754	WNT10B, FGFR3, LTBP3, NELL1, SMAD3, GREM1, AHSG, PTHLH, ALOX15, HIF1A, OSR1, PTK2B, IFITM5, BMP7	880	92	17911	3.09726	0.978146	0.00824158	1.05594
GOTERM_BP_FAT	GO:0030278~regulation of ossification	23	2.06278	0.00103987	WNT10B, FGFR3, LTBP3, OXT, NELL1, SIX2, TAC1, SMAD3, GREM1, GLI3, AHSG, MSX2, HOXA2, HIF1A, S1PR1, OSR1, PTK2B, IFITM5, AREG, BMP7, RUNX2, IGFBP5, TWIST1	880	217	17911	2.15727	0.999386	0.0145373	2.03232
GOTERM_BP_FAT	GO:0030502~negative regulation of bone mineralization	5	0.44843	0.00821199	HIF1A, PTK2B, LTBP3, GREM1, AHSG	880	17	17911	5.9863	1	0.080764	15.0183
Annotation Cluster 66	Enrichment Score: 2.8303937873888763
Category	Term	Count	%	PValue	Genes	List Total	Pop Hits	Pop Total	Fold Enrichment	Bonferroni	Benjamini	FDR
GOTERM_BP_FAT	GO:0042692~muscle cell differentiation	41	3.67713	3.54998e-05	MYOD1, CAV2, PAX3, GREM1, CXCL12, SHH, WNT1, GATA6, ATG7, GATA4, MKX, NKX2-5, PITX1, PITX2, WNT10B, EPAS1, ACTA1, NKX2-6, TBX5, MAP2K4, TANC1, LEF1, TBX1, CACNA2D2, PROX1, HES1, MYO18B, KRT19, TRIM54, CXCL14, XIRP1, ADM, MAPK12, BTG1, SIX1, NPHS1, HOPX, NEK5, IGFBP3, SGCB, IGFBP5	880	414	17911	2.01568	0.223017	0.00071458	0.0700362
GOTERM_BP_FAT	GO:0051146~striated muscle cell differentiation	30	2.69058	0.000169088	CAV2, MYOD1, PAX3, GREM1, CXCL12, SHH, WNT1, GATA6, ATG7, GATA4, NKX2-5, PITX2, WNT10B, ACTA1, NKX2-6, TBX5, MAP2K4, TANC1, LEF1, TBX1, CACNA2D2, PROX1, MYO18B, KRT19, XIRP1, NPHS1, HOPX, NEK5, SGCB, IGFBP5	880	285	17911	2.14246	0.699402	0.00290613	0.33317
GOTERM_BP_FAT	GO:0035051~cardiocyte differentiation	19	1.70404	0.000706765	MYOD1, NKX2-6, TBX5, MAP2K4, PAX3, GREM1, PROX1, HES1, MYO18B, XIRP1, GATA6, ATG7, GATA4, SOX18, SOX17, NKX2-5, PITX2, TWIST1, SGCB	880	157	17911	2.46315	0.993431	0.0105242	1.38562
GOTERM_BP_FAT	GO:0055001~muscle cell development	20	1.79372	0.00113779	CAV2, MYOD1, WNT10B, ACTA1, NKX2-6, MAP2K4, LEF1, PROX1, CACNA2D2, HES1, MYO18B, KRT19, TRIM54, XIRP1, ADM, ATG7, GATA4, NKX2-5, SGCB, PITX2	880	177	17911	2.29982	0.999694	0.01553	2.22167
GOTERM_BP_FAT	GO:0055007~cardiac muscle cell differentiation	15	1.34529	0.00306369	MYOD1, NKX2-6, TBX5, MAP2K4, PAX3, GREM1, PROX1, MYO18B, XIRP1, GATA6, ATG7, GATA4, NKX2-5, PITX2, SGCB	880	124	17911	2.46211	1	0.0359328	5.87583
GOTERM_BP_FAT	GO:0055002~striated muscle cell development	17	1.52466	0.00543389	CAV2, MYOD1, WNT10B, ACTA1, NKX2-6, MAP2K4, LEF1, PROX1, CACNA2D2, MYO18B, KRT19, XIRP1, ATG7, GATA4, NKX2-5, PITX2, SGCB	880	160	17911	2.16255	1	0.0575854	10.1952
Annotation Cluster 67	Enrichment Score: 2.794676365620681
Category	Term	Count	%	PValue	Genes	List Total	Pop Hits	Pop Total	Fold Enrichment	Bonferroni	Benjamini	FDR
GOTERM_BP_FAT	GO:0044057~regulation of system process	51	4.57399	1.80615e-06	EDN3, CORIN, TACR3, TNNC2, GLRA1, F2RL1, PAWR, GATA4, KCNQ1, S100A1, CHRNA3, PHOX2B, ICAM1, PTGER3, PTPRM, GRIN2A, SLC9A3R1, CRHR1, CD38, RETN, HIF1A, ADM, MYRF, GAA, DSP, RAB11FIP1, ALOX12, CCL3, OXT, TAC1, FAM19A4, PEX5L, ADA, ADRA2C, NKX2-5, NR1H3, SREBF1, UCN, GSX2, EPAS1, SMAD3, NPY1R, KDR, PKP2, NPHS1, HOPX, NEUROD1, HTR2C, CALM1, IGFBP5, CACNA1B	880	504	17911	2.05957	0.0127561	4.97591e-05	0.00356442
GOTERM_BP_FAT	GO:1903522~regulation of blood circulation	30	2.69058	1.4379e-05	EDN3, TACR3, OXT, F2RL1, TAC1, ADA, GATA4, ADRA2C, NKX2-5, KCNQ1, S100A1, SREBF1, ICAM1, UCN, PTGER3, PTPRM, EPAS1, NPY1R, KDR, CD38, HIF1A, ADM, PKP2, HOPX, GAA, DSP, HTR2C, CALM1, CACNA1B, ALOX12	880	249	17911	2.45222	0.0971569	0.000323386	0.0283733
GOTERM_BP_FAT	GO:0008015~blood circulation	43	3.8565	4.12686e-05	EDN3, TACR3, CORIN, OXT, F2RL1, TBX20, TAC1, BDKRB2, ADA, ADRB3, FLI1, HRH3, GATA4, NKX2-1, ADRA2C, NR2F2, KCNQ1, NKX2-5, S100A1, SREBF1, ICAM1, UCN, PTGER3, PTPRM, EPAS1, SMAD3, NPY1R, KDR, CD38, HIF1A, ADM, PKP2, HOPX, LVRN, GAA, GRIP2, DSP, FOXC2, FOXC1, HTR2C, CALM1, ALOX12, CACNA1B	880	446	17911	1.96232	0.254234	0.000823658	0.0814128
GOTERM_BP_FAT	GO:0003013~circulatory system process	43	3.8565	5.07475e-05	EDN3, TACR3, CORIN, OXT, F2RL1, TBX20, TAC1, BDKRB2, ADA, ADRB3, FLI1, HRH3, GATA4, NKX2-1, ADRA2C, NR2F2, KCNQ1, NKX2-5, S100A1, SREBF1, ICAM1, UCN, PTGER3, PTPRM, EPAS1, SMAD3, NPY1R, KDR, CD38, HIF1A, ADM, PKP2, HOPX, LVRN, GAA, GRIP2, DSP, FOXC2, FOXC1, HTR2C, CALM1, ALOX12, CACNA1B	880	450	17911	1.94488	0.302827	0.000979743	0.100103
GOTERM_BP_FAT	GO:1903524~positive regulation of blood circulation	17	1.52466	8.11285e-05	ICAM1, EDN3, UCN, PTGER3, PTPRM, TACR3, F2RL1, NPY1R, ADA, KDR, CD38, ADM, ADRA2C, HTR2C, KCNQ1, NKX2-5, ALOX12	880	109	17911	3.17438	0.438243	0.00149676	0.159987
GOTERM_BP_FAT	GO:0035150~regulation of tube size	20	1.79372	0.000603137	ICAM1, EDN3, UCN, PTGER3, PTPRM, F2RL1, BDKRB2, NPY1R, KDR, CD38, ADRB3, HIF1A, ADM, WNT9B, GRIP2, FOXC2, ADRA2C, FOXC1, HTR2C, ALOX12	880	168	17911	2.42302	0.986273	0.00910201	1.1836
GOTERM_BP_FAT	GO:0008016~regulation of heart contraction	19	1.70404	0.00102127	SREBF1, EDN3, UCN, EPAS1, TACR3, OXT, TAC1, ADA, ADM, PKP2, GATA4, HOPX, GAA, DSP, KCNQ1, NKX2-5, S100A1, CACNA1B, CALM1	880	162	17911	2.38713	0.999299	0.0143355	1.99633
GOTERM_BP_FAT	GO:0090066~regulation of anatomical structure size	44	3.94619	0.00108289	EDN3, SHROOM2, PRR16, F2RL1, FSTL4, LPAR3, BDKRB2, AQP6, CXCL12, SEMA5A, ADRB3, CDC42EP1, EZR, PTK2B, SEMA3F, ADRA2C, WIPF1, RAP1GAP2, CDC42EP3, CLEC2I, FN1, ICAM1, RET, UCN, PTGER3, PTPRM, NPY1R, SLC9A3R1, PRKCD, KDR, CD38, ALOX15, HIF1A, ADM, SCIN, NPHS1, WNT9B, GRIP2, FOXC2, FOXC1, TRP73, HTR2C, ALOX12, NGF	880	536	17911	1.6708	0.999548	0.0150164	2.11556
GOTERM_BP_FAT	GO:0050880~regulation of blood vessel size	19	1.70404	0.00144808	ICAM1, EDN3, UCN, PTGER3, PTPRM, F2RL1, BDKRB2, NPY1R, KDR, CD38, ADRB3, HIF1A, ADM, GRIP2, FOXC2, ADRA2C, FOXC1, HTR2C, ALOX12	880	167	17911	2.31566	0.999966	0.0190338	2.81938
GOTERM_BP_FAT	GO:0003018~vascular process in circulatory system	19	1.70404	0.00583821	ICAM1, EDN3, UCN, PTGER3, PTPRM, F2RL1, BDKRB2, NPY1R, KDR, CD38, ADRB3, HIF1A, ADM, GRIP2, FOXC2, ADRA2C, FOXC1, HTR2C, ALOX12	880	190	17911	2.03534	1	0.060934	10.9129
Annotation Cluster 68	Enrichment Score: 2.7233107996676753
Category	Term	Count	%	PValue	Genes	List Total	Pop Hits	Pop Total	Fold Enrichment	Bonferroni	Benjamini	FDR
GOTERM_BP_FAT	GO:0007155~cell adhesion	133	11.9283	6.5964e-10	DLC1, LMO1, ZC3HAV1, GLDN, LYPD5, F2RL1, STAT5B, ITPKB, CXCL12, TESPA1, SHH, WNT1, CDKN2A, IZUMO1, SLC4A1, CDH23, ICOSL, RET, PTPRM, LAD1, ROCK1, PDPN, SOCS6, IFNZ, HES1, IGSF5, GAPVD1, CCR6, RCC2, HES5, DLL4, RIPK3, DSP, RELN, PRDM1, EDA, ONECUT1, GM13289, ITGB4, GREM1, EPHB4, EPHB1, ADA, SEMA5A, COL26A1, CDC42EP1, HOXA7, NDRG1, LAMB1, RUNX2, NKX2-3, FN1, COL18A1, GM13278, GM13276, FSCN1, GM1327…	880	1583	17911	1.71005	4.68871e-06	3.14679e-08	1.30181e-06
GOTERM_BP_FAT	GO:0022610~biological adhesion	133	11.9283	1.06747e-09	DLC1, LMO1, ZC3HAV1, GLDN, LYPD5, F2RL1, STAT5B, ITPKB, CXCL12, TESPA1, SHH, WNT1, CDKN2A, IZUMO1, SLC4A1, CDH23, ICOSL, RET, PTPRM, LAD1, ROCK1, PDPN, SOCS6, IFNZ, HES1, IGSF5, GAPVD1, CCR6, RCC2, HES5, DLL4, RIPK3, DSP, RELN, PRDM1, EDA, ONECUT1, GM13289, ITGB4, GREM1, EPHB4, EPHB1, ADA, SEMA5A, COL26A1, CDC42EP1, HOXA7, NDRG1, LAMB1, RUNX2, NKX2-3, FN1, COL18A1, GM13278, GM13276, FSCN1, GM1327…	880	1595	17911	1.69718	7.58757e-06	4.89522e-08	2.10668e-06
GOTERM_BP_FAT	GO:0098602~single organism cell adhesion	76	6.81614	3.97516e-08	LMO1, GLDN, TBX21, F2RL1, CLDN5, STAT5B, ITPKB, PAWR, GLI3, CXCL12, SHH, TESPA1, EPCAM, WNT1, CDKN2A, SLC4A1, IZUMO1, PIEZO1, AP3B1, ICAM1, RET, ICOSL, PTGER3, ICAM4, ROCK1, PDPN, SOCS6, LEF1, IFNZ, PRKCD, HES1, IGSF5, CD83, ALOX15, CCR6, RCC2, ADGRV1, DLL4, RIPK3, DSP, PRDM1, ALOX12, GM13289, CDH3, APBB1IP, EPHB4, ADA, RNASE10, EZR, B4GALNT2, BCL3, LAMB1, RUNX2, CLEC2I, NKX2-3, FN1, EPO, TNXB, G…	880	796	17911	1.94329	0.000282515	1.47164e-06	7.84505e-05
GOTERM_BP_FAT	GO:0016337~single organismal cell-cell adhesion	72	6.4574	4.13757e-08	LMO1, GLDN, TBX21, F2RL1, CLDN5, STAT5B, ITPKB, PAWR, CXCL12, GLI3, SHH, TESPA1, EPCAM, WNT1, CDKN2A, SLC4A1, IZUMO1, PIEZO1, AP3B1, ICAM1, RET, ICOSL, PTGER3, ICAM4, ROCK1, PDPN, SOCS6, LEF1, IFNZ, PRKCD, HES1, IGSF5, CD83, ALOX15, CCR6, ADGRV1, DLL4, RIPK3, DSP, PRDM1, ALOX12, GM13289, CDH3, APBB1IP, EPHB4, ADA, RNASE10, EZR, B4GALNT2, BCL3, LAMB1, RUNX2, CLEC2I, NKX2-3, EPO, TNXB, GM13278, COL…	880	738	17911	1.9857	0.000294055	1.50819e-06	8.16555e-05
GOTERM_BP_FAT	GO:0030155~regulation of cell adhesion	63	5.65022	2.26601e-07	DLC1, CLDN7, LMO1, NUAK1, STAT5B, ITPKB, PAWR, GLI3, CXCL12, SHH, TESPA1, EPCAM, WNT1, CDKN2A, S1PR1, SLC4A1, PIEZO1, AP3B1, ICAM1, RET, ICOSL, PTGER3, ROCK1, SOCS6, LEF1, PRKCD, HES1, CD83, ALOX15, CCR6, DACT2, RCC2, RIPK3, FOXC2, PRDM1, ALOX12, ONECUT1, GREM1, APBB1IP, EPHB4, ADA, SEMA5A, SMOC2, RNASE10, COL26A1, PTK2B, HOXA7, B4GALNT2, LAMB1, CLEC2I, FN1, EPO, TNXB, SMAD3, ITGA3, CD63, EPHA2, …	880	639	17911	2.00667	0.00160939	7.25531e-06	0.000447201
GOTERM_BP_FAT	GO:0002520~immune system development	85	7.62332	4.45837e-07	IL27RA, TBX21, F2RL1, STAT5B, ITPKB, GLI3, SHH, TESPA1, TMEM178, WNT1, BARX1, CDKN2A, GFI1B, FLI1, IL15RA, FGF3, AP3B1, PITX2, WNT10B, RET, ICOSL, LEF1, IFNZ, CFC1, HES1, CD83, HIF1A, CCR6, DACT2, HES5, DLL4, SCIN, SIX1, PYGO1, RIPK3, FOXC1, PRDM1, NFE2L2, LRRK1, CLDN18, CCL3, FGFR3, ONECUT1, GM13289, CD109, GPR68, ADA, TCF21, HOXA3, PTK2B, HOXA7, HOXA9, BCL3, GFI1, NKX2-5, RUNX2, TLX1, CAR2, CLE…	880	984	17911	1.75817	0.00316399	1.38384e-05	0.000879863
GOTERM_BP_FAT	GO:0048534~hematopoietic or lymphoid organ development	82	7.35426	4.99506e-07	TBX21, F2RL1, STAT5B, ITPKB, GLI3, SHH, TESPA1, TMEM178, WNT1, BARX1, CDKN2A, GFI1B, FLI1, IL15RA, FGF3, AP3B1, PITX2, WNT10B, RET, LEF1, IFNZ, CFC1, HES1, CD83, HIF1A, CCR6, DACT2, HES5, DLL4, SCIN, SIX1, PYGO1, RIPK3, FOXC1, NFE2L2, PRDM1, LRRK1, CLDN18, CCL3, FGFR3, ONECUT1, GM13289, CD109, GPR68, ADA, TCF21, HOXA3, PTK2B, HOXA7, HOXA9, BCL3, GFI1, NKX2-5, RUNX2, TLX1, CAR2, CLEC2I, NKX2-3, EP…	880	940	17911	1.77551	0.00354419	1.53037e-05	0.000985778
GOTERM_BP_FAT	GO:0098609~cell-cell adhesion	91	8.16143	1.12974e-06	CLDN7, LMO1, ZC3HAV1, GLDN, CLDN4, CLDN3, TBX21, F2RL1, STAT5B, CLDN5, ITPKB, PAWR, GLI3, CXCL12, SHH, TESPA1, EPCAM, WNT1, PCDH1, CDKN2A, BAG3, SLC4A1, IZUMO1, PIEZO1, AP3B1, CDH23, ICAM1, RET, ICOSL, PTPRM, PTGER3, ICAM4, LAD1, ROCK1, PDPN, SDK1, SOCS6, LEF1, IFNZ, PRKCD, HES1, IGSF5, CD83, ALOX15, GAPVD1, CCR6, ADGRV1, DLL4, RIPK3, DSP, PRDM1, ALOX12, 2610005L07RIK, CLDN18, GM13289, CDH3, APBB…	880	1101	17911	1.68225	0.00799802	3.25103e-05	0.00222953
GOTERM_BP_FAT	GO:0007159~leukocyte cell-cell adhesion	47	4.21525	5.08434e-05	LMO1, GM13289, TBX21, F2RL1, STAT5B, ITPKB, PAWR, CXCL12, GLI3, EPHB4, APBB1IP, SHH, TESPA1, ADA, WNT1, CDKN2A, EZR, BCL3, SLC4A1, RUNX2, CLEC2I, AP3B1, EPO, NKX2-3, ICAM1, ICOSL, GM13278, ROCK1, FLT3, GM13276, GM13275, SOCS6, SMAD3, LEF1, GM13272, IFNZ, HES1, CD83, CCR6, ITGA5, DLL4, RIPK3, H2-T23, IFNA13, IRF4, PRDM1, BMP7	880	509	17911	1.87939	0.303302	0.000978935	0.100293
GOTERM_BP_FAT	GO:0045785~positive regulation of cell adhesion	37	3.31839	5.95258e-05	STAT5B, ITPKB, PAWR, CXCL12, GLI3, EPHB4, APBB1IP, SHH, TESPA1, ADA, SMOC2, RNASE10, COL26A1, PTK2B, SLC4A1, PIEZO1, AP3B1, EPO, FN1, ICAM1, ICOSL, RET, TNXB, ROCK1, SMAD3, ITGA3, CD63, KDR, HES1, CD83, MYO10, ALOX15, ITGA5, FOXC2, H2-T23, BMP7, ALOX12	880	366	17911	2.05759	0.345001	0.00112769	0.11741
GOTERM_BP_FAT	GO:0030097~hemopoiesis	71	6.36771	6.7376e-05	TBX21, F2RL1, STAT5B, ITPKB, GLI3, TMEM178, SHH, TESPA1, WNT1, GFI1B, FLI1, CDKN2A, IL15RA, AP3B1, WNT10B, LEF1, IFNZ, HES1, CD83, HIF1A, CCR6, DACT2, HES5, DLL4, SCIN, PYGO1, RIPK3, FOXC1, NFE2L2, PRDM1, LRRK1, CLDN18, CCL3, FGFR3, ONECUT1, GM13289, CD109, GPR68, ADA, PTK2B, HOXA7, HOXA9, BCL3, GFI1, RUNX2, NKX2-5, CAR2, CLEC2I, EPO, NKX2-3, GM13278, EPAS1, FLT3, GM13276, GM13275, GM13272, EPHA2…	880	892	17911	1.62006	0.380551	0.00125953	0.132884
GOTERM_BP_FAT	GO:0070486~leukocyte aggregation	44	3.94619	7.30742e-05	LMO1, GM13289, TBX21, F2RL1, STAT5B, ITPKB, PAWR, CXCL12, GLI3, EPHB4, APBB1IP, TESPA1, ADA, SHH, WNT1, CDKN2A, BCL3, SLC4A1, RUNX2, CLEC2I, AP3B1, EPO, NKX2-3, ICAM1, ICOSL, GM13278, FLT3, GM13276, GM13275, SOCS6, SMAD3, LEF1, GM13272, IFNZ, HES1, CD83, CCR6, DLL4, RIPK3, H2-T23, IFNA13, IRF4, PRDM1, BMP7	880	472	17911	1.89735	0.405141	0.0013553	0.144115
GOTERM_BP_FAT	GO:0042110~T cell activation	43	3.8565	0.000101066	LMO1, GM13289, TBX21, F2RL1, STAT5B, ITPKB, PAWR, CXCL12, GLI3, EPHB4, APBB1IP, TESPA1, ADA, SHH, WNT1, CDKN2A, BCL3, SLC4A1, RUNX2, CLEC2I, AP3B1, EPO, NKX2-3, ICAM1, ICOSL, GM13278, FLT3, GM13276, GM13275, SOCS6, SMAD3, LEF1, GM13272, IFNZ, HES1, CD83, CCR6, DLL4, RIPK3, H2-T23, IFNA13, IRF4, PRDM1	880	464	17911	1.8862	0.512476	0.00182173	0.199268
GOTERM_BP_FAT	GO:0070489~T cell aggregation	43	3.8565	0.000101066	LMO1, GM13289, TBX21, F2RL1, STAT5B, ITPKB, PAWR, CXCL12, GLI3, EPHB4, APBB1IP, TESPA1, ADA, SHH, WNT1, CDKN2A, BCL3, SLC4A1, RUNX2, CLEC2I, AP3B1, EPO, NKX2-3, ICAM1, ICOSL, GM13278, FLT3, GM13276, GM13275, SOCS6, SMAD3, LEF1, GM13272, IFNZ, HES1, CD83, CCR6, DLL4, RIPK3, H2-T23, IFNA13, IRF4, PRDM1	880	464	17911	1.8862	0.512476	0.00182173	0.199268
GOTERM_BP_FAT	GO:0071593~lymphocyte aggregation	43	3.8565	0.00010606	LMO1, GM13289, TBX21, F2RL1, STAT5B, ITPKB, PAWR, CXCL12, GLI3, EPHB4, APBB1IP, TESPA1, ADA, SHH, WNT1, CDKN2A, BCL3, SLC4A1, RUNX2, CLEC2I, AP3B1, EPO, NKX2-3, ICAM1, ICOSL, GM13278, FLT3, GM13276, GM13275, SOCS6, SMAD3, LEF1, GM13272, IFNZ, HES1, CD83, CCR6, DLL4, RIPK3, H2-T23, IFNA13, IRF4, PRDM1	880	465	17911	1.88214	0.529478	0.00190682	0.209103
GOTERM_BP_FAT	GO:0002682~regulation of immune system process	91	8.16143	0.000141819	CLDN7, EDN3, LMO1, ZC3HAV1, IL27RA, TBX21, MMP9, F2RL1, STAT5B, SNCA, H2-D1, ITPKB, PAWR, GLI3, CXCL12, SHH, TESPA1, TMEM178, CDKN2A, GFI1B, HTRA1, ATG7, IL15RA, SLC4A1, KCNQ1, HCAR1, MTUS1, AP3B1, COCH, H2-K1, ICAM1, NLRP6, ICOSL, C5AR1, PTGER3, BST2, SOCS6, CHST3, LEF1, PRKCH, C1QA, HES1, CRHR1, CD38, CD83, ALOX15, HIF1A, CCR6, HES5, MB21D1, CD59A, SCIN, H2-OB, RIPK3, FOXC1, PRDM1, NFE2L2, LCP2…	880	1249	17911	1.48291	0.635097	0.00247998	0.279511
GOTERM_BP_FAT	GO:0022407~regulation of cell-cell adhesion	36	3.2287	0.000268638	LMO1, STAT5B, ITPKB, PAWR, CXCL12, GLI3, EPHB4, TESPA1, ADA, SHH, EPCAM, WNT1, RNASE10, CDKN2A, B4GALNT2, SLC4A1, PIEZO1, CLEC2I, AP3B1, EPO, ICAM1, ICOSL, PTGER3, SOCS6, LEF1, PRKCD, HES1, CD83, MYO10, ALOX15, CCR6, RIPK3, H2-T23, PRDM1, BMP7, ALOX12	880	380	17911	1.92822	0.851881	0.00444171	0.52883
GOTERM_BP_FAT	GO:0002521~leukocyte differentiation	46	4.12556	0.000443158	CLDN18, CCL3, FGFR3, ONECUT1, GM13289, TBX21, F2RL1, STAT5B, CD109, ITPKB, GPR68, GLI3, TESPA1, ADA, SHH, TMEM178, WNT1, GFI1B, CDKN2A, PTK2B, HOXA7, BCL3, IL15RA, RUNX2, CAR2, CLEC2I, AP3B1, NKX2-3, GM13278, FLT3, GM13276, GM13275, LEF1, GM13272, IFNZ, EPHA2, CD83, CCR6, DLL4, RIPK3, CMTM7, IFNA13, IRF4, PRDM1, MERTK, LRRK1	880	544	17911	1.72106	0.957176	0.00691577	0.870959
GOTERM_BP_FAT	GO:0001775~cell activation	69	6.18834	0.000582148	LMO1, IL27RA, TBX21, F2RL1, SNCA, STAT5B, ITPKB, PAWR, GLI3, CXCL12, SHH, TESPA1, WNT1, CDKN2A, IL15RA, CYGB, SLC4A1, AP3B1, ICAM1, ICOSL, PTGER3, PDPN, SOCS6, LEF1, IFNZ, PRKCD, HES1, CRHR1, CD38, CD83, CCR6, CD59A, DLL4, RIPK3, PRDM1, LCP2, ALOX12, CCL3, ONECUT1, GM13289, TAC1, EPHB4, APBB1IP, EPHB1, ADA, PTK2B, HOXA9, BCL3, ADRA2C, NDRG1, CAMK2B, RUNX2, CLEC2I, NKX2-3, FN1, EPO, NR1H3, GM13278…	880	926	17911	1.51661	0.984063	0.00886182	1.14264
GOTERM_BP_FAT	GO:1903706~regulation of hemopoiesis	34	3.04933	0.000923249	CLDN18, CCL3, FGFR3, STAT5B, ITPKB, GPR68, GLI3, TESPA1, ADA, SHH, TMEM178, GFI1B, CDKN2A, PTK2B, ATG7, HOXA7, IL15RA, HOXA9, CAR2, CLEC2I, AP3B1, FLT3, LEF1, KDR, HES1, CD83, CCR6, HIF1A, HES5, HOXB8, SCIN, FOXC1, NFE2L2, PRDM1	880	376	17911	1.84047	0.998592	0.0132025	1.80638
GOTERM_BP_FAT	GO:0002285~lymphocyte activation involved in immune response	20	1.79372	0.000926647	ICAM1, ICOSL, IL27RA, GM13278, GM13289, TBX21, GM13276, GM13275, F2RL1, LEF1, GM13272, IFNZ, APBB1IP, ADA, CCR6, PTK2B, BCL3, IFNA13, IRF4, NKX2-3	880	174	17911	2.33947	0.998625	0.0132242	1.81297
GOTERM_BP_FAT	GO:0002684~positive regulation of immune system process	59	5.29148	0.0011113	EDN3, ZC3HAV1, IL27RA, TBX21, MMP9, F2RL1, STAT5B, H2-D1, ITPKB, PAWR, CXCL12, GLI3, TESPA1, SHH, GFI1B, IL15RA, SLC4A1, AP3B1, H2-K1, COCH, NLRP6, ICAM1, ICOSL, PTGER3, C5AR1, PRKCH, LEF1, HES1, CRHR1, C1QA, CD83, CD38, CCR6, HIF1A, CD59A, MB21D1, SCIN, FOXC1, PRDM1, LCP2, CCL3, TAC1, CACNB3, GPR68, EPHB4, ADA, EZR, PTK2B, NR1H4, CAR2, CLEC2I, EPO, NR1H3, TRIL, CXCL14, HPX, H2-T23, IRF4, CD14	880	782	17911	1.53562	0.999631	0.0152588	2.17048
GOTERM_BP_FAT	GO:0046649~lymphocyte activation	53	4.75336	0.00113294	LMO1, IL27RA, TBX21, STAT5B, F2RL1, ITPKB, PAWR, CXCL12, GLI3, TESPA1, SHH, WNT1, CDKN2A, IL15RA, SLC4A1, AP3B1, ICAM1, ICOSL, SOCS6, LEF1, IFNZ, PRKCD, HES1, CD38, CD83, CCR6, DLL4, RIPK3, PRDM1, ONECUT1, GM13289, TAC1, EPHB4, APBB1IP, ADA, EPHB1, PTK2B, BCL3, RUNX2, CLEC2I, EPO, NKX2-3, GM13278, FLT3, GM13276, GM13275, SMAD3, GM13272, CMTM7, H2-T23, IFNA13, IRF4, MERTK	880	683	17911	1.5794	0.999683	0.015494	2.2123
GOTERM_BP_FAT	GO:0030098~lymphocyte differentiation	33	2.95964	0.0014662	ONECUT1, GM13289, TBX21, STAT5B, ITPKB, GLI3, TESPA1, ADA, SHH, WNT1, CDKN2A, PTK2B, BCL3, IL15RA, RUNX2, AP3B1, NKX2-3, GM13278, FLT3, GM13276, GM13275, LEF1, GM13272, IFNZ, CD83, CCR6, DLL4, RIPK3, CMTM7, IFNA13, PRDM1, IRF4, MERTK	880	371	17911	1.81041	0.99997	0.0192343	2.85418
GOTERM_BP_FAT	GO:0070661~leukocyte proliferation	29	2.6009	0.00173118	LMO1, GM13289, STAT5B, F2RL1, TAC1, PAWR, GREM1, CXCL12, ADA, SHH, CDKN2A, SLC4A1, CLEC2I, EPO, ICOSL, GM13278, FLT3, GM13276, GM13275, LEF1, GM13272, IFNZ, PRKCD, HES1, CD38, RIPK3, H2-T23, IFNA13, PRDM1	880	314	17911	1.87977	0.999996	0.022104	3.36168
GOTERM_BP_FAT	GO:0045321~leukocyte activation	59	5.29148	0.00183722	LMO1, IL27RA, TBX21, F2RL1, SNCA, STAT5B, ITPKB, PAWR, CXCL12, GLI3, TESPA1, SHH, WNT1, CDKN2A, IL15RA, SLC4A1, AP3B1, ICAM1, ICOSL, SOCS6, LEF1, IFNZ, PRKCD, HES1, CRHR1, CD83, CD38, CCR6, DLL4, RIPK3, PRDM1, LCP2, CCL3, ONECUT1, GM13289, TAC1, EPHB4, APBB1IP, ADA, EPHB1, PTK2B, BCL3, NDRG1, RUNX2, CLEC2I, EPO, NR1H3, NKX2-3, GM13278, FLT3, GM13276, GM13275, SMAD3, GM13272, CMTM7, H2-T23, IFNA13…	880	800	17911	1.50106	0.999998	0.0233594	3.56407
GOTERM_BP_FAT	GO:0002286~T cell activation involved in immune response	14	1.25561	0.00284663	ICAM1, GM13278, GM13276, GM13289, GM13275, F2RL1, LEF1, GM13272, IFNZ, APBB1IP, CCR6, BCL3, IFNA13, IRF4	880	110	17911	2.59043	1	0.0339301	5.47056
GOTERM_BP_FAT	GO:0046651~lymphocyte proliferation	27	2.42152	0.0034798	LMO1, GM13289, STAT5B, TAC1, PAWR, CXCL12, ADA, SHH, CDKN2A, SLC4A1, CLEC2I, EPO, ICOSL, GM13278, FLT3, GM13276, GM13275, LEF1, GM13272, IFNZ, PRKCD, HES1, CD38, RIPK3, H2-T23, IFNA13, PRDM1	880	299	17911	1.83793	1	0.0401925	6.64813
GOTERM_BP_FAT	GO:0030183~B cell differentiation	16	1.43498	0.00368052	ONECUT1, GM13278, FLT3, GM13276, GM13289, STAT5B, GM13275, GM13272, IFNZ, ADA, PTK2B, BCL3, CMTM7, IFNA13, PRDM1, NKX2-3	880	140	17911	2.3261	1	0.0419217	7.0185
GOTERM_BP_FAT	GO:0032943~mononuclear cell proliferation	27	2.42152	0.00380867	LMO1, GM13289, STAT5B, TAC1, PAWR, CXCL12, ADA, SHH, CDKN2A, SLC4A1, CLEC2I, EPO, ICOSL, GM13278, FLT3, GM13276, GM13275, LEF1, GM13272, IFNZ, PRKCD, HES1, CD38, RIPK3, H2-T23, IFNA13, PRDM1	880	301	17911	1.82572	1	0.0430767	7.25425
GOTERM_BP_FAT	GO:0022409~positive regulation of cell-cell adhesion	21	1.88341	0.00419336	ICAM1, ICOSL, STAT5B, ITPKB, PAWR, EPHB4, GLI3, TESPA1, SHH, ADA, HES1, CD83, RNASE10, ALOX15, MYO10, H2-T23, SLC4A1, PIEZO1, BMP7, AP3B1, EPO	880	213	17911	2.00667	1	0.0465212	7.95851
GOTERM_BP_FAT	GO:0030099~myeloid cell differentiation	32	2.86996	0.00499641	CLDN18, CCL3, FGFR3, F2RL1, STAT5B, CD109, ITPKB, GPR68, TMEM178, FLI1, GFI1B, PTK2B, HOXA7, HOXA9, GFI1, CAR2, CLEC2I, EPO, NKX2-3, EPAS1, LEF1, EPHA2, HBA-A1, HIF1A, G6B, HOXB7, HOXB8, SCIN, BCL6B, IRF4, KLF2, LRRK1	880	386	17911	1.68733	1	0.0539475	9.41235
GOTERM_BP_FAT	GO:0042113~B cell activation	25	2.24215	0.00690207	IL27RA, ONECUT1, TBX21, GM13289, STAT5B, PAWR, ADA, CDKN2A, PTK2B, BCL3, NKX2-3, ICOSL, GM13278, FLT3, GM13276, GM13275, LEF1, GM13272, IFNZ, PRKCD, CD38, CCR6, CMTM7, IFNA13, PRDM1	880	284	17911	1.79167	1	0.0703372	12.7756
GOTERM_BP_FAT	GO:0002366~leukocyte activation involved in immune response	22	1.97309	0.00826647	ICAM1, CCL3, ICOSL, IL27RA, GM13278, GM13289, TBX21, GM13276, GM13275, F2RL1, LEF1, GM13272, IFNZ, APBB1IP, ADA, CRHR1, CCR6, PTK2B, BCL3, IFNA13, IRF4, NKX2-3	880	242	17911	1.85031	1	0.0810564	15.1104
GOTERM_BP_FAT	GO:0002263~cell activation involved in immune response	22	1.97309	0.00904977	ICAM1, CCL3, ICOSL, IL27RA, GM13278, GM13289, TBX21, GM13276, GM13275, F2RL1, LEF1, GM13272, IFNZ, APBB1IP, ADA, CRHR1, CCR6, PTK2B, BCL3, IFNA13, IRF4, NKX2-3	880	244	17911	1.83514	1	0.0871105	16.4238
Annotation Cluster 69	Enrichment Score: 2.6786767073671176
Category	Term	Count	%	PValue	Genes	List Total	Pop Hits	Pop Total	Fold Enrichment	Bonferroni	Benjamini	FDR
GOTERM_BP_FAT	GO:1905114~cell surface receptor signaling pathway involved in cell-cell signaling	46	4.12556	1.1184e-05	FGF8, FGFR3, GLRA1, SNCA, FOXO1, NOTUM, BICC1, GREM1, CDH3, RIMS1, GLI3, LGR5, SHH, WNT1, BARX1, RSPO1, PTK2B, GATA4, BRD7, SOX17, NKX2-5, CHRNA3, PITX2, WNT8B, MDFI, WNT10B, GSC, GRIN2A, SIX3, LEF1, SMAD3, IGSF9B, SLC9A3R1, CFC1, MIR196A-2, MIR196A-1, SFRP5, SULF2, SULF1, PYGO1, WNT9B, HOXB9, RELN, CUX2, EDA, LRRK1	880	465	17911	2.01346	0.0764184	0.000261466	0.0220695
GOTERM_BP_FAT	GO:0016055~Wnt signaling pathway	37	3.31839	0.000211274	FGF8, FGFR3, FOXO1, NOTUM, BICC1, GREM1, CDH3, GLI3, LGR5, SHH, WNT1, BARX1, RSPO1, GATA4, BRD7, SOX17, NKX2-5, PITX2, WNT8B, MDFI, WNT10B, GSC, SIX3, LEF1, SMAD3, SLC9A3R1, CFC1, MIR196A-2, MIR196A-1, SFRP5, SULF2, SULF1, PYGO1, WNT9B, HOXB9, EDA, LRRK1	880	390	17911	1.93096	0.777293	0.00356956	0.416129
GOTERM_BP_FAT	GO:0198738~cell-cell signaling by wnt	37	3.31839	0.000222984	FGF8, FGFR3, FOXO1, NOTUM, BICC1, GREM1, CDH3, GLI3, LGR5, SHH, WNT1, BARX1, RSPO1, GATA4, BRD7, SOX17, NKX2-5, PITX2, WNT8B, MDFI, WNT10B, GSC, SIX3, LEF1, SMAD3, SLC9A3R1, CFC1, MIR196A-2, MIR196A-1, SFRP5, SULF2, SULF1, PYGO1, WNT9B, HOXB9, EDA, LRRK1	880	391	17911	1.92603	0.795083	0.00374923	0.439145
GOTERM_BP_FAT	GO:0060070~canonical Wnt signaling pathway	25	2.24215	0.000299876	FGF8, FGFR3, FOXO1, NOTUM, BICC1, CDH3, GREM1, GLI3, LGR5, SHH, WNT1, RSPO1, GATA4, SOX17, NKX2-5, WNT10B, SMAD3, LEF1, CFC1, SFRP5, SULF2, WNT9B, HOXB9, EDA, LRRK1	880	225	17911	2.26149	0.881381	0.00487761	0.590152
GOTERM_BP_FAT	GO:0030111~regulation of Wnt signaling pathway	26	2.33184	0.000443929	FGFR3, FOXO1, NOTUM, BICC1, GREM1, GLI3, LGR5, SHH, WNT1, BARX1, RSPO1, MDFIC, SOX17, NKX2-5, MDFI, WNT10B, GSC, SIX3, LEF1, ITGA3, SFRP5, SULF2, DACT2, SULF1, EDA, LRRK1	880	245	17911	2.15995	0.95741	0.00691258	0.872468
GOTERM_BP_FAT	GO:0060828~regulation of canonical Wnt signaling pathway	18	1.61435	0.00634429	WNT10B, FGFR3, LEF1, FOXO1, NOTUM, BICC1, GREM1, LGR5, GLI3, SHH, SFRP5, WNT1, SULF2, RSPO1, SOX17, EDA, LRRK1, NKX2-5	880	177	17911	2.06984	1	0.0655755	11.8036
Annotation Cluster 70	Enrichment Score: 2.6667222061260807
Category	Term	Count	%	PValue	Genes	List Total	Pop Hits	Pop Total	Fold Enrichment	Bonferroni	Benjamini	FDR
GOTERM_BP_FAT	GO:0042592~homeostatic process	120	10.7623	4.85375e-05	EDN3, LMO1, LTBP3, F2RL1, STAT5B, SNCA, FOXO1, LPAR3, ITPKB, AQP6, PDX1, CDKN2A, S1PR1, KDF1, ATG7, GATA4, GALR2, DHX36, SLC4A1, CDH23, C5AR1, SOCS6, PKIB, PNPLA1, PTPRN, CRHR1, PTHLH, CD38, ATP2C2, CCR6, TXNDC2, HIF1A, VSNL1, TFAP2B, RIPK3, NFE2L2, CAR4, LRRK1, NGF, CCL3, HOXA13, ACP5, CACNB3, BDKRB2, ADA, AHSG, MIA2, ADRB3, PPP1R3G, SLC30A2, SLC30A3, NR1H4, NKX2-3, NR1H3, EPAS1, RFX6, CACNA1I, …	880	1707	17911	1.43082	0.291789	0.000944794	0.095746
GOTERM_BP_FAT	GO:0048878~chemical homeostasis	84	7.53363	5.93724e-05	EDN3, CORIN, CLDN4, FOXA3, F2RL1, SNCA, FOXO1, LPAR3, AQP6, PDX1, VGF, TMEM178, CDKN2A, S1PR1, KDF1, ATG7, SLC24A2, GATA4, GALR2, ALOX12B, SLC4A1, CDH23, ICAM1, C5AR1, PTGER3, RXFP3, SOCS6, PNPLA1, SLC9A3R1, PTPRN, LDLRAP1, PTHLH, CRHR1, CD38, ATP2C2, HIF1A, CCR6, ADM, VSNL1, TFAP2B, CAR4, NGF, ALOX12, CCL3, OXT, TAC1, CACNB3, GPR68, BDKRB2, MIA2, HRH3, PTK2B, PPP1R3G, SLC39A8, SLC30A2, PLCD1, SC…	880	1101	17911	1.55285	0.344287	0.00112779	0.117107
GOTERM_BP_FAT	GO:0051480~regulation of cytosolic calcium ion concentration	31	2.78027	0.000484287	CCL3, OXT, SNCA, F2RL1, TAC1, LPAR3, CACNB3, BDKRB2, TMEM178, S1PR1, HRH3, PTK2B, GALR2, PLCD1, CDH23, EPO, C5AR1, PTGER3, RXFP3, CACNA1I, SMAD3, NPY1R, PTGFR, KDR, CRHR1, CD38, CCR6, ADM, HTR2C, CALM1, NGF	880	318	17911	1.98414	0.968036	0.00750593	0.951426
GOTERM_BP_FAT	GO:0072507~divalent inorganic cation homeostasis	40	3.58744	0.000599597	EDN3, CCL3, OXT, F2RL1, SNCA, LPAR3, TAC1, CACNB3, BDKRB2, TMEM178, S1PR1, HRH3, PTK2B, SLC24A2, GALR2, SLC39A8, SLC30A2, PLCD1, SLC30A3, CDH23, EPO, PTGER3, TMC8, C5AR1, RXFP3, CACNA1I, SMAD3, NPY1R, PTGFR, KDR, CRHR1, CD38, ATP2C2, CCR6, ADM, TFAP2B, HTR2C, REG1, CALM1, NGF	880	458	17911	1.77759	0.985923	0.0090874	1.17669
GOTERM_BP_FAT	GO:0055082~cellular chemical homeostasis	58	5.20179	0.00101321	EDN3, FOXA3, F2RL1, SNCA, LPAR3, PDX1, AQP6, TMEM178, S1PR1, ATG7, SLC24A2, GALR2, GATA4, SLC4A1, CDH23, ICAM1, PTGER3, C5AR1, RXFP3, SOCS6, SLC9A3R1, PTPRN, CRHR1, CD38, ATP2C2, CCR6, HIF1A, ADM, VSNL1, TFAP2B, NGF, CCL3, OXT, TAC1, CACNB3, BDKRB2, GPR68, HRH3, PTK2B, SLC39A8, SLC30A2, PLCD1, SLC30A3, NR1H4, CAR2, EPO, RFX6, CACNA1I, SMAD3, GJB6, NPY1R, PTGFR, KDR, HPX, NEUROD1, RAB38, HTR2C, CA…	880	762	17911	1.54921	0.999258	0.0142512	1.98073
GOTERM_BP_FAT	GO:0072503~cellular divalent inorganic cation homeostasis	37	3.31839	0.00154097	EDN3, CCL3, OXT, F2RL1, SNCA, TAC1, LPAR3, CACNB3, BDKRB2, TMEM178, S1PR1, HRH3, PTK2B, SLC24A2, GALR2, SLC39A8, SLC30A2, PLCD1, SLC30A3, CDH23, EPO, PTGER3, C5AR1, RXFP3, CACNA1I, SMAD3, NPY1R, PTGFR, KDR, CRHR1, CD38, ATP2C2, CCR6, ADM, HTR2C, CALM1, NGF	880	434	17911	1.7352	0.999983	0.0200579	2.99763
GOTERM_BP_FAT	GO:0007204~positive regulation of cytosolic calcium ion concentration	27	2.42152	0.001634	CCL3, OXT, SNCA, F2RL1, TAC1, LPAR3, CACNB3, BDKRB2, S1PR1, HRH3, PTK2B, GALR2, PLCD1, EPO, C5AR1, PTGER3, RXFP3, CACNA1I, PTGFR, KDR, CRHR1, CD38, CCR6, ADM, HTR2C, CALM1, NGF	880	283	17911	1.94184	0.999991	0.0211025	3.17583
GOTERM_BP_FAT	GO:0055074~calcium ion homeostasis	36	3.2287	0.00222821	EDN3, CCL3, OXT, SNCA, F2RL1, TAC1, LPAR3, CACNB3, BDKRB2, TMEM178, S1PR1, HRH3, PTK2B, SLC24A2, GALR2, PLCD1, CDH23, EPO, PTGER3, C5AR1, RXFP3, CACNA1I, SMAD3, NPY1R, PTGFR, KDR, CRHR1, CD38, ATP2C2, CCR6, ADM, TFAP2B, HTR2C, REG1, CALM1, NGF	880	428	17911	1.71197	1	0.0272921	4.30682
GOTERM_BP_FAT	GO:0019725~cellular homeostasis	62	5.56054	0.00287272	EDN3, FOXA3, F2RL1, SNCA, LPAR3, PDX1, AQP6, TMEM178, S1PR1, ATG7, SLC24A2, GALR2, GATA4, SLC4A1, CDH23, ICAM1, PTGER3, C5AR1, RXFP3, SOCS6, SLC9A3R1, PTPRN, CRHR1, CD38, ATP2C2, TXNDC2, CCR6, HIF1A, ADM, VSNL1, TFAP2B, GAA, NFE2L2, NGF, CCL3, OXT, TAC1, CACNB3, GPR68, BDKRB2, HRH3, PTK2B, SLC39A8, SLC30A2, PLCD1, SLC30A3, QSOX2, NR1H4, CAR2, EPO, RFX6, CACNA1I, SMAD3, GJB6, NPY1R, PTGFR, KDR, HP…	880	866	17911	1.45717	1	0.0341789	5.51935
GOTERM_BP_FAT	GO:0006874~cellular calcium ion homeostasis	34	3.04933	0.00434299	EDN3, CCL3, OXT, F2RL1, SNCA, TAC1, LPAR3, CACNB3, BDKRB2, TMEM178, S1PR1, HRH3, PTK2B, SLC24A2, GALR2, PLCD1, CDH23, EPO, PTGER3, C5AR1, RXFP3, CACNA1I, SMAD3, NPY1R, PTGFR, KDR, CRHR1, CD38, ATP2C2, CCR6, ADM, HTR2C, CALM1, NGF	880	414	17911	1.67154	1	0.0477725	8.23107
GOTERM_BP_FAT	GO:0055065~metal ion homeostasis	44	3.94619	0.00648984	EDN3, CCL3, OXT, F2RL1, SNCA, LPAR3, TAC1, CACNB3, BDKRB2, TMEM178, S1PR1, HRH3, PTK2B, SLC24A2, GALR2, SLC39A8, SLC30A2, PLCD1, SLC30A3, SCNN1G, EPO, CDH23, PTGER3, TMC8, C5AR1, EPAS1, RXFP3, CACNA1I, SMAD3, NPY1R, PTGFR, KDR, CRHR1, CD38, ATP2C2, CCR6, HIF1A, ADM, HPX, TFAP2B, HTR2C, REG1, CALM1, NGF	880	591	17911	1.51531	1	0.0667431	12.0582
GOTERM_BP_FAT	GO:0098771~inorganic ion homeostasis	49	4.39462	0.00846468	EDN3, CCL3, OXT, F2RL1, SNCA, TAC1, LPAR3, CACNB3, BDKRB2, TMEM178, S1PR1, HRH3, PTK2B, SLC24A2, GALR2, SLC39A8, SLC30A2, PLCD1, SCNN1G, SLC4A1, SLC30A3, CAR2, CDH23, EPO, C5AR1, TMC8, PTGER3, EPAS1, RXFP3, CACNA1I, SMAD3, NPY1R, SLC9A3R1, PTGFR, KDR, CRHR1, CD38, ATP2C2, HIF1A, CCR6, ADM, HPX, TFAP2B, RAB38, CAR4, HTR2C, CALM1, NGF, REG1	880	685	17911	1.45594	1	0.0825852	15.4446
GOTERM_BP_FAT	GO:0055080~cation homeostasis	48	4.30493	0.00852451	EDN3, CCL3, OXT, F2RL1, SNCA, LPAR3, TAC1, CACNB3, BDKRB2, TMEM178, S1PR1, HRH3, PTK2B, SLC24A2, GALR2, SLC39A8, SLC30A2, PLCD1, SLC30A3, SLC4A1, SCNN1G, CAR2, EPO, CDH23, PTGER3, TMC8, C5AR1, EPAS1, RXFP3, CACNA1I, SMAD3, NPY1R, PTGFR, KDR, CRHR1, CD38, ATP2C2, CCR6, HIF1A, ADM, HPX, TFAP2B, RAB38, CAR4, HTR2C, REG1, CALM1, NGF	880	669	17911	1.46033	1	0.0829199	15.5452
GOTERM_BP_FAT	GO:0006875~cellular metal ion homeostasis	39	3.49776	0.00883924	EDN3, CCL3, OXT, F2RL1, SNCA, LPAR3, TAC1, CACNB3, BDKRB2, TMEM178, S1PR1, HRH3, PTK2B, SLC24A2, GALR2, SLC39A8, SLC30A2, PLCD1, SLC30A3, EPO, CDH23, PTGER3, C5AR1, RXFP3, CACNA1I, SMAD3, NPY1R, PTGFR, KDR, CRHR1, CD38, ATP2C2, CCR6, HIF1A, ADM, HPX, HTR2C, CALM1, NGF	880	518	17911	1.5324	1	0.0852793	16.0727
GOTERM_BP_FAT	GO:0050801~ion homeostasis	51	4.57399	0.00909303	EDN3, CORIN, SNCA, F2RL1, LPAR3, TMEM178, S1PR1, SLC24A2, GALR2, SLC4A1, CDH23, PTGER3, C5AR1, RXFP3, SLC9A3R1, CRHR1, CD38, ATP2C2, CCR6, HIF1A, ADM, TFAP2B, CAR4, ALOX12, NGF, CCL3, OXT, TAC1, CACNB3, BDKRB2, HRH3, PTK2B, SLC39A8, PLCD1, SLC30A2, SLC30A3, SCNN1G, CAR2, EPO, TMC8, EPAS1, CACNA1I, SMAD3, NPY1R, PTGFR, KDR, HPX, RAB38, HTR2C, CALM1, REG1	880	723	17911	1.43572	1	0.0872749	16.4958
Annotation Cluster 71	Enrichment Score: 2.5809350999361573
Category	Term	Count	%	PValue	Genes	List Total	Pop Hits	Pop Total	Fold Enrichment	Bonferroni	Benjamini	FDR
GOTERM_BP_FAT	GO:0040007~growth	89	7.98206	2.75984e-07	MYOD1, FGF8, IGFBP7, TBX20, STAT5B, HOXD13, LPAR3, FSTL4, GLI3, CXCL12, SHH, HOXD11, CDKN2A, S1PR1, KDF1, GATA6, HTRA1, PAX7, SEMA3F, GATA4, POU4F2, HTRA4, SOX17, WNT10B, BST2, ACTA1, LEF1, FGF20, PROX1, SLIT3, LEFTY1, PTHLH, CD38, HIF1A, ADM, HRASLS, SIX1, FOXC2, FOXC1, TRP73, TFAP2C, NGF, ALOX12, FGFR3, HOXA11, ESM1, GREM1, RIMS1, AHSG, MSX2, SEMA5A, ADRB3, EZR, LHX1, PTK2B, ENO3, NKX2-5, FN1, …	880	1035	17911	1.7502	0.00195977	8.75753e-06	0.000544658
GOTERM_BP_FAT	GO:0048589~developmental growth	64	5.73991	4.56269e-06	MYOD1, FGF8, STAT5B, TBX20, HOXD13, LPAR3, FSTL4, CXCL12, GLI3, SHH, HOXD11, S1PR1, KDF1, GATA6, SEMA3F, PAX7, GATA4, POU4F2, WNT10B, FGF20, PROX1, SLIT3, PTHLH, ADM, SIX1, FOXC2, FOXC1, TRP73, TFAP2C, NGF, FGFR3, HOXA11, RIMS1, MSX2, SEMA5A, ADRB3, EZR, LHX1, ENO3, NKX2-5, FN1, H2-Q2, DMBX1, CPNE9, LMX1B, FLT3, TBX5, MAP2K4, SMAD3, EN1, NPY1R, SLCO1A6, CACNA2D2, KDR, SFRP5, SALL4, UBTFL1, DIO3, …	880	714	17911	1.8244	0.0319114	0.000114593	0.00900417
GOTERM_BP_FAT	GO:0040008~regulation of growth	56	5.02242	0.000255869	MYOD1, FGF8, IGFBP7, STAT5B, TBX20, LPAR3, FSTL4, CXCL12, CDKN2A, GATA6, HTRA1, SEMA3F, GATA4, HTRA4, SOX17, BST2, SOCS6, LEF1, FGF20, PROX1, SLIT3, CD38, HIF1A, HRASLS, SIX1, FOXC2, FOXC1, TRP73, ALOX12, NGF, FGFR3, ESM1, GREM1, RIMS1, AHSG, SEMA5A, ADRB3, EZR, PTK2B, NKX2-5, FN1, CPNE9, UCN, TMC8, FLT3, TBX5, SMAD3, NPY1R, CACNA2D2, SFRP5, DIO3, HOPX, IGFBP3, ALOX8, IGFBP5, REG1	880	688	17911	1.65667	0.837804	0.00425078	0.503754
GOTERM_BP_FAT	GO:0048638~regulation of developmental growth	33	2.95964	0.000734869	MYOD1, FGF8, FGFR3, TBX20, STAT5B, FSTL4, LPAR3, CXCL12, RIMS1, SEMA5A, ADRB3, EZR, GATA6, SEMA3F, GATA4, NKX2-5, FN1, CPNE9, FLT3, TBX5, NPY1R, FGF20, CACNA2D2, PROX1, SFRP5, DIO3, SIX1, HOPX, FOXC2, FOXC1, TRP73, REG1, NGF	880	356	17911	1.88669	0.994622	0.0108949	1.44034
GOTERM_BP_FAT	GO:0048639~positive regulation of developmental growth	21	1.88341	0.000894235	MYOD1, CPNE9, FGF8, FLT3, TBX5, TBX20, STAT5B, LPAR3, CXCL12, PROX1, CACNA2D2, RIMS1, SEMA5A, EZR, GATA6, DIO3, GATA4, HOPX, REG1, NGF, FN1	880	187	17911	2.28568	0.998269	0.0128678	1.75008
GOTERM_BP_FAT	GO:0045927~positive regulation of growth	26	2.33184	0.00252517	MYOD1, FGF8, TBX20, STAT5B, LPAR3, RIMS1, CXCL12, SEMA5A, EZR, PTK2B, GATA6, GATA4, FN1, CPNE9, UCN, FLT3, TBX5, LEF1, PROX1, CACNA2D2, CD38, DIO3, HOPX, REG1, NGF, ALOX12	880	277	17911	1.91043	1	0.0305623	4.86733
Annotation Cluster 72	Enrichment Score: 2.5467016476666737
Category	Term	Count	%	PValue	Genes	List Total	Pop Hits	Pop Total	Fold Enrichment	Bonferroni	Benjamini	FDR
GOTERM_BP_FAT	GO:0001825~blastocyst formation	9	0.807175	0.00102272	PRDM14, CDX2, HAND1, TEAD4, HOPX, TFAP2C, SOX17, ADA, FOXD3	880	43	17911	4.26002	0.999306	0.0143274	1.99914
GOTERM_BP_FAT	GO:0001829~trophectodermal cell differentiation	7	0.627803	0.00108901	CDX2, HAND1, TEAD4, HOPX, TFAP2C, ADA, FOXD3	880	25	17911	5.69895	0.999567	0.0150714	2.1274
Annotation Cluster 73	Enrichment Score: 2.517440302153663
Category	Term	Count	%	PValue	Genes	List Total	Pop Hits	Pop Total	Fold Enrichment	Bonferroni	Benjamini	FDR
GOTERM_BP_FAT	GO:0030856~regulation of epithelial cell differentiation	22	1.97309	2.29111e-06	WNT10B, ROCK1, FOXA3, CLDN5, STAT5B, CD109, PRKCH, FOXP4, KDR, MSX2, HES1, TNFRSF1A, KDF1, OSR1, HES5, LHX1, BTG1, HOXA7, WNT9B, FOXE3, ALOX8, ALOX12	880	134	17911	3.3416	0.0161534	6.12208e-05	0.00452145
GOTERM_BP_FAT	GO:0045682~regulation of epidermis development	12	1.07623	0.000500998	MSX2, HES1, WNT10B, KDF1, HES5, ROCK1, HOXA7, CD109, PRKCH, TFAP2C, CDH3, ALOX8	880	69	17911	3.53972	0.971618	0.00769688	0.984102
GOTERM_BP_FAT	GO:0045604~regulation of epidermal cell differentiation	9	0.807175	0.00214428	MSX2, HES1, KDF1, HES5, ROCK1, HOXA7, CD109, PRKCH, ALOX8	880	48	17911	3.81626	1	0.026505	4.14784
GOTERM_BP_FAT	GO:0030858~positive regulation of epithelial cell differentiation	9	0.807175	0.00511987	WNT10B, KDF1, LHX1, FOXA3, BTG1, CLDN5, PRKCH, ALOX8, ALOX12	880	55	17911	3.33056	1	0.0549965	9.6339
Annotation Cluster 74	Enrichment Score: 2.504620228633191
Category	Term	Count	%	PValue	Genes	List Total	Pop Hits	Pop Total	Fold Enrichment	Bonferroni	Benjamini	FDR
GOTERM_BP_FAT	GO:0007610~behavior	70	6.27803	2.07292e-08	ADCY1, GLRA1, TACR3, FOXA2, SNCA, PAX5, ZIC1, CXCL12, HOXD10, DMRTA1, BSX, PPP1R1B, ATG7, SLC24A2, POU4F1, FOXB1, CHRNA3, CHAT, CDH23, PTGER3, TANC1, SIX3, GRIN2A, SDK1, CRHR1, RETN, HIF1A, GRM6, C1QL1, GAA, RELN, CUX2, NGF, FUOM, PRLHR, OXT, TAC1, ADA, ESPN, HOXA1, ADRB3, HRH3, GBX1, NKX2-1, GFI1, LHX8, LAMB1, DMBX1, UCN, LMX1B, EN1, TBX1, ITGA3, AFF2, DACH1, NPY1R, CPT1A, KCNK4, FEZF2, ITGA5, H…	880	697	17911	2.0441	0.000147333	8.05155e-07	4.09095e-05
GOTERM_BP_FAT	GO:0007626~locomotory behavior	30	2.69058	1.69222e-05	GLRA1, FOXA2, SNCA, ZIC1, CXCL12, HOXD10, ESPN, BSX, ATG7, NKX2-1, GBX1, CHAT, CHRNA3, CDH23, DMBX1, LMX1B, GRIN2A, EN1, NPY1R, CRHR1, FEZF2, HOXB8, GRM6, SLC18A2, GAA, RELN, SCN8A, HTR2C, CACNA1B, NGF	880	251	17911	2.43268	0.113331	0.000373483	0.033391
GOTERM_BP_FAT	GO:0044708~single-organism behavior	46	4.12556	4.3161e-05	ADCY1, FOXA2, GLRA1, OXT, SNCA, TAC1, PAX5, ZIC1, CXCL12, HOXD10, ADA, HOXA1, HRH3, PPP1R1B, SLC24A2, ATG7, GBX1, FOXB1, GFI1, LHX8, LAMB1, CHAT, CHRNA3, CDH23, DMBX1, UCN, PTGER3, LMX1B, SDK1, GRIN2A, TANC1, AFF2, ITGA3, EN1, KCNK4, CRHR1, HIF1A, HOXB8, ITGA5, C1QL1, NEUROD2, RELN, CUX2, SCN8A, HTR2C, NGF	880	491	17911	1.90684	0.264199	0.000856602	0.0851445
GOTERM_BP_FAT	GO:0008344~adult locomotory behavior	15	1.34529	0.000670018	DMBX1, GLRA1, FOXA2, SNCA, EN1, ZIC1, CXCL12, HOXD10, HOXB8, ATG7, GBX1, SCN8A, CHAT, NGF, CDH23	880	106	17911	2.8802	0.991469	0.0100215	1.31403
GOTERM_BP_FAT	GO:0030534~adult behavior	20	1.79372	0.00106326	DMBX1, GLRA1, FOXA2, SNCA, SDK1, PAX5, EN1, ZIC1, CXCL12, HOXD10, CRHR1, HOXB8, ATG7, GBX1, SCN8A, HTR2C, CHRNA3, CHAT, NGF, CDH23	880	176	17911	2.31289	0.99948	0.0148039	2.07759
GOTERM_BP_FAT	GO:0007611~learning or memory	26	2.33184	0.00187985	ADCY1, OXT, TAC1, HRH3, PPP1R1B, SLC24A2, FOXB1, LAMB1, LHX8, CHAT, UCN, LMX1B, TANC1, GRIN2A, ITGA3, EN1, AFF2, KCNK4, CRHR1, HIF1A, ITGA5, C1QL1, NEUROD2, RELN, CUX2, NGF	880	271	17911	1.95273	0.999998	0.0237679	3.6453
GOTERM_BP_FAT	GO:0007613~memory	15	1.34529	0.00329858	ADCY1, LMX1B, OXT, GRIN2A, TAC1, ITGA3, KCNK4, CRHR1, HRH3, ITGA5, SLC24A2, RELN, CUX2, CHAT, NGF	880	125	17911	2.44241	1	0.0383856	6.31252
GOTERM_BP_FAT	GO:0050890~cognition	27	2.42152	0.00363467	ADCY1, OXT, TAC1, HOXA1, HRH3, PPP1R1B, SLC24A2, FOXB1, LAMB1, LHX8, CHAT, UCN, LMX1B, TANC1, GRIN2A, ITGA3, EN1, AFF2, KCNK4, CRHR1, HIF1A, ITGA5, C1QL1, NEUROD2, RELN, CUX2, NGF	880	300	17911	1.83181	1	0.0415424	6.93402
Annotation Cluster 75	Enrichment Score: 2.4732707131564724
Category	Term	Count	%	PValue	Genes	List Total	Pop Hits	Pop Total	Fold Enrichment	Bonferroni	Benjamini	FDR
GOTERM_BP_FAT	GO:0045765~regulation of angiogenesis	29	2.6009	1.226e-05	MMP9, GREM1, SEMA5A, TNFRSF1A, PTGIS, PTK2B, LRG1, GATA6, GATA4, ADGRB1, SASH1, COL4A2, C5AR1, PTPRM, ROCK1, EPHA2, KDR, HIF1A, MEOX2, ADM, ITGA5, BTG1, CD59A, DLL4, SULF1, FOXC2, FOXC1, NFE2L2, ALOX12	880	234	17911	2.52243	0.0834557	0.000280169	0.0241926
Annotation Cluster 76	Enrichment Score: 2.4526749907766745
Category	Term	Count	%	PValue	Genes	List Total	Pop Hits	Pop Total	Fold Enrichment	Bonferroni	Benjamini	FDR
GOTERM_BP_FAT	GO:0019827~stem cell population maintenance	17	1.52466	0.00288191	CDX2, FGFR3, SIX2, FOXO1, IGF2BP1, PROX1, ASCL2, HES1, SALL4, PRDM14, CDKN2A, HES5, TEAD4, WNT9B, TFAP2C, BMP7, FGF4	880	150	17911	2.30672	1	0.0342293	5.53655
GOTERM_BP_FAT	GO:0098727~maintenance of cell number	17	1.52466	0.00374666	CDX2, FGFR3, SIX2, FOXO1, IGF2BP1, PROX1, ASCL2, HES1, SALL4, PRDM14, CDKN2A, HES5, TEAD4, WNT9B, TFAP2C, BMP7, FGF4	880	154	17911	2.2468	1	0.042592	7.14024
GOTERM_BP_FAT	GO:0035019~somatic stem cell population maintenance	9	0.807175	0.00406116	HES1, ASCL2, CDX2, FGFR3, CDKN2A, WNT9B, SIX2, TFAP2C, BMP7	880	53	17911	3.45624	1	0.045297	7.71706
Annotation Cluster 77	Enrichment Score: 2.446708667509765
Category	Term	Count	%	PValue	Genes	List Total	Pop Hits	Pop Total	Fold Enrichment	Bonferroni	Benjamini	FDR
GOTERM_BP_FAT	GO:0072079~nephron tubule formation	7	0.627803	0.000294108	IRX3, HES5, OSR1, SIX1, IRX1, WNT9B, GREM1	880	20	17911	7.12369	0.876415	0.00480599	0.578832
GOTERM_BP_FAT	GO:0007379~segment specification	6	0.538117	0.000781184	IRX3, HOXA2, MEOX2, HES5, OSR1, IRX1	880	16	17911	7.63253	0.996131	0.0114584	1.53045
GOTERM_BP_FAT	GO:0072081~specification of nephron tubule identity	4	0.358744	0.00109338	IRX3, HES5, OSR1, IRX1	880	5	17911	16.2827	0.99958	0.0150728	2.13585
GOTERM_BP_FAT	GO:0072047~proximal/distal pattern formation involved in nephron development	4	0.358744	0.00109338	IRX3, HES5, OSR1, IRX1	880	5	17911	16.2827	0.99958	0.0150728	2.13585
GOTERM_BP_FAT	GO:0061004~pattern specification involved in kidney development	4	0.358744	0.00791963	IRX3, HES5, OSR1, IRX1	880	9	17911	9.04596	1	0.0783169	14.5225
GOTERM_BP_FAT	GO:0072048~renal system pattern specification	4	0.358744	0.00791963	IRX3, HES5, OSR1, IRX1	880	9	17911	9.04596	1	0.0783169	14.5225
Annotation Cluster 79	Enrichment Score: 2.4357885754482624
Category	Term	Count	%	PValue	Genes	List Total	Pop Hits	Pop Total	Fold Enrichment	Bonferroni	Benjamini	FDR
GOTERM_BP_FAT	GO:0010033~response to organic substance	213	19.1031	2.999e-09	CYP24A1, ADCY1, LTBP3, STAT5B, SNCA, SHH, PPP1R1B, HTRA1, DHX36, CHRNA3, PITX2, TWIST1, PHOX2B, WNT10B, PLD1, C5AR1, GRIN2A, IFNZ, PTPRN, HES1, SSTR4, CRHR1, RETN, CD38, KRT18, HES5, PRDM1, HOXA13, ACP5, ADA, AHSG, TCF21, LHX1, MIR183, NKX2-1, NKX2-5, NR1H4, NKX2-2, NR1H3, BMP3, SASH1, MAP2K4, SMAD3, CD63, EPHA2, KDR, KCNK4, DCP1A, MAP7, CHRND, AREG, KLF2, BMP7, ZFHX3, BMP8A, FGF5, FGF8, GLRA1, F…	880	2972	17911	1.45871	2.13167e-05	1.29193e-07	5.91858e-06
GOTERM_BP_FAT	GO:0009719~response to endogenous stimulus	131	11.7489	6.33276e-09	MYOD1, LTBP3, LMO3, FGF17, STAT5B, SNCA, FOXO1, PDX1, CXCL12, WNT1, EIF4EBP1, CDKN2A, PPP1R1B, GATA6, HTRA1, GATA4, LOX, CHRNA3, PITX2, PHOX2B, WNT10B, PLD1, C5AR1, GRIN2A, FGF20, CFC1, PTPRN, CRHR1, SSTR4, HES1, RETN, CD38, UCN3, THBD, SKOR2, HES5, DLL4, TRP73, NGF, CAV2, FGFR3, ONECUT1, LCN8, GREM1, ADA, AHSG, PAQR5, TCF21, PEG10, LHX1, MIR183, NKX2-1, NKX2-5, RUNX2, NR1H4, NKX2-2, NR1H3, SREBF…	880	1608	17911	1.65814	4.50122e-05	2.60192e-07	1.24978e-05
GOTERM_BP_FAT	GO:0014070~response to organic cyclic compound	90	8.07175	3.83728e-08	MYOD1, CYP24A1, FGF8, ADCY1, ZC3HAV1, TACR3, CLDN4, LMO3, IGFBP7, STAT5B, SNCA, DUOX1, FOXO1, PDX1, VGF, EIF4EBP1, CDKN2A, FNTA, POU4F2, DHX36, SRD5A2, LOX, NR2F2, KCNQ1, CHRNA3, ICAM1, WNT10B, PTGER3, ACTA1, SDK1, IFNZ, PTPRN, SLIT3, SSTR4, CRHR1, CD38, CD83, GNAL, UCN3, TNFRSF10B, THBD, ADM, MB21D1, AOC1, PPP2R2A, DHH, CCL3, GM13289, OXT, CREM, TAC1, ADA, PAQR5, MSX2, ALDH1A2, TCF21, EZR, HRH3,…	880	1005	17911	1.82269	0.000272717	1.42803e-06	7.57294e-05
GOTERM_BP_FAT	GO:0033993~response to lipid	79	7.0852	2.33928e-05	MYOD1, CYP24A1, ADCY1, TACR3, CLDN4, LMO3, IGFBP7, STAT5B, SNCA, FOXO1, PDX1, EIF4EBP1, OSR1, GATA4, POU4F2, SRD5A2, LOX, NR2F2, LOXL1, PITX2, ICAM1, RET, C5AR1, MIR10A, PTGER3, ACTA1, SLIT3, LEFTY1, SSTR4, CD38, UCN3, TNFRSF10B, THBD, ADM, PRDM1, ALOX12, DHH, CCL3, OXT, TAC1, ACP5, PAQR5, MSX2, IL12RB2, TNFRSF1A, TCF21, HOXA1, ALDH1A2, TNFRSF1B, HOXA2, PTK2B, NKX2-1, GFI1, CAR2, NKX2-2, NR1H4, E…	880	991	17911	1.62252	0.153189	0.000493285	0.046156
GOTERM_BP_FAT	GO:0048545~response to steroid hormone	36	3.2287	0.000161974	MYOD1, CLDN4, LMO3, IGFBP7, OXT, FOXO1, PDX1, PAQR5, TCF21, EIF4EBP1, POU4F2, LOX, SRD5A2, NR2F2, NR1H4, NKX2-2, CAR2, NR1H3, EPO, SREBF1, UCN, ACTA1, FLT3, FOXA1, SOX30, GJB2, SLIT3, SSTR4, CD38, UCN3, ADM, HEYL, AREG, NR5A2, BMP7, CALM1	880	370	17911	1.98033	0.683808	0.00282501	0.319175
GOTERM_BP_FAT	GO:0009725~response to hormone	64	5.73991	0.000295051	MYOD1, CLDN4, LMO3, IGFBP7, STAT5B, FOXO1, PDX1, VGF, CXCL12, WNT1, EIF4EBP1, GATA6, GATA4, POU4F2, SRD5A2, LOX, NR2F2, PITX2, ICAM1, PLD1, WNT10B, ACTA1, PTPRN, PRKCD, SLIT3, SSTR4, CRHR1, RETN, CD38, UCN3, ADM, BTG1, FOXC2, CAV2, OXT, LCN8, TAC1, AHSG, PAQR5, TCF21, PTK2B, NKX2-1, TBC1D4, PLCD1, CAR2, NR1H4, NKX2-2, EPO, NR1H3, SREBF1, UCN, FLT3, SOX30, FOXA1, ITGA3, PTGFR, GJB2, HEYL, AREG, BM…	880	822	17911	1.58469	0.877241	0.0048103	0.580682
GOTERM_BP_FAT	GO:1901700~response to oxygen-containing compound	111	9.95516	0.000849842	MYOD1, CYP24A1, ADCY1, SNCA, STAT5B, FOXO1, PDX1, CXCL12, SHH, WNT1, EIF4EBP1, CDKN2A, ATG7, GATA4, SLC4A1, WNT10B, RET, PLD1, C5AR1, GRIN2A, PTPRN, CRHR1, RETN, CD38, UCN3, HIF1A, THBD, TXNDC2, VSNL1, NFE2L2, PRDM1, CAV2, CCL3, ACP5, ADA, AHSG, IL12RB2, HOXA1, HOXA2, MIR183, NKX2-1, NKX2-2, NR1H4, NR1H3, COL18A1, SREBF1, SASH1, UCN, RFX6, MAP2K4, FOXA1, KCNK4, MAP7, AREG, BMP7, KLF2, CACNA1B, GL…	880	1670	17911	1.35283	0.997626	0.012383	1.66389
GOTERM_BP_FAT	GO:1901698~response to nitrogen compound	71	6.36771	0.00184287	ZC3HAV1, TACR3, GLRA1, SNCA, STAT5B, DUOX1, FOXO1, PDX1, VGF, CXCL12, WNT1, EIF4EBP1, CDKN2A, PPP1R1B, DHX36, SRD5A2, KCNQ1, CHRNA3, ICAM1, PLD1, WNT10B, C5AR1, SDK1, GRIN2A, IFNZ, PTPRN, PRKCD, CRHR1, RETN, GNAL, THBD, ADM, BTG1, MB21D1, FOXC2, TRP73, AOC1, PPP2R2A, CAV2, GM13289, CREM, OXT, TAC1, GATSL3, ADA, AHSG, EZR, HRH3, PTK2B, MIR183, TBC1D4, PLCD1, CAR2, NR1H4, SREBF1, GM13278, FLT3, GM1…	880	1004	17911	1.43933	0.999998	0.0233886	3.57484
GOTERM_BP_FAT	GO:0010243~response to organonitrogen compound	60	5.38117	0.00873388	TACR3, GLRA1, SNCA, STAT5B, DUOX1, FOXO1, PDX1, VGF, CXCL12, WNT1, EIF4EBP1, CDKN2A, PPP1R1B, SRD5A2, KCNQ1, CHRNA3, ICAM1, PLD1, WNT10B, C5AR1, GRIN2A, SDK1, PTPRN, PRKCD, CRHR1, RETN, GNAL, THBD, ADM, BTG1, FOXC2, TRP73, AOC1, PPP2R2A, CAV2, CREM, OXT, TAC1, GATSL3, ADA, AHSG, EZR, PTK2B, MIR183, TBC1D4, PLCD1, NR1H4, CAR2, SREBF1, FLT3, SLC18A2, CHRND, AREG, BMP7, KLF2, HTR2C, CALM1, IGFBP5, M…	880	878	17911	1.39089	1	0.0844167	15.8965
Annotation Cluster 81	Enrichment Score: 2.3574815428642304
Category	Term	Count	%	PValue	Genes	List Total	Pop Hits	Pop Total	Fold Enrichment	Bonferroni	Benjamini	FDR
GOTERM_BP_FAT	GO:0090092~regulation of transmembrane receptor protein serine/threonine kinase signaling pathway	32	2.86996	4.00153e-08	CAV2, HOXA13, ONECUT1, TBX20, CD109, GREM1, ZIC2, MSX2, WNT1, PEG10, GATA6, HTRA1, LRG1, GATA4, NKX2-1, BMP3, DMRT1, SMAD3, ITGA3, LEFTY1, KDR, HES1, NBL1, RBPMS, BMPER, SKOR2, DACT2, HES5, SULF1, TFAP2B, BMP7, BMP8A	880	210	17911	3.10147	0.000284389	1.47372e-06	7.89709e-05
GOTERM_BP_FAT	GO:0090101~negative regulation of transmembrane receptor protein serine/threonine kinase signaling pathway	14	1.25561	0.00119508	WNT1, NBL1, CAV2, PEG10, SKOR2, BMPER, DACT2, ONECUT1, HTRA1, TBX20, CD109, NKX2-1, GREM1, LEFTY1	880	100	17911	2.84948	0.999796	0.0162437	2.33229
GOTERM_BP_FAT	GO:0090288~negative regulation of cellular response to growth factor stimulus	15	1.34529	0.00354797	CAV2, ONECUT1, CD109, GREM1, NBL1, WNT1, PEG10, BMPER, SKOR2, PRDM14, SULF2, CD59A, HTRA1, SULF1, NKX2-1	880	126	17911	2.42302	1	0.0407666	6.77408
GOTERM_BP_FAT	GO:0007179~transforming growth factor beta receptor signaling pathway	15	1.34529	0.00950768	CAV2, ONECUT1, LTBP3, CLDN5, CD109, SMAD3, WNT1, PEG10, SKOR2, LRG1, HTRA1, DCP1A, NKX2-1, ARAP1, BMP8A	880	141	17911	2.16526	1	0.0901196	17.1827
Annotation Cluster 82	Enrichment Score: 2.2917625469828073
Category	Term	Count	%	PValue	Genes	List Total	Pop Hits	Pop Total	Fold Enrichment	Bonferroni	Benjamini	FDR
GOTERM_BP_FAT	GO:0003156~regulation of organ formation	12	1.07623	1.76693e-06	HES1, FGF8, HOXC11, HOXA11, TBX5, SIX1, SULF1, TBX1, BMP7, FGF3, SHH, HOXD11	880	39	17911	6.26259	0.0124808	4.90588e-05	0.00348701
GOTERM_BP_FAT	GO:0021783~preganglionic parasympathetic fiber development	8	0.717489	8.44329e-06	PHOX2A, HES1, HOXA1, HOXB2, HES3, SEMA3F, SIX1, TBX1	880	17	17911	9.57807	0.0582497	0.000204112	0.0166617
GOTERM_BP_FAT	GO:0035909~aorta morphogenesis	8	0.717489	0.00112474	HES1, FGF8, DLL4, SIX1, TFAP2B, TBX1, EPHB4, PROX1	880	34	17911	4.78904	0.999664	0.0154124	2.19647
GOTERM_BP_FAT	GO:0060037~pharyngeal system development	7	0.627803	0.0013576	HES1, FGF8, NKX2-6, SIX1, TBX1, BMP7, NKX2-5	880	26	17911	5.47976	0.999936	0.0180884	2.64544
GOTERM_BP_FAT	GO:2000826~regulation of heart morphogenesis	7	0.627803	0.00757146	HES1, TBX5, SIX1, FOXC2, TBX1, FOXC1, TWIST1	880	36	17911	3.95761	1	0.0758356	13.9286
Annotation Cluster 83	Enrichment Score: 2.2794633323941826
Category	Term	Count	%	PValue	Genes	List Total	Pop Hits	Pop Total	Fold Enrichment	Bonferroni	Benjamini	FDR
GOTERM_BP_FAT	GO:0035282~segmentation	16	1.43498	8.26092e-05	IRX3, FOXA2, OTX2, IRX1, SMAD3, LEF1, HOXA2, MEOX2, OSR1, HES5, LHX1, SEMA3F, FOXC2, FOXC1, FOXB1, TCF15	880	98	17911	3.32301	0.444124	0.00151619	0.162905
GOTERM_BP_FAT	GO:0061053~somite development	13	1.16592	0.00160758	FOXA2, OTX2, SMAD3, LEF1, SHH, WNT1, MEOX2, LHX1, SIX1, FOXC2, FOXC1, FOXB1, TCF15	880	91	17911	2.90763	0.999989	0.0208025	3.12527
GOTERM_BP_FAT	GO:0060561~apoptotic process involved in morphogenesis	7	0.627803	0.00296212	CDKN2A, FOXC2, LEF1, FOXC1, BMP7, NKX2-5, FGF4	880	30	17911	4.74913	1	0.0349914	5.6864
GOTERM_BP_FAT	GO:0001756~somitogenesis	10	0.896861	0.00843387	MEOX2, FOXA2, LHX1, OTX2, FOXC2, SMAD3, LEF1, FOXC1, FOXB1, TCF15	880	72	17911	2.82686	1	0.0824086	15.3927
Annotation Cluster 84	Enrichment Score: 2.258001760202329
Category	Term	Count	%	PValue	Genes	List Total	Pop Hits	Pop Total	Fold Enrichment	Bonferroni	Benjamini	FDR
GOTERM_BP_FAT	GO:0048545~response to steroid hormone	36	3.2287	0.000161974	MYOD1, CLDN4, LMO3, IGFBP7, OXT, FOXO1, PDX1, PAQR5, TCF21, EIF4EBP1, POU4F2, LOX, SRD5A2, NR2F2, NR1H4, NKX2-2, CAR2, NR1H3, EPO, SREBF1, UCN, ACTA1, FLT3, FOXA1, SOX30, GJB2, SLIT3, SSTR4, CD38, UCN3, ADM, HEYL, AREG, NR5A2, BMP7, CALM1	880	370	17911	1.98033	0.683808	0.00282501	0.319175
Annotation Cluster 85	Enrichment Score: 2.2531726251209605
Category	Term	Count	%	PValue	Genes	List Total	Pop Hits	Pop Total	Fold Enrichment	Bonferroni	Benjamini	FDR
GOTERM_BP_FAT	GO:0050953~sensory perception of light stimulus	18	1.61435	0.00076291	GJD2, GUCA1A, RAX, OPA1, GLRA1, NXNL2, MYO3A, EPAS1, USH1G, PRPH2, ZIC2, SEMA5A, DLL4, ADGRV1, ARR3, GRM6, CDH23, GRK1	880	145	17911	2.52663	0.995594	0.0112381	1.4949
GOTERM_BP_FAT	GO:0007601~visual perception	16	1.43498	0.00393723	GJD2, GUCA1A, RAX, OPA1, GLRA1, MYO3A, EPAS1, NXNL2, PRPH2, ZIC2, SEMA5A, DLL4, ADGRV1, ARR3, GRM6, GRK1	880	141	17911	2.30961	1	0.044081	7.49018
Annotation Cluster 88	Enrichment Score: 2.1991130129109795
Category	Term	Count	%	PValue	Genes	List Total	Pop Hits	Pop Total	Fold Enrichment	Bonferroni	Benjamini	FDR
GOTERM_BP_FAT	GO:0051128~regulation of cellular component organization	157	14.0807	0.000107276	DLC1, MYOD1, EDN3, MMP9, FAM110C, F2RL1, SNCA, FSTL4, LPAR3, ITPKA, CXCL12, WNT1, EIF4EBP1, S1PR1, CDKN2A, HOTAIR, HTRA1, ATG7, MOS, IL15RA, HTRA4, DHX36, ADGRB1, FAM150B, CHRNA3, TWIST1, COCH, RET, WNT10B, PLD1, OPA1, ROCK1, MYO3A, BST2, PDPN, MDGA1, PKIB, PROX1, HES1, CD38, SKOR2, HIF1A, RCC2, HRASLS, SIX1, RELN, NFE2L2, SEPT9, NGF, CAV2, CCL3, FGFR3, HOXA13, ESM1, GREM1, RIMS1, EPHB1, AHSG, SE…	880	2399	17911	1.33201	0.533529	0.0019238	0.211499
GOTERM_BP_FAT	GO:0051130~positive regulation of cellular component organization	87	7.80269	0.000912871	MYOD1, EDN3, FGF8, MMP9, F2RL1, SNCA, LPAR3, CXCL12, ITPKA, WNT1, GFI1B, HOTAIR, PAX7, BRD7, DHX36, FAM150B, PIEZO1, DPP6, ADGRB1, TWIST1, ALX1, ICAM1, WNT10B, RET, OPA1, ROCK1, MYO3A, ARHGEF5, DMRT1, LEF1, PKIB, LDLRAP1, PROX1, PRKCD, HES1, ALOX15, HIF1A, SCIN, FOXC2, RELN, NFE2L2, CUX2, SEPT9, NGF, HOXA13, OXT, TAC1, GREM1, RIMS1, EPHB1, AHSG, ESPN, MSX2, SEMA5A, PRDM12, FBXW8, EZR, CDC42EP1, P…	880	1253	17911	1.41321	0.998484	0.0130813	1.78624
Annotation Cluster 90	Enrichment Score: 2.193140885895708
Category	Term	Count	%	PValue	Genes	List Total	Pop Hits	Pop Total	Fold Enrichment	Bonferroni	Benjamini	FDR
GOTERM_BP_FAT	GO:0050878~regulation of body fluid levels	32	2.86996	0.00107253	COPA, CLDN4, FOXA2, OXT, STAT5B, F2RL1, TAC1, SHH, ADA, KDF1, ATG7, ALOX12B, ADRA2C, SCNN1G, FOXB1, PAPSS2, AP3B1, NR1H3, NLRP6, UCN, PTGER3, PDPN, PRKCD, THBD, HIF1A, G6B, TFAP2B, NFE2L2, TRP73, MERTK, TPSAB1, ALOX12	880	349	17911	1.86622	0.999513	0.0149028	2.09552
Annotation Cluster 92	Enrichment Score: 2.144400134003767
Category	Term	Count	%	PValue	Genes	List Total	Pop Hits	Pop Total	Fold Enrichment	Bonferroni	Benjamini	FDR
GOTERM_BP_FAT	GO:1903522~regulation of blood circulation	30	2.69058	1.4379e-05	EDN3, TACR3, OXT, F2RL1, TAC1, ADA, GATA4, ADRA2C, NKX2-5, KCNQ1, S100A1, SREBF1, ICAM1, UCN, PTGER3, PTPRM, EPAS1, NPY1R, KDR, CD38, HIF1A, ADM, PKP2, HOPX, GAA, DSP, HTR2C, CALM1, CACNA1B, ALOX12	880	249	17911	2.45222	0.0971569	0.000323386	0.0283733
GOTERM_BP_FAT	GO:0008015~blood circulation	43	3.8565	4.12686e-05	EDN3, TACR3, CORIN, OXT, F2RL1, TBX20, TAC1, BDKRB2, ADA, ADRB3, FLI1, HRH3, GATA4, NKX2-1, ADRA2C, NR2F2, KCNQ1, NKX2-5, S100A1, SREBF1, ICAM1, UCN, PTGER3, PTPRM, EPAS1, SMAD3, NPY1R, KDR, CD38, HIF1A, ADM, PKP2, HOPX, LVRN, GAA, GRIP2, DSP, FOXC2, FOXC1, HTR2C, CALM1, ALOX12, CACNA1B	880	446	17911	1.96232	0.254234	0.000823658	0.0814128
GOTERM_BP_FAT	GO:0003013~circulatory system process	43	3.8565	5.07475e-05	EDN3, TACR3, CORIN, OXT, F2RL1, TBX20, TAC1, BDKRB2, ADA, ADRB3, FLI1, HRH3, GATA4, NKX2-1, ADRA2C, NR2F2, KCNQ1, NKX2-5, S100A1, SREBF1, ICAM1, UCN, PTGER3, PTPRM, EPAS1, SMAD3, NPY1R, KDR, CD38, HIF1A, ADM, PKP2, HOPX, LVRN, GAA, GRIP2, DSP, FOXC2, FOXC1, HTR2C, CALM1, ALOX12, CACNA1B	880	450	17911	1.94488	0.302827	0.000979743	0.100103
GOTERM_BP_FAT	GO:0008016~regulation of heart contraction	19	1.70404	0.00102127	SREBF1, EDN3, UCN, EPAS1, TACR3, OXT, TAC1, ADA, ADM, PKP2, GATA4, HOPX, GAA, DSP, KCNQ1, NKX2-5, S100A1, CACNA1B, CALM1	880	162	17911	2.38713	0.999299	0.0143355	1.99633
GOTERM_BP_FAT	GO:0003012~muscle system process	33	2.95964	0.00110855	MYOD1, EDN3, CAMTA2, TNNC2, TACR3, GLRA1, OXT, TBX20, BDKRB2, PAWR, ADA, DYSF, GATA6, GATA4, ADRA2C, NKX2-5, KCNQ1, CHRNA3, UCN, PTGER3, ACTA1, MAP2K4, SMAD3, NPY1R, SULF2, PKP2, SULF1, GAA, GRIP2, DSP, CHRND, CALM1, IGFBP5	880	365	17911	1.84017	0.999623	0.0152508	2.16517
GOTERM_BP_FAT	GO:0006936~muscle contraction	26	2.33184	0.00207769	EDN3, TNNC2, TACR3, GLRA1, OXT, TBX20, PAWR, BDKRB2, ADA, DYSF, GATA4, ADRA2C, NKX2-5, KCNQ1, CHRNA3, UCN, PTGER3, NPY1R, SULF2, PKP2, SULF1, GAA, GRIP2, DSP, CHRND, CALM1	880	273	17911	1.93842	1	0.0258714	4.02152
GOTERM_BP_FAT	GO:0002027~regulation of heart rate	12	1.07623	0.00413176	SREBF1, EDN3, TACR3, EPAS1, ADM, PKP2, OXT, DSP, TAC1, KCNQ1, ADA, CALM1	880	89	17911	2.74428	1	0.0459957	7.84608
GOTERM_BP_FAT	GO:0045823~positive regulation of heart contraction	7	0.627803	0.00987879	EDN3, UCN, TACR3, ADM, KCNQ1, NKX2-5, ADA	880	38	17911	3.74931	1	0.0931144	17.7929
Annotation Cluster 95	Enrichment Score: 2.038837758191743
Category	Term	Count	%	PValue	Genes	List Total	Pop Hits	Pop Total	Fold Enrichment	Bonferroni	Benjamini	FDR
GOTERM_BP_FAT	GO:0032835~glomerulus development	13	1.16592	8.96215e-05	COL4A4, NOTCH3, HES1, TCF21, RET, SULF2, OSR1, LHX1, NPHS1, HEYL, SULF1, FOXC2, BMP7	880	67	17911	3.94917	0.471154	0.00163215	0.176721
GOTERM_BP_FAT	GO:0072079~nephron tubule formation	7	0.627803	0.000294108	IRX3, HES5, OSR1, SIX1, IRX1, WNT9B, GREM1	880	20	17911	7.12369	0.876415	0.00480599	0.578832
GOTERM_BP_FAT	GO:0072074~kidney mesenchyme development	6	0.538117	0.00141188	TCF21, OSR1, SIX1, SIX2, BMP7, SHH	880	18	17911	6.78447	0.999956	0.0186655	2.74983
GOTERM_BP_FAT	GO:0090183~regulation of kidney development	10	0.896861	0.00246564	RET, HOXB7, OSR1, LHX1, SIX1, WNT9B, SIX2, GREM1, BMP7, SHH	880	60	17911	3.39223	1	0.0299537	4.75521
GOTERM_BP_FAT	GO:0061005~cell differentiation involved in kidney development	9	0.807175	0.0035996	HES1, TCF21, OSR1, LHX1, NPHS1, FOXC2, SIX2, GLI3, SHH	880	52	17911	3.52271	1	0.0412155	6.86936
GOTERM_BP_FAT	GO:0072075~metanephric mesenchyme development	5	0.44843	0.00388377	TCF21, OSR1, SIX1, BMP7, SHH	880	14	17911	7.26907	1	0.0436317	7.39213
GOTERM_BP_FAT	GO:0072189~ureter development	5	0.44843	0.00509258	ALDH1A2, RET, OSR1, SIX1, SHH	880	15	17911	6.78447	1	0.0547934	9.58497
GOTERM_BP_FAT	GO:0042474~middle ear morphogenesis	6	0.538117	0.00548618	HOXA2, GSC, OSR1, SIX1, SIX2, TBX1	880	24	17911	5.08835	1	0.0579524	10.2883
GOTERM_BP_FAT	GO:0072012~glomerulus vasculature development	6	0.538117	0.0078302	NOTCH3, HES1, TCF21, OSR1, FOXC2, BMP7	880	26	17911	4.69694	1	0.0778962	14.3704
GOTERM_BP_FAT	GO:0061440~kidney vasculature development	6	0.538117	0.0107916	NOTCH3, HES1, TCF21, OSR1, FOXC2, BMP7	880	28	17911	4.36144	1	0.0999995	19.2758
GOTERM_BP_FAT	GO:0061437~renal system vasculature development	6	0.538117	0.0107916	NOTCH3, HES1, TCF21, OSR1, FOXC2, BMP7	880	28	17911	4.36144	1	0.0999995	19.2758
Annotation Cluster 96	Enrichment Score: 2.0164515883020537
Category	Term	Count	%	PValue	Genes	List Total	Pop Hits	Pop Total	Fold Enrichment	Bonferroni	Benjamini	FDR
GOTERM_BP_FAT	GO:0060445~branching involved in salivary gland morphogenesis	6	0.538117	0.00548618	FGF8, LAMA5, ESRP1, ESRP2, BMP7, SHH	880	24	17911	5.08835	1	0.0579524	10.2883
GOTERM_BP_FAT	GO:0035272~exocrine system development	9	0.807175	0.00708784	FGF8, LAMA5, ESRP1, FOXC1, PDX1, ESRP2, EDA, BMP7, SHH	880	58	17911	3.15829	1	0.0715543	13.097
Annotation Cluster 97	Enrichment Score: 2.011569030807085
Category	Term	Count	%	PValue	Genes	List Total	Pop Hits	Pop Total	Fold Enrichment	Bonferroni	Benjamini	FDR
GOTERM_BP_FAT	GO:0010817~regulation of hormone levels	49	4.39462	1.1664e-05	EDN3, CORIN, CRABP1, FOXA2, STAT5B, DUOX1, PDX1, ILDR1, VGF, SHH, IL11, ATG7, SRD5A2, KCNQ1, PTGER3, PTPRN, CRHR1, CD38, RETN, UCN3, HIF1A, ADM, VSNL1, CHST8, TFAP2B, RELN, RAB11FIP1, NGF, PRLHR, TAC1, GPR68, PEX5L, ALDH1A2, NR1H4, SREBF1, UCN, RFX6, FOXA1, NPY1R, CPT1A, SLC16A2, CYP26C1, DIO3, FOXE1, SLC18A2, NEUROD1, LRP2, HTR2C, BMP8A	880	509	17911	1.95937	0.0795646	0.000270024	0.0230167
GOTERM_BP_FAT	GO:0042886~amide transport	32	2.86996	0.000247556	EDN3, SLC15A1, FOXA2, ILDR1, GPR68, PDX1, VGF, PEX5L, ATG7, KCNQ1, CAR2, NR1H4, SREBF1, UCN, PTGER3, PDPN, RFX6, SLC9A3R1, PTPRN, CPT1A, CRHR1, CD38, UCN3, HIF1A, VSNL1, SLC18A2, TFAP2B, NEUROD1, SLC14A1, HTR2C, AOC1, BMP8A	880	320	17911	2.03534	0.827929	0.00412258	0.487425
GOTERM_BP_FAT	GO:0009914~hormone transport	34	3.04933	0.000355323	EDN3, FOXA2, TAC1, ILDR1, GPR68, PDX1, VGF, PEX5L, IL11, ATG7, KCNQ1, NR1H4, SREBF1, UCN, PTGER3, RFX6, NPY1R, PTPRN, CPT1A, CRHR1, RETN, SLC16A2, CD38, UCN3, HIF1A, ADM, VSNL1, SLC18A2, TFAP2B, NEUROD1, LRP2, HTR2C, RAB11FIP1, BMP8A	880	356	17911	1.94386	0.920028	0.00569882	0.698907
GOTERM_BP_FAT	GO:0046879~hormone secretion	33	2.95964	0.000499287	EDN3, FOXA2, TAC1, ILDR1, GPR68, PDX1, VGF, PEX5L, IL11, ATG7, KCNQ1, NR1H4, SREBF1, UCN, PTGER3, RFX6, NPY1R, PTPRN, CPT1A, CRHR1, RETN, CD38, UCN3, HIF1A, ADM, VSNL1, SLC18A2, TFAP2B, NEUROD1, LRP2, HTR2C, RAB11FIP1, BMP8A	880	348	17911	1.93006	0.97127	0.00770398	0.980756
GOTERM_BP_FAT	GO:0023061~signal release	39	3.49776	0.000609105	EDN3, FOXA2, SNCA, TAC1, ILDR1, PDX1, GPR68, VGF, PEX5L, RIMS1, IL11, ATG7, KCNQ1, NR1H4, CHRNA3, SREBF1, UCN, PTGER3, RFX6, NPY1R, PTPRN, CPT1A, CRHR1, RETN, CD38, UCN3, HIF1A, ADM, CADPS2, VSNL1, SLC18A2, TFAP2B, NEUROD1, SYT15, LRP2, HTR2C, RAB11FIP1, CACNA1B, BMP8A	880	443	17911	1.79184	0.986843	0.00917222	1.19524
GOTERM_BP_FAT	GO:0071705~nitrogen compound transport	55	4.93274	0.000683001	EDN3, FOXA2, SLC15A1, SNCA, PDX1, AQP6, ILDR1, AMN, VGF, SLC7A4, CXCL12, SLC1A5, SLC35D1, ATG7, KCNQ1, CHRNA3, PTGER3, PDPN, SLC7A10, SLC9A3R1, PTPRN, PRKCD, CRHR1, CD38, UCN3, HIF1A, VSNL1, TFAP2B, AOC1, SLC38A3, OXT, IGF2BP1, IGF2BP2, GPR68, IGF2BP3, PEX5L, ADA, HRH3, PLCD1, NR1H4, CAR2, SREBF1, UCN, RFX6, CPT1A, SLC16A2, SLC6A7, HPX, SLC6A5, SLC18A2, NEUROD1, SLC13A3, SLC14A1, HTR2C, BMP8A	880	700	17911	1.5992	0.992222	0.0101933	1.33932
GOTERM_BP_FAT	GO:0015833~peptide transport	29	2.6009	0.000961548	EDN3, SLC15A1, FOXA2, ILDR1, GPR68, PDX1, VGF, PEX5L, ATG7, KCNQ1, CAR2, NR1H4, SREBF1, UCN, PTGER3, RFX6, PTPRN, SLC9A3R1, CPT1A, CRHR1, CD38, UCN3, HIF1A, VSNL1, SLC18A2, TFAP2B, NEUROD1, HTR2C, BMP8A	880	302	17911	1.95447	0.998928	0.013637	1.88064
GOTERM_BP_FAT	GO:0051046~regulation of secretion	57	5.11211	0.00120094	EDN3, CORIN, FOXA2, F2RL1, SNCA, PDX1, ILDR1, CXCL12, IL11, ATG7, ALOX12B, KCNQ1, CHRNA3, TWIST1, NLRP6, PTGER3, SLC9A3R1, CRHR1, RETN, CD38, UCN3, HIF1A, VSNL1, TFAP2B, TMEM184A, RAB11FIP1, NGF, CCL3, OXT, TAC1, GPR68, PEX5L, RIMS1, ADA, EZR, HRH3, PLCD1, NR1H4, FN1, NR1H3, SREBF1, UCN, FLT3, RFX6, RHBDF1, CACNA1I, NPY1R, CPT1A, CADPS2, NPHS1, H2-T23, SYT15, HTR2C, ALOX8, CD14, BMP8A, CACNA1B	880	751	17911	1.5448	0.999805	0.0162606	2.3436
GOTERM_BP_FAT	GO:0030072~peptide hormone secretion	26	2.33184	0.00229181	EDN3, FOXA2, GPR68, PDX1, ILDR1, VGF, PEX5L, ATG7, KCNQ1, NR1H4, SREBF1, UCN, PTGER3, RFX6, PTPRN, CPT1A, CRHR1, CD38, UCN3, HIF1A, VSNL1, SLC18A2, TFAP2B, NEUROD1, HTR2C, BMP8A	880	275	17911	1.92432	1	0.0280128	4.42713
GOTERM_BP_FAT	GO:0046883~regulation of hormone secretion	27	2.42152	0.00229787	EDN3, FOXA2, TAC1, ILDR1, GPR68, PDX1, PEX5L, IL11, ATG7, KCNQ1, NR1H4, SREBF1, UCN, PTGER3, RFX6, NPY1R, CPT1A, CRHR1, CD38, RETN, UCN3, HIF1A, VSNL1, TFAP2B, HTR2C, RAB11FIP1, BMP8A	880	290	17911	1.89497	1	0.0280378	4.43859
GOTERM_BP_FAT	GO:0046903~secretion	74	6.63677	0.00306434	COPA, EDN3, CORIN, FOXA2, F2RL1, SNCA, STAT5B, PDX1, ILDR1, VGF, CXCL12, IL11, ATG7, ALOX12B, FOXB1, KCNQ1, CHRNA3, TWIST1, NLRP6, PTGER3, SLC9A3R1, PTPRN, CRHR1, RETN, CBLN4, CD38, UCN3, HIF1A, ADM, VSNL1, TFAP2B, TRP73, PLA2G2E, TNFAIP2, RAB11FIP1, NGF, LCP2, CCL3, OXT, TAC1, GPR68, BDKRB2, PEX5L, RIMS1, ADA, EZR, HRH3, PLCD1, CAR2, NR1H4, FN1, NR1H3, SREBF1, UCN, FLT3, HCK, RFX6, RHBDF1, CACNA…	880	1076	17911	1.39977	1	0.0358811	5.87703
GOTERM_BP_FAT	GO:0002790~peptide secretion	26	2.33184	0.00367546	EDN3, FOXA2, GPR68, PDX1, ILDR1, VGF, PEX5L, ATG7, KCNQ1, NR1H4, SREBF1, UCN, PTGER3, RFX6, PTPRN, CPT1A, CRHR1, CD38, UCN3, HIF1A, VSNL1, SLC18A2, TFAP2B, NEUROD1, HTR2C, BMP8A	880	285	17911	1.8568	1	0.0419323	7.00919
GOTERM_BP_FAT	GO:0051047~positive regulation of secretion	35	3.13901	0.0038616	EDN3, CCL3, OXT, SNCA, F2RL1, TAC1, ILDR1, PDX1, GPR68, CXCL12, PEX5L, RIMS1, EZR, ATG7, ALOX12B, PLCD1, KCNQ1, NR1H4, TWIST1, UCN, FLT3, RFX6, CACNA1I, CRHR1, RETN, CD38, UCN3, HIF1A, CADPS2, VSNL1, H2-T23, HTR2C, CD14, ALOX8, CACNA1B	880	427	17911	1.66831	1	0.043525	7.35145
GOTERM_BP_FAT	GO:0035774~positive regulation of insulin secretion involved in cellular response to glucose stimulus	7	0.627803	0.00415916	HIF1A, RFX6, ATG7, VSNL1, PDX1, GPR68, NR1H4	880	32	17911	4.45231	1	0.0462219	7.8961
GOTERM_BP_FAT	GO:1903532~positive regulation of secretion by cell	33	2.95964	0.00432454	EDN3, CCL3, OXT, SNCA, F2RL1, TAC1, ILDR1, GPR68, PDX1, CXCL12, RIMS1, PEX5L, EZR, ATG7, PLCD1, NR1H4, TWIST1, UCN, FLT3, RFX6, CACNA1I, CRHR1, RETN, CD38, UCN3, HIF1A, CADPS2, VSNL1, H2-T23, HTR2C, CD14, ALOX8, CACNA1B	880	398	17911	1.68759	1	0.0476476	8.1975
GOTERM_BP_FAT	GO:1903530~regulation of secretion by cell	50	4.4843	0.00763283	EDN3, FOXA2, SNCA, F2RL1, PDX1, ILDR1, CXCL12, IL11, ATG7, KCNQ1, CHRNA3, TWIST1, PTGER3, CRHR1, CD38, RETN, UCN3, HIF1A, VSNL1, TFAP2B, RAB11FIP1, NGF, CCL3, OXT, TAC1, GPR68, RIMS1, PEX5L, EZR, HRH3, PLCD1, NR1H4, FN1, NR1H3, SREBF1, UCN, FLT3, RFX6, CACNA1I, RHBDF1, NPY1R, CPT1A, CADPS2, H2-T23, SYT15, HTR2C, CD14, ALOX8, CACNA1B, BMP8A	880	699	17911	1.45589	1	0.0762146	14.0335
GOTERM_BP_FAT	GO:0046887~positive regulation of hormone secretion	15	1.34529	0.0106942	EDN3, UCN, RFX6, TAC1, ILDR1, GPR68, PDX1, PEX5L, CD38, RETN, UCN3, HIF1A, ATG7, VSNL1, NR1H4	880	143	17911	2.13497	1	0.0993968	19.1189
Annotation Cluster 98	Enrichment Score: 2.0081027973758787
Category	Term	Count	%	PValue	Genes	List Total	Pop Hits	Pop Total	Fold Enrichment	Bonferroni	Benjamini	FDR
GOTERM_BP_FAT	GO:0045665~negative regulation of neuron differentiation	28	2.51121	2.4629e-05	FUOM, IRX3, FOXA2, H2-D1, FSTL4, GLI3, SHH, SEMA5A, HOXA2, CRMP1, SEMA3F, IL15RA, OLIG2, GFI1, RAP1GAP2, TLX2, NKX2-2, H2-K1, PHOX2B, PTGER3, LBX1, SIX3, NOTCH3, HES1, FEZF2, HES5, TRP73, BMP7	880	230	17911	2.47781	0.160597	0.000514764	0.0485945
Annotation Cluster 100	Enrichment Score: 1.9889659819201577
Category	Term	Count	%	PValue	Genes	List Total	Pop Hits	Pop Total	Fold Enrichment	Bonferroni	Benjamini	FDR
GOTERM_BP_FAT	GO:0061351~neural precursor cell proliferation	19	1.70404	0.000950262	FGF8, C5AR1, SIX3, DMRTA2, IGF2BP1, LEF1, PROX1, GLI3, SHH, EPHB1, OTP, WNT1, HIF1A, SKOR2, LHX1, DLL4, GBX2, LHX5, ZFP503	880	161	17911	2.40196	0.998838	0.0135319	1.85876
GOTERM_BP_FAT	GO:0072091~regulation of stem cell proliferation	12	1.07623	0.00215891	EPCAM, HIF1A, KDF1, LTBP3, SIX3, DMRTA2, SOX18, SOX17, GLI3, SHH, NGF, OTP	880	82	17911	2.97855	1	0.0265912	4.17558
GOTERM_BP_FAT	GO:2000177~regulation of neural precursor cell proliferation	13	1.16592	0.00421853	SIX3, FOXO1, DMRTA2, PROX1, GLI3, SHH, OTP, HIF1A, SKOR2, LHX1, DLL4, LHX5, SMARCA1	880	102	17911	2.59406	1	0.0467216	8.00441
GOTERM_BP_FAT	GO:0072089~stem cell proliferation	14	1.25561	0.00690244	WNT10B, LTBP3, SIX3, LEF1, DMRTA2, SIX2, GLI3, SHH, OTP, EPCAM, WNT1, HIF1A, KDF1, NGF	880	122	17911	2.33564	1	0.0702405	12.7762
GOTERM_BP_FAT	GO:2000179~positive regulation of neural precursor cell proliferation	9	0.807175	0.00785626	HIF1A, LHX1, DLL4, DMRTA2, LHX5, GLI3, PROX1, SHH, OTP	880	59	17911	3.10476	1	0.0780373	14.4147
Annotation Cluster 101	Enrichment Score: 1.9867557731753682
Category	Term	Count	%	PValue	Genes	List Total	Pop Hits	Pop Total	Fold Enrichment	Bonferroni	Benjamini	FDR
GOTERM_BP_FAT	GO:0007259~JAK-STAT cascade	21	1.88341	0.000836137	RET, FGFR3, RTN4RL1, GM13278, GM13289, GM13276, STAT5B, GM13275, CRLF1, SOCS6, GM13272, IFNZ, HES1, TNFRSF1A, HES5, HPX, PTK2B, NEUROD1, IL15RA, IFNA13, EPO	880	186	17911	2.29797	0.997383	0.0122095	1.63727
GOTERM_BP_FAT	GO:0097696~STAT cascade	21	1.88341	0.00108981	RET, FGFR3, RTN4RL1, GM13278, GM13289, GM13276, STAT5B, GM13275, CRLF1, SOCS6, GM13272, IFNZ, HES1, TNFRSF1A, HES5, HPX, PTK2B, NEUROD1, IL15RA, IFNA13, EPO	880	190	17911	2.24959	0.99957	0.015053	2.12894
GOTERM_BP_FAT	GO:0033141~positive regulation of peptidyl-serine phosphorylation of STAT protein	8	0.717489	0.0013472	RET, GM13278, GM13276, GM13289, GM13275, GM13272, IFNA13, IFNZ	880	35	17911	4.65221	0.999931	0.0179847	2.62544
GOTERM_BP_FAT	GO:0046425~regulation of JAK-STAT cascade	19	1.70404	0.00144808	RET, FGFR3, RTN4RL1, GM13278, GM13276, GM13289, GM13275, CRLF1, SOCS6, GM13272, IFNZ, HES1, TNFRSF1A, HES5, HPX, PTK2B, NEUROD1, IFNA13, EPO	880	167	17911	2.31566	0.999966	0.0190338	2.81938
GOTERM_BP_FAT	GO:1904892~regulation of STAT cascade	19	1.70404	0.00144808	RET, FGFR3, RTN4RL1, GM13278, GM13276, GM13289, GM13275, CRLF1, SOCS6, GM13272, IFNZ, HES1, TNFRSF1A, HES5, HPX, PTK2B, NEUROD1, IFNA13, EPO	880	167	17911	2.31566	0.999966	0.0190338	2.81938
GOTERM_BP_FAT	GO:0033139~regulation of peptidyl-serine phosphorylation of STAT protein	8	0.717489	0.00160259	RET, GM13278, GM13276, GM13289, GM13275, GM13272, IFNA13, IFNZ	880	36	17911	4.52298	0.999989	0.0207763	3.11571
GOTERM_BP_FAT	GO:0042100~B cell proliferation	14	1.25561	0.00262508	GM13278, GM13276, GM13289, GM13275, LEF1, GM13272, IFNZ, PAWR, PRKCD, ADA, CD38, CDKN2A, IFNA13, PRDM1	880	109	17911	2.6142	1	0.0315392	5.0552
GOTERM_BP_FAT	GO:0002286~T cell activation involved in immune response	14	1.25561	0.00284663	ICAM1, GM13278, GM13276, GM13289, GM13275, F2RL1, LEF1, GM13272, IFNZ, APBB1IP, CCR6, BCL3, IFNA13, IRF4	880	110	17911	2.59043	1	0.0339301	5.47056
GOTERM_BP_FAT	GO:0030183~B cell differentiation	16	1.43498	0.00368052	ONECUT1, GM13278, FLT3, GM13276, GM13289, STAT5B, GM13275, GM13272, IFNZ, ADA, PTK2B, BCL3, CMTM7, IFNA13, PRDM1, NKX2-3	880	140	17911	2.3261	1	0.0419217	7.0185
GOTERM_BP_FAT	GO:0043330~response to exogenous dsRNA	10	0.896861	0.00385973	GM13278, ZC3HAV1, MB21D1, GM13276, GM13289, GM13275, DHX36, GM13272, IFNA13, IFNZ	880	64	17911	3.18022	1	0.0435733	7.34802
GOTERM_BP_FAT	GO:0042501~serine phosphorylation of STAT protein	8	0.717489	0.0040135	RET, GM13278, GM13276, GM13289, GM13275, GM13272, IFNA13, IFNZ	880	42	17911	3.87684	1	0.0448467	7.62987
Annotation Cluster 102	Enrichment Score: 1.9497689375123874
Category	Term	Count	%	PValue	Genes	List Total	Pop Hits	Pop Total	Fold Enrichment	Bonferroni	Benjamini	FDR
GOTERM_BP_FAT	GO:0072132~mesenchyme morphogenesis	12	1.07623	2.9264e-05	MSX2, FGF8, OSR1, ACTA1, TBX20, HEYL, FOXC2, SMAD3, LEF1, FOXC1, BMP7, TWIST1	880	51	17911	4.78904	0.187802	0.000601009	0.0577372
GOTERM_BP_FAT	GO:0003197~endocardial cushion development	8	0.717489	0.0040135	MSX2, FGF8, TBX5, GATA4, TBX20, HEYL, BMP7, TWIST1	880	42	17911	3.87684	1	0.0448467	7.62987
Annotation Cluster 103	Enrichment Score: 1.943152156356873
Category	Term	Count	%	PValue	Genes	List Total	Pop Hits	Pop Total	Fold Enrichment	Bonferroni	Benjamini	FDR
GOTERM_BP_FAT	GO:0030879~mammary gland development	19	1.70404	0.000345889	NRG3, STAT5B, LEF1, PAX3, GLI3, EPHA2, MSX2, PTHLH, BSX, ATP2C2, HIF1A, CDKN2A, IRF6, HOXA9, HOXB9, TFAP2C, AREG, FOXB1, IGFBP5	880	148	17911	2.61294	0.91448	0.00559843	0.68041
GOTERM_BP_FAT	GO:0060443~mammary gland morphogenesis	11	0.986547	0.000407033	MSX2, BSX, PTHLH, NRG3, CDKN2A, PAX3, TFAP2C, AREG, GLI3, EPHA2, IGFBP5	880	57	17911	3.92785	0.944633	0.00645287	0.800231
GOTERM_BP_FAT	GO:0061180~mammary gland epithelium development	10	0.896861	0.00770564	MSX2, PTHLH, ATP2C2, HIF1A, CDKN2A, IRF6, FOXB1, TFAP2C, AREG, EPHA2	880	71	17911	2.86668	1	0.0768083	14.1579
Annotation Cluster 104	Enrichment Score: 1.9121999008530617
Category	Term	Count	%	PValue	Genes	List Total	Pop Hits	Pop Total	Fold Enrichment	Bonferroni	Benjamini	FDR
GOTERM_BP_FAT	GO:1902742~apoptotic process involved in development	9	0.807175	0.000428414	CDKN2A, SIX3, FOXC2, LEF1, FOXC1, BMP7, NKX2-5, FGF4, SLIT3	880	38	17911	4.82054	0.952443	0.00673073	0.842098
GOTERM_BP_FAT	GO:0060561~apoptotic process involved in morphogenesis	7	0.627803	0.00296212	CDKN2A, FOXC2, LEF1, FOXC1, BMP7, NKX2-5, FGF4	880	30	17911	4.74913	1	0.0349914	5.6864
Annotation Cluster 105	Enrichment Score: 1.8946821258087128
Category	Term	Count	%	PValue	Genes	List Total	Pop Hits	Pop Total	Fold Enrichment	Bonferroni	Benjamini	FDR
GOTERM_BP_FAT	GO:0002682~regulation of immune system process	91	8.16143	0.000141819	CLDN7, EDN3, LMO1, ZC3HAV1, IL27RA, TBX21, MMP9, F2RL1, STAT5B, SNCA, H2-D1, ITPKB, PAWR, GLI3, CXCL12, SHH, TESPA1, TMEM178, CDKN2A, GFI1B, HTRA1, ATG7, IL15RA, SLC4A1, KCNQ1, HCAR1, MTUS1, AP3B1, COCH, H2-K1, ICAM1, NLRP6, ICOSL, C5AR1, PTGER3, BST2, SOCS6, CHST3, LEF1, PRKCH, C1QA, HES1, CRHR1, CD38, CD83, ALOX15, HIF1A, CCR6, HES5, MB21D1, CD59A, SCIN, H2-OB, RIPK3, FOXC1, PRDM1, NFE2L2, LCP2…	880	1249	17911	1.48291	0.635097	0.00247998	0.279511
GOTERM_BP_FAT	GO:0002683~negative regulation of immune system process	38	3.40807	0.000204304	CLDN18, CCL3, IL27RA, F2RL1, STAT5B, ITPKB, GPR68, PAWR, GREM1, CXCL12, GLI3, ADA, SHH, TMEM178, CDKN2A, EZR, PTK2B, HTRA1, HOXA7, HOXA9, CLEC2I, NR1H3, NLRP6, BST2, FLT3, SOCS6, HES1, NBL1, ALOX15, HES5, CD59A, HOXB8, H2-OB, H2-T23, IRF4, NFE2L2, PRDM1, MERTK	880	404	17911	1.91443	0.765978	0.00346847	0.402426
GOTERM_BP_FAT	GO:1903707~negative regulation of hemopoiesis	18	1.61435	0.000600158	CLDN18, CCL3, FLT3, STAT5B, ITPKB, GPR68, GLI3, SHH, TMEM178, HES1, CDKN2A, HES5, PTK2B, HOXB8, HOXA7, HOXA9, NFE2L2, CLEC2I	880	142	17911	2.58001	0.985979	0.00907651	1.17779
GOTERM_BP_FAT	GO:1903706~regulation of hemopoiesis	34	3.04933	0.000923249	CLDN18, CCL3, FGFR3, STAT5B, ITPKB, GPR68, GLI3, TESPA1, ADA, SHH, TMEM178, GFI1B, CDKN2A, PTK2B, ATG7, HOXA7, IL15RA, HOXA9, CAR2, CLEC2I, AP3B1, FLT3, LEF1, KDR, HES1, CD83, CCR6, HIF1A, HES5, HOXB8, SCIN, FOXC1, NFE2L2, PRDM1	880	376	17911	1.84047	0.998592	0.0132025	1.80638
Annotation Cluster 106	Enrichment Score: 1.8937967232005697
Category	Term	Count	%	PValue	Genes	List Total	Pop Hits	Pop Total	Fold Enrichment	Bonferroni	Benjamini	FDR
GOTERM_BP_FAT	GO:0008344~adult locomotory behavior	15	1.34529	0.000670018	DMBX1, GLRA1, FOXA2, SNCA, EN1, ZIC1, CXCL12, HOXD10, HOXB8, ATG7, GBX1, SCN8A, CHAT, NGF, CDH23	880	106	17911	2.8802	0.991469	0.0100215	1.31403
Annotation Cluster 107	Enrichment Score: 1.8936601516857967
Category	Term	Count	%	PValue	Genes	List Total	Pop Hits	Pop Total	Fold Enrichment	Bonferroni	Benjamini	FDR
GOTERM_BP_FAT	GO:0021861~forebrain radial glial cell differentiation	4	0.358744	0.00210694	HES1, HES5, LEF1, GLI3	880	6	17911	13.5689	1	0.0261398	4.07703
Annotation Cluster 108	Enrichment Score: 1.8854856483985156
Category	Term	Count	%	PValue	Genes	List Total	Pop Hits	Pop Total	Fold Enrichment	Bonferroni	Benjamini	FDR
GOTERM_BP_FAT	GO:0016338~calcium-independent cell-cell adhesion via plasma membrane cell-adhesion molecules	6	0.538117	0.0078302	CLDN7, CLDN18, CLDN4, CLDN3, CLDN5, CLDN23	880	26	17911	4.69694	1	0.0778962	14.3704
Annotation Cluster 110	Enrichment Score: 1.873502573143838
Category	Term	Count	%	PValue	Genes	List Total	Pop Hits	Pop Total	Fold Enrichment	Bonferroni	Benjamini	FDR
GOTERM_BP_FAT	GO:0060711~labyrinthine layer development	10	0.896861	0.00218914	HES1, FBXW8, CDX2, ADM, ST14, PLCD3, LEF1, PLCD1, ESX1, BMP7	880	59	17911	3.44973	1	0.0269122	4.23284
Annotation Cluster 112	Enrichment Score: 1.862234343468703
Category	Term	Count	%	PValue	Genes	List Total	Pop Hits	Pop Total	Fold Enrichment	Bonferroni	Benjamini	FDR
GOTERM_BP_FAT	GO:2001053~regulation of mesenchymal cell apoptotic process	6	0.538117	0.00038867	MSX2, HIF1A, HOXA13, TBX1, BMP7, SHH	880	14	17911	8.72289	0.936911	0.00617637	0.76426
GOTERM_BP_FAT	GO:0097152~mesenchymal cell apoptotic process	6	0.538117	0.000559548	MSX2, HIF1A, HOXA13, TBX1, BMP7, SHH	880	15	17911	8.14136	0.981284	0.00853744	1.09851
GOTERM_BP_FAT	GO:0030539~male genitalia development	7	0.627803	0.00086312	FGF8, HOXA13, WNT9B, HOXD13, SRD5A2, SHH, GJB2	880	24	17911	5.93641	0.99784	0.012524	1.68968
GOTERM_BP_FAT	GO:0060571~morphogenesis of an epithelial fold	6	0.538117	0.0078302	PTHLH, HIF1A, SULF1, HOXD13, BMP7, SHH	880	26	17911	4.69694	1	0.0778962	14.3704
GOTERM_BP_FAT	GO:0007442~hindgut morphogenesis	4	0.358744	0.00791963	HOXA13, HOXD13, GLI3, SHH	880	9	17911	9.04596	1	0.0783169	14.5225
GOTERM_BP_FAT	GO:0060688~regulation of morphogenesis of a branching structure	9	0.807175	0.0105382	HOXB7, LHX1, SIX1, SULF1, SIX2, HOXD13, GREM1, BMP7, SHH	880	62	17911	2.95453	1	0.0985254	18.8668
Annotation Cluster 113	Enrichment Score: 1.8469900240958936
Category	Term	Count	%	PValue	Genes	List Total	Pop Hits	Pop Total	Fold Enrichment	Bonferroni	Benjamini	FDR
GOTERM_BP_FAT	GO:0034097~response to cytokine	50	4.4843	0.00387592	OCLN, FOXA2, SNCA, STAT5B, F2RL1, DUOX1, PDX1, CXCL12, FNTA, PTGIS, NFIL3, ICAM1, BST2, SOCS6, LEF1, IFNZ, PTPRN, SIGIRR, SLIT3, CD38, ALOX15, HIF1A, KRT18, NFE2L2, EDA, CCL3, CLDN18, RTN4RL1, IFITM2, GM13289, ACP5, IL12RB2, TNFRSF1A, ALDH1A2, PTK2B, GFI1, NR1H4, FN1, EPO, GM13278, FLT3, GM13276, GM13275, GM13272, H2-Q7, HPX, IFNA13, KLF2, CD14, REG1	880	674	17911	1.5099	1	0.0436142	7.37774
Annotation Cluster 114	Enrichment Score: 1.8410587043319862
Category	Term	Count	%	PValue	Genes	List Total	Pop Hits	Pop Total	Fold Enrichment	Bonferroni	Benjamini	FDR
GOTERM_BP_FAT	GO:0048709~oligodendrocyte differentiation	15	1.34529	0.000238502	FGFR3, GSX2, OTX2, GLI3, SHH, PRDM8, HES1, DLX1, HES5, NKX6-2, MYRF, NKX2-1, TRP73, OLIG2, NKX2-2	880	96	17911	3.18022	0.816488	0.00399078	0.469638
GOTERM_BP_FAT	GO:0042063~gliogenesis	28	2.51121	0.000898838	FGF5, CCL3, FGFR3, GLI3, SHH, PTK2B, NKX6-2, NKX2-1, NDRG1, OLIG2, POU3F1, LAMB1, NKX2-2, FN1, PHOX2B, GSX2, OTX2, LEF1, PRKCH, PRDM8, ASCL2, HES1, DLX1, HES5, MYRF, RELN, AREG, TRP73	880	286	17911	1.99264	0.998325	0.0129075	1.75902
GOTERM_BP_FAT	GO:0048713~regulation of oligodendrocyte differentiation	8	0.717489	0.00459504	HES1, DLX1, HES5, GSX2, OLIG2, TRP73, NKX2-2, SHH	880	43	17911	3.78668	1	0.0500939	8.68845
GOTERM_BP_FAT	GO:0010001~glial cell differentiation	21	1.88341	0.00515755	PHOX2B, FGF5, FGFR3, GSX2, OTX2, LEF1, GLI3, SHH, PRDM8, HES1, DLX1, HES5, NKX6-2, MYRF, NKX2-1, RELN, NDRG1, POU3F1, OLIG2, TRP73, NKX2-2	880	217	17911	1.96968	1	0.0553075	9.70142
GOTERM_BP_FAT	GO:0014003~oligodendrocyte development	7	0.627803	0.00987879	PRDM8, FGFR3, HES5, NKX6-2, MYRF, NKX2-2, SHH	880	38	17911	3.74931	1	0.0931144	17.7929
Annotation Cluster 116	Enrichment Score: 1.8207791198343208
Category	Term	Count	%	PValue	Genes	List Total	Pop Hits	Pop Total	Fold Enrichment	Bonferroni	Benjamini	FDR
GOTERM_BP_FAT	GO:0044344~cellular response to fibroblast growth factor stimulus	14	1.25561	0.000734321	FGF5, FGF8, FGFR3, PRDM14, SULF2, LHX1, DLL4, FGF17, SULF1, SNCA, TBX1, FGF20, FGF3, FGF4	880	95	17911	2.99945	0.994601	0.0109095	1.43927
GOTERM_BP_FAT	GO:0071774~response to fibroblast growth factor	14	1.25561	0.0013114	FGF5, FGF8, FGFR3, PRDM14, SULF2, LHX1, DLL4, FGF17, SULF1, SNCA, TBX1, FGF20, FGF3, FGF4	880	101	17911	2.82126	0.999911	0.0175767	2.55653
GOTERM_BP_FAT	GO:0008543~fibroblast growth factor receptor signaling pathway	10	0.896861	0.00526072	FGF5, FGF8, PRDM14, FGFR3, SULF2, FGF17, SULF1, FGF20, FGF3, FGF4	880	67	17911	3.03782	1	0.0560479	9.88605
Annotation Cluster 118	Enrichment Score: 1.7945270151525183
Category	Term	Count	%	PValue	Genes	List Total	Pop Hits	Pop Total	Fold Enrichment	Bonferroni	Benjamini	FDR
GOTERM_BP_FAT	GO:0048871~multicellular organismal homeostasis	29	2.6009	0.00529497	CLDN18, CLDN4, HOXA13, LTBP3, USH1G, ACP5, CDH3, AHSG, ADRB3, PRDM14, KDF1, PTK2B, SLC35D3, ALOX12B, SCNN1G, CAR2, CDH23, PTGER3, NXNL2, EPAS1, FLT3, KDR, PTHLH, CD38, ADGRV1, TFAP2B, FOXC1, LRRK1, ALOX12	880	340	17911	1.73603	1	0.0563191	9.94726
GOTERM_BP_FAT	GO:0001894~tissue homeostasis	20	1.79372	0.010664	CLDN18, HOXA13, NXNL2, EPAS1, FLT3, LTBP3, USH1G, ACP5, CDH3, AHSG, KDR, PTHLH, CD38, PRDM14, PTK2B, ADGRV1, FOXC1, LRRK1, CAR2, CDH23	880	217	17911	1.87589	1	0.0992577	19.07
Annotation Cluster 119	Enrichment Score: 1.7900313226700681
Category	Term	Count	%	PValue	Genes	List Total	Pop Hits	Pop Total	Fold Enrichment	Bonferroni	Benjamini	FDR
GOTERM_BP_FAT	GO:0035358~regulation of peroxisome proliferator activated receptor signaling pathway	5	0.44843	0.00207753	ALOX15, PTGIS, LMO3, ALOX8, TWIST1	880	12	17911	8.48059	1	0.0259149	4.02122
Annotation Cluster 120	Enrichment Score: 1.7769705767582773
Category	Term	Count	%	PValue	Genes	List Total	Pop Hits	Pop Total	Fold Enrichment	Bonferroni	Benjamini	FDR
GOTERM_BP_FAT	GO:0045137~development of primary sexual characteristics	30	2.69058	2.45134e-05	DHH, INSL3, FGF8, HOXA11, STAT5B, VGF, DMRTA1, AHSG, TCF21, RNASE10, OSR1, GATA6, GATA4, HOXA10, NKX2-1, HOXA9, SRD5A2, LHX8, PITX2, ICAM1, DMRT1, DACH1, PTPRN, KDR, SLIT3, RETN, TNFRSF10B, MAP7, FOXC1, TFAP2C	880	256	17911	2.38517	0.159908	0.00051386	0.0483665
GOTERM_BP_FAT	GO:0008406~gonad development	29	2.6009	4.44619e-05	DHH, INSL3, FGF8, HOXA11, STAT5B, VGF, DMRTA1, AHSG, TCF21, RNASE10, OSR1, GATA6, GATA4, HOXA10, NKX2-1, HOXA9, SRD5A2, LHX8, PITX2, ICAM1, DMRT1, PTPRN, KDR, SLIT3, RETN, TNFRSF10B, MAP7, FOXC1, TFAP2C	880	251	17911	2.35159	0.270971	0.000877509	0.0877098
GOTERM_BP_FAT	GO:0046660~female sex differentiation	15	1.34529	0.00950768	ICAM1, STAT5B, DACH1, VGF, PTPRN, DMRTA1, KDR, SLIT3, RETN, LHX1, FOXC1, SRD5A2, MERTK, LHX8, PITX2	880	141	17911	2.16526	1	0.0901196	17.1827
Annotation Cluster 121	Enrichment Score: 1.776846039053455
Category	Term	Count	%	PValue	Genes	List Total	Pop Hits	Pop Total	Fold Enrichment	Bonferroni	Benjamini	FDR
GOTERM_BP_FAT	GO:0010035~response to inorganic substance	47	4.21525	0.000413145	MIR615, ADCY1, GLRA1, SNCA, FOXO1, HP, ITPKB, PDX1, PAWR, ADA, SHH, PEF1, NPTX1, CDKN2A, FNTA, PTK2B, SLC30A2, PLCD1, CAMK2B, SLC30A3, SLC4A1, CAR2, FN1, COL18A1, ICAM1, GUCA1A, MIR10B, WNT10B, MIR10A, ACTA1, MIR322, GRIN2A, MIR196A-2, PRKCD, MIR196A-1, C1QA, ALOX15, ADGRV1, TFAP2B, NEUROD2, CYBRD1, NFE2L2, AREG, KLF2, AOC1, CD14, CALM1	880	558	17911	1.71436	0.946988	0.0065204	0.812202
GOTERM_BP_FAT	GO:0010038~response to metal ion	28	2.51121	0.00717116	ADCY1, GLRA1, SNCA, ITPKB, PDX1, SHH, PEF1, NPTX1, PTK2B, SLC30A2, CAMK2B, PLCD1, SLC30A3, CAR2, FN1, GUCA1A, ICAM1, ACTA1, GRIN2A, C1QA, ALOX15, ADGRV1, CYBRD1, NEUROD2, TFAP2B, AOC1, CD14, CALM1	880	332	17911	1.71655	1	0.0721631	13.2408
GOTERM_BP_FAT	GO:0071241~cellular response to inorganic substance	20	1.79372	0.00842485	GUCA1A, MIR615, ADCY1, MIR10B, MIR10A, GLRA1, MIR322, SNCA, GRIN2A, FOXO1, ITPKB, MIR196A-2, MIR196A-1, SHH, NPTX1, ALOX15, ADGRV1, NEUROD2, AOC1, FN1	880	212	17911	1.92013	1	0.0824366	15.3775
Annotation Cluster 122	Enrichment Score: 1.7736350921445012
Category	Term	Count	%	PValue	Genes	List Total	Pop Hits	Pop Total	Fold Enrichment	Bonferroni	Benjamini	FDR
GOTERM_BP_FAT	GO:0048634~regulation of muscle organ development	21	1.88341	5.51612e-05	RBFOX1, MYOD1, WNT10B, FGF8, TBX5, TBX20, SMAD3, LEF1, TBX1, GREM1, FGF20, SFMBT1, SHH, GATA6, SIX1, GATA4, TRP73, SOX17, NKX2-5, FGF3, TWIST1	880	152	17911	2.81198	0.324361	0.00105347	0.108805
GOTERM_BP_FAT	GO:1901861~regulation of muscle tissue development	21	1.88341	6.05908e-05	RBFOX1, MYOD1, WNT10B, FGF8, TBX5, TBX20, SMAD3, LEF1, TBX1, GREM1, FGF20, SHH, GATA6, SIX1, GATA4, TRP73, SOX17, NKX2-5, FGF3, IGFBP5, TWIST1	880	153	17911	2.79361	0.349941	0.0011448	0.119509
GOTERM_BP_FAT	GO:0016202~regulation of striated muscle tissue development	20	1.79372	0.000140295	RBFOX1, MYOD1, WNT10B, FGF8, TBX5, TBX20, SMAD3, LEF1, TBX1, GREM1, FGF20, SHH, GATA6, SIX1, GATA4, TRP73, SOX17, NKX2-5, FGF3, TWIST1	880	150	17911	2.71379	0.63112	0.00246548	0.27651
GOTERM_BP_FAT	GO:2000738~positive regulation of stem cell differentiation	6	0.538117	0.000781184	GATA6, LTBP3, TBX5, GATA4, FOXC1, NKX2-5	880	16	17911	7.63253	0.996131	0.0114584	1.53045
GOTERM_BP_FAT	GO:0051891~positive regulation of cardioblast differentiation	4	0.358744	0.00109338	GATA6, TBX5, GATA4, NKX2-5	880	5	17911	16.2827	0.99958	0.0150728	2.13585
GOTERM_BP_FAT	GO:0003209~cardiac atrium morphogenesis	8	0.717489	0.00112474	DLL4, TBX5, GATA4, TBX20, CFC1, NKX2-5, PROX1, PITX2	880	34	17911	4.78904	0.999664	0.0154124	2.19647
GOTERM_BP_FAT	GO:0033002~muscle cell proliferation	21	1.88341	0.00123963	TBX5, MMP9, TBX20, STAT5B, SHH, NOTCH3, RETN, HIF1A, S1PR1, HES5, GATA6, SIX1, GATA4, SULF1, FOXC2, FOXC1, TRP73, IGFBP3, NKX2-5, IGFBP5, ALOX12	880	192	17911	2.22615	0.999852	0.0167485	2.41823
GOTERM_BP_FAT	GO:2000736~regulation of stem cell differentiation	9	0.807175	0.00139427	HES1, HES5, GATA6, LTBP3, TBX5, GATA4, FOXC1, NFE2L2, NKX2-5	880	45	17911	4.07068	0.999951	0.0184691	2.71598
GOTERM_BP_FAT	GO:0035265~organ growth	19	1.70404	0.00201723	FGF8, LMX1B, TBX5, TBX20, MAP2K4, FGF20, PROX1, CACNA2D2, SHH, KDR, MSX2, S1PR1, GATA6, GATA4, FOXC2, MAP7, FOXC1, TRP73, NKX2-5	880	172	17911	2.24834	0.999999	0.0253045	3.90669
GOTERM_BP_FAT	GO:0003230~cardiac atrium development	8	0.717489	0.00222507	DLL4, TBX5, GATA4, TBX20, CFC1, NKX2-5, PROX1, PITX2	880	38	17911	4.28493	1	0.0273012	4.30087
GOTERM_BP_FAT	GO:0014855~striated muscle cell proliferation	10	0.896861	0.00246564	GATA6, TBX5, GATA4, TBX20, SIX1, FOXC2, FOXC1, TRP73, NKX2-5, SHH	880	60	17911	3.39223	1	0.0299537	4.75521
GOTERM_BP_FAT	GO:0051890~regulation of cardioblast differentiation	4	0.358744	0.00355289	GATA6, TBX5, GATA4, NKX2-5	880	7	17911	11.6305	1	0.0407563	6.78316
GOTERM_BP_FAT	GO:0003197~endocardial cushion development	8	0.717489	0.0040135	MSX2, FGF8, TBX5, GATA4, TBX20, HEYL, BMP7, TWIST1	880	42	17911	3.87684	1	0.0448467	7.62987
GOTERM_BP_FAT	GO:0060419~heart growth	12	1.07623	0.00578199	S1PR1, GATA6, TBX5, GATA4, MAP2K4, TBX20, FOXC2, FOXC1, TRP73, FGF20, NKX2-5, PROX1	880	93	17911	2.62625	1	0.0605409	10.8134
GOTERM_BP_FAT	GO:0060413~atrial septum morphogenesis	5	0.44843	0.00821199	TBX5, GATA4, TBX20, CFC1, NKX2-5	880	17	17911	5.9863	1	0.080764	15.0183
GOTERM_BP_FAT	GO:0060038~cardiac muscle cell proliferation	8	0.717489	0.00849992	GATA6, TBX5, GATA4, TBX20, FOXC2, FOXC1, TRP73, NKX2-5	880	48	17911	3.39223	1	0.0828026	15.5039
GOTERM_BP_FAT	GO:0003171~atrioventricular valve development	6	0.538117	0.00922936	TBX5, GATA4, TBX20, HEYL, TWIST1, PITX2	880	27	17911	4.52298	1	0.0881745	16.7223
GOTERM_BP_FAT	GO:0055017~cardiac muscle tissue growth	11	0.986547	0.00933392	S1PR1, GATA6, TBX5, GATA4, MAP2K4, TBX20, FOXC2, FOXC1, TRP73, FGF20, NKX2-5	880	86	17911	2.60334	1	0.0888944	16.8955
Annotation Cluster 123	Enrichment Score: 1.7714872581646417
Category	Term	Count	%	PValue	Genes	List Total	Pop Hits	Pop Total	Fold Enrichment	Bonferroni	Benjamini	FDR
GOTERM_BP_FAT	GO:0030902~hindbrain development	31	2.78027	1.43444e-09	DLC1, FOXA2, SHH, WNT1, ALDH1A2, HOXA1, HOXA2, LHX1, ATG7, GBX2, LHX5, POU4F1, PHOX2A, PHOX2B, C5AR1, LMX1B, GSX2, OTX2, LEF1, EN1, EN2, NEUROG3, PROX1, HOXB3, HES1, HOXB2, SKOR2, HES3, NEUROD2, NEUROD1, BMP7	880	173	17911	3.64714	1.01959e-05	6.49426e-08	2.83089e-06
GOTERM_BP_FAT	GO:0021575~hindbrain morphogenesis	10	0.896861	0.00115248	HES1, DLC1, WNT1, SKOR2, GSX2, LMX1B, LHX1, HES3, LHX5, PROX1	880	54	17911	3.76915	0.999724	0.0156989	2.25005
GOTERM_BP_FAT	GO:0022037~metencephalon development	14	1.25561	0.007888	PHOX2A, LMX1B, OTX2, EN1, PROX1, HOXA1, WNT1, SKOR2, LHX1, ATG7, NEUROD2, GBX2, LHX5, NEUROD1	880	124	17911	2.29797	1	0.0782322	14.4687
GOTERM_BP_FAT	GO:0021533~cell differentiation in hindbrain	6	0.538117	0.00922936	PHOX2B, SKOR2, FOXA2, LHX1, LHX5, PROX1	880	27	17911	4.52298	1	0.0881745	16.7223
Annotation Cluster 124	Enrichment Score: 1.7681196795067033
Category	Term	Count	%	PValue	Genes	List Total	Pop Hits	Pop Total	Fold Enrichment	Bonferroni	Benjamini	FDR
GOTERM_BP_FAT	GO:0060430~lung saccule development	6	0.538117	0.000166947	FGFR3, E030019B13RIK, GATA6, LTBP3, FOXA1, NKX2-1	880	12	17911	10.1767	0.694792	0.00288333	0.328959
GOTERM_BP_FAT	GO:0060428~lung epithelium development	8	0.717489	0.0105996	FGFR3, FOXA2, GATA6, FOXA1, NKX2-1, KLF2, FOXP4, SHH	880	50	17911	3.25655	1	0.0989433	18.966
Annotation Cluster 126	Enrichment Score: 1.7477803855209997
Category	Term	Count	%	PValue	Genes	List Total	Pop Hits	Pop Total	Fold Enrichment	Bonferroni	Benjamini	FDR
GOTERM_BP_FAT	GO:0060711~labyrinthine layer development	10	0.896861	0.00218914	HES1, FBXW8, CDX2, ADM, ST14, PLCD3, LEF1, PLCD1, ESX1, BMP7	880	59	17911	3.44973	1	0.0269122	4.23284
Annotation Cluster 127	Enrichment Score: 1.7351211938214375
Category	Term	Count	%	PValue	Genes	List Total	Pop Hits	Pop Total	Fold Enrichment	Bonferroni	Benjamini	FDR
GOTERM_BP_FAT	GO:0051591~response to cAMP	13	1.16592	0.00389129	SREBF1, WNT10B, THBD, EZR, PTK2B, CREM, OXT, DUOX1, AREG, VGF, PTPRN, KCNQ1, IGFBP5	880	101	17911	2.61975	1	0.0436457	7.40593
Annotation Cluster 130	Enrichment Score: 1.7055871740817894
Category	Term	Count	%	PValue	Genes	List Total	Pop Hits	Pop Total	Fold Enrichment	Bonferroni	Benjamini	FDR
GOTERM_BP_FAT	GO:0031667~response to nutrient levels	37	3.31839	0.00129	MYOD1, CYP24A1, SLC38A3, FOXA2, FOXA3, OXT, UPP1, FOXO1, PDX1, VGF, ADA, ADRB3, ALDH1A2, EIF4EBP1, ATG7, GATA4, IL15RA, SRD5A2, NR1H4, PITX2, EPO, SREBF1, ICAM1, UCN, PROX1, UCN3, ADM, CADPS2, WNT9B, NFE2L2, DPYD, PYY, BMP7, HTR2C, AOC1, REG1, BMP8A	880	430	17911	1.75134	0.999896	0.0173905	2.51531
GOTERM_BP_FAT	GO:0009991~response to extracellular stimulus	39	3.49776	0.00132365	MYOD1, CYP24A1, SLC38A3, FOXA2, FOXA3, MMP9, OXT, UPP1, FOXO1, PDX1, VGF, ADA, ADRB3, ALDH1A2, EIF4EBP1, ATG7, GATA4, IL15RA, SRD5A2, NR1H4, PITX2, EPO, SREBF1, ICAM1, UCN, ACTA1, PROX1, UCN3, ADM, CADPS2, WNT9B, PYY, NFE2L2, DPYD, BMP7, HTR2C, AOC1, REG1, BMP8A	880	462	17911	1.71814	0.999918	0.0177061	2.5801
Annotation Cluster 131	Enrichment Score: 1.6920588699948864
Category	Term	Count	%	PValue	Genes	List Total	Pop Hits	Pop Total	Fold Enrichment	Bonferroni	Benjamini	FDR
GOTERM_BP_FAT	GO:0001816~cytokine production	46	4.12556	0.00508605	CCL3, ZC3HAV1, IL27RA, LTBP3, F2RL1, STAT5B, ACP5, PAWR, CDH3, IL12RB2, TNFRSF1A, EZR, GATA6, GATA4, BCL3, NR1H4, AGPAT2, CLEC2I, FN1, TWIST1, ICOSL, UCN, C5AR1, BST2, FLT3, LEF1, SMAD3, TRIL, PRKCD, EPHA2, SIGIRR, CD83, HIF1A, SULF2, CD59A, TNFAIP8, SULF1, RIPK3, H2-T23, IRF4, MERTK, KLF2, ALOX8, CD14, LCP2, CD300LD	880	616	17911	1.5199	1	0.0548077	9.57327
Annotation Cluster 133	Enrichment Score: 1.6602204334880382
Category	Term	Count	%	PValue	Genes	List Total	Pop Hits	Pop Total	Fold Enrichment	Bonferroni	Benjamini	FDR
GOTERM_BP_FAT	GO:2000736~regulation of stem cell differentiation	9	0.807175	0.00139427	HES1, HES5, GATA6, LTBP3, TBX5, GATA4, FOXC1, NFE2L2, NKX2-5	880	45	17911	4.07068	0.999951	0.0184691	2.71598
Annotation Cluster 134	Enrichment Score: 1.6595154054717307
Category	Term	Count	%	PValue	Genes	List Total	Pop Hits	Pop Total	Fold Enrichment	Bonferroni	Benjamini	FDR
GOTERM_BP_FAT	GO:0071599~otic vesicle development	5	0.44843	0.00821199	HESX1, FGF8, SIX1, TBX1, FGF3	880	17	17911	5.9863	1	0.080764	15.0183
Annotation Cluster 135	Enrichment Score: 1.6504566645504868
Category	Term	Count	%	PValue	Genes	List Total	Pop Hits	Pop Total	Fold Enrichment	Bonferroni	Benjamini	FDR
GOTERM_BP_FAT	GO:1900107~regulation of nodal signaling pathway	4	0.358744	0.00547818	DACT2, DMRT1, ZIC2, LEFTY1	880	8	17911	10.1767	1	0.057956	10.274
GOTERM_BP_FAT	GO:0038092~nodal signaling pathway	5	0.44843	0.00652971	DACT2, SMAD3, CFC1, ZIC2, LEFTY1	880	16	17911	6.36044	1	0.0670437	12.1279
Annotation Cluster 137	Enrichment Score: 1.6131365089473504
Category	Term	Count	%	PValue	Genes	List Total	Pop Hits	Pop Total	Fold Enrichment	Bonferroni	Benjamini	FDR
GOTERM_BP_FAT	GO:0002040~sprouting angiogenesis	13	1.16592	0.000350346	SEMA5A, BMPER, MEOX2, PTK2B, ITGA5, DLL4, LEF1, FOXC2, ESM1, GREM1, EPHB4, EPHA2, KDR	880	77	17911	3.43629	0.917148	0.0056575	0.68915
GOTERM_BP_FAT	GO:0043542~endothelial cell migration	18	1.61435	0.00129488	SASH1, PTPRM, GREM1, EPHB4, PROX1, EPHA2, KDR, SEMA5A, MEOX2, PTK2B, DLL4, PLEKHG5, FOXC2, SOX18, NFE2L2, NR2F2, ALOX12, FGF4	880	152	17911	2.41027	0.9999	0.0174227	2.52471
Annotation Cluster 138	Enrichment Score: 1.5889655886017804
Category	Term	Count	%	PValue	Genes	List Total	Pop Hits	Pop Total	Fold Enrichment	Bonferroni	Benjamini	FDR
GOTERM_BP_FAT	GO:0048771~tissue remodeling	26	2.33184	3.12065e-06	FGF8, CLDN18, FGFR3, EPAS1, LTBP3, MMP9, ACP5, TBX1, GREM1, EPHA2, AHSG, BSX, CD38, HIF1A, HOXA3, CDKN2A, S1PR1, PTK2B, DLL4, GATA4, FOXC2, FOXC1, MERTK, LRRK1, CAR2, IGFBP5	880	182	17911	2.90763	0.0219374	8.09515e-05	0.00615848
GOTERM_BP_FAT	GO:0046849~bone remodeling	11	0.986547	0.0100966	CD38, CLDN18, S1PR1, PTK2B, LTBP3, ACP5, GREM1, LRRK1, CAR2, EPHA2, AHSG	880	87	17911	2.57342	1	0.0949518	18.1492
Annotation Cluster 140	Enrichment Score: 1.5694610961653574
Category	Term	Count	%	PValue	Genes	List Total	Pop Hits	Pop Total	Fold Enrichment	Bonferroni	Benjamini	FDR
GOTERM_BP_FAT	GO:0044058~regulation of digestive system process	8	0.717489	0.00459504	UCN, PTGER3, OXT, TAC1, NEUROD1, PAWR, KCNQ1, NR1H3	880	43	17911	3.78668	1	0.0500939	8.68845
Annotation Cluster 142	Enrichment Score: 1.5482048406058537
Category	Term	Count	%	PValue	Genes	List Total	Pop Hits	Pop Total	Fold Enrichment	Bonferroni	Benjamini	FDR
GOTERM_BP_FAT	GO:0002474~antigen processing and presentation of peptide antigen via MHC class I	11	0.986547	0.00260804	H2-K1, H2-Q2, H2-Q4, GM8909, H2-BL, H2-Q1, H2-D1, H2-M10.5, H2-T23, H2-Q7, H2-Q8	880	72	17911	3.10955	1	0.0314437	5.02318
GOTERM_BP_FAT	GO:0048002~antigen processing and presentation of peptide antigen	12	1.07623	0.00450388	H2-K1, H2-Q2, H2-Q4, GM8909, H2-BL, H2-OB, H2-Q1, H2-D1, H2-M10.5, H2-T23, H2-Q7, H2-Q8	880	90	17911	2.71379	1	0.0492736	8.52327
Annotation Cluster 144	Enrichment Score: 1.501236921842814
Category	Term	Count	%	PValue	Genes	List Total	Pop Hits	Pop Total	Fold Enrichment	Bonferroni	Benjamini	FDR
GOTERM_BP_FAT	GO:0070482~response to oxygen levels	31	2.78027	0.00521492	MYOD1, CLDN3, EGLN3, FOXO1, MIR483, CXCL12, ADA, EIF4EBP1, PTGIS, PTK2B, GATA6, ATG7, CYGB, NDRG1, TWIST1, EPO, ICAM1, MIR10B, MIR10A, EPAS1, SMAD3, KDR, CRHR1, ASCL2, CD38, UCN3, HIF1A, ADM, NARFL, NFE2L2, REG1	880	371	17911	1.70069	1	0.0558228	9.80413
Annotation Cluster 145	Enrichment Score: 1.4986756853506222
Category	Term	Count	%	PValue	Genes	List Total	Pop Hits	Pop Total	Fold Enrichment	Bonferroni	Benjamini	FDR
GOTERM_BP_FAT	GO:0050804~modulation of synaptic transmission	30	2.69058	0.00196722	EDN3, MMP9, OXT, SNCA, TAC1, VGF, ITPKA, RIMS1, PLCL1, PTK2B, SLC24A2, CAMK2B, CHAT, CHRNA3, CAR2, UCN, GRIN2A, IGSF9B, CACNA2D2, KDR, CRHR1, RETN, CD38, GRM6, NEUROD2, RELN, CUX2, HTR2C, CACNA1B, NGF	880	332	17911	1.83916	0.999999	0.0247281	3.81163
GOTERM_BP_FAT	GO:0050806~positive regulation of synaptic transmission	16	1.43498	0.00580183	OXT, SNCA, GRIN2A, TAC1, IGSF9B, RIMS1, CRHR1, RETN, PTK2B, SLC24A2, RELN, CAMK2B, CUX2, HTR2C, CAR2, CACNA1B	880	147	17911	2.21534	1	0.0606538	10.8486
Annotation Cluster 147	Enrichment Score: 1.4740943750140265
Category	Term	Count	%	PValue	Genes	List Total	Pop Hits	Pop Total	Fold Enrichment	Bonferroni	Benjamini	FDR
GOTERM_BP_FAT	GO:0021534~cell proliferation in hindbrain	5	0.44843	0.0101549	C5AR1, LHX1, GBX2, LHX5, SHH	880	18	17911	5.65372	1	0.0953499	18.2442
Annotation Cluster 149	Enrichment Score: 1.4673211657321001
Category	Term	Count	%	PValue	Genes	List Total	Pop Hits	Pop Total	Fold Enrichment	Bonferroni	Benjamini	FDR
GOTERM_BP_FAT	GO:0006939~smooth muscle contraction	12	1.07623	0.00791155	EDN3, PTGER3, SULF2, TACR3, OXT, SULF1, GRIP2, ADRA2C, PAWR, BDKRB2, NPY1R, ADA	880	97	17911	2.51795	1	0.0783485	14.5088
Annotation Cluster 150	Enrichment Score: 1.4533247189760716
Category	Term	Count	%	PValue	Genes	List Total	Pop Hits	Pop Total	Fold Enrichment	Bonferroni	Benjamini	FDR
GOTERM_BP_FAT	GO:0032101~regulation of response to external stimulus	56	5.02242	0.00331635	MYOD1, EDN3, CLDN7, ZC3HAV1, FOXA2, F2RL1, STAT5B, CXCL12, PTGIS, S1PR1, HTRA1, SEMA3F, KCNQ1, HCAR1, MTUS1, FGF4, NLRP6, PTGER3, C5AR1, PDPN, CHST3, PRKCD, THBD, CCR6, CD59A, MB21D1, NFE2L2, PRDM1, ALOX12, CCL3, CD109, ACP5, TAC1, GREM1, ADA, AHSG, SEMA5A, TNFRSF1A, TNFRSF1B, PTK2B, TEAD4, NR1H4, NR1H3, FN1, SASH1, UCN, SMAD3, KDR, FEZF2, NBL1, CXCL14, RBM18, HOPX, PYY, TPSAB1, GRK1	880	769	17911	1.48217	1	0.0384631	6.34549
Annotation Cluster 151	Enrichment Score: 1.4337876622289982
Category	Term	Count	%	PValue	Genes	List Total	Pop Hits	Pop Total	Fold Enrichment	Bonferroni	Benjamini	FDR
GOTERM_BP_FAT	GO:0071695~anatomical structure maturation	9	0.807175	0.00868559	MSX2, WNT1, ALDH1A2, RET, WNT10B, FGFR3, S1PR1, GREM1, CDH3	880	60	17911	3.05301	1	0.0840819	15.8156
Annotation Cluster 152	Enrichment Score: 1.4273997123533375
Category	Term	Count	%	PValue	Genes	List Total	Pop Hits	Pop Total	Fold Enrichment	Bonferroni	Benjamini	FDR
GOTERM_BP_FAT	GO:0001935~endothelial cell proliferation	13	1.16592	0.00826422	SEMA5A, CAV2, FGFR3, PTPRM, BMPER, LRG1, DLL4, SULF1, NR2F2, CXCL12, PROX1, EPHA2, KDR	880	111	17911	2.38373	1	0.0811465	15.1066
GOTERM_BP_FAT	GO:0001936~regulation of endothelial cell proliferation	12	1.07623	0.00852875	SEMA5A, ALDH1A2, CAV2, PTPRM, FGFR3, LRG1, DLL4, SULF1, NR2F2, CXCL12, PROX1, KDR	880	98	17911	2.49225	1	0.0828467	15.5523
Annotation Cluster 153	Enrichment Score: 1.415042329531888
Category	Term	Count	%	PValue	Genes	List Total	Pop Hits	Pop Total	Fold Enrichment	Bonferroni	Benjamini	FDR
GOTERM_BP_FAT	GO:0001885~endothelial cell development	9	0.807175	0.0105382	COL18A1, ICAM1, TNFRSF1A, EZR, HOXA13, ROCK1, F2RL1, CLDN5, SOX18	880	62	17911	2.95453	1	0.0985254	18.8668
Annotation Cluster 155	Enrichment Score: 1.4061849346564212
Category	Term	Count	%	PValue	Genes	List Total	Pop Hits	Pop Total	Fold Enrichment	Bonferroni	Benjamini	FDR
GOTERM_BP_FAT	GO:0033002~muscle cell proliferation	21	1.88341	0.00123963	TBX5, MMP9, TBX20, STAT5B, SHH, NOTCH3, RETN, HIF1A, S1PR1, HES5, GATA6, SIX1, GATA4, SULF1, FOXC2, FOXC1, TRP73, IGFBP3, NKX2-5, IGFBP5, ALOX12	880	192	17911	2.22615	0.999852	0.0167485	2.41823
Annotation Cluster 158	Enrichment Score: 1.377980453745746
Category	Term	Count	%	PValue	Genes	List Total	Pop Hits	Pop Total	Fold Enrichment	Bonferroni	Benjamini	FDR
GOTERM_BP_FAT	GO:0014003~oligodendrocyte development	7	0.627803	0.00987879	PRDM8, FGFR3, HES5, NKX6-2, MYRF, NKX2-2, SHH	880	38	17911	3.74931	1	0.0931144	17.7929
Annotation Cluster 159	Enrichment Score: 1.3753668265722214
Category	Term	Count	%	PValue	Genes	List Total	Pop Hits	Pop Total	Fold Enrichment	Bonferroni	Benjamini	FDR
GOTERM_BP_FAT	GO:0031589~cell-substrate adhesion	29	2.6009	0.000743158	DLC1, ONECUT1, LYPD5, ITGB4, GREM1, EPHB1, SMOC2, WNT1, COL26A1, CDKN2A, PTK2B, HOXA7, LAMB1, FN1, TNXB, ROCK1, COL13A1, SMAD3, ITGA3, NID2, CD63, KDR, ALOX15, SNED1, RCC2, ITGA5, LAMA5, MERTK, EDA	880	297	17911	1.98737	0.99493	0.0109942	1.45647
GOTERM_BP_FAT	GO:0034329~cell junction assembly	19	1.70404	0.000883511	DLC1, OCLN, ROCK1, CLDN3, FSCN1, CLDN5, ITGB4, PRKCH, SMAD3, GREM1, GJB2, KDR, RCC2, PTK2B, PKP2, ITGA5, ALOX12B, NR1H4, FN1	880	160	17911	2.41697	0.998132	0.012766	1.72927
GOTERM_BP_FAT	GO:0034330~cell junction organization	21	1.88341	0.0019104	DLC1, SHROOM2, OCLN, ROCK1, CLDN3, FSCN1, CLDN5, ITGB4, PRKCH, SMAD3, GREM1, GJB2, KDR, RCC2, PTK2B, ITGA5, PKP2, ALOX12B, DSP, NR1H4, FN1	880	199	17911	2.14785	0.999999	0.0240644	3.7035
GOTERM_BP_FAT	GO:0007160~cell-matrix adhesion	18	1.61435	0.0056718	DLC1, TNXB, ROCK1, LYPD5, COL13A1, ITGB4, SMAD3, NID2, GREM1, CD63, KDR, CDKN2A, SNED1, RCC2, PTK2B, HOXA7, EDA, FN1	880	175	17911	2.09349	1	0.059594	10.6182
Annotation Cluster 160	Enrichment Score: 1.3737801564620427
Category	Term	Count	%	PValue	Genes	List Total	Pop Hits	Pop Total	Fold Enrichment	Bonferroni	Benjamini	FDR
GOTERM_BP_FAT	GO:0070306~lens fiber cell differentiation	6	0.538117	0.0107916	FGFR3, SIX3, SMAD3, PROX1, EPHA2, FOXE3	880	28	17911	4.36144	1	0.0999995	19.2758
Annotation Cluster 161	Enrichment Score: 1.3716521365032508
Category	Term	Count	%	PValue	Genes	List Total	Pop Hits	Pop Total	Fold Enrichment	Bonferroni	Benjamini	FDR
GOTERM_BP_FAT	GO:0051122~hepoxilin biosynthetic process	4	0.358744	0.00109338	ALOX15, ALOX12B, ALOX8, ALOX12	880	5	17911	16.2827	0.99958	0.0150728	2.13585
GOTERM_BP_FAT	GO:0051121~hepoxilin metabolic process	4	0.358744	0.00109338	ALOX15, ALOX12B, ALOX8, ALOX12	880	5	17911	16.2827	0.99958	0.0150728	2.13585
GOTERM_BP_FAT	GO:0019372~lipoxygenase pathway	4	0.358744	0.00791963	ALOX15, ALOX12B, ALOX8, ALOX12	880	9	17911	9.04596	1	0.0783169	14.5225
Annotation Cluster 162	Enrichment Score: 1.366278000474198
Category	Term	Count	%	PValue	Genes	List Total	Pop Hits	Pop Total	Fold Enrichment	Bonferroni	Benjamini	FDR
GOTERM_BP_FAT	GO:0002685~regulation of leukocyte migration	18	1.61435	0.00477278	ICAM1, EDN3, CCL3, PTGER3, C5AR1, MMP9, F2RL1, PAWR, GREM1, CXCL12, ADA, NBL1, CCR6, CXCL14, PTK2B, HOXA7, RIPK3, MTUS1	880	172	17911	2.13001	1	0.0517477	9.00969
GOTERM_BP_FAT	GO:0050920~regulation of chemotaxis	19	1.70404	0.00928355	EDN3, CCL3, C5AR1, F2RL1, SMAD3, GREM1, CXCL12, KDR, SEMA5A, FEZF2, NBL1, CCR6, S1PR1, CXCL14, PTK2B, SEMA3F, MTUS1, FGF4, FN1	880	199	17911	1.94329	1	0.0885524	16.8121
GOTERM_BP_FAT	GO:0060326~cell chemotaxis	23	2.06278	0.00983447	EDN3, CCL3, C5AR1, ARHGEF5, F2RL1, LEF1, GREM1, CXCL12, PRKCD, EPHB1, EPHA2, KDR, SEMA5A, NBL1, S1PR1, CCR6, CXCL14, PTK2B, CH25H, PLEKHG5, HOXB9, MTUS1, FGF4	880	261	17911	1.7936	1	0.0928372	17.7203
Annotation Cluster 167	Enrichment Score: 1.3165806018143877
Category	Term	Count	%	PValue	Genes	List Total	Pop Hits	Pop Total	Fold Enrichment	Bonferroni	Benjamini	FDR
GOTERM_BP_FAT	GO:0043473~pigmentation	14	1.25561	0.00119508	EDN3, SHROOM2, MLPH, LEF1, EN1, PAX3, CDH3, CD63, GLI3, ZIC2, 1700112E06RIK, RAB38, EDA, AP3B1	880	100	17911	2.84948	0.999796	0.0162437	2.33229
GOTERM_BP_FAT	GO:0048066~developmental pigmentation	9	0.807175	0.0035996	1700112E06RIK, EDN3, MLPH, LEF1, RAB38, PAX3, CD63, GLI3, ZIC2	880	52	17911	3.52271	1	0.0412155	6.86936
Annotation Cluster 169	Enrichment Score: 1.3085490872882968
Category	Term	Count	%	PValue	Genes	List Total	Pop Hits	Pop Total	Fold Enrichment	Bonferroni	Benjamini	FDR
GOTERM_BP_FAT	GO:0090183~regulation of kidney development	10	0.896861	0.00246564	RET, HOXB7, OSR1, LHX1, SIX1, WNT9B, SIX2, GREM1, BMP7, SHH	880	60	17911	3.39223	1	0.0299537	4.75521
GOTERM_BP_FAT	GO:0060688~regulation of morphogenesis of a branching structure	9	0.807175	0.0105382	HOXB7, LHX1, SIX1, SULF1, SIX2, HOXD13, GREM1, BMP7, SHH	880	62	17911	2.95453	1	0.0985254	18.8668
Annotation Cluster 171	Enrichment Score: 1.307200698593234
Category	Term	Count	%	PValue	Genes	List Total	Pop Hits	Pop Total	Fold Enrichment	Bonferroni	Benjamini	FDR
GOTERM_BP_FAT	GO:0009605~response to external stimulus	173	15.5157	5.36784e-09	MYOD1, EDN3, CYP24A1, ZC3HAV1, MMP9, F2RL1, STAT5B, SNCA, FOXO1, PDX1, CXCL12, SHH, ZIC2, EIF4EBP1, PTGIS, S1PR1, HTRA1, CH25H, ATG7, GATA4, IL15RA, DHX36, MTUS1, HCAR1, CDH23, PITX2, COCH, PLD1, C5AR1, PTPRM, BST2, PDPN, GRIN2A, IFNZ, PROX1, RETN, UCN3, CCR6, THBD, CD59A, TNFAIP8, RELN, PRDM1, NFE2L2, EXT1, CCL3, SLC38A3, IFITM2, ITLN1, GM13289, ACP5, GREM1, EPHB1, ADA, AHSG, SEMA5A, IL12RB2, AD…	880	2301	17911	1.53027	3.81539e-05	2.23126e-07	1.05935e-05
GOTERM_BP_FAT	GO:0043207~response to external biotic stimulus	69	6.18834	0.00711309	CLDN7, ZC3HAV1, IL27RA, TBX21, F2RL1, SNCA, STAT5B, HP, HTRA1, ATG7, PARG, DHX36, LOXL1, KCNQ1, HCAR1, H2-K1, COCH, NLRP6, ICAM1, PLD1, PTGER3, MIR10A, C5AR1, BST2, CHST3, IFNZ, PRKCD, TNFRSF10B, THBD, ADM, MB21D1, LYZL4, TNFAIP8, PRDM1, CCL3, IFITM2, GM13289, ITLN1, OXT, ACP5, TAC1, IL12RB2, TNFRSF1A, TNFRSF1B, TEAD4, NKX2-1, BCL3, GFI1, WIPF1, NR1H4, EPO, NR1H3, SASH1, GM13278, FLT3, HCK, GM132…	880	1028	17911	1.36613	1	0.0716993	13.1406
GOTERM_BP_FAT	GO:0009607~response to biotic stimulus	72	6.4574	0.00761526	CLDN7, ZC3HAV1, IL27RA, TBX21, F2RL1, SNCA, STAT5B, HP, HTRA1, ATG7, PARG, DHX36, LOXL1, KCNQ1, HCAR1, H2-K1, COCH, NLRP6, ICAM1, PLD1, PTGER3, MIR10A, C5AR1, BST2, CHST3, IFNZ, PRKCD, TNFRSF10B, THBD, ADM, MB21D1, LYZL4, TNFAIP8, PRDM1, CCL3, IFITM2, GM13289, ITLN1, OXT, ACP5, TAC1, IL12RB2, TNFRSF1A, TNFRSF1B, TEAD4, NKX2-1, BCL3, IFITM5, IFITM10, WIPF1, GFI1, NR1H4, EPO, NR1H3, SASH1, GM13278,…	880	1084	17911	1.35189	1	0.0761519	14.0035
GOTERM_BP_FAT	GO:0051707~response to other organism	68	6.09865	0.0107285	CLDN7, ZC3HAV1, IL27RA, TBX21, F2RL1, SNCA, STAT5B, HP, HTRA1, ATG7, PARG, DHX36, LOXL1, KCNQ1, HCAR1, H2-K1, COCH, NLRP6, ICAM1, PLD1, PTGER3, MIR10A, C5AR1, BST2, CHST3, IFNZ, PRKCD, THBD, TNFRSF10B, ADM, MB21D1, LYZL4, TNFAIP8, PRDM1, CCL3, IFITM2, GM13289, ITLN1, ACP5, TAC1, IL12RB2, TNFRSF1A, TNFRSF1B, TEAD4, NKX2-1, BCL3, GFI1, WIPF1, NR1H4, NR1H3, EPO, SASH1, GM13278, FLT3, HCK, GM13276, G…	880	1027	17911	1.34765	1	0.0995714	19.1742
Annotation Cluster 172	Enrichment Score: 1.3063675641489043
Category	Term	Count	%	PValue	Genes	List Total	Pop Hits	Pop Total	Fold Enrichment	Bonferroni	Benjamini	FDR
GOTERM_BP_FAT	GO:0043388~positive regulation of DNA binding	8	0.717489	0.00950749	HES1, MMP9, NEUROD1, PDX1, IRF4, CALM1, TWIST1, PITX2	880	49	17911	3.32301	1	0.0902376	17.1824
Annotation Cluster 173	Enrichment Score: 1.3045011132348825
Category	Term	Count	%	PValue	Genes	List Total	Pop Hits	Pop Total	Fold Enrichment	Bonferroni	Benjamini	FDR
GOTERM_BP_FAT	GO:0040019~positive regulation of embryonic development	8	0.717489	0.0018941	HES1, WNT1, FOXA2, OSR1, LHX1, OTX2, SIX1, SHH	880	37	17911	4.40074	0.999999	0.0239037	3.67246
GOTERM_BP_FAT	GO:2000543~positive regulation of gastrulation	4	0.358744	0.00791963	FOXA2, OSR1, LHX1, OTX2	880	9	17911	9.04596	1	0.0783169	14.5225
Annotation Cluster 178	Enrichment Score: 1.2795737236513003
Category	Term	Count	%	PValue	Genes	List Total	Pop Hits	Pop Total	Fold Enrichment	Bonferroni	Benjamini	FDR
GOTERM_BP_FAT	GO:0022409~positive regulation of cell-cell adhesion	21	1.88341	0.00419336	ICAM1, ICOSL, STAT5B, ITPKB, PAWR, EPHB4, GLI3, TESPA1, SHH, ADA, HES1, CD83, RNASE10, ALOX15, MYO10, H2-T23, SLC4A1, PIEZO1, BMP7, AP3B1, EPO	880	213	17911	2.00667	1	0.0465212	7.95851
GOTERM_BP_FAT	GO:0046632~alpha-beta T cell differentiation	12	1.07623	0.00918259	CD83, CCR6, BCL3, LEF1, ITPKB, IRF4, PRDM1, GLI3, ADA, SHH, NKX2-3, AP3B1	880	99	17911	2.46708	1	0.0879812	16.6446
Annotation Cluster 179	Enrichment Score: 1.258995815439726
Category	Term	Count	%	PValue	Genes	List Total	Pop Hits	Pop Total	Fold Enrichment	Bonferroni	Benjamini	FDR
GOTERM_BP_FAT	GO:0072148~epithelial cell fate commitment	9	0.807175	9.18937e-07	HES1, FGFR3, HOXA13, HES5, GATA4, NEUROD1, NR2F2, PROX1, NKX2-2	880	18	17911	10.1767	0.00651052	2.69906e-05	0.00181352
GOTERM_BP_FAT	GO:0050731~positive regulation of peptidyl-tyrosine phosphorylation	17	1.52466	0.00813188	CAV2, ICAM1, FGFR3, CRLF1, GREM1, IL11, HES1, TNFRSF1A, HES5, HPX, PTK2B, ITGA5, RELN, ADRA2C, AREG, LRRK1, EPO	880	167	17911	2.0719	1	0.0801158	14.8827
Annotation Cluster 180	Enrichment Score: 1.2566839444567672
Category	Term	Count	%	PValue	Genes	List Total	Pop Hits	Pop Total	Fold Enrichment	Bonferroni	Benjamini	FDR
GOTERM_BP_FAT	GO:0032526~response to retinoic acid	14	1.25561	0.00522471	SREBF1, RET, OXT, IGFBP7, TBX1, LEFTY1, CD38, ALDH1A2, HOXA1, HOXA2, OSR1, PTK2B, GATA4, MAP7	880	118	17911	2.41481	1	0.0558411	9.82166
Annotation Cluster 185	Enrichment Score: 1.217439676052001
Category	Term	Count	%	PValue	Genes	List Total	Pop Hits	Pop Total	Fold Enrichment	Bonferroni	Benjamini	FDR
GOTERM_BP_FAT	GO:0042391~regulation of membrane potential	33	2.95964	0.00261157	GLRA1, SNCA, TAC1, CACNB3, PAWR, FAM19A4, KCNK13, PEX5L, KCNK12, KCNIP1, RIMS1, PTK2B, PIEZO1, DPP6, PIEZO2, KCNQ1, CHRNA3, GJD2, CACNA1I, GRIN2A, IGSF9B, KDR, KCNK4, UCN3, XIRP1, PKP2, DSP, RELN, CHRND, CUX2, SCN8A, CACNA1B, ALOX12	880	385	17911	1.74458	1	0.0314324	5.02982
GOTERM_BP_FAT	GO:0006811~ion transport	88	7.89238	0.00558314	EDN3, GLRA1, SLC15A1, SLC16A11, MMP9, SLC5A1, SNCA, LPAR3, PAWR, AQP6, KCNK13, SLC7A4, KCNIP1, KCNK12, CXCL12, SLC1A5, OSR1, SLC24A2, GALR2, ANO5, MCOLN2, SLC4A1, PIEZO1, DPP6, KCNQ1, PIEZO2, S100A1, CHRNA3, AP3B1, TWIST1, CDH23, ICAM1, PTGER3, PDPN, CACNG6, GRIN2A, SLC7A10, SLC9A3R1, PRKCD, LRRC26, HES1, CRHR1, ATP2C2, GRM6, RELN, CAR4, PLA2G2E, NGF, SLC38A3, CCL3, OXT, CACNB3, BDKRB2, SLC47A1, …	880	1354	17911	1.32282	1	0.0588614	10.4607
GOTERM_BP_FAT	GO:0001508~action potential	14	1.25561	0.0095707	GJD2, GLRA1, PKP2, CACNA1I, GRIN2A, DSP, TAC1, CACNB3, SCN8A, PAWR, DPP6, KCNQ1, KCNIP1, CACNA1B	880	127	17911	2.24368	1	0.0905717	17.2866
Annotation Cluster 188	Enrichment Score: 1.1906958331224844
Category	Term	Count	%	PValue	Genes	List Total	Pop Hits	Pop Total	Fold Enrichment	Bonferroni	Benjamini	FDR
GOTERM_BP_FAT	GO:0015837~amine transport	12	1.07623	0.00143203	CRHR1, SLC38A3, PTGER3, HRH3, SLC15A1, OXT, SNCA, SLC18A2, PLCD1, HTR2C, CXCL12, CHRNA3	880	78	17911	3.13129	0.999962	0.0188944	2.78854
GOTERM_BP_FAT	GO:0051952~regulation of amine transport	11	0.986547	0.00320045	CRHR1, SLC38A3, PTGER3, HRH3, SLC15A1, OXT, SNCA, PLCD1, HTR2C, CXCL12, CHRNA3	880	74	17911	3.02551	1	0.0373857	6.13032
Annotation Cluster 192	Enrichment Score: 1.1664871130935068
Category	Term	Count	%	PValue	Genes	List Total	Pop Hits	Pop Total	Fold Enrichment	Bonferroni	Benjamini	FDR
GOTERM_BP_FAT	GO:0050884~neuromuscular process controlling posture	5	0.44843	0.00821199	GLRA1, GAA, GBX1, POU4F1, TCF15	880	17	17911	5.9863	1	0.080764	15.0183
Annotation Cluster 195	Enrichment Score: 1.147166538665767
Category	Term	Count	%	PValue	Genes	List Total	Pop Hits	Pop Total	Fold Enrichment	Bonferroni	Benjamini	FDR
GOTERM_BP_FAT	GO:0043269~regulation of ion transport	46	4.12556	0.0017633	EDN3, SLC38A3, CCL3, SLC15A1, OXT, MMP9, SNCA, LPAR3, CACNB3, PAWR, KCNK13, CXCL12, KCNIP1, KCNS3, TMEM37, OSR1, HRH3, PTK2B, GALR2, DPP6, NKX2-5, KCNQ1, CHRNA3, S100A1, CAR2, EPO, TWIST1, ICAM1, UCN, PTGER3, CACNG6, SLC9A3R1, CD63, CACNA2D2, KCNK4, CRHR1, HES1, KCNJ4, ATP2C2, GRM6, RELN, SCN8A, HTR2C, CALM1, NGF, CACNA1B	880	582	17911	1.60869	0.999996	0.0224695	3.42302
GOTERM_BP_FAT	GO:0006811~ion transport	88	7.89238	0.00558314	EDN3, GLRA1, SLC15A1, SLC16A11, MMP9, SLC5A1, SNCA, LPAR3, PAWR, AQP6, KCNK13, SLC7A4, KCNIP1, KCNK12, CXCL12, SLC1A5, OSR1, SLC24A2, GALR2, ANO5, MCOLN2, SLC4A1, PIEZO1, DPP6, KCNQ1, PIEZO2, S100A1, CHRNA3, AP3B1, TWIST1, CDH23, ICAM1, PTGER3, PDPN, CACNG6, GRIN2A, SLC7A10, SLC9A3R1, PRKCD, LRRC26, HES1, CRHR1, ATP2C2, GRM6, RELN, CAR4, PLA2G2E, NGF, SLC38A3, CCL3, OXT, CACNB3, BDKRB2, SLC47A1, …	880	1354	17911	1.32282	1	0.0588614	10.4607
Annotation Cluster 197	Enrichment Score: 1.1421373415108658
Category	Term	Count	%	PValue	Genes	List Total	Pop Hits	Pop Total	Fold Enrichment	Bonferroni	Benjamini	FDR
GOTERM_BP_FAT	GO:0045445~myoblast differentiation	11	0.986547	0.00671429	MYOD1, WNT10B, EPAS1, CXCL14, MAPK12, BTG1, MKX, GREM1, IGFBP3, PITX1, SHH	880	82	17911	2.73034	1	0.0685825	12.4495
Annotation Cluster 199	Enrichment Score: 1.1341205576340398
Category	Term	Count	%	PValue	Genes	List Total	Pop Hits	Pop Total	Fold Enrichment	Bonferroni	Benjamini	FDR
GOTERM_BP_FAT	GO:0007187~G-protein coupled receptor signaling pathway, coupled to cyclic nucleotide second messenger	19	1.70404	0.00293779	INSL3, ADCY1, PTGER3, SLC9A3R1, PTGFR, CRHR1, PTHLH, SSTR4, GNAL, ADRB3, UCN3, S1PR1, HRH3, GRM6, GALR2, ADRA2C, OLFR63, HTR2C, HTR5B	880	178	17911	2.17255	1	0.0347663	5.64097
GOTERM_BP_FAT	GO:0007188~adenylate cyclase-modulating G-protein coupled receptor signaling pathway	18	1.61435	0.00353524	INSL3, ADCY1, PTGER3, SLC9A3R1, PTGFR, CRHR1, PTHLH, GNAL, ADRB3, UCN3, S1PR1, HRH3, GRM6, GALR2, ADRA2C, OLFR63, HTR2C, HTR5B	880	167	17911	2.19378	1	0.0407546	6.75057
GOTERM_BP_FAT	GO:0009190~cyclic nucleotide biosynthetic process	16	1.43498	0.00449458	INSL3, GUCA1A, UCN, ADCY1, PTGER3, PTHLH, CRHR1, GNAL, ADRB3, HRH3, ADM, MB21D1, PTK2B, GALR2, HTR2C, CALM1	880	143	17911	2.2773	1	0.0492498	8.5064
GOTERM_BP_FAT	GO:0030802~regulation of cyclic nucleotide biosynthetic process	14	1.25561	0.00601711	INSL3, GUCA1A, UCN, ADCY1, PTGER3, PTHLH, CRHR1, GNAL, ADRB3, HRH3, ADM, PTK2B, GALR2, CALM1	880	120	17911	2.37456	1	0.0626552	11.2288
GOTERM_BP_FAT	GO:0030819~positive regulation of cAMP biosynthetic process	10	0.896861	0.00921317	CRHR1, PTHLH, ADRB3, GNAL, INSL3, UCN, ADCY1, PTGER3, ADM, CALM1	880	73	17911	2.78814	1	0.088144	16.6954
GOTERM_BP_FAT	GO:0030804~positive regulation of cyclic nucleotide biosynthetic process	11	0.986547	0.00933392	CRHR1, PTHLH, ADRB3, GNAL, GUCA1A, INSL3, UCN, ADCY1, PTGER3, ADM, CALM1	880	86	17911	2.60334	1	0.0888944	16.8955
GOTERM_BP_FAT	GO:1900371~regulation of purine nucleotide biosynthetic process	14	1.25561	0.0101899	INSL3, GUCA1A, UCN, ADCY1, PTGER3, PTHLH, CRHR1, GNAL, ADRB3, HRH3, ADM, PTK2B, GALR2, CALM1	880	128	17911	2.22615	1	0.0955389	18.3013
GOTERM_BP_FAT	GO:0030799~regulation of cyclic nucleotide metabolic process	15	1.34529	0.0106942	INSL3, GUCA1A, UCN, ADCY1, PTGER3, SSTR4, PTHLH, CRHR1, GNAL, ADRB3, HRH3, ADM, PTK2B, GALR2, CALM1	880	143	17911	2.13497	1	0.0993968	19.1189
Annotation Cluster 202	Enrichment Score: 1.1268666622170527
Category	Term	Count	%	PValue	Genes	List Total	Pop Hits	Pop Total	Fold Enrichment	Bonferroni	Benjamini	FDR
GOTERM_BP_FAT	GO:0051101~regulation of DNA binding	13	1.16592	0.00493911	MDFI, MMP9, LEF1, PDX1, HES1, MSX2, HAND1, BCL3, NEUROD1, IRF4, PITX2, TWIST1, CALM1	880	104	17911	2.54418	1	0.053425	9.30933
Annotation Cluster 210	Enrichment Score: 1.0825654199890722
Category	Term	Count	%	PValue	Genes	List Total	Pop Hits	Pop Total	Fold Enrichment	Bonferroni	Benjamini	FDR
GOTERM_BP_FAT	GO:0042060~wound healing	39	3.49776	0.000107762	MYOD1, INSL3, FOXA2, F2RL1, CD109, CDH3, GLI3, SHH, MSX2, DYSF, PAX7, POU2F3, GATA4, ENO3, ADRA2C, LOX, SCNN1G, PAPSS2, AP3B1, FN1, NLRP6, WNT10B, PTGER3, PDPN, SMAD3, PRKCD, ALOX15, THBD, HIF1A, G6B, ITGA5, HOPX, DSP, FOXC2, NFE2L2, MERTK, TPSAB1, REG1, ALOX12	880	406	17911	1.95513	0.535138	0.00192281	0.212456
GOTERM_BP_FAT	GO:0050878~regulation of body fluid levels	32	2.86996	0.00107253	COPA, CLDN4, FOXA2, OXT, STAT5B, F2RL1, TAC1, SHH, ADA, KDF1, ATG7, ALOX12B, ADRA2C, SCNN1G, FOXB1, PAPSS2, AP3B1, NR1H3, NLRP6, UCN, PTGER3, PDPN, PRKCD, THBD, HIF1A, G6B, TFAP2B, NFE2L2, TRP73, MERTK, TPSAB1, ALOX12	880	349	17911	1.86622	0.999513	0.0149028	2.09552
GOTERM_BP_FAT	GO:0061041~regulation of wound healing	15	1.34529	0.00538672	MYOD1, INSL3, PTGER3, FOXA2, PDPN, F2RL1, CD109, SMAD3, PRKCD, THBD, HOPX, FOXC2, NFE2L2, TPSAB1, ALOX12	880	132	17911	2.31289	1	0.0571837	10.111
Annotation Cluster 214	Enrichment Score: 1.0646236648841207
Category	Term	Count	%	PValue	Genes	List Total	Pop Hits	Pop Total	Fold Enrichment	Bonferroni	Benjamini	FDR
GOTERM_BP_FAT	GO:0051051~negative regulation of transport	39	3.49776	0.00704649	EDN3, SLC15A1, MMP9, OXT, F2RL1, SNCA, PAWR, ADA, SHH, IL11, EZR, OSR1, HRH3, PTK2B, MDFIC, ATG7, TBC1D4, KCNQ1, NR1H4, NR1H3, EPO, FN1, TWIST1, SREBF1, ICAM1, UCN, PTGER3, BST2, RHBDF1, NPY1R, SLC9A3R1, CRHR1, HES1, SFRP5, PROM2, VSNL1, SLC18A2, RAB11FIP1, BMP8A	880	510	17911	1.55644	1	0.0712515	13.0256
Annotation Cluster 216	Enrichment Score: 1.048119341100846
Category	Term	Count	%	PValue	Genes	List Total	Pop Hits	Pop Total	Fold Enrichment	Bonferroni	Benjamini	FDR
GOTERM_BP_FAT	GO:0032909~regulation of transforming growth factor beta2 production	4	0.358744	0.00547818	HIF1A, GATA6, SMAD3, CDH3	880	8	17911	10.1767	1	0.057956	10.274
Annotation Cluster 234	Enrichment Score: 0.9487407645679535
Category	Term	Count	%	PValue	Genes	List Total	Pop Hits	Pop Total	Fold Enrichment	Bonferroni	Benjamini	FDR
GOTERM_BP_FAT	GO:0051049~regulation of transport	126	11.3004	6.89073e-05	EDN3, MMP9, F2RL1, SNCA, LPAR3, ILDR1, PDX1, ZIC1, CXCL12, SHH, IL11, CDKN2A, MDFIC, ATG7, GALR2, CHRNA3, S100A1, TWIST1, BST2, CRHR1, HES1, RETN, CD38, UCN3, ATP2C2, RBPMS, GAPVD1, HIF1A, VSNL1, TFAP2B, TMEM184A, RELN, NFE2L2, EDA, NGF, SLC38A3, CCL3, ITLN1, CACNB3, GREM1, RIMS1, PEX5L, ADA, AHSG, SEMA5A, KCNS3, TMEM30B, SLC30A3, NKX2-5, PLTP, NR1H4, NR1H3, FN1, SREBF1, UCN, RFX6, CACNA1I, RHBDF…	880	1828	17911	1.40292	0.387257	0.00128476	0.135902
GOTERM_BP_FAT	GO:0051050~positive regulation of transport	74	6.63677	0.00049685	EDN3, F2RL1, SNCA, LPAR3, PDX1, ILDR1, ZIC1, GLI3, CXCL12, SHH, ATG7, SLC35D3, GALR2, ALOX12B, DPP6, KCNQ1, S100A1, TWIST1, ANP32B, ARHGEF5, LDLRAP1, PRKCD, HES1, CRHR1, RETN, CD38, ATP2C2, UCN3, RBPMS, HIF1A, GRM6, VSNL1, RELN, NFE2L2, EDA, CCL3, SLC38A3, OXT, ITLN1, TAC1, GPR68, CDH3, GREM1, PEX5L, RIMS1, AHSG, SEMA5A, TNFRSF1A, EZR, TMEM30B, PLCD1, WIPF1, SLC30A3, NKX2-5, CAR2, PLTP, NR1H4, EL…	880	1005	17911	1.49866	0.970768	0.00768318	0.975991
GOTERM_BP_FAT	GO:0051046~regulation of secretion	57	5.11211	0.00120094	EDN3, CORIN, FOXA2, F2RL1, SNCA, PDX1, ILDR1, CXCL12, IL11, ATG7, ALOX12B, KCNQ1, CHRNA3, TWIST1, NLRP6, PTGER3, SLC9A3R1, CRHR1, RETN, CD38, UCN3, HIF1A, VSNL1, TFAP2B, TMEM184A, RAB11FIP1, NGF, CCL3, OXT, TAC1, GPR68, PEX5L, RIMS1, ADA, EZR, HRH3, PLCD1, NR1H4, FN1, NR1H3, SREBF1, UCN, FLT3, RFX6, RHBDF1, CACNA1I, NPY1R, CPT1A, CADPS2, NPHS1, H2-T23, SYT15, HTR2C, ALOX8, CD14, BMP8A, CACNA1B	880	751	17911	1.5448	0.999805	0.0162606	2.3436
GOTERM_BP_FAT	GO:1903530~regulation of secretion by cell	50	4.4843	0.00763283	EDN3, FOXA2, SNCA, F2RL1, PDX1, ILDR1, CXCL12, IL11, ATG7, KCNQ1, CHRNA3, TWIST1, PTGER3, CRHR1, CD38, RETN, UCN3, HIF1A, VSNL1, TFAP2B, RAB11FIP1, NGF, CCL3, OXT, TAC1, GPR68, RIMS1, PEX5L, EZR, HRH3, PLCD1, NR1H4, FN1, NR1H3, SREBF1, UCN, FLT3, RFX6, CACNA1I, RHBDF1, NPY1R, CPT1A, CADPS2, H2-T23, SYT15, HTR2C, CD14, ALOX8, CACNA1B, BMP8A	880	699	17911	1.45589	1	0.0762146	14.0335
Annotation Cluster 240	Enrichment Score: 0.9232719811572151
Category	Term	Count	%	PValue	Genes	List Total	Pop Hits	Pop Total	Fold Enrichment	Bonferroni	Benjamini	FDR
GOTERM_BP_FAT	GO:0001508~action potential	14	1.25561	0.0095707	GJD2, GLRA1, PKP2, CACNA1I, GRIN2A, DSP, TAC1, CACNB3, SCN8A, PAWR, DPP6, KCNQ1, KCNIP1, CACNA1B	880	127	17911	2.24368	1	0.0905717	17.2866
Annotation Cluster 245	Enrichment Score: 0.9086271593419267
Category	Term	Count	%	PValue	Genes	List Total	Pop Hits	Pop Total	Fold Enrichment	Bonferroni	Benjamini	FDR
GOTERM_BP_FAT	GO:0044087~regulation of cellular component biogenesis	57	5.11211	0.00378316	DLC1, CLDN7, FAM110C, F2RL1, SNCA, TBX20, WNT1, EIF4EBP1, S1PR1, ATG7, PIEZO1, ADGRB1, TWIST1, ICAM1, PLD1, WNT10B, MYO3A, ROCK1, MDGA1, ARHGEF5, PRKCH, PROX1, PRKCD, LEFTY1, ALOX15, RCC2, SIX1, SCIN, FOXC2, CUX2, SEPT9, OXT, TAC1, GREM1, RIMS1, EPHB1, ESPN, EZR, CDC42EP1, PTK2B, WIPF1, CDC42EP3, DNAJA4, NKX2-5, CLEC2I, TMC8, HCK, FSCN1, SMAD3, EPHA2, KDR, MYO10, PKP2, WRAP73, NPHS1, BMP7, ARAP1	880	792	17911	1.46483	1	0.0428619	7.20736
Annotation Cluster 246	Enrichment Score: 0.9082657238347699
Category	Term	Count	%	PValue	Genes	List Total	Pop Hits	Pop Total	Fold Enrichment	Bonferroni	Benjamini	FDR
GOTERM_BP_FAT	GO:0001975~response to amphetamine	7	0.627803	0.00568017	GNAL, ICAM1, PPP1R1B, OXT, SLC18A2, GRIN2A, CALM1	880	34	17911	4.19041	1	0.0595918	10.633
Annotation Cluster 252	Enrichment Score: 0.8913147393830478
Category	Term	Count	%	PValue	Genes	List Total	Pop Hits	Pop Total	Fold Enrichment	Bonferroni	Benjamini	FDR
GOTERM_BP_FAT	GO:0071695~anatomical structure maturation	9	0.807175	0.00868559	MSX2, WNT1, ALDH1A2, RET, WNT10B, FGFR3, S1PR1, GREM1, CDH3	880	60	17911	3.05301	1	0.0840819	15.8156
Annotation Cluster 257	Enrichment Score: 0.8626849296417202
Category	Term	Count	%	PValue	Genes	List Total	Pop Hits	Pop Total	Fold Enrichment	Bonferroni	Benjamini	FDR
GOTERM_BP_FAT	GO:0044236~multicellular organism metabolic process	12	1.07623	0.0106057	ADRB3, RETN, UCN, HIF1A, TNXB, FGFR3, MMP9, CYGB, MKX, ADAMTS2, PRKCD, BMP8A	880	101	17911	2.41823	1	0.098869	18.9759
Annotation Cluster 266	Enrichment Score: 0.8216364067668396
Category	Term	Count	%	PValue	Genes	List Total	Pop Hits	Pop Total	Fold Enrichment	Bonferroni	Benjamini	FDR
GOTERM_BP_FAT	GO:0044093~positive regulation of molecular function	83	7.44395	0.0061673	DLC1, EDN3, ADCY1, ZC3HAV1, MMP9, NELL1, SNCA, LPAR3, PAWR, PDX1, SHH, ZIC2, WNT1, CDKN2A, FNTA, S1PR1, MDFIC, GALR2, MOS, CHRNA3, S100A1, TWIST1, PITX2, ICAM1, WNT10B, ANP32B, ARHGEF5, PRKCH, ARHGAP27, PKIB, PRKCD, PROX1, HES1, CRHR1, GNAL, TNFRSF10B, RCC2, BTG1, WNT9B, RIPK3, RELN, TRP73, RIPK4, EDA, NEK5, NGF, ALOX12, LCP2, CAV2, CCL3, FGFR3, EGLN3, CDH3, GREM1, PLCL1, ADRB3, PTK2B, PPP1R3G, T…	880	1270	17911	1.33018	1	0.064079	11.4931
Annotation Cluster 327	Enrichment Score: 0.5794266737806478
Category	Term	Count	%	PValue	Genes	List Total	Pop Hits	Pop Total	Fold Enrichment	Bonferroni	Benjamini	FDR
GOTERM_BP_FAT	GO:0046632~alpha-beta T cell differentiation	12	1.07623	0.00918259	CD83, CCR6, BCL3, LEF1, ITPKB, IRF4, PRDM1, GLI3, ADA, SHH, NKX2-3, AP3B1	880	99	17911	2.46708	1	0.0879812	16.6446
KEGG_PATHWAY
Annotation Cluster 41	Enrichment Score: 4.1502206285233365
Category	Term	Count	%	PValue	Genes	List Total	Pop Hits	Pop Total	Fold Enrichment	Bonferroni	Benjamini	FDR
KEGG_PATHWAY	mmu04950:Maturity onset diabetes of the young	10	0.896861	1.24572e-06	HES1, FOXA2, ONECUT1, FOXA3, RFX6, NEUROD1, PDX1, NEUROG3, NR5A2, NKX2-2	338	27	7691	8.42757	0.000298929	0.000298929	0.0016079
Annotation Cluster 108	Enrichment Score: 1.8854856483985156
Category	Term	Count	%	PValue	Genes	List Total	Pop Hits	Pop Total	Fold Enrichment	Bonferroni	Benjamini	FDR
KEGG_PATHWAY	mmu04670:Leukocyte transendothelial migration	14	1.25561	0.00189015	CLDN7, ICAM1, CLDN18, OCLN, ROCK1, CLDN4, CLDN3, MMP9, CLDN5, CXCL12, CLDN23, EZR, MAPK12, PTK2B	338	118	7691	2.69968	0.364958	0.0298174	2.41244
Annotation Cluster 111	Enrichment Score: 1.8717672668208105
Category	Term	Count	%	PValue	Genes	List Total	Pop Hits	Pop Total	Fold Enrichment	Bonferroni	Benjamini	FDR
KEGG_PATHWAY	mmu04512:ECM-receptor interaction	13	1.16592	0.00041942	COL4A4, COL4A2, TNXB, COL6A6, LAMA5, ITGA5, COL6A5, ITGA7, ITGB4, ITGA3, RELN, LAMB1, FN1	338	88	7691	3.36145	0.0957795	0.0125064	0.540017
KEGG_PATHWAY	mmu04151:PI3K-Akt signaling pathway	29	2.6009	0.00148182	FGF5, FGF8, FGFR3, FGF17, ITGB4, LPAR3, EIF4EBP1, COL6A6, COL6A5, LAMB1, PPP2R2C, FGF3, FGF4, FN1, EPO, COL4A4, COL4A2, TNXB, ITGA3, FGF20, EPHA2, KDR, LAMA5, ITGA5, ITGA7, RELN, IFNA13, PPP2R2A, NGF	338	351	7691	1.88	0.299458	0.0251011	1.89588
Annotation Cluster 142	Enrichment Score: 1.5482048406058537
Category	Term	Count	%	PValue	Genes	List Total	Pop Hits	Pop Total	Fold Enrichment	Bonferroni	Benjamini	FDR
KEGG_PATHWAY	mmu04514:Cell adhesion molecules (CAMs)	23	2.06278	1.96063e-06	H2-Q2, H2-K1, CLDN7, ICAM1, CLDN18, ICOSL, OCLN, PTPRM, CLDN4, CLDN3, CLDN5, H2-Q1, H2-D1, NTNG2, CDH3, H2-Q7, H2-Q8, CLDN23, SDC3, H2-BL, H2-OB, H2-M10.5, H2-T23	338	162	7691	3.23057	0.000470441	0.000235248	0.00253065
KEGG_PATHWAY	mmu04940:Type I diabetes mellitus	11	0.986547	0.000320963	H2-K1, H2-Q2, H2-BL, H2-OB, H2-Q1, H2-D1, H2-M10.5, H2-T23, PTPRN, H2-Q7, H2-Q8	338	62	7691	4.03708	0.0741505	0.0127585	0.413493
KEGG_PATHWAY	mmu05332:Graft-versus-host disease	10	0.896861	0.000370782	H2-K1, H2-Q2, H2-BL, H2-OB, H2-Q1, H2-D1, H2-M10.5, H2-T23, H2-Q7, H2-Q8	338	52	7691	4.37585	0.0851582	0.0126344	0.477531
KEGG_PATHWAY	mmu05416:Viral myocarditis	12	1.07623	0.00060497	H2-K1, H2-Q2, ICAM1, H2-BL, H2-OB, H2-Q1, H2-D1, H2-M10.5, H2-T23, H2-Q7, H2-Q8, SGCB	338	79	7691	3.45637	0.135183	0.0144187	0.778059
KEGG_PATHWAY	mmu05330:Allograft rejection	10	0.896861	0.000654371	H2-K1, H2-Q2, H2-BL, H2-OB, H2-Q1, H2-D1, H2-M10.5, H2-T23, H2-Q7, H2-Q8	338	56	7691	4.06329	0.145382	0.0141804	0.841347
KEGG_PATHWAY	mmu05320:Autoimmune thyroid disease	11	0.986547	0.000971778	H2-K1, H2-Q2, H2-BL, H2-OB, H2-Q1, H2-D1, H2-M10.5, H2-T23, IFNA13, H2-Q7, H2-Q8	338	71	7691	3.52534	0.208116	0.0177891	1.24709
KEGG_PATHWAY	mmu05166:HTLV-I infection	24	2.15247	0.00221271	H2-Q2, H2-K1, ICAM1, WNT10B, ADCY1, CREM, H2-Q1, STAT5B, MAP2K4, H2-D1, SMAD3, H2-Q7, H2-Q8, MSX2, WNT1, TNFRSF1A, CDKN2A, H2-BL, H2-OB, WNT9B, IL15RA, H2-M10.5, H2-T23, WNT8B	338	276	7691	1.97865	0.412359	0.0326815	2.81873
Annotation Cluster 228	Enrichment Score: 0.9662307114588302
Category	Term	Count	%	PValue	Genes	List Total	Pop Hits	Pop Total	Fold Enrichment	Bonferroni	Benjamini	FDR
KEGG_PATHWAY	mmu05412:Arrhythmogenic right ventricular cardiomyopathy (ARVC)	12	1.07623	0.000137594	DES, ITGA5, PKP2, CACNG6, ITGA7, ITGB4, DSP, LEF1, CACNB3, ITGA3, CACNA2D2, SGCB	338	67	7691	4.07542	0.0324856	0.00658322	0.177455
Annotation Cluster 456	Enrichment Score: 0.23028744521285707
Category	Term	Count	%	PValue	Genes	List Total	Pop Hits	Pop Total	Fold Enrichment	Bonferroni	Benjamini	FDR
KEGG_PATHWAY	mmu04080:Neuroactive ligand-receptor interaction	26	2.33184	0.000690196	PTGER3, PRLHR, C5AR1, PTH2R, TACR3, GLRA1, RXFP3, F2RL1, GRIN2A, LPAR3, BDKRB2, NPY1R, PTGFR, CRHR1, SSTR4, ADRB3, S1PR1, HRH3, GALR2, GRM6, LTB4R2, ADRA2C, CHRND, HTR2C, CHRNA3, HTR5B	338	285	7691	2.07584	0.152703	0.0137138	0.887219
Cellular Component
Annotation Cluster 35	Enrichment Score: 4.389738181259131
Category	Term	Count	%	PValue	Genes	List Total	Pop Hits	Pop Total	Fold Enrichment	Bonferroni	Benjamini	FDR
GOTERM_CC_FAT	GO:0005581~collagen trimer	18	1.61435	9.50464e-07	COL4A4, COL18A1, COL4A2, TNXB, GLDN, COL13A1, COL15A1, C1QA, COL26A1, COL19A1, COL6A6, COL6A5, C1QL1, C1QL3, LOX, EDA, COL8A2, COL20A1	694	89	14413	4.20027	0.000594814	0.000297451	0.0014119
Annotation Cluster 50	Enrichment Score: 3.7517908921893848
Category	Term	Count	%	PValue	Genes	List Total	Pop Hits	Pop Total	Fold Enrichment	Bonferroni	Benjamini	FDR
GOTERM_CC_FAT	GO:0005578~proteinaceous extracellular matrix	37	3.31839	2.66035e-05	ADAMTS19, GLDN, LTBP3, MMP9, SNCA, ITGB4, SHH, SMOC2, WNT1, COL26A1, COL6A6, HPSE2, COL6A5, LOX, LAMB1, LOXL1, COL8A2, FN1, WNT8B, COL18A1, COCH, COL4A4, COL4A2, WNT10B, TNXB, LAD1, COL15A1, PAPLN, NID2, SLIT3, ADAMTS8, COL19A1, FREM2, LAMA5, WNT9B, RELN, ADAMTS2	694	360	14413	2.13449	0.0165161	0.00415485	0.0395121
GOTERM_CC_FAT	GO:0005604~basement membrane	15	1.34529	0.000402599	COL4A4, COL18A1, COL4A2, LAD1, COL15A1, ITGB4, PAPLN, NID2, SMOC2, FREM2, LAMA5, LAMB1, COL8A2, LOXL1, FN1	694	103	14413	3.02447	0.222816	0.02762	0.596395
GOTERM_CC_FAT	GO:0031012~extracellular matrix	43	3.8565	0.000696362	ADAMTS19, GLDN, LTBP3, IGFBP7, MMP9, SNCA, ITGB4, SHH, MMP25, AHSG, SMOC2, WNT1, COL26A1, COL6A6, HPSE2, COL6A5, HTRA1, LOX, LAMB1, COL8A2, LOXL1, FN1, WNT8B, COL4A4, COL18A1, COCH, COL4A2, WNT10B, TNXB, LAD1, COL15A1, PAPLN, NID2, SLIT3, ADAMTS8, COL19A1, FREM2, LAMA5, WNT9B, DSP, RELN, BMP7, ADAMTS2	694	520	14413	1.71735	0.35343	0.0329878	1.02947
GOTERM_CC_FAT	GO:0044420~extracellular matrix component	17	1.52466	0.000701929	COL4A4, COL18A1, COL4A2, TNXB, LAD1, SNCA, COL15A1, ITGB4, PAPLN, NID2, SMOC2, LAMA5, FREM2, LAMB1, COL8A2, LOXL1, FN1	694	134	14413	2.63475	0.355681	0.0309095	1.03766
Annotation Cluster 59	Enrichment Score: 3.128315950233366
Category	Term	Count	%	PValue	Genes	List Total	Pop Hits	Pop Total	Fold Enrichment	Bonferroni	Benjamini	FDR
GOTERM_CC_FAT	GO:0098857~membrane microdomain	32	2.86996	0.000508463	DLC1, CAV2, ADCY1, RTN4RL1, ITLN1, H2-D1, SHH, EPHB1, TNFRSF1A, TNFRSF1B, PTGIS, S1PR1, EZR, PTK2B, PLCD1, KCNQ1, ICAM1, RET, BST2, HCK, MDGA1, MAL, SLC9A3R1, KDR, CBLC, PROM2, PTRF, NPHS1, SULF1, LRP2, CD14, LCP2	694	341	14413	1.9489	0.272673	0.0261827	0.752666
GOTERM_CC_FAT	GO:0045121~membrane raft	32	2.86996	0.000508463	DLC1, CAV2, ADCY1, RTN4RL1, ITLN1, H2-D1, SHH, EPHB1, TNFRSF1A, TNFRSF1B, PTGIS, S1PR1, EZR, PTK2B, PLCD1, KCNQ1, ICAM1, RET, BST2, HCK, MDGA1, MAL, SLC9A3R1, KDR, CBLC, PROM2, PTRF, NPHS1, SULF1, LRP2, CD14, LCP2	694	341	14413	1.9489	0.272673	0.0261827	0.752666
GOTERM_CC_FAT	GO:0098589~membrane region	35	3.13901	0.00159416	DLC1, CAV2, ADCY1, RTN4RL1, ITLN1, H2-D1, AMN, SHH, EPHB1, TNFRSF1A, TNFRSF1B, PTGIS, S1PR1, EZR, PTK2B, PLCD1, KCNQ1, EPN3, ICAM1, RET, BST2, HCK, MDGA1, MAL, SLC9A3R1, LDLRAP1, KDR, CBLC, PROM2, PTRF, SULF1, NPHS1, LRP2, CD14, LCP2	694	413	14413	1.76	0.631658	0.0512078	2.34215
Annotation Cluster 108	Enrichment Score: 1.8854856483985156
Category	Term	Count	%	PValue	Genes	List Total	Pop Hits	Pop Total	Fold Enrichment	Bonferroni	Benjamini	FDR
GOTERM_CC_FAT	GO:0016327~apicolateral plasma membrane	7	0.627803	0.000352552	CLDN7, KRT19, THBD, OCLN, CLDN4, CLDN3, CLDN5	694	21	14413	6.92267	0.198072	0.0272149	0.522438
Annotation Cluster 109	Enrichment Score: 1.8831812535852672
Category	Term	Count	%	PValue	Genes	List Total	Pop Hits	Pop Total	Fold Enrichment	Bonferroni	Benjamini	FDR
GOTERM_CC_FAT	GO:0005615~extracellular space	103	9.23767	0.00120419	EDN3, GLDN, MMP9, NELL1, SNCA, CXCL12, SHH, IL11, WNT1, PTGIS, IL15RA, SLC4A1, LOX, MTUS1, COCH, WNT10B, MDGA1, IFNZ, PTHLH, RETN, CBLN4, UCN3, THBD, ST14, RELN, NGF, CCL3, GM13289, GREM1, ADA, AHSG, LAMB1, PLTP, OTOP1, FN1, COL18A1, BMP3, CPNE9, UCN, GM13278, GM13276, GM13275, GM13272, CD63, CXCL14, LAMA5, AREG, PYY, BMP7, MERTK, TPSAB1, COL20A1, BMP8A, INSL3, COPA, NRG3, IGFBP7, HP, VGF, AMN, R…	694	1585	14413	1.34959	0.529648	0.0433992	1.77397
Annotation Cluster 142	Enrichment Score: 1.5482048406058537
Category	Term	Count	%	PValue	Genes	List Total	Pop Hits	Pop Total	Fold Enrichment	Bonferroni	Benjamini	FDR
GOTERM_CC_FAT	GO:0042612~MHC class I protein complex	8	0.717489	4.50603e-06	H2-K1, H2-Q2, H2-Q4, H2-Q1, H2-D1, H2-T23, H2-Q7, H2-Q8	694	16	14413	10.384	0.00281681	0.000939819	0.00669349
GOTERM_CC_FAT	GO:0042611~MHC protein complex	9	0.807175	4.78549e-05	H2-K1, H2-Q2, H2-Q4, H2-OB, H2-Q1, H2-D1, H2-T23, H2-Q7, H2-Q8	694	29	14413	6.44524	0.0295136	0.00597367	0.0710648
GOTERM_CC_FAT	GO:0070971~endoplasmic reticulum exit site	7	0.627803	0.000191428	H2-K1, H2-Q2, MIA2, H2-Q4, H2-Q1, H2-D1, H2-Q7	694	19	14413	7.65137	0.112942	0.019776	0.283988
GOTERM_CC_FAT	GO:0098553~lumenal side of endoplasmic reticulum membrane	6	0.538117	0.000508222	H2-K1, H2-D1, H2-T23, SPPL2C, H2-Q7, H2-Q8	694	15	14413	8.3072	0.272563	0.0285153	0.75231
GOTERM_CC_FAT	GO:0071556~integral component of lumenal side of endoplasmic reticulum membrane	6	0.538117	0.000508222	H2-K1, H2-D1, H2-T23, SPPL2C, H2-Q7, H2-Q8	694	15	14413	8.3072	0.272563	0.0285153	0.75231
GOTERM_CC_FAT	GO:0005797~Golgi medial cisterna	6	0.538117	0.000966545	H2-K1, H2-Q2, H2-Q4, H2-Q1, H2-D1, H2-Q7	694	17	14413	7.32989	0.454117	0.0395532	1.42623
Annotation Cluster 166	Enrichment Score: 1.333538095540181
Category	Term	Count	%	PValue	Genes	List Total	Pop Hits	Pop Total	Fold Enrichment	Bonferroni	Benjamini	FDR
GOTERM_CC_FAT	GO:0097458~neuron part	103	9.23767	0.00248981	NRTN, SNCA, LPAR3, ITPKA, SHH, PPP1R1B, ATG7, CYGB, ADGRB1, OLFR63, CHAT, CHRNA3, S100A1, CDH23, RET, OPA1, MYO3A, TANC1, GRIN2A, PTPRN, CRHR1, SSTR4, UCN3, HIF1A, RELN, IGF2BP1, PEX5L, RIMS1, EPHB1, ADA, CRMP1, ADRA2C, SLC30A3, RAP1GAP2, UCN, EPB41, FSCN1, MAP2K4, ITGA3, KDR, KCNJ4, MYO10, CADPS2, SCN8A, SYT15, MERTK, CACNA1B, GRK1, GLRA1, TACR3, MLPH, TBX21, USH1G, CLDN5, PAWR, VGF, KCNIP1, SDC…	694	1620	14413	1.32044	0.789982	0.0684773	3.63548
Annotation Cluster 174	Enrichment Score: 1.3019496190466808
Category	Term	Count	%	PValue	Genes	List Total	Pop Hits	Pop Total	Fold Enrichment	Bonferroni	Benjamini	FDR
GOTERM_CC_FAT	GO:0044433~cytoplasmic vesicle part	35	3.13901	0.00210149	COPZ2, CAV2, COPA, AP1M2, AP1B1, SNCA, H2-D1, AQP6, VGF, ADA, DYSF, TBC1D4, IZUMO1, SLC30A3, SEC24D, KCNQ1, AP3B1, SREBF1, H2-K1, SVOP, SPPL2C, PTPRN, H2-Q7, LDLRAP1, H2-Q8, KCNJ4, SLC17A6, CADPS2, TMEM163, SLC18A2, TMEM184A, H2-T23, RAB38, CAR4, RAB11FIP1	694	420	14413	1.73067	0.73204	0.0637249	3.07672
GOTERM_CC_FAT	GO:0030659~cytoplasmic vesicle membrane	33	2.95964	0.00246103	COPZ2, CAV2, COPA, AP1M2, AP1B1, SNCA, H2-D1, AQP6, VGF, DYSF, TBC1D4, IZUMO1, SLC30A3, KCNQ1, SEC24D, AP3B1, SREBF1, H2-K1, SVOP, PTPRN, H2-Q7, LDLRAP1, H2-Q8, KCNJ4, SLC17A6, CADPS2, TMEM163, SLC18A2, TMEM184A, H2-T23, RAB38, CAR4, RAB11FIP1	694	392	14413	1.74833	0.786155	0.0708197	3.59418
Molecular Funciton
Annotation Cluster 1	Enrichment Score: 49.97537879807102
Category	Term	Count	%	PValue	Genes	List Total	Pop Hits	Pop Total	Fold Enrichment	Bonferroni	Benjamini	FDR
GOTERM_MF_FAT	GO:0043565~sequence-specific DNA binding	181	16.2332	1.44599e-53	MYOD1, HMX2, CDX2, STAT5B, HOXD12, FOXO1, HOXD13, PDX1, ZIC1, HOXD10, HOXD11, ZIC2, BSX, HOXC8, HOXC9, FLI1, GATA6, NKX6-2, HOXC4, FOXF2, GATA4, PITX1, PITX2, PHOX2A, PHOX2B, LBX1, NKX2-6, NKX2-9, BARHL1, SIX3, SIX2, PROX1, HES1, ASCL2, SKOR2, HIF1A, HOXD4, SIX1, TFAP2B, TFAP2D, TRP73, PRDM1, TFAP2C, ZFP516, NFE2L2, ASCL5, HMX3, UNCX, CAMTA2, HOXA13, HOXA11, OTP, HESX1, HOXA1, FOXQ1, HOXA2, HOXA3…	830	1040	16866	3.53655	1.79014e-50	1.79014e-50	2.34675e-50
GOTERM_MF_FAT	GO:0003677~DNA binding	234	20.9865	7.87855e-34	CDX2, STAT5B, HOXD12, HOXD13, HOXD10, HOXD11, BSX, FLI1, NKX6-2, FOXF2, DHX36, PITX1, PITX2, TWIST1, H1F0, PHOX2A, PHOX2B, NKX2-6, BARHL1, NKX2-9, PROX1, HES1, PRDM8, HES5, BHLHA9, HES3, HES2, PRDM1, UNCX, HOXA13, HOXA11, IGF2BP3, OTP, HESX1, TCF21, LHX1, HOXA10, NKX2-1, LHX5, NKX2-4, LHX8, NKX2-5, NR1H4, NKX2-2, NKX2-3, NR1H3, DMBX1, SMAD3, EN1, EN2, ZBTB42, DLX1, UBTFL1, DMRTC2, DLX6, HOPX, BCL…	830	2159	16866	2.20241	9.75365e-31	2.43841e-31	1.27864e-30
Annotation Cluster 3	Enrichment Score: 25.574205235093164
Category	Term	Count	%	PValue	Genes	List Total	Pop Hits	Pop Total	Fold Enrichment	Bonferroni	Benjamini	FDR
GOTERM_MF_FAT	GO:0043565~sequence-specific DNA binding	181	16.2332	1.44599e-53	MYOD1, HMX2, CDX2, STAT5B, HOXD12, FOXO1, HOXD13, PDX1, ZIC1, HOXD10, HOXD11, ZIC2, BSX, HOXC8, HOXC9, FLI1, GATA6, NKX6-2, HOXC4, FOXF2, GATA4, PITX1, PITX2, PHOX2A, PHOX2B, LBX1, NKX2-6, NKX2-9, BARHL1, SIX3, SIX2, PROX1, HES1, ASCL2, SKOR2, HIF1A, HOXD4, SIX1, TFAP2B, TFAP2D, TRP73, PRDM1, TFAP2C, ZFP516, NFE2L2, ASCL5, HMX3, UNCX, CAMTA2, HOXA13, HOXA11, OTP, HESX1, HOXA1, FOXQ1, HOXA2, HOXA3…	830	1040	16866	3.53655	1.79014e-50	1.79014e-50	2.34675e-50
GOTERM_MF_FAT	GO:0003700~transcription factor activity, sequence-specific DNA binding	167	14.9776	1.61772e-40	MYOD1, CDX2, STAT5B, FOXO1, HOXD13, PDX1, ZIC1, HOXD10, ZIC2, BSX, HOXC8, FLI1, CDKN2A, GATA6, NKX6-2, HOXC4, GATA4, FOXF2, OLIG2, PITX1, PITX2, TWIST1, PHOX2A, PHOX2B, LBX1, NKX2-6, NKX2-9, BARHL1, SIX3, SIX2, SIX6, PROX1, HES1, ASCL2, SKOR2, HIF1A, HES5, HOXD4, SIX1, TFAP2B, TFAP2D, TRP73, PRDM1, TFAP2C, ZFP516, NFE2L2, ASCL5, CAMTA2, ONECUT1, HOXA13, ZFP560, TCF21, FOXQ1, HOXA2, HOXA3, LHX1, H…	830	1109	16866	3.05998	2.00274e-37	1.00137e-37	2.62547e-37
GOTERM_MF_FAT	GO:0001071~nucleic acid binding transcription factor activity	167	14.9776	1.61772e-40	MYOD1, CDX2, STAT5B, FOXO1, HOXD13, PDX1, ZIC1, HOXD10, ZIC2, BSX, HOXC8, FLI1, CDKN2A, GATA6, NKX6-2, HOXC4, GATA4, FOXF2, OLIG2, PITX1, PITX2, TWIST1, PHOX2A, PHOX2B, LBX1, NKX2-6, NKX2-9, BARHL1, SIX3, SIX2, SIX6, PROX1, HES1, ASCL2, SKOR2, HIF1A, HES5, HOXD4, SIX1, TFAP2B, TFAP2D, TRP73, PRDM1, TFAP2C, ZFP516, NFE2L2, ASCL5, CAMTA2, ONECUT1, HOXA13, ZFP560, TCF21, FOXQ1, HOXA2, HOXA3, LHX1, H…	830	1109	16866	3.05998	2.00274e-37	1.00137e-37	2.62547e-37
GOTERM_MF_FAT	GO:0000981~RNA polymerase II transcription factor activity, sequence-specific DNA binding	126	11.3004	3.46826e-39	MYOD1, CDX2, STAT5B, FOXO1, HOXD13, PDX1, ZIC1, ZIC2, BSX, FLI1, GATA6, NKX6-2, GATA4, FOXF2, OLIG2, PITX1, TWIST1, PITX2, PHOX2A, PHOX2B, NKX2-9, BARHL1, SIX3, SIX2, PROX1, SIX6, ASCL2, HES1, HIF1A, SKOR2, HES5, SIX1, TFAP2B, TFAP2D, TRP73, PRDM1, TFAP2C, NFE2L2, CAMTA2, ONECUT1, TCF21, FOXQ1, HOXA2, TEAD4, HOXA7, HOXA10, NKX2-1, NKX2-5, RUNX2, NKX2-2, NR1H4, NR1H3, SREBF1, DMBX1, EPAS1, RFX6, F…	830	683	16866	3.74873	4.29371e-36	1.43124e-36	5.62878e-36
GOTERM_MF_FAT	GO:0003677~DNA binding	234	20.9865	7.87855e-34	CDX2, STAT5B, HOXD12, HOXD13, HOXD10, HOXD11, BSX, FLI1, NKX6-2, FOXF2, DHX36, PITX1, PITX2, TWIST1, H1F0, PHOX2A, PHOX2B, NKX2-6, BARHL1, NKX2-9, PROX1, HES1, PRDM8, HES5, BHLHA9, HES3, HES2, PRDM1, UNCX, HOXA13, HOXA11, IGF2BP3, OTP, HESX1, TCF21, LHX1, HOXA10, NKX2-1, LHX5, NKX2-4, LHX8, NKX2-5, NR1H4, NKX2-2, NKX2-3, NR1H3, DMBX1, SMAD3, EN1, EN2, ZBTB42, DLX1, UBTFL1, DMRTC2, DLX6, HOPX, BCL…	830	2159	16866	2.20241	9.75365e-31	2.43841e-31	1.27864e-30
GOTERM_MF_FAT	GO:0000975~regulatory region DNA binding	132	11.8386	8.25263e-34	MYOD1, CDX2, STAT5B, HOXD13, PDX1, ZIC1, ZIC2, BSX, WNT1, FLI1, GATA6, NKX6-2, GATA4, FOXF2, DHX36, PITX1, TWIST1, PITX2, PHOX2A, PHOX2B, NKX2-9, BARHL1, SIX3, SIX2, PROX1, ASCL2, HES1, SKOR2, HIF1A, SIX1, TFAP2B, TFAP2D, TRP73, PRDM1, TFAP2C, ZFP516, NFE2L2, ASCL5, HMX3, HOXA13, TCF21, HOXA2, LHX1, TEAD4, HOXA7, HOXA10, NKX2-1, NKX2-5, RUNX2, NKX2-2, NR1H4, NR1H3, RFX8, SREBF1, DMBX1, RFX6, FOXA…	830	835	16866	3.21234	1.02168e-30	2.04335e-31	1.33935e-30
GOTERM_MF_FAT	GO:0001067~regulatory region nucleic acid binding	132	11.8386	1.20324e-33	MYOD1, CDX2, STAT5B, HOXD13, PDX1, ZIC1, ZIC2, BSX, WNT1, FLI1, GATA6, NKX6-2, GATA4, FOXF2, DHX36, PITX1, TWIST1, PITX2, PHOX2A, PHOX2B, NKX2-9, BARHL1, SIX3, SIX2, PROX1, ASCL2, HES1, SKOR2, HIF1A, SIX1, TFAP2B, TFAP2D, TRP73, PRDM1, TFAP2C, ZFP516, NFE2L2, ASCL5, HMX3, HOXA13, TCF21, HOXA2, LHX1, TEAD4, HOXA7, HOXA10, NKX2-1, NKX2-5, RUNX2, NKX2-2, NR1H4, NR1H3, RFX8, SREBF1, DMBX1, RFX6, FOXA…	830	838	16866	3.20084	1.48961e-30	2.48268e-31	1.95278e-30
GOTERM_MF_FAT	GO:0044212~transcription regulatory region DNA binding	131	11.7489	2.62092e-33	MYOD1, CDX2, STAT5B, HOXD13, PDX1, ZIC1, ZIC2, BSX, WNT1, FLI1, GATA6, NKX6-2, GATA4, FOXF2, DHX36, PITX1, TWIST1, PITX2, PHOX2A, PHOX2B, NKX2-9, BARHL1, SIX3, SIX2, PROX1, ASCL2, HES1, SKOR2, HIF1A, SIX1, TFAP2B, TFAP2D, TRP73, PRDM1, TFAP2C, ZFP516, NFE2L2, ASCL5, HMX3, HOXA13, TCF21, HOXA2, LHX1, TEAD4, HOXA7, HOXA10, NKX2-1, NKX2-5, RUNX2, NKX2-2, NR1H4, NR1H3, RFX8, SREBF1, DMBX1, RFX6, FOXA…	830	833	16866	3.19566	3.2447e-30	4.63528e-31	4.25359e-30
GOTERM_MF_FAT	GO:0001228~transcriptional activator activity, RNA polymerase II transcription regulatory region sequence-specific binding	82	7.35426	2.33332e-31	MYOD1, FOXA2, TBX20, STAT5B, HOXD13, PAX5, PDX1, ZIC1, ZIC2, BSX, BARX1, FLI1, PAX9, GATA6, GATA4, FOXF2, POU4F2, SOX18, POU4F1, MKX, SOX17, ALX4, PITX1, TWIST1, ALX1, PITX2, PHOX2A, PHOX2B, SSBP4, RAX, BARHL1, NKX2-9, OTX2, SIX3, DMRT1, LEF1, SIX2, SIX6, HMGA1, HIF1A, HOXC11, HOXC13, SIX1, TFAP2B, FOXC2, TRP73, NFE2L2, TFAP2C, GLIS3, CAMTA2, IRX6, ONECUT1, GLIS1, TCF21, POU2F3, TEAD4, HOXA7, HOX…	830	366	16866	4.55268	2.88865e-28	3.61081e-29	3.78684e-28
GOTERM_MF_FAT	GO:0000976~transcription regulatory region sequence-specific DNA binding	110	9.86547	3.06454e-29	MYOD1, CDX2, STAT5B, HOXD13, PDX1, ZIC1, ZIC2, BSX, FLI1, GATA6, NKX6-2, GATA4, FOXF2, PITX1, PITX2, PHOX2A, PHOX2B, NKX2-9, BARHL1, SIX3, SIX2, PROX1, ASCL2, SKOR2, SIX1, TFAP2B, TFAP2D, TRP73, TFAP2C, ZFP516, NFE2L2, PRDM1, ASCL5, HMX3, HOXA2, LHX1, TEAD4, HOXA7, HOXA10, NKX2-1, NKX2-5, RUNX2, NKX2-2, NR1H4, NR1H3, RFX8, SREBF1, DMBX1, RFX6, GSX1, SMAD3, EN1, NEUROG3, FOXP4, FEZF1, HOXB3, FEZF2…	830	674	16866	3.3164	3.7939e-26	4.21545e-27	4.97357e-26
GOTERM_MF_FAT	GO:0000977~RNA polymerase II regulatory region sequence-specific DNA binding	101	9.0583	3.33618e-28	MYOD1, CDX2, STAT5B, HOXD13, PDX1, ZIC1, ZIC2, BSX, FLI1, GATA6, NKX6-2, GATA4, FOXF2, PITX1, PITX2, PHOX2A, PHOX2B, BARHL1, NKX2-9, SIX3, SIX2, ASCL2, SKOR2, SIX1, TFAP2B, TFAP2D, NFE2L2, TFAP2C, PRDM1, TRP73, ASCL5, HMX3, HOXA2, HOXA7, TEAD4, HOXA10, NKX2-1, RUNX2, NKX2-5, NR1H4, NKX2-2, NR1H3, DMBX1, SREBF1, RFX8, RFX6, GSX1, SMAD3, EN1, NEUROG3, FOXP4, HOXB3, FEZF1, FEZF2, DLX1, EBF3, EBF2, H…	830	595	16866	3.44936	4.13019e-25	4.13019e-26	5.41442e-25
GOTERM_MF_FAT	GO:1990837~sequence-specific double-stranded DNA binding	111	9.95516	3.44595e-28	MYOD1, CDX2, STAT5B, HOXD13, PDX1, ZIC1, ZIC2, BSX, FLI1, GATA6, NKX6-2, GATA4, FOXF2, PITX1, PITX2, PHOX2A, PHOX2B, NKX2-9, BARHL1, SIX3, SIX2, PROX1, ASCL2, SKOR2, SIX1, TFAP2B, TFAP2D, TRP73, TFAP2C, ZFP516, NFE2L2, PRDM1, ASCL5, HMX3, HOXA2, LHX1, TEAD4, HOXA7, HOXA10, NKX2-1, NKX2-5, RUNX2, NKX2-2, NR1H4, NR1H3, RFX8, SREBF1, DMBX1, RFX6, GSX1, SMAD3, EN1, NEUROG3, FOXP4, FEZF1, HOXB3, FEZF2…	830	704	16866	3.20394	4.26609e-25	3.87826e-26	5.59257e-25
GOTERM_MF_FAT	GO:0001012~RNA polymerase II regulatory region DNA binding	101	9.0583	7.58901e-28	MYOD1, CDX2, STAT5B, HOXD13, PDX1, ZIC1, ZIC2, BSX, FLI1, GATA6, NKX6-2, GATA4, FOXF2, PITX1, PITX2, PHOX2A, PHOX2B, BARHL1, NKX2-9, SIX3, SIX2, ASCL2, SKOR2, SIX1, TFAP2B, TFAP2D, NFE2L2, TFAP2C, PRDM1, TRP73, ASCL5, HMX3, HOXA2, HOXA7, TEAD4, HOXA10, NKX2-1, RUNX2, NKX2-5, NR1H4, NKX2-2, NR1H3, DMBX1, SREBF1, RFX8, RFX6, GSX1, SMAD3, EN1, NEUROG3, FOXP4, HOXB3, FEZF1, FEZF2, DLX1, EBF3, EBF2, H…	830	601	16866	3.41492	9.39519e-25	7.82933e-26	1.23165e-24
GOTERM_MF_FAT	GO:0000982~transcription factor activity, RNA polymerase II core promoter proximal region sequence-specific binding	79	7.0852	4.64618e-27	MYOD1, FOXA2, TBX20, STAT5B, FOXO1, HOXD13, PAX5, PDX1, ZIC1, ZIC2, BSX, FLI1, NKX6-2, POU4F2, SOX18, POU4F1, MKX, NFIL3, PITX1, TWIST1, PITX2, PHOX2A, PHOX2B, SSBP4, RAX, TBX15, BARHL1, NKX2-9, OTX2, LEF1, SIX2, PROX1, HMGA1, ASCL2, HES1, HIF1A, HOXC11, SKOR2, HES5, HOXC13, SIX1, TFAP2B, FOXC2, TRP73, PRDM1, CUX2, TFAP2C, GLIS3, CAMTA2, ONECUT1, MSX2, TCF21, HOXA2, HAND1, POU2F3, TEAD4, HOXA7, H…	830	391	16866	4.10567	5.75197e-24	4.42459e-25	7.54046e-24
GOTERM_MF_FAT	GO:0003690~double-stranded DNA binding	114	10.2242	1.00301e-25	MYOD1, CDX2, STAT5B, HOXD13, PDX1, ZIC1, ZIC2, BSX, FLI1, GATA6, NKX6-2, GATA4, FOXF2, PITX1, PITX2, PHOX2A, PHOX2B, NKX2-9, BARHL1, SIX3, SIX2, PROX1, ASCL2, SKOR2, HES5, SIX1, HES2, TFAP2B, TFAP2D, TRP73, TFAP2C, ZFP516, NFE2L2, PRDM1, ASCL5, HMX3, HOXA2, LHX1, TEAD4, HOXA7, HOXA10, NKX2-1, NKX2-5, RUNX2, NKX2-2, NR1H4, NR1H3, RFX8, SREBF1, DMBX1, RFX6, GSX1, FOXA1, SMAD3, EN1, NEUROG3, FOXP4, …	830	787	16866	2.9435	1.24173e-22	8.86946e-24	1.62782e-22
GOTERM_MF_FAT	GO:0001077~transcriptional activator activity, RNA polymerase II core promoter proximal region sequence-specific binding	61	5.47085	1.47118e-23	MYOD1, FOXA2, STAT5B, TBX20, HOXD13, PAX5, PDX1, ZIC1, ZIC2, BSX, FLI1, POU4F2, SOX18, MKX, POU4F1, PITX1, PITX2, TWIST1, PHOX2A, PHOX2B, SSBP4, RAX, BARHL1, NKX2-9, OTX2, SIX2, LEF1, HMGA1, HIF1A, HOXC11, HOXC13, SIX1, TFAP2B, FOXC2, TRP73, TFAP2C, GLIS3, CAMTA2, ONECUT1, TCF21, POU2F3, HOXA7, TEAD4, HOXA10, RUNX2, NKX2-5, TLX1, NR1H4, NR1H3, SREBF1, EPAS1, GSX1, FOXA1, NEUROG3, MEOX2, EBF3, EBF…	830	270	16866	4.59092	1.82132e-20	1.21422e-21	2.38764e-20
GOTERM_MF_FAT	GO:0001159~core promoter proximal region DNA binding	68	6.09865	3.06977e-20	MYOD1, FOXA2, TBX20, HOXD13, PAX5, DMRTA2, PDX1, ZIC1, GLI3, DMRTA1, ZIC2, BSX, FLI1, NKX6-2, GATA4, POU4F2, SOX18, MKX, PITX1, PITX2, PHOX2B, SSBP4, TBX15, RAX, NKX2-9, OTX2, DMRT1, LEF1, SIX2, ASCL2, HOXC11, SKOR2, SIX1, TRP73, ZFP516, CUX2, PRDM1, GLIS3, MSX2, HOXA2, HAND1, POU2F3, HOXA7, TEAD4, HOXA10, RUNX2, NKX2-5, TLX1, NKX2-2, NR1H4, NR1H3, RFX8, SREBF1, RFX6, GSX1, SMAD3, EN1, NEUROG3, F…	830	381	16866	3.62675	3.80038e-17	2.37524e-18	4.98206e-17
GOTERM_MF_FAT	GO:0000987~core promoter proximal region sequence-specific DNA binding	67	6.00897	1.01058e-19	MYOD1, FOXA2, TBX20, HOXD13, PAX5, DMRTA2, PDX1, ZIC1, GLI3, DMRTA1, ZIC2, BSX, FLI1, NKX6-2, GATA4, POU4F2, SOX18, MKX, PITX1, PITX2, PHOX2B, SSBP4, TBX15, RAX, NKX2-9, OTX2, DMRT1, LEF1, SIX2, ASCL2, HOXC11, SKOR2, SIX1, TRP73, ZFP516, CUX2, PRDM1, GLIS3, MSX2, HOXA2, HAND1, POU2F3, HOXA7, TEAD4, HOXA10, RUNX2, NKX2-5, TLX1, NR1H4, NR1H3, RFX8, SREBF1, RFX6, GSX1, SMAD3, EN1, NEUROG3, FOXP4, FE…	830	379	16866	3.59228	1.2511e-16	7.35942e-18	1.64011e-16
GOTERM_MF_FAT	GO:0000978~RNA polymerase II core promoter proximal region sequence-specific DNA binding	62	5.56054	8.79722e-18	MYOD1, FOXA2, TBX20, HOXD13, PAX5, PDX1, ZIC1, GLI3, ZIC2, BSX, FLI1, NKX6-2, GATA4, POU4F2, SOX18, MKX, PITX1, PITX2, PHOX2B, SSBP4, TBX15, RAX, NKX2-9, OTX2, LEF1, SIX2, ASCL2, HOXC11, SKOR2, SIX1, TRP73, CUX2, PRDM1, GLIS3, MSX2, HOXA2, HAND1, POU2F3, HOXA7, TEAD4, HOXA10, RUNX2, NKX2-5, TLX1, NR1H4, NR1H3, SREBF1, RFX8, RFX6, GSX1, SMAD3, EN1, NEUROG3, FOXP4, FEZF1, FEZF2, MEOX2, EBF3, EBF2, …	830	359	16866	3.50939	1.0891e-14	6.05053e-16	1.42774e-14
GOTERM_MF_FAT	GO:0003676~nucleic acid binding	279	25.0224	5.31164e-10	CDX2, STAT5B, HOXD12, HOXD13, HOXD10, HOXD11, BSX, FLI1, NKX6-2, FOXF2, DHX36, PITX1, PITX2, TWIST1, H1F0, PHOX2A, PHOX2B, NKX2-6, BARHL1, NKX2-9, PROX1, HES1, PRDM8, KRT18, HES5, RCC2, PTRF, BHLHA9, HES3, HES2, PRDM1, UNCX, RALYL, HOXA13, NHP2L1, HOXA11, IGF2BP1, IGF2BP2, IGF2BP3, RIMS1, OTP, HESX1, TCF21, LHX1, HOXA10, NKX2-1, LHX5, NKX2-4, LHX8, NKX2-5, NKX2-2, NR1H4, NKX2-3, NR1H3, DMBX1, SMA…	830	4100	16866	1.38278	6.5758e-07	3.2879e-08	8.62046e-07
GOTERM_MF_FAT	GO:1901363~heterocyclic compound binding	353	31.6592	4.8847e-05	CYP24A1, ADCY1, CDX2, STAT5B, HOXD12, HOXD13, HOXD10, HOXD11, BSX, FLI1, NKX6-2, FOXF2, MOS, DHX36, PITX1, TWIST1, PITX2, H1F0, PHOX2A, PHOX2B, OPA1, ROCK1, NKX2-6, BARHL1, NKX2-9, PROX1, PRDM8, HES1, ATP2C2, MYO18B, KRT18, PTRF, HES5, RCC2, BHLHA9, HES3, HES2, TUBA4A, PRDM1, NEK5, UNCX, RALYL, HOXA13, NHP2L1, HOXA11, IGF2BP1, IGF2BP2, WARS2, IGF2BP3, RIMS1, EPHB4, ADA, EPHB1, OTP, HESX1, TCF21, …	830	6072	16866	1.18135	0.0586818	0.00208314	0.0792462
GOTERM_MF_FAT	GO:0097159~organic cyclic compound binding	357	32.0179	5.49315e-05	CYP24A1, ADCY1, CDX2, STAT5B, HOXD12, HOXD13, HOXD10, HOXD11, BSX, FLI1, NKX6-2, FOXF2, MOS, DHX36, PITX1, TWIST1, PITX2, H1F0, PHOX2A, PHOX2B, OPA1, ROCK1, NKX2-6, BARHL1, NKX2-9, PROX1, PRDM8, HES1, ATP2C2, MYO18B, KRT18, PTRF, HES5, RCC2, BHLHA9, HES3, HES2, TUBA4A, PRDM1, NEK5, UNCX, RALYL, HOXA13, NHP2L1, HOXA11, IGF2BP1, IGF2BP2, WARS2, IGF2BP3, RIMS1, EPHB4, ADA, EPHB1, OTP, HESX1, ADRB3, …	830	6159	16866	1.17786	0.0657462	0.00219137	0.0891133
Annotation Cluster 4	Enrichment Score: 20.242784895649315
Category	Term	Count	%	PValue	Genes	List Total	Pop Hits	Pop Total	Fold Enrichment	Bonferroni	Benjamini	FDR
GOTERM_MF_FAT	GO:0003700~transcription factor activity, sequence-specific DNA binding	167	14.9776	1.61772e-40	MYOD1, CDX2, STAT5B, FOXO1, HOXD13, PDX1, ZIC1, HOXD10, ZIC2, BSX, HOXC8, FLI1, CDKN2A, GATA6, NKX6-2, HOXC4, GATA4, FOXF2, OLIG2, PITX1, PITX2, TWIST1, PHOX2A, PHOX2B, LBX1, NKX2-6, NKX2-9, BARHL1, SIX3, SIX2, SIX6, PROX1, HES1, ASCL2, SKOR2, HIF1A, HES5, HOXD4, SIX1, TFAP2B, TFAP2D, TRP73, PRDM1, TFAP2C, ZFP516, NFE2L2, ASCL5, CAMTA2, ONECUT1, HOXA13, ZFP560, TCF21, FOXQ1, HOXA2, HOXA3, LHX1, H…	830	1109	16866	3.05998	2.00274e-37	1.00137e-37	2.62547e-37
GOTERM_MF_FAT	GO:0001071~nucleic acid binding transcription factor activity	167	14.9776	1.61772e-40	MYOD1, CDX2, STAT5B, FOXO1, HOXD13, PDX1, ZIC1, HOXD10, ZIC2, BSX, HOXC8, FLI1, CDKN2A, GATA6, NKX6-2, HOXC4, GATA4, FOXF2, OLIG2, PITX1, PITX2, TWIST1, PHOX2A, PHOX2B, LBX1, NKX2-6, NKX2-9, BARHL1, SIX3, SIX2, SIX6, PROX1, HES1, ASCL2, SKOR2, HIF1A, HES5, HOXD4, SIX1, TFAP2B, TFAP2D, TRP73, PRDM1, TFAP2C, ZFP516, NFE2L2, ASCL5, CAMTA2, ONECUT1, HOXA13, ZFP560, TCF21, FOXQ1, HOXA2, HOXA3, LHX1, H…	830	1109	16866	3.05998	2.00274e-37	1.00137e-37	2.62547e-37
GOTERM_MF_FAT	GO:0000981~RNA polymerase II transcription factor activity, sequence-specific DNA binding	126	11.3004	3.46826e-39	MYOD1, CDX2, STAT5B, FOXO1, HOXD13, PDX1, ZIC1, ZIC2, BSX, FLI1, GATA6, NKX6-2, GATA4, FOXF2, OLIG2, PITX1, TWIST1, PITX2, PHOX2A, PHOX2B, NKX2-9, BARHL1, SIX3, SIX2, PROX1, SIX6, ASCL2, HES1, HIF1A, SKOR2, HES5, SIX1, TFAP2B, TFAP2D, TRP73, PRDM1, TFAP2C, NFE2L2, CAMTA2, ONECUT1, TCF21, FOXQ1, HOXA2, TEAD4, HOXA7, HOXA10, NKX2-1, NKX2-5, RUNX2, NKX2-2, NR1H4, NR1H3, SREBF1, DMBX1, EPAS1, RFX6, F…	830	683	16866	3.74873	4.29371e-36	1.43124e-36	5.62878e-36
GOTERM_MF_FAT	GO:0000975~regulatory region DNA binding	132	11.8386	8.25263e-34	MYOD1, CDX2, STAT5B, HOXD13, PDX1, ZIC1, ZIC2, BSX, WNT1, FLI1, GATA6, NKX6-2, GATA4, FOXF2, DHX36, PITX1, TWIST1, PITX2, PHOX2A, PHOX2B, NKX2-9, BARHL1, SIX3, SIX2, PROX1, ASCL2, HES1, SKOR2, HIF1A, SIX1, TFAP2B, TFAP2D, TRP73, PRDM1, TFAP2C, ZFP516, NFE2L2, ASCL5, HMX3, HOXA13, TCF21, HOXA2, LHX1, TEAD4, HOXA7, HOXA10, NKX2-1, NKX2-5, RUNX2, NKX2-2, NR1H4, NR1H3, RFX8, SREBF1, DMBX1, RFX6, FOXA…	830	835	16866	3.21234	1.02168e-30	2.04335e-31	1.33935e-30
GOTERM_MF_FAT	GO:0001067~regulatory region nucleic acid binding	132	11.8386	1.20324e-33	MYOD1, CDX2, STAT5B, HOXD13, PDX1, ZIC1, ZIC2, BSX, WNT1, FLI1, GATA6, NKX6-2, GATA4, FOXF2, DHX36, PITX1, TWIST1, PITX2, PHOX2A, PHOX2B, NKX2-9, BARHL1, SIX3, SIX2, PROX1, ASCL2, HES1, SKOR2, HIF1A, SIX1, TFAP2B, TFAP2D, TRP73, PRDM1, TFAP2C, ZFP516, NFE2L2, ASCL5, HMX3, HOXA13, TCF21, HOXA2, LHX1, TEAD4, HOXA7, HOXA10, NKX2-1, NKX2-5, RUNX2, NKX2-2, NR1H4, NR1H3, RFX8, SREBF1, DMBX1, RFX6, FOXA…	830	838	16866	3.20084	1.48961e-30	2.48268e-31	1.95278e-30
GOTERM_MF_FAT	GO:0044212~transcription regulatory region DNA binding	131	11.7489	2.62092e-33	MYOD1, CDX2, STAT5B, HOXD13, PDX1, ZIC1, ZIC2, BSX, WNT1, FLI1, GATA6, NKX6-2, GATA4, FOXF2, DHX36, PITX1, TWIST1, PITX2, PHOX2A, PHOX2B, NKX2-9, BARHL1, SIX3, SIX2, PROX1, ASCL2, HES1, SKOR2, HIF1A, SIX1, TFAP2B, TFAP2D, TRP73, PRDM1, TFAP2C, ZFP516, NFE2L2, ASCL5, HMX3, HOXA13, TCF21, HOXA2, LHX1, TEAD4, HOXA7, HOXA10, NKX2-1, NKX2-5, RUNX2, NKX2-2, NR1H4, NR1H3, RFX8, SREBF1, DMBX1, RFX6, FOXA…	830	833	16866	3.19566	3.2447e-30	4.63528e-31	4.25359e-30
GOTERM_MF_FAT	GO:0003690~double-stranded DNA binding	114	10.2242	1.00301e-25	MYOD1, CDX2, STAT5B, HOXD13, PDX1, ZIC1, ZIC2, BSX, FLI1, GATA6, NKX6-2, GATA4, FOXF2, PITX1, PITX2, PHOX2A, PHOX2B, NKX2-9, BARHL1, SIX3, SIX2, PROX1, ASCL2, SKOR2, HES5, SIX1, HES2, TFAP2B, TFAP2D, TRP73, TFAP2C, ZFP516, NFE2L2, PRDM1, ASCL5, HMX3, HOXA2, LHX1, TEAD4, HOXA7, HOXA10, NKX2-1, NKX2-5, RUNX2, NKX2-2, NR1H4, NR1H3, RFX8, SREBF1, DMBX1, RFX6, GSX1, FOXA1, SMAD3, EN1, NEUROG3, FOXP4, …	830	787	16866	2.9435	1.24173e-22	8.86946e-24	1.62782e-22
Annotation Cluster 24	Enrichment Score: 7.997285215279848
Category	Term	Count	%	PValue	Genes	List Total	Pop Hits	Pop Total	Fold Enrichment	Bonferroni	Benjamini	FDR
GOTERM_MF_FAT	GO:0070888~E-box binding	9	0.807175	0.000191057	HES1, ASCL2, MYOD1, TCF21, HIF1A, NEUROD2, NEUROD1, NEUROG2, TWIST1	830	34	16866	5.37895	0.210654	0.00654931	0.309623
Annotation Cluster 53	Enrichment Score: 3.615791915919454
Category	Term	Count	%	PValue	Genes	List Total	Pop Hits	Pop Total	Fold Enrichment	Bonferroni	Benjamini	FDR
GOTERM_MF_FAT	GO:0035326~enhancer binding	17	1.52466	6.55409e-05	CDX2, OTX2, SIX3, LEF1, FLI1, MEOX2, LHX1, GATA6, HOXB5, GATA4, TFAP2B, POU4F1, NFE2L2, TFAP2C, NR5A2, NKX2-2, NR1H4	830	107	16866	3.22849	0.0779375	0.00253249	0.106316
GOTERM_MF_FAT	GO:0001158~enhancer sequence-specific DNA binding	16	1.43498	7.42419e-05	CDX2, OTX2, SIX3, FLI1, MEOX2, LHX1, GATA6, HOXB5, GATA4, TFAP2B, POU4F1, NFE2L2, TFAP2C, NR5A2, NKX2-2, NR1H4	830	97	16866	3.35183	0.0878173	0.00278143	0.120422
GOTERM_MF_FAT	GO:0000980~RNA polymerase II distal enhancer sequence-specific DNA binding	11	0.986547	0.00292054	CDX2, FLI1, MEOX2, HOXB5, SIX3, POU4F1, NFE2L2, TFAP2C, NR5A2, NR1H4, NKX2-2	830	73	16866	3.06199	0.973242	0.0789984	4.63589
Annotation Cluster 87	Enrichment Score: 2.2072257972585088
Category	Term	Count	%	PValue	Genes	List Total	Pop Hits	Pop Total	Fold Enrichment	Bonferroni	Benjamini	FDR
GOTERM_MF_FAT	GO:0001191~transcriptional repressor activity, RNA polymerase II transcription factor binding	13	1.16592	0.00147565	TBX15, TBX20, OLIG3, HEYL, GBX2, TFAP2B, PYGO1, NEUROD1, POU3F1, NKX2-5, NR1H4, PITX1, PITX2	830	90	16866	2.93518	0.839297	0.0446762	2.36816
GOTERM_MF_FAT	GO:0001190~transcriptional activator activity, RNA polymerase II transcription factor binding	10	0.896861	0.00220958	TBX20, PYGO1, TFAP2B, GBX2, NEUROD1, POU3F1, NKX2-5, NR1H4, PITX1, PITX2	830	59	16866	3.44415	0.935332	0.0617001	3.5263
GOTERM_MF_FAT	GO:0098811~transcriptional repressor activity, RNA polymerase II activating transcription factor binding	10	0.896861	0.00220958	TBX20, PYGO1, TFAP2B, GBX2, NEUROD1, POU3F1, NKX2-5, NR1H4, PITX1, PITX2	830	59	16866	3.44415	0.935332	0.0617001	3.5263
Annotation Cluster 101	Enrichment Score: 1.9867557731753682
Category	Term	Count	%	PValue	Genes	List Total	Pop Hits	Pop Total	Fold Enrichment	Bonferroni	Benjamini	FDR
GOTERM_MF_FAT	GO:0005132~type I interferon receptor binding	7	0.627803	0.00354797	GM13278, GM13276, GM13289, GM13275, GM13272, IFNA13, IFNZ	830	31	16866	4.5885	0.987725	0.0912238	5.60516
Annotation Cluster 115	Enrichment Score: 1.8369135427137604
Category	Term	Count	%	PValue	Genes	List Total	Pop Hits	Pop Total	Fold Enrichment	Bonferroni	Benjamini	FDR
GOTERM_MF_FAT	GO:0005520~insulin-like growth factor binding	7	0.627803	0.00205791	HTRA1, IGFBP7, ITGB4, HTRA4, ESM1, IGFBP3, IGFBP5	830	28	16866	5.08012	0.921943	0.0603079	3.28804
Annotation Cluster 116	Enrichment Score: 1.8207791198343208
Category	Term	Count	%	PValue	Genes	List Total	Pop Hits	Pop Total	Fold Enrichment	Bonferroni	Benjamini	FDR
GOTERM_MF_FAT	GO:0008083~growth factor activity	17	1.52466	0.00206604	FGF5, BMP3, FGF8, NRTN, NRG3, FGF17, FGF20, CXCL12, LEFTY1, IL11, AREG, BMP7, FGF3, REG1, NGF, BMP8A, FGF4	830	145	16866	2.3824	0.922726	0.0591409	3.30082
Annotation Cluster 117	Enrichment Score: 1.8002335692662916
Category	Term	Count	%	PValue	Genes	List Total	Pop Hits	Pop Total	Fold Enrichment	Bonferroni	Benjamini	FDR
GOTERM_MF_FAT	GO:0001047~core promoter binding	19	1.70404	0.0031625	MYOD1, FOXA2, CREM, STAT5B, NEUROG3, PDX1, PROX1, HOXB3, GATA6, HEYL, GBX2, TFAP2B, NKX2-1, DHX36, FENDRR, TFAP2C, NFIL3, ZFHX3, RUNX2	830	179	16866	2.15692	0.980186	0.0834529	5.01079
Annotation Cluster 129	Enrichment Score: 1.7131688098751692
Category	Term	Count	%	PValue	Genes	List Total	Pop Hits	Pop Total	Fold Enrichment	Bonferroni	Benjamini	FDR
GOTERM_MF_FAT	GO:0046983~protein dimerization activity	92	8.25112	4.63944e-05	MYOD1, USH1G, STAT5B, H2-D1, DMRTA2, HP, DLK2, PDX1, KCNIP1, DMRTA1, FERD3L, OLIG3, ATG7, SLC24A2, SOX18, ANO5, SLC4A1, OLIG2, SOX17, IZUMO1, NR2F2, ALX4, KCNQ1, S100A1, CHRNA3, TWIST1, ALX1, H2-K1, TBX15, OTX2, GRIN2A, DMRT1, BCL2L10, ASCL2, HES1, RBPMS, HIF1A, HES5, BHLHA9, HES3, GRM6, HES2, TFAP2B, TFAP2C, NFE2L2, EXT1, CRYBA2, AOC1, CAV2, CRLF1, BDKRB2, GJC3, TCF21, PEF1, ADRB3, HAND1, POU2F3…	830	1226	16866	1.52486	0.0558192	0.00204924	0.0752687
Annotation Cluster 142	Enrichment Score: 1.5482048406058537
Category	Term	Count	%	PValue	Genes	List Total	Pop Hits	Pop Total	Fold Enrichment	Bonferroni	Benjamini	FDR
GOTERM_MF_FAT	GO:0030881~beta-2-microglobulin binding	7	0.627803	1.7648e-05	H2-K1, H2-Q2, H2-Q4, H2-Q1, H2-D1, H2-T23, H2-Q7	830	13	16866	10.9418	0.0216114	0.000808871	0.0286377
GOTERM_MF_FAT	GO:0042605~peptide antigen binding	11	0.986547	5.18027e-05	H2-K1, H2-Q2, H2-Q4, GM8909, H2-BL, H2-Q1, H2-D1, H2-M10.5, H2-T23, H2-Q7, H2-Q8	830	45	16866	4.96723	0.0621202	0.0021355	0.0840395
GOTERM_MF_FAT	GO:0046977~TAP binding	6	0.538117	0.000102176	H2-K1, H2-Q2, H2-Q4, H2-Q1, H2-D1, H2-Q7	830	11	16866	11.0839	0.118826	0.00371367	0.165696
GOTERM_MF_FAT	GO:0042608~T cell receptor binding	6	0.538117	0.000391256	H2-K1, H2-Q2, H2-Q4, H2-Q1, H2-D1, H2-Q7	830	14	16866	8.70878	0.383976	0.0130084	0.633097
(B) GO analysis of GATA1-specific unique peak genes of H3K27me3
Biological Process
Annotation Cluster 2	Enrichment Score: 14.851790019555196
Category	Term	Count	%	PValue	Genes	List Total	Pop Hits	Pop Total	Fold Enrichment	Bonferroni	Benjamini	FDR
GOTERM_BP_FAT	GO:0034645~cellular macromolecule biosynthetic process	854	28.6866	5.22036e-26	MED25, RPLP2, MED23, MED26, MAP3K9, PIK3C3, RPLP1, PQBP1, STAG2, MCRS1, TFPT, PCID2, RREB1, BARHL2, PTBP1, UBE2J1, LIG3, EOMES, JUP, OGFOD1, ASCC3, JUN, FOXG1, MAPK3, EIF2AK2, EIF2AK4, GATB, GATC, CYP1B1, NFKBID, CHCHD1, XAB2, SPOP, ASXL3, ESRRA, RECQL5, USF2, FNIP1, SRSF5, RBMXL1, SMURF1, AREG, PARP2, SPIN1, ELF2, ZNFX1, FGF9, B230307C23RIK, YBX2, EEF2K, BRD4, BHLHE41, TARSL2, BRD9, PGAP3, MRPL2…	2377	4810	17911	1.33784	4.82309e-22	4.82309e-22	1.05765e-22
GOTERM_BP_FAT	GO:0016070~RNA metabolic process	769	25.8314	8.49756e-23	LSM7, MED25, CMTR2, MED23, SART3, MXI1, SART1, CITED1, CTNNB1, HIST2H2AA1, BRPF1, MED26, MAP3K9, CLK4, INTS6, WDR77, PQBP1, LSM4, LSM3, CCNA2, DHX32, SYK, MCRS1, TFPT, RXRB, RREB1, PCID2, RCOR2, RXRA, PTBP1, TADA2B, BARHL2, EOMES, WDR83, JUP, UXT, RPS16, ASCC3, JUN, FOXG1, MAPK3, TGIF1, VGLL3, EIF2AK2, EIF2AK4, GATB, GATC, CYP1B1, NFKBID, PUS1, HSPA1A, DUSP11, DIDO1, XAB2, RPS28, HEXIM2, RPS21, P…	2377	4331	17911	1.33792	7.8509e-19	3.92545e-19	1.72162e-19
GOTERM_BP_FAT	GO:0019219~regulation of nucleobase-containing compound metabolic process	693	23.2785	1.6162e-19	MED25, MED23, MXI1, CITED1, CTNNB1, HIST2H2AA1, HTR1B, BRPF1, MED26, MAP3K9, CLK4, WDR77, PQBP1, CCNA2, STAG2, SYK, MCRS1, TFPT, RXRB, RREB1, PCID2, RCOR2, RXRA, PTBP1, TADA2B, BARHL2, EOMES, LIG3, JUP, UXT, ASCC3, JUN, FOXG1, MAPK3, TGIF1, VGLL3, EIF2AK2, EIF2AK4, CYP1B1, NFKBID, PUS1, TEN1, HEXIM2, SPOP, ASXL3, TCF7, ESRRA, RECQL5, PHB, MAP2K3, KLF14, HGF, KCNK2, USF2, FNIP1, SRSF5, HPCA, UBA3,…	2377	3924	17911	1.33075	1.4932e-15	4.97734e-16	3.27444e-16
GOTERM_BP_FAT	GO:0051171~regulation of nitrogen compound metabolic process	736	24.7229	1.92194e-19	PTGS2, MED25, MED23, MXI1, CITED1, CTNNB1, HIST2H2AA1, HTR1B, BRPF1, MED26, MAP3K9, RPLP1, CLK4, WDR77, PQBP1, CCNA2, STAG2, SYK, MCRS1, TFPT, RXRB, RREB1, PCID2, RCOR2, RXRA, PTBP1, TADA2B, BARHL2, EOMES, LIG3, OGFOD1, JUP, UXT, ASCC3, JUN, FOXG1, MAPK3, TGIF1, VGLL3, EIF2AK2, EIF2AK4, GATC, CYP1B1, NFKBID, PUS1, TEN1, HEXIM2, SPOP, ASXL3, TCF7, ESRRA, RECQL5, PHB, MAP2K3, KLF14, HGF, FXR2, RPS5…	2377	4221	17911	1.31387	1.77568e-15	4.43921e-16	3.89389e-16
GOTERM_BP_FAT	GO:2000112~regulation of cellular macromolecule biosynthetic process	680	22.8418	2.10552e-18	MED25, MED23, MXI1, CITED1, CTNNB1, HIST2H2AA1, BRPF1, MED26, MAP3K9, RPLP1, WDR77, PQBP1, CCNA2, STAG2, SYK, MCRS1, TFPT, RXRB, RREB1, PCID2, RCOR2, RXRA, PTBP1, TADA2B, BARHL2, EOMES, LIG3, OGFOD1, JUP, UXT, GRB10, ASCC3, JUN, FOXG1, MAPK3, TGIF1, VGLL3, EIF2AK2, EIF2AK4, GATC, CYP1B1, NFKBID, PUS1, TEN1, PPP1R3D, PPP1R3B, HEXIM2, PPP1R3F, SPOP, ASXL3, ESRRA, TCF7, RECQL5, PHB, MAP2K3, KLF14, H…	2377	3875	17911	1.32229	1.94529e-14	3.89057e-15	4.26581e-15
GOTERM_BP_FAT	GO:0006351~transcription, DNA-templated	567	19.046	6.39133e-18	MED25, MED23, MXI1, CITED1, CTNNB1, HIST2H2AA1, BRPF1, MED26, MAP3K9, WDR77, PQBP1, CCNA2, SYK, MCRS1, TFPT, PCID2, RCOR2, RREB1, RXRB, RXRA, PTBP1, TADA2B, BARHL2, EOMES, JUP, UXT, ASCC3, JUN, FOXG1, MAPK3, TGIF1, VGLL3, EIF2AK2, EIF2AK4, CYP1B1, NFKBID, PUS1, XAB2, DIDO1, HEXIM2, SPOP, ASXL3, ESRRA, TCF7, RECQL5, PHB, MAP2K3, KLF14, USF2, FNIP1, SRSF5, UBA3, H3F3A, RBMXL1, SMURF1, BMP8B, SPIN1,…	2377	3129	17911	1.36543	5.90495e-14	9.84159e-15	1.2949e-14
GOTERM_BP_FAT	GO:0010467~gene expression	871	29.2576	7.29994e-18	MED25, RPLP2, MED23, SART3, SART1, MED26, MAP3K9, PIK3C3, RPLP1, PQBP1, DHX32, RAB27A, MCRS1, TFPT, PCID2, RREB1, PTBP1, BARHL2, EOMES, JUP, OGFOD1, ASCC3, JUN, FOXG1, MAPK3, EIF2AK2, EIF2AK4, GATB, GATC, CYP1B1, NFKBID, CHCHD1, XAB2, SPOP, ASXL3, NTF5, ESRRA, RECQL5, GAS1, NXF1, USF2, FNIP1, SRSF5, RBMXL1, POP4, SMURF1, SPIN1, ELF2, ZNFX1, FGF9, CWC15, B230307C23RIK, YBX2, EEF2K, BRD4, BHLHE41, …	2377	5224	17911	1.25634	6.74441e-14	9.63488e-15	1.47898e-14
GOTERM_BP_FAT	GO:0034654~nucleobase-containing compound biosynthetic process	688	23.1105	8.5484e-18	MED25, MED23, MXI1, CITED1, CTNNB1, HIST2H2AA1, HTR1B, BRPF1, MED26, MAP3K9, WDR77, PQBP1, CCNA2, SYK, MCRS1, TFPT, RXRB, RREB1, PCID2, RCOR2, RXRA, PTBP1, TADA2B, BARHL2, EOMES, LIG3, NME6, JUP, UXT, NME1, ASCC3, JUN, FOXG1, MAPK3, TGIF1, VGLL3, EIF2AK2, SURF1, EIF2AK4, CYP1B1, NFKBID, PUS1, TEN1, XAB2, DIDO1, HEXIM2, SPOP, ASXL3, ESRRA, TCF7, RECQL5, PHB, MAP2K3, KLF14, HGF, KCNK2, USF2, FNIP1,…	2377	3952	17911	1.31178	7.89787e-14	9.87233e-15	1.73192e-14
GOTERM_BP_FAT	GO:0010556~regulation of macromolecule biosynthetic process	688	23.1105	2.02306e-17	MED25, MED23, MXI1, CITED1, CTNNB1, HIST2H2AA1, BRPF1, MED26, MAP3K9, RPLP1, WDR77, PQBP1, CCNA2, STAG2, SYK, MCRS1, TFPT, RXRB, RREB1, PCID2, RCOR2, RXRA, PTBP1, TADA2B, BARHL2, UBE2J1, EOMES, LIG3, OGFOD1, JUP, UXT, GRB10, ASCC3, JUN, FOXG1, MAPK3, TGIF1, VGLL3, EIF2AK2, EIF2AK4, GATC, CYP1B1, NFKBID, PUS1, TEN1, PPP1R3D, PPP1R3B, HEXIM2, PPP1R3F, SPOP, ASXL3, TCF7, ESRRA, RECQL5, PHB, MAP2K3, …	2377	3966	17911	1.30715	1.86911e-13	2.07679e-14	4.09876e-14
GOTERM_BP_FAT	GO:0018130~heterocycle biosynthetic process	692	23.2449	1.6277e-16	MED25, MED23, MXI1, CITED1, CTNNB1, HIST2H2AA1, HTR1B, BRPF1, MED26, MAP3K9, WDR77, PQBP1, CCNA2, SYK, MCRS1, TFPT, RXRB, RREB1, PCID2, RCOR2, RXRA, PTBP1, TADA2B, BARHL2, EOMES, LIG3, NME6, JUP, UXT, NME1, ASCC3, JUN, FOXG1, MAPK3, TGIF1, VGLL3, EIF2AK2, SURF1, EIF2AK4, CYP1B1, NFKBID, PUS1, TEN1, XAB2, DIDO1, HEXIM2, SPOP, ASXL3, TCF7, ESRRA, RECQL5, PHB, MAP2K3, KLF14, HGF, KCNK2, USF2, FNIP1,…	2377	4009	17911	1.30065	1.02574e-12	1.02585e-13	2.22045e-13
GOTERM_BP_FAT	GO:0019438~aromatic compound biosynthetic process	694	23.3121	1.70188e-16	MED25, MED23, MXI1, CITED1, CTNNB1, HIST2H2AA1, HTR1B, BRPF1, MED26, MAP3K9, WDR77, PQBP1, CCNA2, SYK, MCRS1, TFPT, RXRB, RREB1, PCID2, RCOR2, RXRA, PTBP1, TADA2B, BARHL2, EOMES, LIG3, NME6, JUP, UXT, NME1, ASCC3, JUN, FOXG1, MAPK3, TGIF1, VGLL3, EIF2AK2, SURF1, EIF2AK4, CYP1B1, NFKBID, PUS1, TEN1, XAB2, DIDO1, HEXIM2, SPOP, ASXL3, TCF7, ESRRA, RECQL5, PHB, MAP2K3, KLF14, HGF, KCNK2, USF2, FNIP1,…	2377	4025	17911	1.29922	2.05147e-12	1.86517e-13	4.55191e-13
GOTERM_BP_FAT	GO:0051252~regulation of RNA metabolic process	622	20.8935	2.23657e-15	MED25, MED23, MXI1, CITED1, CTNNB1, HIST2H2AA1, BRPF1, MED26, MAP3K9, CLK4, WDR77, PQBP1, CCNA2, SYK, MCRS1, TFPT, RXRB, PCID2, RCOR2, RREB1, RXRA, PTBP1, TADA2B, BARHL2, EOMES, JUP, UXT, ASCC3, JUN, FOXG1, MAPK3, TGIF1, VGLL3, EIF2AK2, EIF2AK4, CYP1B1, NFKBID, PUS1, HEXIM2, SPOP, ASXL3, ESRRA, TCF7, RECQL5, PHB, MAP2K3, KLF14, USF2, FNIP1, SRSF5, UBA3, H3F3A, RBMXL1, SMURF1, BMP8B, STOX1, ELF2, …	2377	3575	17911	1.31101	2.05147e-11	1.57807e-12	4.4964e-12
GOTERM_BP_FAT	GO:0006355~regulation of transcription, DNA-templated	601	20.1881	6.65424e-15	MED25, MED23, MXI1, CITED1, CTNNB1, HIST2H2AA1, BRPF1, MED26, MAP3K9, WDR77, PQBP1, CCNA2, SYK, MCRS1, TFPT, RXRB, PCID2, RCOR2, RREB1, RXRA, PTBP1, TADA2B, BARHL2, EOMES, JUP, UXT, ASCC3, JUN, FOXG1, MAPK3, TGIF1, VGLL3, EIF2AK2, EIF2AK4, CYP1B1, NFKBID, PUS1, HEXIM2, SPOP, ASXL3, ESRRA, TCF7, RECQL5, PHB, MAP2K3, KLF14, USF2, FNIP1, SRSF5, UBA3, H3F3A, RBMXL1, SMURF1, BMP8B, STOX1, ELF2, FGF9, …	2377	3449	17911	1.31302	6.15441e-11	4.39604e-12	1.35003e-11
GOTERM_BP_FAT	GO:0032774~RNA biosynthetic process	618	20.7592	6.77986e-15	MED25, MED23, MXI1, CITED1, CTNNB1, HIST2H2AA1, BRPF1, MED26, MAP3K9, WDR77, PQBP1, CCNA2, SYK, MCRS1, TFPT, RXRB, PCID2, RCOR2, RREB1, RXRA, PTBP1, TADA2B, BARHL2, EOMES, JUP, UXT, ASCC3, JUN, FOXG1, MAPK3, TGIF1, VGLL3, EIF2AK2, EIF2AK4, CYP1B1, NFKBID, PUS1, XAB2, DIDO1, HEXIM2, SPOP, ASXL3, ESRRA, TCF7, RECQL5, PHB, MAP2K3, KLF14, USF2, FNIP1, SRSF5, UBA3, H3F3A, RBMXL1, SMURF1, BMP8B, SPIN1,…	2377	3565	17911	1.30623	6.25698e-11	4.17133e-12	1.37224e-11
GOTERM_BP_FAT	GO:1903506~regulation of nucleic acid-templated transcription	601	20.1881	7.86758e-15	MED25, MED23, MXI1, CITED1, CTNNB1, HIST2H2AA1, BRPF1, MED26, MAP3K9, WDR77, PQBP1, CCNA2, SYK, MCRS1, TFPT, RXRB, PCID2, RCOR2, RREB1, RXRA, PTBP1, TADA2B, BARHL2, EOMES, JUP, UXT, ASCC3, JUN, FOXG1, MAPK3, TGIF1, VGLL3, EIF2AK2, EIF2AK4, CYP1B1, NFKBID, PUS1, HEXIM2, SPOP, ASXL3, ESRRA, TCF7, RECQL5, PHB, MAP2K3, KLF14, USF2, FNIP1, SRSF5, UBA3, H3F3A, RBMXL1, SMURF1, BMP8B, STOX1, ELF2, FGF9, …	2377	3452	17911	1.31188	7.28272e-11	4.55169e-12	1.5965e-11
GOTERM_BP_FAT	GO:0097659~nucleic acid-templated transcription	615	20.6584	7.95602e-15	MED25, MED23, MXI1, CITED1, CTNNB1, HIST2H2AA1, BRPF1, MED26, MAP3K9, WDR77, PQBP1, CCNA2, SYK, MCRS1, TFPT, RXRB, PCID2, RCOR2, RREB1, RXRA, PTBP1, TADA2B, BARHL2, EOMES, JUP, UXT, ASCC3, JUN, FOXG1, MAPK3, TGIF1, VGLL3, EIF2AK2, EIF2AK4, CYP1B1, NFKBID, PUS1, XAB2, DIDO1, HEXIM2, SPOP, ASXL3, ESRRA, TCF7, RECQL5, PHB, MAP2K3, KLF14, USF2, FNIP1, SRSF5, UBA3, H3F3A, RBMXL1, SMURF1, BMP8B, SPIN1,…	2377	3548	17911	1.30612	7.38529e-11	4.3443e-12	1.61982e-11
GOTERM_BP_FAT	GO:2001141~regulation of RNA biosynthetic process	601	20.1881	1.1561e-14	MED25, MED23, MXI1, CITED1, CTNNB1, HIST2H2AA1, BRPF1, MED26, MAP3K9, WDR77, PQBP1, CCNA2, SYK, MCRS1, TFPT, RXRB, PCID2, RCOR2, RREB1, RXRA, PTBP1, TADA2B, BARHL2, EOMES, JUP, UXT, ASCC3, JUN, FOXG1, MAPK3, TGIF1, VGLL3, EIF2AK2, EIF2AK4, CYP1B1, NFKBID, PUS1, HEXIM2, SPOP, ASXL3, ESRRA, TCF7, RECQL5, PHB, MAP2K3, KLF14, USF2, FNIP1, SRSF5, UBA3, H3F3A, RBMXL1, SMURF1, BMP8B, STOX1, ELF2, FGF9, …	2377	3458	17911	1.3096	1.06676e-10	5.92648e-12	2.33924e-11
GOTERM_BP_FAT	GO:0006357~regulation of transcription from RNA polymerase II promoter	339	11.3873	3.1181e-13	EFNA1, STAT5A, MED25, MXI1, CITED1, CTNNB1, ZGPAT, SIN3A, MED26, WDR77, CREB3L2, RARA, PITX3, TWIST2, DAB2IP, RCOR2, RREB1, RXRB, RXRA, BARHL2, TADA2B, PTBP1, ZFP467, EOMES, TBR1, UXT, UHRF1, PIAS4, ZFP462, ABT1, JUN, MAPK3, FOXG1, TGIF1, PIAS2, MAD2L2, DEAF1, PUS1, NFKBID, CHEK1, CALR, LIF, TAL1, HEXIM2, LHX2, AGRN, BCOR, PLAGL2, SPOP, MDFI, ZBTB49, ESRRA, TCF7, RECQL5, NRBF2, SMAD7, SMAD6, PHB,…	2377	1774	17911	1.43991	2.88129e-09	1.51647e-10	6.31839e-10
GOTERM_BP_FAT	GO:2000113~negative regulation of cellular macromolecule biosynthetic process	282	9.47262	3.48948e-12	EFNA1, MED25, MXI1, CITED1, HIST2H2AA1, CTNNB1, NONO, ZGPAT, SIN3A, ZFP830, RARA, DEPDC1A, STAG2, TWIST2, DAB2IP, RCOR2, RREB1, RXRA, EOMES, LIG3, UXT, UHRF1, GRB10, PIAS4, JUN, FOXG1, TGIF1, MAD2L2, EIF2AK2, GIGYF2, EIF2AK4, DEAF1, CDK5R1, MRE11A, IGF2BP1, CHEK1, CALR, TEN1, TAL1, ZFP819, HEXIM2, MTERF3, BCOR, SPOP, MDFI, NKRF, ESRRA, TCF7, RECQL5, SMAD7, MIR26B, PHB, CREBBP, FXR2, DDX5, KCNK2, …	2377	1443	17911	1.47256	3.22389e-08	1.61194e-09	7.06966e-09
GOTERM_BP_FAT	GO:0051172~negative regulation of nitrogen compound metabolic process	305	10.2452	1.17833e-11	EFNA1, MED25, LPAR1, MXI1, CITED1, HIST2H2AA1, CTNNB1, NONO, ZGPAT, HTR1B, SIN3A, ZFP830, RARA, DEPDC1A, STAG2, TWIST2, DAB2IP, RCOR2, RREB1, RXRA, PTBP1, LIG3, EOMES, UXT, CRHR2, UHRF1, PIAS4, UBR5, JUN, FOXG1, TGIF1, MAD2L2, EIF2AK2, GIGYF2, EIF2AK4, DEAF1, CDK5R1, MRE11A, IGF2BP1, CHEK1, CALR, TEN1, TAL1, ZFP819, HEXIM2, MTERF3, BCOR, SPOP, MDFI, NKRF, ESRRA, TCF7, RECQL5, SMAD7, MIR26B, PHB, …	2377	1605	17911	1.43191	1.08866e-07	4.73332e-09	2.38733e-08
GOTERM_BP_FAT	GO:0045934~negative regulation of nucleobase-containing compound metabolic process	275	9.23749	1.50636e-11	EFNA1, MED25, LPAR1, MXI1, CITED1, HIST2H2AA1, CTNNB1, NONO, ZGPAT, HTR1B, SIN3A, ZFP830, RARA, DEPDC1A, STAG2, TWIST2, DAB2IP, RCOR2, RREB1, RXRA, PTBP1, EOMES, LIG3, UXT, CRHR2, UHRF1, PIAS4, UBR5, JUN, FOXG1, TGIF1, MAD2L2, DEAF1, CDK5R1, MRE11A, CHEK1, CALR, TEN1, TAL1, ZFP819, HEXIM2, MTERF3, BCOR, SPOP, MDFI, NKRF, ESRRA, TCF7, RECQL5, SMAD7, PHB, CREBBP, DDX5, KCNK2, FNIP1, ZFP748, ZFP809,…	2377	1417	17911	1.46236	1.39173e-07	5.79886e-09	3.05192e-08
GOTERM_BP_FAT	GO:0010558~negative regulation of macromolecule biosynthetic process	289	9.70776	1.51346e-11	EFNA1, MED25, MXI1, CITED1, HIST2H2AA1, CTNNB1, NONO, ZGPAT, SIN3A, ZFP830, RARA, DEPDC1A, STAG2, TWIST2, DAB2IP, RCOR2, RREB1, RXRA, EOMES, LIG3, UXT, UHRF1, GRB10, PIAS4, JUN, FOXG1, TGIF1, MAD2L2, EIF2AK2, GIGYF2, EIF2AK4, DEAF1, CDK5R1, MRE11A, IGF2BP1, CHEK1, CALR, TEN1, TAL1, ZFP819, HEXIM2, MTERF3, BCOR, SPOP, MDFI, NKRF, ESRRA, TCF7, RECQL5, SMAD7, MIR26B, PHB, CREBBP, FXR2, DDX5, KCNK2, …	2377	1506	17911	1.44598	1.39828e-07	5.59313e-09	3.06629e-08
GOTERM_BP_FAT	GO:0006366~transcription from RNA polymerase II promoter	318	10.6819	2.85861e-11	EFNA1, STAT5A, MED25, MXI1, CTNNB1, ZGPAT, SIN3A, MED26, CREB3L2, RARA, PITX3, TWIST2, DAB2IP, RCOR2, PCID2, RREB1, RXRB, RXRA, BARHL2, PTBP1, ZFP467, EOMES, TBR1, UXT, UHRF1, PIAS4, PRDM4, ZFP462, ABT1, JUN, MAPK3, FOXG1, TGIF1, PIAS2, MAD2L2, DEAF1, PUS1, CHEK1, CALR, LIF, TAL1, HEXIM2, LHX2, AGRN, BCOR, PLAGL2, SPOP, MDFI, ZBTB49, ESRRA, TCF7, RECQL5, SMAD7, SMAD6, PHB, CREBBP, SMAD5, KLF14, D…	2377	1700	17911	1.40951	2.64107e-07	9.78175e-09	5.7916e-08
GOTERM_BP_FAT	GO:0009890~negative regulation of biosynthetic process	301	10.1108	3.92858e-11	EFNA1, MED25, LPAR1, MXI1, CITED1, HIST2H2AA1, CTNNB1, NONO, ZGPAT, HTR1B, SIN3A, ZFP830, RARA, DEPDC1A, STAG2, TWIST2, DAB2IP, RCOR2, RREB1, RXRA, LIG3, EOMES, UXT, CRHR2, GRB10, UHRF1, PIAS4, JUN, FOXG1, TGIF1, MAD2L2, EIF2AK2, GIGYF2, EIF2AK4, DEAF1, CDK5R1, MRE11A, IGF2BP1, CHEK1, CALR, TEN1, TAL1, ZFP819, HEXIM2, MTERF3, BCOR, SPOP, MDFI, NKRF, ESRRA, TCF7, RECQL5, SMAD7, MIR26B, PHB, CREBBP…	2377	1595	17911	1.42199	3.62961e-07	1.29629e-08	7.95938e-08
GOTERM_BP_FAT	GO:0000122~negative regulation of transcription from RNA polymerase II promoter	163	5.47531	9.05967e-11	XPO1, HMX1, WFS1, EFNA1, MED25, CNOT2, FLCN, CBX8, MXI1, CBX7, NR2E1, CTNNB1, IGHMBP2, ZGPAT, SIN3A, MYOCD, CGGBP1, GATA3, RARA, RBM10, TWIST2, SATB1, DAB2IP, RCOR2, RREB1, RXRA, HNRNPA2B1, RBL1, EOMES, VAX2, VAX1, HES6, ZFP128, UXT, ASCL1, UHRF1, KDM2B, PIAS4, JUN, FOXG1, TGIF1, TFAP2A, MAD2L2, CAV1, SOX6, CALR, ATF2, TAL1, ZFP568, HNRNPK, TCERG1, HEXIM2, SKIL, BCOR, SPOP, MDFI, ESRRA, TCF7, REC…	2377	750	17911	1.63763	8.37023e-07	2.88629e-08	1.83551e-07
GOTERM_BP_FAT	GO:0010468~regulation of gene expression	691	23.2113	2.01079e-10	MED25, MED23, MXI1, SART3, CITED1, CTNNB1, HIST2H2AA1, BRPF1, MED26, MAP3K9, RPLP1, CLK4, WDR77, PQBP1, CCNA2, RAB27A, SYK, WNT10A, MCRS1, TFPT, RXRB, RREB1, PCID2, RCOR2, RXRA, PTBP1, TADA2B, BARHL2, EOMES, OGFOD1, JUP, UXT, NME1, ASCC3, JUN, FOXG1, MAPK3, TGIF1, VGLL3, EIF2AK2, EIF2AK4, GATC, CYP1B1, NFKBID, PUS1, ERBB3, XIST, HEXIM2, SPOP, ASXL3, TCF7, ESRRA, RECQL5, PHB, MAP2K3, KLF14, GAS1, …	2377	4268	17911	1.21996	1.85777e-06	5.9928e-08	4.0739e-07
GOTERM_BP_FAT	GO:0031327~negative regulation of cellular biosynthetic process	292	9.80853	2.76663e-10	EFNA1, MED25, LPAR1, MXI1, CITED1, HIST2H2AA1, CTNNB1, NONO, ZGPAT, HTR1B, SIN3A, ZFP830, RARA, DEPDC1A, STAG2, TWIST2, DAB2IP, RCOR2, RREB1, RXRA, EOMES, LIG3, UXT, CRHR2, UHRF1, GRB10, PIAS4, JUN, FOXG1, TGIF1, MAD2L2, EIF2AK2, GIGYF2, EIF2AK4, DEAF1, CDK5R1, MRE11A, IGF2BP1, CHEK1, CALR, TEN1, TAL1, ZFP819, HEXIM2, MTERF3, BCOR, SPOP, MDFI, NKRF, ESRRA, TCF7, RECQL5, SMAD7, MIR26B, PHB, CREBBP…	2377	1564	17911	1.40681	2.55608e-06	7.5179e-08	5.60524e-07
GOTERM_BP_FAT	GO:0045892~negative regulation of transcription, DNA-templated	234	7.86026	6.88616e-10	EFNA1, MED25, MXI1, CITED1, HIST2H2AA1, CTNNB1, NONO, ZGPAT, SIN3A, RARA, DEPDC1A, TWIST2, DAB2IP, RCOR2, RREB1, RXRA, EOMES, UXT, UHRF1, PIAS4, JUN, FOXG1, TGIF1, MAD2L2, DEAF1, CDK5R1, CALR, TAL1, ZFP819, HEXIM2, MTERF3, BCOR, SPOP, MDFI, NKRF, ESRRA, TCF7, RECQL5, SMAD7, PHB, CREBBP, DDX5, FNIP1, ZFP748, NOTCH1, SFRP2, UBA3, H3F3A, RBPJ, KLF4, COPS2, PPARD, HELT, FGF9, CPEB3, ZFP438, NFKB2, ZE…	2377	1207	17911	1.46083	6.3621e-06	1.71949e-07	1.39515e-06
GOTERM_BP_FAT	GO:0031324~negative regulation of cellular metabolic process	411	13.8058	1.69783e-09	MED25, ANKLE2, MXI1, CITED1, HIST2H2AA1, CTNNB1, HTR1B, TLK2, STAG2, LRRC4, IBTK, PCID2, RCOR2, RREB1, RXRA, PTBP1, LIG3, EOMES, UXT, GRB10, JUN, FOXG1, PRKRIP1, TGIF1, EIF2AK2, EIF2AK4, DBNDD2, DUSP10, TEN1, P3H1, HEXIM2, SPOP, ESRRA, TCF7, RECQL5, PHB, HGF, GAS1, SERPINI1, FXR2, KCNK2, FNIP1, AIDA, HPCA, UBA3, H3F3A, RBMXL1, FGF9, BNIP3, YBX2, HSF1, HIST2H2AC, BHLHE41, ERRFI1, HIST1H1D, NUPR1L,…	2377	2380	17911	1.30123	1.56861e-05	4.02211e-07	3.43983e-06
GOTERM_BP_FAT	GO:1903507~negative regulation of nucleic acid-templated transcription	234	7.86026	2.20539e-09	EFNA1, MED25, MXI1, CITED1, HIST2H2AA1, CTNNB1, NONO, ZGPAT, SIN3A, RARA, DEPDC1A, TWIST2, DAB2IP, RCOR2, RREB1, RXRA, EOMES, UXT, UHRF1, PIAS4, JUN, FOXG1, TGIF1, MAD2L2, DEAF1, CDK5R1, CALR, TAL1, ZFP819, HEXIM2, MTERF3, BCOR, SPOP, MDFI, NKRF, ESRRA, TCF7, RECQL5, SMAD7, PHB, CREBBP, DDX5, FNIP1, ZFP748, NOTCH1, SFRP2, UBA3, H3F3A, RBPJ, KLF4, COPS2, PPARD, HELT, FGF9, CPEB3, ZFP438, NFKB2, ZE…	2377	1222	17911	1.4429	2.03754e-05	4.96966e-07	4.46816e-06
GOTERM_BP_FAT	GO:0051253~negative regulation of RNA metabolic process	243	8.16258	2.96358e-09	EFNA1, MED25, MXI1, CITED1, HIST2H2AA1, CTNNB1, NONO, ZGPAT, SIN3A, RARA, DEPDC1A, TWIST2, DAB2IP, RCOR2, RREB1, RXRA, PTBP1, EOMES, UXT, UHRF1, PIAS4, JUN, FOXG1, TGIF1, MAD2L2, DEAF1, CDK5R1, CALR, TAL1, ZFP819, HEXIM2, MTERF3, BCOR, SPOP, MDFI, NKRF, ESRRA, TCF7, RECQL5, SMAD7, PHB, CREBBP, DDX5, FNIP1, ZFP748, ZFP809, NOTCH1, SFRP2, UBA3, RBMXL1, H3F3A, RBPJ, KLF4, COPS2, PPARD, HELT, FGF9, C…	2377	1283	17911	1.42715	2.73802e-05	6.36756e-07	6.00427e-06
GOTERM_BP_FAT	GO:0009892~negative regulation of metabolic process	438	14.7128	4.22375e-09	MED25, ANKLE2, MXI1, CITED1, HIST2H2AA1, CTNNB1, HTR1B, TLK2, STAG2, IBTK, LRRC4, PCID2, RCOR2, RREB1, RXRA, PTBP1, UBE2J1, LIG3, EOMES, UXT, GRB10, NME1, JUN, FOXG1, PRKRIP1, TGIF1, EIF2AK2, EIF2AK4, DBNDD2, DUSP10, TEN1, P3H1, HEXIM2, SPOP, ESRRA, TCF7, RECQL5, PHB, HGF, GAS1, SERPINI1, FXR2, KCNK2, FNIP1, AIDA, HPCA, UBA3, H3F3A, RBMXL1, STOX1, FGF9, BNIP3, YBX2, HSF1, HIST2H2AC, BHLHE41, ERRF…	2377	2579	17911	1.27972	3.90224e-05	8.67182e-07	8.55739e-06
GOTERM_BP_FAT	GO:1902679~negative regulation of RNA biosynthetic process	235	7.89385	4.26413e-09	EFNA1, MED25, MXI1, CITED1, HIST2H2AA1, CTNNB1, NONO, ZGPAT, SIN3A, RARA, DEPDC1A, TWIST2, DAB2IP, RCOR2, RREB1, RXRA, EOMES, UXT, UHRF1, PIAS4, JUN, FOXG1, TGIF1, MAD2L2, DEAF1, CDK5R1, CALR, TAL1, ZFP819, HEXIM2, MTERF3, BCOR, SPOP, MDFI, NKRF, ESRRA, TCF7, RECQL5, SMAD7, PHB, CREBBP, DDX5, FNIP1, ZFP748, NOTCH1, SFRP2, UBA3, H3F3A, RBPJ, KLF4, COPS2, PPARD, HELT, FGF9, CPEB3, ZFP438, NFKB2, ZE…	2377	1237	17911	1.43149	3.93955e-05	8.56441e-07	8.63921e-06
GOTERM_BP_FAT	GO:0010605~negative regulation of macromolecule metabolic process	407	13.6715	4.82236e-09	MED25, MXI1, CITED1, HIST2H2AA1, CTNNB1, TLK2, STAG2, LRRC4, IBTK, PCID2, RCOR2, RREB1, RXRA, PTBP1, LIG3, EOMES, UBE2J1, UXT, GRB10, NME1, JUN, FOXG1, PRKRIP1, TGIF1, EIF2AK2, EIF2AK4, DBNDD2, DUSP10, TEN1, P3H1, HEXIM2, SPOP, ESRRA, TCF7, RECQL5, PHB, HGF, GAS1, SERPINI1, FXR2, KCNK2, FNIP1, AIDA, UBA3, H3F3A, RBMXL1, STOX1, FGF9, YBX2, HSF1, HIST2H2AC, BHLHE41, ERRFI1, HIST1H1D, NUPR1L, TLE4, …	2377	2372	17911	1.29292	4.45528e-05	9.47953e-07	9.7702e-06
GOTERM_BP_FAT	GO:0010629~negative regulation of gene expression	288	9.67417	8.97611e-08	EFNA1, MED25, MXI1, CITED1, HIST2H2AA1, CTNNB1, NONO, ZGPAT, SIN3A, RARA, DEPDC1A, TWIST2, DAB2IP, RCOR2, RREB1, RXRA, PTBP1, EOMES, UXT, CRHR2, UHRF1, PIAS4, MIR34B, PRDM4, NME1, JUN, FOXG1, TGIF1, MAD2L2, EIF2AK2, GIGYF2, EIF2AK4, DEAF1, CDK5R1, IGF2BP1, CALR, TAL1, ZFP819, HEXIM2, MTERF3, BCOR, SPOP, MDFI, NKRF, ESRRA, TCF7, RECQL5, SMAD7, MIR26B, PHB, CREBBP, GAS1, FXR2, DDX5, FNIP1, ZFP748, …	2377	1628	17911	1.333	0.000828959	1.38216e-05	0.000181857
Annotation Cluster 3	Enrichment Score: 8.56117005306894
Category	Term	Count	%	PValue	Genes	List Total	Pop Hits	Pop Total	Fold Enrichment	Bonferroni	Benjamini	FDR
GOTERM_BP_FAT	GO:0006357~regulation of transcription from RNA polymerase II promoter	339	11.3873	3.1181e-13	EFNA1, STAT5A, MED25, MXI1, CITED1, CTNNB1, ZGPAT, SIN3A, MED26, WDR77, CREB3L2, RARA, PITX3, TWIST2, DAB2IP, RCOR2, RREB1, RXRB, RXRA, BARHL2, TADA2B, PTBP1, ZFP467, EOMES, TBR1, UXT, UHRF1, PIAS4, ZFP462, ABT1, JUN, MAPK3, FOXG1, TGIF1, PIAS2, MAD2L2, DEAF1, PUS1, NFKBID, CHEK1, CALR, LIF, TAL1, HEXIM2, LHX2, AGRN, BCOR, PLAGL2, SPOP, MDFI, ZBTB49, ESRRA, TCF7, RECQL5, NRBF2, SMAD7, SMAD6, PHB,…	2377	1774	17911	1.43991	2.88129e-09	1.51647e-10	6.31839e-10
Annotation Cluster 4	Enrichment Score: 8.318567505999592
Category	Term	Count	%	PValue	Genes	List Total	Pop Hits	Pop Total	Fold Enrichment	Bonferroni	Benjamini	FDR
GOTERM_BP_FAT	GO:0006351~transcription, DNA-templated	567	19.046	6.39133e-18	MED25, MED23, MXI1, CITED1, CTNNB1, HIST2H2AA1, BRPF1, MED26, MAP3K9, WDR77, PQBP1, CCNA2, SYK, MCRS1, TFPT, PCID2, RCOR2, RREB1, RXRB, RXRA, PTBP1, TADA2B, BARHL2, EOMES, JUP, UXT, ASCC3, JUN, FOXG1, MAPK3, TGIF1, VGLL3, EIF2AK2, EIF2AK4, CYP1B1, NFKBID, PUS1, XAB2, DIDO1, HEXIM2, SPOP, ASXL3, ESRRA, TCF7, RECQL5, PHB, MAP2K3, KLF14, USF2, FNIP1, SRSF5, UBA3, H3F3A, RBMXL1, SMURF1, BMP8B, SPIN1,…	2377	3129	17911	1.36543	5.90495e-14	9.84159e-15	1.2949e-14
GOTERM_BP_FAT	GO:0006355~regulation of transcription, DNA-templated	601	20.1881	6.65424e-15	MED25, MED23, MXI1, CITED1, CTNNB1, HIST2H2AA1, BRPF1, MED26, MAP3K9, WDR77, PQBP1, CCNA2, SYK, MCRS1, TFPT, RXRB, PCID2, RCOR2, RREB1, RXRA, PTBP1, TADA2B, BARHL2, EOMES, JUP, UXT, ASCC3, JUN, FOXG1, MAPK3, TGIF1, VGLL3, EIF2AK2, EIF2AK4, CYP1B1, NFKBID, PUS1, HEXIM2, SPOP, ASXL3, ESRRA, TCF7, RECQL5, PHB, MAP2K3, KLF14, USF2, FNIP1, SRSF5, UBA3, H3F3A, RBMXL1, SMURF1, BMP8B, STOX1, ELF2, FGF9, …	2377	3449	17911	1.31302	6.15441e-11	4.39604e-12	1.35003e-11
GOTERM_BP_FAT	GO:1903506~regulation of nucleic acid-templated transcription	601	20.1881	7.86758e-15	MED25, MED23, MXI1, CITED1, CTNNB1, HIST2H2AA1, BRPF1, MED26, MAP3K9, WDR77, PQBP1, CCNA2, SYK, MCRS1, TFPT, RXRB, PCID2, RCOR2, RREB1, RXRA, PTBP1, TADA2B, BARHL2, EOMES, JUP, UXT, ASCC3, JUN, FOXG1, MAPK3, TGIF1, VGLL3, EIF2AK2, EIF2AK4, CYP1B1, NFKBID, PUS1, HEXIM2, SPOP, ASXL3, ESRRA, TCF7, RECQL5, PHB, MAP2K3, KLF14, USF2, FNIP1, SRSF5, UBA3, H3F3A, RBMXL1, SMURF1, BMP8B, STOX1, ELF2, FGF9, …	2377	3452	17911	1.31188	7.28272e-11	4.55169e-12	1.5965e-11
GOTERM_BP_FAT	GO:2001141~regulation of RNA biosynthetic process	601	20.1881	1.1561e-14	MED25, MED23, MXI1, CITED1, CTNNB1, HIST2H2AA1, BRPF1, MED26, MAP3K9, WDR77, PQBP1, CCNA2, SYK, MCRS1, TFPT, RXRB, PCID2, RCOR2, RREB1, RXRA, PTBP1, TADA2B, BARHL2, EOMES, JUP, UXT, ASCC3, JUN, FOXG1, MAPK3, TGIF1, VGLL3, EIF2AK2, EIF2AK4, CYP1B1, NFKBID, PUS1, HEXIM2, SPOP, ASXL3, ESRRA, TCF7, RECQL5, PHB, MAP2K3, KLF14, USF2, FNIP1, SRSF5, UBA3, H3F3A, RBMXL1, SMURF1, BMP8B, STOX1, ELF2, FGF9, …	2377	3458	17911	1.3096	1.06676e-10	5.92648e-12	2.33924e-11
GOTERM_BP_FAT	GO:0006357~regulation of transcription from RNA polymerase II promoter	339	11.3873	3.1181e-13	EFNA1, STAT5A, MED25, MXI1, CITED1, CTNNB1, ZGPAT, SIN3A, MED26, WDR77, CREB3L2, RARA, PITX3, TWIST2, DAB2IP, RCOR2, RREB1, RXRB, RXRA, BARHL2, TADA2B, PTBP1, ZFP467, EOMES, TBR1, UXT, UHRF1, PIAS4, ZFP462, ABT1, JUN, MAPK3, FOXG1, TGIF1, PIAS2, MAD2L2, DEAF1, PUS1, NFKBID, CHEK1, CALR, LIF, TAL1, HEXIM2, LHX2, AGRN, BCOR, PLAGL2, SPOP, MDFI, ZBTB49, ESRRA, TCF7, RECQL5, NRBF2, SMAD7, SMAD6, PHB,…	2377	1774	17911	1.43991	2.88129e-09	1.51647e-10	6.31839e-10
GOTERM_BP_FAT	GO:0006366~transcription from RNA polymerase II promoter	318	10.6819	2.85861e-11	EFNA1, STAT5A, MED25, MXI1, CTNNB1, ZGPAT, SIN3A, MED26, CREB3L2, RARA, PITX3, TWIST2, DAB2IP, RCOR2, PCID2, RREB1, RXRB, RXRA, BARHL2, PTBP1, ZFP467, EOMES, TBR1, UXT, UHRF1, PIAS4, PRDM4, ZFP462, ABT1, JUN, MAPK3, FOXG1, TGIF1, PIAS2, MAD2L2, DEAF1, PUS1, CHEK1, CALR, LIF, TAL1, HEXIM2, LHX2, AGRN, BCOR, PLAGL2, SPOP, MDFI, ZBTB49, ESRRA, TCF7, RECQL5, SMAD7, SMAD6, PHB, CREBBP, SMAD5, KLF14, D…	2377	1700	17911	1.40951	2.64107e-07	9.78175e-09	5.7916e-08
GOTERM_BP_FAT	GO:0051173~positive regulation of nitrogen compound metabolic process	310	10.4132	1.41813e-08	ADCY3, PRR16, PTGS2, VAPB, STAT5A, MED25, CCT2, CITED1, CTNNB1, BRPF1, SIN3A, CREB3L2, RARA, PITX3, CCNA2, DAB2IP, PCID2, RXRB, RXRA, BARHL2, PTBP1, ZFP467, EOMES, PIM1, TBR1, BOLL, CRHR2, RFC4, ZFP462, JUN, MAPK3, PDGFRA, PIAS2, HAS2, TGFB1I1, MAD2L2, EIF2AK4, DEAF1, CYP1B1, PUS1, GPBP1L1, MRE11A, CHEK1, CALR, LIF, TAL1, LHX2, LHX5, AGRN, PLAGL2, ZBTB49, KLF7, ESRRA, MAP2K3, SMAD6, PHB, SMAD5, C…	2377	1742	17911	1.34092	0.000131012	2.56903e-06	2.87316e-05
GOTERM_BP_FAT	GO:0045935~positive regulation of nucleobase-containing compound metabolic process	293	9.84212	2.18841e-08	ADCY3, VAPB, STAT5A, MED25, CCT2, CITED1, CTNNB1, BRPF1, SIN3A, CREB3L2, RARA, PITX3, CCNA2, DAB2IP, RXRB, PCID2, RXRA, BARHL2, PTBP1, ZFP467, EOMES, PIM1, TBR1, CRHR2, RFC4, ZFP462, JUN, MAPK3, PDGFRA, PIAS2, TGFB1I1, MAD2L2, DEAF1, CYP1B1, PUS1, GPBP1L1, MRE11A, CHEK1, CALR, LIF, TAL1, LHX2, LHX5, AGRN, PLAGL2, ZBTB49, KLF7, ESRRA, MAP2K3, SMAD6, PHB, SMAD5, CREBBP, KLF14, HGF, DDX5, USF2, RNF6…	2377	1637	17911	1.34868	0.000202167	3.81484e-06	4.43376e-05
GOTERM_BP_FAT	GO:0031325~positive regulation of cellular metabolic process	458	15.3846	6.05881e-08	ALS2, PTGS2, MED25, ANKLE2, SART3, CITED1, CTNNB1, BRPF1, FAM150A, RPLP1, CCNA2, SYK, RAB27A, ADAM9, MAGI3, MAGI2, PCID2, RXRB, RXRA, TADA2B, BARHL2, PTBP1, EOMES, BCL2L11, GRB10, JUN, MAPK3, EIF2AK2, EIF2AK4, CYP1B1, PUS1, ERBB3, PTH1R, HCRTR1, DIABLO, ESRRA, MAP2K3, PHB, KLF14, CDC20B, HGF, FNIP1, USF2, SRSF5, HPCA, RBMXL1, SMURF1, AREG, BMP8B, STOX1, ELF2, FGF9, PHF23, NOD1, HSF1, HSF2, MC5R, …	2377	2769	17911	1.24633	0.000559617	9.65122e-06	0.000122753
GOTERM_BP_FAT	GO:0031328~positive regulation of cellular biosynthetic process	299	10.0437	1.4175e-07	ADCY3, PRR16, PTGS2, STAT5A, MED25, CCT2, CITED1, CTNNB1, BRPF1, SIN3A, CREB3L2, RARA, PITX3, CCNA2, SYK, DAB2IP, PCID2, RXRB, RXRA, BARHL2, PTBP1, ZFP467, EOMES, PIM1, TBR1, BOLL, CRHR2, RFC4, ZFP462, JUN, MAPK3, PDGFRA, PIAS2, TGFB1I1, MAD2L2, EIF2AK4, DEAF1, CYP1B1, PUS1, GPBP1L1, PTH1R, CHEK1, CALR, LIF, TAL1, LHX2, LHX5, AGRN, PLAGL2, ZBTB49, KLF7, ESRRA, MAP2K3, SMAD6, PHB, SMAD5, CREBBP, K…	2377	1709	17911	1.31832	0.00130877	2.04628e-05	0.000287188
GOTERM_BP_FAT	GO:0009891~positive regulation of biosynthetic process	304	10.2116	1.5783e-07	ADCY3, PRR16, PTGS2, STAT5A, MED25, CCT2, CITED1, CTNNB1, BRPF1, SIN3A, CREB3L2, RARA, PITX3, CCNA2, SYK, RAB27A, DAB2IP, PCID2, RXRB, RXRA, BARHL2, PTBP1, ZFP467, EOMES, PIM1, TBR1, BOLL, CRHR2, RFC4, ZFP462, JUN, MAPK3, PDGFRA, PIAS2, HAS2, TGFB1I1, MAD2L2, EIF2AK4, DEAF1, CYP1B1, PUS1, GPBP1L1, PTH1R, CHEK1, CALR, LIF, TAL1, LHX2, LHX5, AGRN, PLAGL2, ZBTB49, KLF7, ESRRA, MAP2K3, SMAD6, PHB, SM…	2377	1744	17911	1.31346	0.00145713	2.24335e-05	0.000319767
GOTERM_BP_FAT	GO:0009893~positive regulation of metabolic process	485	16.2916	4.52328e-07	ALS2, PTGS2, MED25, MED23, ANKLE2, SART3, CITED1, CTNNB1, BRPF1, FAM150A, RPLP1, CCNA2, RAB27A, SYK, ADAM9, WNT10A, MAGI3, MAGI2, PCID2, RXRB, RXRA, TADA2B, BARHL2, PTBP1, EOMES, BCL2L11, GRB10, JUN, MAPK3, EIF2AK2, EIF2AK4, CYP1B1, PUS1, ERBB3, PTH1R, HCRTR1, DIABLO, ESRRA, PHB, MAP2K3, CDC20B, KLF14, HGF, FNIP1, USF2, SRSF5, HPCA, H3F3A, RBMXL1, SMURF1, AREG, BMP8B, STOX1, ELF2, FGF9, PHF23, NO…	2377	3004	17911	1.21656	0.00417034	5.88583e-05	0.000916422
GOTERM_BP_FAT	GO:0010604~positive regulation of macromolecule metabolic process	454	15.2503	5.8417e-07	ALS2, MED25, MED23, ANKLE2, SART3, CITED1, CTNNB1, BRPF1, FAM150A, RPLP1, CCNA2, SYK, RAB27A, ADAM9, WNT10A, MAGI3, MAGI2, PCID2, RXRB, RXRA, TADA2B, BARHL2, PTBP1, EOMES, BCL2L11, JUN, MAPK3, EIF2AK2, EIF2AK4, CYP1B1, PUS1, ERBB3, HCRTR1, DIABLO, ESRRA, MAP2K3, PHB, KLF14, CDC20B, HGF, FNIP1, USF2, SRSF5, H3F3A, RBMXL1, SMURF1, AREG, BMP8B, STOX1, ELF2, FGF9, PHF23, NOD1, HSF1, HSF2, BRD4, SERTA…	2377	2794	17911	1.22439	0.00538261	7.29318e-05	0.00118353
GOTERM_BP_FAT	GO:0010557~positive regulation of macromolecule biosynthetic process	273	9.17031	1.38177e-06	PRR16, STAT5A, MED25, CCT2, CITED1, CTNNB1, BRPF1, SIN3A, CREB3L2, RARA, PITX3, CCNA2, SYK, DAB2IP, RXRB, PCID2, RXRA, BARHL2, PTBP1, ZFP467, EOMES, PIM1, TBR1, BOLL, RFC4, ZFP462, JUN, MAPK3, PDGFRA, PIAS2, HAS2, TGFB1I1, MAD2L2, EIF2AK4, DEAF1, CYP1B1, PUS1, GPBP1L1, CHEK1, CALR, LIF, TAL1, LHX2, LHX5, AGRN, PLAGL2, ZBTB49, KLF7, ESRRA, MAP2K3, SMAD6, PHB, SMAD5, CREBBP, KLF14, HGF, DDX5, USF2,…	2377	1577	17911	1.30443	0.0126851	0.000153798	0.00279946
GOTERM_BP_FAT	GO:0051254~positive regulation of RNA metabolic process	245	8.22976	1.9176e-06	STAT5A, MED25, CITED1, CTNNB1, BRPF1, SIN3A, CREB3L2, RARA, PITX3, CCNA2, DAB2IP, RXRB, PCID2, RXRA, BARHL2, PTBP1, ZFP467, EOMES, PIM1, TBR1, ZFP462, JUN, MAPK3, PIAS2, TGFB1I1, MAD2L2, DEAF1, PUS1, GPBP1L1, CHEK1, LIF, TAL1, LHX2, LHX5, AGRN, PLAGL2, ZBTB49, KLF7, ESRRA, MAP2K3, SMAD6, PHB, SMAD5, CREBBP, KLF14, DDX5, USF2, RNF6, SRSF5, NOTCH1, RNF4, CSRNP3, SFRP2, RBMXL1, RBPJ, TCF12, KLF4, EN…	2377	1397	17911	1.32148	0.0175607	0.000201307	0.00388503
GOTERM_BP_FAT	GO:1903508~positive regulation of nucleic acid-templated transcription	233	7.82667	6.39685e-06	STAT5A, MED25, CITED1, CTNNB1, BRPF1, SIN3A, CREB3L2, RARA, PITX3, CCNA2, DAB2IP, RXRB, PCID2, RXRA, BARHL2, PTBP1, ZFP467, EOMES, PIM1, TBR1, ZFP462, JUN, MAPK3, PIAS2, TGFB1I1, MAD2L2, DEAF1, PUS1, GPBP1L1, CHEK1, LIF, TAL1, LHX2, LHX5, AGRN, PLAGL2, ZBTB49, KLF7, ESRRA, MAP2K3, SMAD6, PHB, SMAD5, CREBBP, KLF14, DDX5, USF2, RNF6, NOTCH1, RNF4, CSRNP3, SFRP2, RBMXL1, RBPJ, TCF12, KLF4, ENY2, PPA…	2377	1339	17911	1.31119	0.0573881	0.00057925	0.0129593
GOTERM_BP_FAT	GO:0045893~positive regulation of transcription, DNA-templated	233	7.82667	6.39685e-06	STAT5A, MED25, CITED1, CTNNB1, BRPF1, SIN3A, CREB3L2, RARA, PITX3, CCNA2, DAB2IP, RXRB, PCID2, RXRA, BARHL2, PTBP1, ZFP467, EOMES, PIM1, TBR1, ZFP462, JUN, MAPK3, PIAS2, TGFB1I1, MAD2L2, DEAF1, PUS1, GPBP1L1, CHEK1, LIF, TAL1, LHX2, LHX5, AGRN, PLAGL2, ZBTB49, KLF7, ESRRA, MAP2K3, SMAD6, PHB, SMAD5, CREBBP, KLF14, DDX5, USF2, RNF6, NOTCH1, RNF4, CSRNP3, SFRP2, RBMXL1, RBPJ, TCF12, KLF4, ENY2, PPA…	2377	1339	17911	1.31119	0.0573881	0.00057925	0.0129593
GOTERM_BP_FAT	GO:1902680~positive regulation of RNA biosynthetic process	233	7.82667	7.7778e-06	STAT5A, MED25, CITED1, CTNNB1, BRPF1, SIN3A, CREB3L2, RARA, PITX3, CCNA2, DAB2IP, RXRB, PCID2, RXRA, BARHL2, PTBP1, ZFP467, EOMES, PIM1, TBR1, ZFP462, JUN, MAPK3, PIAS2, TGFB1I1, MAD2L2, DEAF1, PUS1, GPBP1L1, CHEK1, LIF, TAL1, LHX2, LHX5, AGRN, PLAGL2, ZBTB49, KLF7, ESRRA, MAP2K3, SMAD6, PHB, SMAD5, CREBBP, KLF14, DDX5, USF2, RNF6, NOTCH1, RNF4, CSRNP3, SFRP2, RBMXL1, RBPJ, TCF12, KLF4, ENY2, PPA…	2377	1343	17911	1.30729	0.0693382	0.000677689	0.0157568
GOTERM_BP_FAT	GO:0010628~positive regulation of gene expression	281	9.43903	5.42842e-05	PRR16, STAT5A, MED25, MED23, CITED1, CTNNB1, BRPF1, SIN3A, CREB3L2, RARA, PITX3, CCNA2, RAB27A, WNT10A, DAB2IP, PCID2, RXRB, RXRA, BARHL2, PTBP1, ZFP467, EOMES, PIM1, TBR1, BOLL, CRHR2, ZFP462, PIAS3, UBR5, JUN, MAPK3, PIAS2, TGFB1I1, MAD2L2, EIF2AK4, DEAF1, CYP1B1, PUS1, GPBP1L1, ERBB3, CHEK1, CALR, LIF, TAL1, KRAS, LHX2, LHX5, AGRN, PLAGL2, ZBTB49, KLF7, ESRRA, MAP2K3, SMAD6, PHB, SMAD5, CREBBP…	2377	1708	17911	1.23968	0.394406	0.00333805	0.109923
GOTERM_BP_FAT	GO:0045944~positive regulation of transcription from RNA polymerase II promoter	179	6.01276	0.000242371	STAT5A, MORF4L2, TGFB3, TLR2, MED25, FGF10, INO80, FOXO4, FLCN, CNOT7, CBX7, CBFB, CTNNB1, SIN3A, MYOCD, GATA3, CREB3L2, RARA, PITX3, GNL3, DAB2IP, RXRB, RXRA, BARHL2, PTBP1, ZFP467, EOMES, SIX5, ARNTL, TBR1, GRHL2, ASCL1, ZFP462, JUN, MAPK3, PYGO1, TFAP2A, PIAS2, NFE2L1, NFE2L2, SLC40A1, SMARCA2, WNT5A, STK16, DEAF1, CAMTA1, HMGB1, SOX1, PUS1, ONECUT2, TFE3, SOX5, SOX6, ATF2, LIF, TAL1, FBXW7, H…	2377	1049	17911	1.28578	0.893492	0.0117795	0.489903
Annotation Cluster 6	Enrichment Score: 6.271654631479892
Category	Term	Count	%	PValue	Genes	List Total	Pop Hits	Pop Total	Fold Enrichment	Bonferroni	Benjamini	FDR
GOTERM_BP_FAT	GO:0051128~regulation of cellular component organization	426	14.3097	1.57268e-11	BTC, MED25, SART3, CITED1, CTNNB1, SH3YL1, FAM150A, PQBP1, TLK2, SYK, RAB27A, ADAM9, LRRC4, ACAA2, MAGI2, PCID2, RREB1, BARHL2, TADA2B, PTBP1, LIG3, ARPIN, UBE2J2, BCL2L11, BTBD9, NME6, OGFOD1, MAPK6, NME1, JUN, MAPK3, SURF4, FCHSD1, EIF2AK2, 1810043G02RIK, PPT1, HSPA1A, TEN1, MKI67, PHB, HGF, GAS1, VDAC2, FNIP1, SYNE3, SYNE1, EI24, HPCA, CCDC151, MAP4, H3F3A, TCAF2, SMURF1, MAP9, STOX1, BNIP3, P…	2377	2399	17911	1.33804	1.453e-07	5.58848e-09	3.18629e-08
GOTERM_BP_FAT	GO:0033043~regulation of organelle organization	218	7.32281	1.74942e-08	BTC, CCT2, LPAR1, SART3, CD2AP, CTNNB1, SIN3A, IFT20, PQBP1, STAM, TLK2, DBNL, ACAA2, PCID2, PLD6, PTBP1, TADA2B, LIG3, UBE2J2, ARPIN, BCL2L11, NME6, UHRF1, UBR5, MAPK3, SURF4, EFNA5, FCHSD1, NEK6, CDK5R1, MRE11A, ELN, ASAP1, CHEK1, TEN1, CALR, CAPZB, LIF, TAL1, AGRN, BCOR, PLAGL2, MKI67, CELSR1, HGF, ARFIP1, EPHA1, CCT5, RNF4, RNF5, CCT8, CCDC151, H3F3A, MAP4, MAP9, TMOD1, STOX1, HIP1R, PHF23, B…	2377	1148	17911	1.43089	0.000161616	3.10825e-06	3.54437e-05
GOTERM_BP_FAT	GO:0051130~positive regulation of cellular component organization	213	7.15485	7.24436e-05	BTC, MED25, CCT2, LPAR1, SART3, CTNNB1, FAM150A, SIN3A, PQBP1, ADGRB3, RAB27A, ADAM9, SYK, DAB2IP, MAGI2, RREB1, PLD6, PTBP1, TADA2B, ARPIN, UBE2J2, BCL2L11, RND2, MAPK6, NME1, JUN, HTR7, MAPK3, SURF4, NPTN, HAS2, EFNA5, PIAS2, TGFB1I1, CDK5R1, ENPP2, MRE11A, ASAP1, PPT1, CALR, LIF, TAL1, AGRN, HIP1, PLAGL2, TRPC5, HGF, ARFIP1, EPHA1, FNIP1, CCT5, NOTCH1, SYNE1, HPCA, CCT8, TCAF2, SMURF1, NRP1, H…	2377	1253	17911	1.28091	0.487949	0.00425418	0.14667
Annotation Cluster 7	Enrichment Score: 6.22887286500682
Category	Term	Count	%	PValue	Genes	List Total	Pop Hits	Pop Total	Fold Enrichment	Bonferroni	Benjamini	FDR
GOTERM_BP_FAT	GO:0022613~ribonucleoprotein complex biogenesis	102	3.42627	5.84239e-10	XPO1, FASTKD2, SURF6, SNRPD3, CNOT2, SART3, CNOT7, SART1, EBNA1BP2, CLP1, PQBP1, RPL10, LSM4, LSM3, RPL12, PUM2, GNL3, RPL35A, BYSL, DDX39B, RRP9, ISG20L2, DIS3L, MRTO4, RSL1D1, OGFOD1, NVL, RCL1, RPS18, RPS16, ABT1, DDX31, CELF2, RPS10, SNRPC, EIF3J1, MRPS11, XAB2, EIF3D, RPS28, EIF3H, CNOT6L, BRIX1, NPM1, MTERF3, RPL3, TSR3, RPL7A, RPS21, SUV39H1, MPHOSPH10, HEATR1, DENR, RPS5, RBMX, NOP14, WDR…	2377	416	17911	1.84756	5.39777e-06	1.49938e-07	1.18368e-06
GOTERM_BP_FAT	GO:0071826~ribonucleoprotein complex subunit organization	54	1.81391	8.77424e-06	FASTKD2, CRNKL1, SURF6, SNRPD3, CNOT2, SART3, CNOT7, SART1, SBDS, CLP1, PRMT5, PQBP1, RPL10, LSM4, LSM3, RPL12, PUM2, TFIP11, PLD6, DDX39B, MRPS7, PIH1D2, MRTO4, OGFOD1, PIH1D1, ABT1, CELF2, RPS10, SNRPC, TDRD5, EIF3J1, MRPS11, XAB2, PATL1, EIF3D, GFM2, RPS28, EIF3H, CNOT6L, BRIX1, RPL3, MTERF3, AGO2, AGO3, RPS27RT, GEMIN6, GEMIN7, GEMIN4, DENR, RPS5, RBMX, SF3A1, RPL13A, RBMXL1	2377	220	17911	1.84953	0.0778667	0.000723538	0.0177753
GOTERM_BP_FAT	GO:0022618~ribonucleoprotein complex assembly	50	1.67954	4.01404e-05	FASTKD2, CRNKL1, SURF6, SNRPD3, CNOT2, SART3, CNOT7, SART1, SBDS, CLP1, PRMT5, PQBP1, RPL10, LSM4, LSM3, RPL12, PUM2, DDX39B, MRPS7, PIH1D2, MRTO4, OGFOD1, PIH1D1, ABT1, CELF2, RPS10, SNRPC, EIF3J1, MRPS11, XAB2, PATL1, EIF3D, RPS28, EIF3H, CNOT6L, BRIX1, RPL3, MTERF3, AGO2, AGO3, RPS27RT, GEMIN6, GEMIN7, GEMIN4, DENR, RBMX, SF3A1, RPS5, RPL13A, RBMXL1	2377	209	17911	1.80266	0.309862	0.00268381	0.0812937
Annotation Cluster 9	Enrichment Score: 6.055454754462153
Category	Term	Count	%	PValue	Genes	List Total	Pop Hits	Pop Total	Fold Enrichment	Bonferroni	Benjamini	FDR
GOTERM_BP_FAT	GO:0022613~ribonucleoprotein complex biogenesis	102	3.42627	5.84239e-10	XPO1, FASTKD2, SURF6, SNRPD3, CNOT2, SART3, CNOT7, SART1, EBNA1BP2, CLP1, PQBP1, RPL10, LSM4, LSM3, RPL12, PUM2, GNL3, RPL35A, BYSL, DDX39B, RRP9, ISG20L2, DIS3L, MRTO4, RSL1D1, OGFOD1, NVL, RCL1, RPS18, RPS16, ABT1, DDX31, CELF2, RPS10, SNRPC, EIF3J1, MRPS11, XAB2, EIF3D, RPS28, EIF3H, CNOT6L, BRIX1, NPM1, MTERF3, RPL3, TSR3, RPL7A, RPS21, SUV39H1, MPHOSPH10, HEATR1, DENR, RPS5, RBMX, NOP14, WDR…	2377	416	17911	1.84756	5.39777e-06	1.49938e-07	1.18368e-06
GOTERM_BP_FAT	GO:0042254~ribosome biogenesis	72	2.41854	2.39682e-08	XPO1, FASTKD2, SURF6, UTP18, GTPBP10, FDXACB1, SART1, EBNA1BP2, WDR37, SBDS, RPL10, RPL12, GNL3, NOL6, RPL35A, ABCE1, EXOSC8, EXOSC9, NUP88, EXOSC7, NOL8, BYSL, LAS1L, GTF2H5, RRP9, MRPS7, ISG20L2, DIS3L, PIH1D2, MRTO4, NVL, RSL1D1, RCL1, RPS18, PIH1D1, RPS16, ABT1, DDX31, RPS10, WDR46, MRPS11, RPL35, ERI2, DIMT1, DROSHA, MRPL10, RPS28, BRIX1, NPM1, MTERF3, RPL3, TSR3, AATF, RPL7A, RPS21, RPS27RT…	2377	278	17911	1.95154	0.000221418	4.10077e-06	4.856e-05
GOTERM_BP_FAT	GO:0034470~ncRNA processing	72	2.41854	3.84501e-06	RPP38, UTP18, TRMT2B, TRMT10A, FDXACB1, SART1, EBNA1BP2, SBDS, WDR37, TRMT1L, CLP1, TRMT6, TRMT5, INTS6, TSEN2, NOL6, RPL35A, EXOSC8, EXOSC9, EXOSC7, NOL8, BYSL, HNRNPA2B1, LAS1L, GTF2H5, RRP9, DIS3L, PIH1D2, MRTO4, RSL1D1, RCL1, PIH1D1, RPS16, ABT1, WDR46, ELAC2, PUS1, MRPS11, RPL35, ERI2, 1110008L16RIK, DIMT1, DROSHA, ZBTB8OS, RPS28, METTL2, METTL1, NPM1, THG1L, TSR3, AGO2, AGO3, RPL7A, RPS21, …	2377	315	17911	1.72232	0.0349005	0.000366161	0.00778977
GOTERM_BP_FAT	GO:0006364~rRNA processing	47	1.57877	7.6708e-06	UTP18, MRPS11, RPL35, ERI2, FDXACB1, SART1, DIMT1, EBNA1BP2, WDR37, SBDS, RPS28, NPM1, TSR3, RPL7A, RPS21, GEMIN4, NOL6, RPL35A, EXOSC8, EXOSC9, EXOSC7, NOL8, BYSL, SUV39H1, MPHOSPH10, LAS1L, HEATR1, RRP9, GTF2H5, DIS3L, PIH1D2, MRTO4, NOP14, RSL1D1, RCL1, PIH1D1, RPS16, ABT1, WDR3, POP4, NOP56, UTP14A, MPHOSPH6, PES1, METTL15, WDR46, TRMT112	2377	181	17911	1.95664	0.0684177	0.000674732	0.01554
GOTERM_BP_FAT	GO:0016072~rRNA metabolic process	48	1.61236	8.45421e-06	UTP18, MRPS11, RPL35, ERI2, FDXACB1, SART1, DIMT1, DROSHA, EBNA1BP2, WDR37, SBDS, RPS28, NPM1, TSR3, RPL7A, RPS21, GEMIN4, NOL6, RPL35A, EXOSC8, EXOSC9, EXOSC7, NOL8, BYSL, SUV39H1, MPHOSPH10, LAS1L, HEATR1, RRP9, GTF2H5, DIS3L, PIH1D2, MRTO4, NOP14, RSL1D1, RCL1, PIH1D1, RPS16, ABT1, WDR3, POP4, NOP56, UTP14A, MPHOSPH6, PES1, METTL15, WDR46, TRMT112	2377	187	17911	1.93415	0.0751362	0.000709828	0.017127
GOTERM_BP_FAT	GO:0034660~ncRNA metabolic process	86	2.88881	0.000133117	RPP38, SPIN1, UTP18, TRMT2B, TRMT10A, FDXACB1, SART1, EBNA1BP2, SBDS, WDR37, TRMT1L, CLP1, TRMT6, INTS6, TRMT5, TSEN2, TARSL2, NOL6, RPL35A, EXOSC8, EXOSC9, PLD6, EXOSC7, NOL8, BYSL, HNRNPA2B1, LAS1L, GTF2H5, RRP9, DIS3L, PIH1D2, MRTO4, RSL1D1, RCL1, PIH1D1, RPS16, ABT1, FARSB, GATB, WDR46, GATC, ELAC2, POLR2E, PUS1, POLR2K, MRPS11, RPL35, ERI2, VARS, 1110008L16RIK, POLR2A, DIMT1, QRSL1, DROSHA, …	2377	435	17911	1.4897	0.707694	0.00738198	0.269353
Annotation Cluster 12	Enrichment Score: 5.93933715718471
Category	Term	Count	%	PValue	Genes	List Total	Pop Hits	Pop Total	Fold Enrichment	Bonferroni	Benjamini	FDR
GOTERM_BP_FAT	GO:0070727~cellular macromolecule localization	285	9.5734	1.66665e-10	PTGS2, DZIP1, CCT2, CD2AP, RAB1A, ERLEC1, CTNNB1, HOOK3, GET4, SIN3A, GRIN2B, IFT20, PIK3C3, RAPGEF6, RAB23, GRID2, VPS13A, STAM, NUP35, AUP1, SYK, RAB27A, LRRC4, MCRS1, DAB2IP, MAGI2, SRP54A, PCID2, SRP54C, UBE2J1, UBE2J2, GCC2, TMEM150A, JUP, TRAPPC8, UBR5, JUN, MAPK3, NPTN, RAB13, CDK5R1, NFKBIB, RFFL, CALR, RAB40B, LIF, DUSP18, NUP50, STX16, AGRN, TCTN2, STX11, PLAGL2, SMAD7, PTPN14, CELSR1, …	2377	1512	17911	1.42031	1.53982e-06	5.13273e-08	3.37666e-07
GOTERM_BP_FAT	GO:0051641~cellular localization	406	13.6379	2.22844e-10	PTGS2, VPS53, CITED1, CTNNB1, CDCA8, HTR1B, GRIN2B, PIK3C3, SYK, AUP1, RAB27A, LRRC4, IBTK, MCRS1, MAGI2, PCID2, SRP54A, SRP54C, UBE2J1, UBE2J2, BTBD9, ERGIC3, JUP, NPC2, TRAPPC8, JUN, MAPK3, NFKBIB, PPT1, DUSP18, PLEKHJ1, NXF1, GAS1, SYNE3, SYNE1, EI24, GOLGA7B, HPCA, CDC42BPA, MAP4, TCAF2, SMURF1, LZTS2, KCNAB2, TTC26, FGF9, AP3S2, AP3S1, AP1S3, MGRN1, NUBP1, SYNJ2, RAP2A, ARHGEF16, NDUFA13, CF…	2377	2310	17911	1.32436	2.05886e-06	6.43394e-08	4.51487e-07
GOTERM_BP_FAT	GO:0034613~cellular protein localization	281	9.43903	4.31849e-10	PTGS2, DZIP1, CCT2, CD2AP, ERLEC1, RAB1A, CTNNB1, HOOK3, GET4, SIN3A, GRIN2B, IFT20, PIK3C3, RAPGEF6, RAB23, GRID2, VPS13A, STAM, NUP35, AUP1, SYK, RAB27A, LRRC4, DAB2IP, MCRS1, MAGI2, SRP54A, SRP54C, UBE2J1, UBE2J2, GCC2, TMEM150A, JUP, TRAPPC8, UBR5, JUN, MAPK3, NPTN, RAB13, CDK5R1, NFKBIB, RFFL, CALR, RAB40B, LIF, DUSP18, NUP50, STX16, AGRN, TCTN2, STX11, PLAGL2, SMAD7, PTPN14, CELSR1, ARFIP1,…	2377	1500	17911	1.41158	3.98984e-06	1.13996e-07	8.74934e-07
GOTERM_BP_FAT	GO:0008104~protein localization	408	13.7051	2.62011e-09	ALS2, PTGS2, PLEKHM1, SLC9A2, VPS53, TVP23B, CTNNB1, GRIN2B, PIK3C3, AUP1, SYK, RAB27A, ADAM9, LRRC4, MCRS1, MAGI2, SRP54A, SRP54C, PTBP1, UBE2J1, UBE2J2, JUP, PITPNM1, TRAPPC8, JUN, MAPK3, NFKBIB, PPT1, DUSP18, P3H1, GGN, SYNE3, SYNE1, EI24, GOLGA7B, HPCA, TCAF2, SMURF1, LZTS2, KCNAB2, TTC26, FGF9, AP3S2, AP3S1, AP1S3, NUBP1, RAP2A, PGAP1, ARHGEF5, ARHGEF16, NDUFA13, CFTR, BBS12, ARHGEF9, MYADM,…	2377	2367	17911	1.29883	2.42069e-05	5.76362e-07	5.3084e-06
GOTERM_BP_FAT	GO:0033036~macromolecule localization	455	15.2838	6.99753e-09	ALS2, PTGS2, PLEKHM1, SLC9A2, VPS53, TVP23B, CTNNB1, GRIN2B, PIK3C3, RAB27A, SYK, AUP1, ADAM9, LRRC4, MCRS1, MAGI2, PCID2, SRP54A, SRP54C, PTBP1, UBE2J1, UBE2J2, JUP, PITPNM1, NPC2, TRAPPC8, JUN, MAPK3, NFKBIB, PPT1, P3H1, DUSP18, NXF1, GGN, SYNE3, SYNE1, EI24, GOLGA7B, HPCA, TCAF2, SMURF1, LZTS2, KCNAB2, TTC26, FGF9, AP3S2, AP3S1, AP1S3, NUBP1, RAP2A, PGAP1, ARHGEF5, ARHGEF16, NDUFA13, CFTR, ARH…	2377	2705	17911	1.26746	6.46481e-05	1.34688e-06	1.41771e-05
GOTERM_BP_FAT	GO:0051649~establishment of localization in cell	298	10.0101	4.24889e-07	PTGS2, VAPB, PNKD, VPS53, SYT6, RAB1A, ERLEC1, CITED1, CTNNB1, HOOK3, HOOK1, CDCA8, HTR1B, IFT20, COL4A3BP, PIK3C3, RAB23, CREB3L2, VPS13A, STAM, NUP35, AUP1, SYK, RAB27A, IBTK, DAB2IP, MAGI2, SRP54A, PCID2, SRP54C, UBE2J1, UBE2J2, BTBD9, GCC2, ERGIC3, JUP, CRHR2, NPC2, TRAPPC8, LCA5, UBR5, JUN, MAPK3, HTR6, RAB13, KIF26A, KIF26B, ARV1, CDK5R1, NFKBIB, PPT1, RFFL, CALR, BC005561, RAB40B, RIMS4, D…	2377	1722	17911	1.30399	0.00391786	5.60777e-05	0.00086083
GOTERM_BP_FAT	GO:0045184~establishment of protein localization	322	10.8163	7.10804e-07	SEC31A, PTGS2, PLEKHM1, DZIP1, VPS53, CCT2, RAB1A, ERLEC1, TVP23B, HOOK3, HOOK1, GET4, IFT20, PIK3C3, RAB23, AAGAB, NUP37, VPS13A, STAM, VPS13B, NUP35, ADAM9, AUP1, SYK, RAB27A, DAB2IP, SRP54A, SRP54C, PTBP1, UBE2J1, UBE2J2, GCC2, TMEM150A, JUP, CRHR2, PITPNM1, TRAPPC8, LCA5, UBR5, JUN, MAPK3, EFNA5, RAB13, RBP4, CDK5R1, E430025E21RIK, NFKBIB, GSDMD, PPT1, RFFL, CALR, RAB40B, DUSP18, P3H1, EPHB6,…	2377	1894	17911	1.28105	0.0065456	8.75578e-05	0.00144009
GOTERM_BP_FAT	GO:0046907~intracellular transport	230	7.7259	2.70641e-06	PTGS2, VAPB, VPS53, ERLEC1, CITED1, RAB1A, HOOK3, HOOK1, COL4A3BP, PIK3C3, CREB3L2, RAB23, VPS13A, STAM, NUP35, RAB27A, SYK, AUP1, DAB2IP, PCID2, SRP54A, SRP54C, UBE2J1, UBE2J2, GCC2, ERGIC3, JUP, NPC2, TRAPPC8, UBR5, JUN, MAPK3, RAB13, KIF26A, KIF26B, ARV1, CDK5R1, NFKBIB, RFFL, BC005561, CALR, RAB40B, DUSP18, NUP50, STX16, STX11, PLAGL2, PLEKHJ1, PTPN14, NXF1, ARFIP1, GAS1, EI24, GOLGA7B, SFRP2…	2377	1304	17911	1.32905	0.0246946	0.00027779	0.0054831
GOTERM_BP_FAT	GO:0033365~protein localization to organelle	150	5.03863	4.40643e-06	XPO1, STIL, GRPEL1, CHERP, PTGS2, TGFB3, NUP62CL, TLR2, CCT2, PMAIP1, FLCN, CD2AP, AIP, HOOK3, GET4, RAD21, IFT122, SIN3A, IFT20, RAB23, VPS13A, LEPROT, NUP35, GNL3, SYK, NUP133, DAB2IP, MCRS1, ATG9A, SRP54A, SRP54C, CHP1, UBE2J2, NPEPPS, ARNTL, NUPL1, GCC2, JUP, RBPMS, TRAPPC8, UBR5, JUN, MAPK3, PYGO1, AKAP5, ZFAND6, ABCA7, DRD1, STK11, NFKBIB, CALR, UBAC2, OSCP1, LIF, DUSP18, FBXW7, SNF8, NUP50…	2377	792	17911	1.42711	0.0398936	0.000411139	0.00892714
[truncated: 638 more rows]
