# Supplementary material for: Recovery of synaptic loss and depressive-like behavior induced by GATA1 through blocking of the neuroinflammatory response
Source: Front Cell Neurosci. 2024 May 9;18:1369951. doi: 10.3389/fncel.2024.1369951 (PMC11112091; doi:10.3389/fncel.2024.1369951)
Supplement: Supplementary file 6 [file Table_5.XLSX]

## Sheet: Table S5
Supplementary Table S5. DEGs in the cultured cortical neurons overexpressed GATA1
Gene name	Fold change	p-value	q-value
Gm11710	inf	5e-05	0.260983
Yam1	2.01391	5e-05	0.260983
Gata1	inf	5e-05	0.260983
Sp140	0.320856	0.00035	0.99965
1700012C14Rik	0	0.00205	0.99965
Spata45	inf	0.0028	0.99965
Gm2824	0.160428	0.0043	0.99965
Lars2	1.49174	0.00735	0.99965
Gm22513	inf	0.00795	0.99965
Mecom	11.7127	0.00825	0.99965
1700101I19Rik	inf	0.00835	0.99965
Gm9769	2.08493	0.00835	0.99965
Gm20634	0.496546	0.0091	0.99965
Ret	0.514413	0.01335	0.99965
Rbm47	2.86791	0.0136	0.99965
Ptprv	0.0511189	0.01375	0.99965
E130102H24Rik	1.6358	0.0139	0.99965
Gm8181	2.73208	0.0143	0.99965
BC037034	0.260616	0.0147	0.99965
Wnt2b	1.78386	0.01525	0.99965
Rpsa-ps2	0.275476	0.01625	0.99965
Gm12030	0	0.01805	0.99965
Gm11027	0	0.01805	0.99965
Gm22890	0	0.01805	0.99965
Gm15760	0	0.01805	0.99965
Gm25005	0	0.01805	0.99965
Gm13491	0	0.01805	0.99965
Gm13519	0	0.01805	0.99965
Gm24409	0	0.01805	0.99965
Mir760	0	0.01805	0.99965
Gm12437	0	0.01805	0.99965
Gm22662	0	0.01805	0.99965
RP23-61B14.2	0	0.01805	0.99965
Gm14448	0	0.01805	0.99965
Gm14689	0	0.01805	0.99965
2610005L07Rik	0.570382	0.01975	0.99965
Gm27028	0	0.0204	0.99965
Ccl6	1.97794	0.0204	0.99965
Gjd3	inf	0.0218	0.99965
Gm25541	inf	0.0218	0.99965
9930004E17Rik	0	0.02325	0.99965
Defb10	0	0.02325	0.99965
Itga2b	2.41162	0.02365	0.99965
Pcsk1n	0.708579	0.0246	0.99965
Tbx6	0.473029	0.02515	0.99965
Rpl9-ps4	0.420448	0.02615	0.99965
Gm14022	3.605	0.02635	0.99965
Rgs22	0.269807	0.0267	0.99965
Sowaha	0.61132	0.0276	0.99965
March3	2.2974	0.02865	0.99965
Gm10075	0.598739	0.02925	0.99965
Htr2c	2.39496	0.0294	0.99965
Gpc3	0.540363	0.03065	0.99965
Sct	inf	0.03135	0.99965
Gm21887	0	0.0314	0.99965
Ttll11	1.62563	0.0315	0.99965
Tube1	0.633756	0.03175	0.99965
C920006O11Rik	0.273573	0.03175	0.99965
Cdh18	0.635075	0.03205	0.99965
Morn3	0.325335	0.03245	0.99965
Fcgr2b	1.50316	0.0326	0.99965
Ube2cbp	0.619854	0.03315	0.99965
Dctd	0.628507	0.03345	0.99965
Fbxl12os	0.504526	0.0335	0.99965
Casp12	1.62902	0.03365	0.99965
Ace2	1.7411	0.0344	0.99965
Ttr	0.698339	0.0356	0.99965
Tmem53	1.72071	0.03595	0.99965
Vav1	1.48144	0.0369	0.99965
Gm5616	8.87656	0.03715	0.99965
RP23-6O16.1	0.576743	0.03735	0.99965
Neb	0.371131	0.03735	0.99965
Rgs16	0.683494	0.0377	0.99965
Gm13722	0.678772	0.0378	0.99965
Ptpn7	1.80876	0.03795	0.99965
Gm8213	8.11168	0.0383	0.99965
Gm1673	0.699793	0.0387	0.99965
3110083C13Rik	0.450625	0.03875	0.99965
Ccdc108	0.549046	0.0389	0.99965
Rdh12	2.39496	0.03915	0.99965
Mt2	1.34723	0.0396	0.99965
Gm3244	1.64262	0.0405	0.99965
Clec2d	2.26577	0.0407	0.99965
Serpinb8	0.423373	0.0423	0.99965
Susd2	0.496546	0.04295	0.99965
Gm11425	6.77396	0.043	0.99965
Gm5937	6.19026	0.0435	0.99965
A530032D15Rik	0.486327	0.0438	0.99965
Gm7094	inf	0.04505	0.99965
Gm11545	inf	0.04505	0.99965
Gm6421	inf	0.04505	0.99965
Fam25c	inf	0.04505	0.99965
Gm6990	inf	0.04505	0.99965
Gm13322	inf	0.04505	0.99965
Igkv6-14	inf	0.04505	0.99965
RP23-466H15.2	inf	0.04505	0.99965
Gm14814	inf	0.04505	0.99965
2210406O10Rik	0.332171	0.0455	0.99965
Gm10406	2.75108	0.0458	0.99965
Wdr17	1.61217	0.0458	0.99965
S100a10	1.39862	0.0464	0.99965
Morn5	1.82134	0.0466	0.99965
Gm14801	0.400535	0.04685	0.99965
Havcr2	1.38799	0.0475	0.99965
Gm12669	1.86995	0.04755	0.99965
Sugct	0.688725	0.0477	0.99965
Lamp5	0.121582	0.0477	0.99965
Lcn2	2.01391	0.04775	0.99965
Epb4.1l4b	0.645281	0.04815	0.99965
Gm3636	0.469761	0.04825	0.99965
Gmnc	1.6783	0.04935	0.99965
Myo1d	1.49278	0.04965	0.99965
Prkcq	0.716978	0.0498	0.99965
