# Supplementary material for: Recovery of synaptic loss and depressive-like behavior induced by GATA1 through blocking of the neuroinflammatory response
Source: Front Cell Neurosci. 2024 May 9;18:1369951. doi: 10.3389/fncel.2024.1369951 (PMC11112091; doi:10.3389/fncel.2024.1369951)
Supplement: Supplementary file 7 [file Table_6.XLSX]

## Sheet: Table S6
Supplementary Table S6. GO analysis of DEGs in the cortical neurons with overexpressed GATA1
(A) GO analysis of up-regulated gene
Biological process
Annotation Cluster 1	Enrichment Score: 1.2895350584494218
Category	Term	Count	%	PValue	Genes	List Total	Pop Hits	Pop Total	Fold Enrichment	Bonferroni	Benjamini	FDR
GOTERM_BP_FAT	GO:0002706~regulation of lymphocyte mediated immunity	4	8.51064	0.000987413	HAVCR2, FCGR2B, CLEC2D, VAV1	26	142	17911	19.4052	0.733348	0.733348	1.60571
GOTERM_BP_FAT	GO:0002707~negative regulation of lymphocyte mediated immunity	3	6.38298	0.00134279	HAVCR2, FCGR2B, CLEC2D	26	39	17911	52.9911	0.834346	0.592994	2.17765
GOTERM_BP_FAT	GO:0042269~regulation of natural killer cell mediated cytotoxicity	3	6.38298	0.00148341	HAVCR2, CLEC2D, VAV1	26	41	17911	50.4062	0.862794	0.484228	2.40311
GOTERM_BP_FAT	GO:0002715~regulation of natural killer cell mediated immunity	3	6.38298	0.00155625	HAVCR2, CLEC2D, VAV1	26	42	17911	49.206	0.875554	0.406056	2.5197
GOTERM_BP_FAT	GO:0002703~regulation of leukocyte mediated immunity	4	8.51064	0.00214192	HAVCR2, FCGR2B, CLEC2D, VAV1	26	186	17911	14.8147	0.943242	0.380078	3.45243
GOTERM_BP_FAT	GO:0002704~negative regulation of leukocyte mediated immunity	3	6.38298	0.00219909	HAVCR2, FCGR2B, CLEC2D	26	50	17911	41.3331	0.947431	0.343481	3.54303
GOTERM_BP_FAT	GO:0042267~natural killer cell mediated cytotoxicity	3	6.38298	0.00275045	HAVCR2, CLEC2D, VAV1	26	56	17911	36.9045	0.974907	0.369125	4.41267
GOTERM_BP_FAT	GO:0002228~natural killer cell mediated immunity	3	6.38298	0.00315046	HAVCR2, CLEC2D, VAV1	26	60	17911	34.4442	0.98533	0.37444	5.03898
GOTERM_BP_FAT	GO:0006952~defense response	8	17.0213	0.0033143	LCN2, HAVCR2, FCGR2B, CLEC2D, MECOM, HTR2C, VAV1, CCL6	26	1481	17911	3.72119	0.988226	0.358656	5.2944
GOTERM_BP_FAT	GO:0001910~regulation of leukocyte mediated cytotoxicity	3	6.38298	0.00368648	HAVCR2, CLEC2D, VAV1	26	65	17911	31.7947	0.992857	0.361886	5.87221
GOTERM_BP_FAT	GO:0031341~regulation of cell killing	3	6.38298	0.0048765	HAVCR2, CLEC2D, VAV1	26	75	17911	27.5554	0.998557	0.420193	7.69758
GOTERM_BP_FAT	GO:0002449~lymphocyte mediated immunity	4	8.51064	0.00549155	HAVCR2, FCGR2B, CLEC2D, VAV1	26	260	17911	10.5982	0.999369	0.432642	8.62794
GOTERM_BP_FAT	GO:0001909~leukocyte mediated cytotoxicity	3	6.38298	0.00803008	HAVCR2, CLEC2D, VAV1	26	97	17911	21.3057	0.999979	0.416891	12.3754
GOTERM_BP_FAT	GO:0001775~cell activation	6	12.766	0.0081779	GATA1, HAVCR2, FCGR2B, MT2, VAV1, ITGA2B	26	926	17911	4.46362	0.999983	0.407374	12.5892
GOTERM_BP_FAT	GO:0031347~regulation of defense response	5	10.6383	0.00916599	HAVCR2, FCGR2B, CLEC2D, VAV1, CCL6	26	603	17911	5.71214	0.999996	0.414729	14.0052
GOTERM_BP_FAT	GO:0002698~negative regulation of immune effector process	3	6.38298	0.0100483	HAVCR2, FCGR2B, CLEC2D	26	109	17911	18.9601	0.999999	0.430517	15.2514
GOTERM_BP_FAT	GO:0001906~cell killing	3	6.38298	0.0107662	HAVCR2, CLEC2D, VAV1	26	113	17911	18.289	0.999999	0.439727	16.2528
GOTERM_BP_FAT	GO:0002443~leukocyte mediated immunity	4	8.51064	0.0109064	HAVCR2, FCGR2B, CLEC2D, VAV1	26	334	17911	8.25012	1	0.431267	16.4471
GOTERM_BP_FAT	GO:0045087~innate immune response	5	10.6383	0.0114206	LCN2, HAVCR2, CLEC2D, VAV1, CCL6	26	643	17911	5.3568	1	0.434027	17.1559
GOTERM_BP_FAT	GO:0050777~negative regulation of immune response	3	6.38298	0.0136535	HAVCR2, FCGR2B, CLEC2D	26	128	17911	16.1457	1	0.458353	20.1693
GOTERM_BP_FAT	GO:0002697~regulation of immune effector process	4	8.51064	0.020209	HAVCR2, FCGR2B, CLEC2D, VAV1	26	421	17911	6.54522	1	0.56298	28.4325
GOTERM_BP_FAT	GO:0031348~negative regulation of defense response	3	6.38298	0.0210387	HAVCR2, FCGR2B, CLEC2D	26	161	17911	12.8364	1	0.546282	29.419
GOTERM_BP_FAT	GO:0080134~regulation of response to stress	6	12.766	0.0224456	HAVCR2, FCGR2B, CLEC2D, MECOM, VAV1, CCL6	26	1191	17911	3.47045	1	0.559977	31.0628
GOTERM_BP_FAT	GO:0006955~immune response	6	12.766	0.0256565	LCN2, HAVCR2, FCGR2B, CLEC2D, VAV1, CCL6	26	1233	17911	3.35224	1	0.590044	34.6809
GOTERM_BP_FAT	GO:0002682~regulation of immune system process	6	12.766	0.0269552	GATA1, HAVCR2, FCGR2B, CLEC2D, VAV1, ITGA2B	26	1249	17911	3.30929	1	0.581259	36.0929
GOTERM_BP_FAT	GO:0009605~response to external stimulus	8	17.0213	0.0337985	LCN2, HAVCR2, FCGR2B, MECOM, HTR2C, VAV1, CCL6, WNT2B	26	2301	17911	2.39508	1	0.587161	43.0721
GOTERM_BP_FAT	GO:0048585~negative regulation of response to stimulus	6	12.766	0.0361489	GATA1, HAVCR2, FCGR2B, ACE2, CLEC2D, MECOM	26	1350	17911	3.06171	1	0.598392	45.2992
GOTERM_BP_FAT	GO:0045088~regulation of innate immune response	3	6.38298	0.0368178	HAVCR2, CLEC2D, VAV1	26	218	17911	9.48006	1	0.58545	45.918
GOTERM_BP_FAT	GO:0035556~intracellular signal transduction	8	17.0213	0.0397333	HAVCR2, CASP12, MT2, ACE2, MECOM, HTR2C, VAV1, CCL6	26	2380	17911	2.31558	1	0.607537	48.5388
GOTERM_BP_FAT	GO:0071219~cellular response to molecule of bacterial origin	3	6.38298	0.0454792	LCN2, HAVCR2, FCGR2B	26	245	17911	8.43532	1	0.633769	53.3587
GOTERM_BP_FAT	GO:0009966~regulation of signal transduction	8	17.0213	0.0471406	GATA1, HAVCR2, ACE2, MECOM, HTR2C, VAV1, CCL6, WNT2B	26	2468	17911	2.23301	1	0.641399	54.6712
Annotation Cluster 2	Enrichment Score: 1.2074588734382758
Category	Term	Count	%	PValue	Genes	List Total	Pop Hits	Pop Total	Fold Enrichment	Bonferroni	Benjamini	FDR
GOTERM_BP_FAT	GO:0030168~platelet activation	3	6.38298	0.00740332	GATA1, VAV1, ITGA2B	26	93	17911	22.2221	0.999952	0.407431	11.4638
GOTERM_BP_FAT	GO:0001775~cell activation	6	12.766	0.0081779	GATA1, HAVCR2, FCGR2B, MT2, VAV1, ITGA2B	26	926	17911	4.46362	0.999983	0.407374	12.5892
GOTERM_BP_FAT	GO:0050878~regulation of body fluid levels	4	8.51064	0.0122779	GATA1, SCT, VAV1, ITGA2B	26	349	17911	7.89553	1	0.445861	18.3253
GOTERM_BP_FAT	GO:0098602~single organism cell adhesion	5	10.6383	0.0232705	GATA1, HAVCR2, S100A10, VAV1, ITGA2B	26	796	17911	4.32716	1	0.563537	32.0099
GOTERM_BP_FAT	GO:0007596~blood coagulation	3	6.38298	0.0258947	GATA1, VAV1, ITGA2B	26	180	17911	11.4814	1	0.584217	34.942
GOTERM_BP_FAT	GO:0002682~regulation of immune system process	6	12.766	0.0269552	GATA1, HAVCR2, FCGR2B, CLEC2D, VAV1, ITGA2B	26	1249	17911	3.30929	1	0.581259	36.0929
GOTERM_BP_FAT	GO:0007599~hemostasis	3	6.38298	0.0294557	GATA1, VAV1, ITGA2B	26	193	17911	10.7081	1	0.597145	38.7313
GOTERM_BP_FAT	GO:0050817~coagulation	3	6.38298	0.030589	GATA1, VAV1, ITGA2B	26	197	17911	10.4906	1	0.602958	39.8931
Annotation Cluster 3	Enrichment Score: 1.1070980230361211
Category	Term	Count	%	PValue	Genes	List Total	Pop Hits	Pop Total	Fold Enrichment	Bonferroni	Benjamini	FDR
GOTERM_BP_FAT	GO:0002520~immune system development	7	14.8936	0.00194668	GATA1, HAVCR2, CLEC2D, RBM47, MECOM, VAV1, WNT2B	26	984	17911	4.9006	0.926259	0.406335	3.14243
GOTERM_BP_FAT	GO:0030097~hemopoiesis	6	12.766	0.00700164	GATA1, CLEC2D, RBM47, MECOM, VAV1, WNT2B	26	892	17911	4.63375	0.999917	0.406837	10.875
GOTERM_BP_FAT	GO:0048534~hematopoietic or lymphoid organ development	6	12.766	0.00870048	GATA1, CLEC2D, RBM47, MECOM, VAV1, WNT2B	26	940	17911	4.39714	0.999992	0.412255	13.3408
Annotation Cluster 4	Enrichment Score: 1.0836185639018643
Category	Term	Count	%	PValue	Genes	List Total	Pop Hits	Pop Total	Fold Enrichment	Bonferroni	Benjamini	FDR
GOTERM_BP_FAT	GO:0098602~single organism cell adhesion	5	10.6383	0.0232705	GATA1, HAVCR2, S100A10, VAV1, ITGA2B	26	796	17911	4.32716	1	0.563537	32.0099
Annotation Cluster 5	Enrichment Score: 1.057472986183869
Category	Term	Count	%	PValue	Genes	List Total	Pop Hits	Pop Total	Fold Enrichment	Bonferroni	Benjamini	FDR
GOTERM_BP_FAT	GO:0019220~regulation of phosphate metabolic process	8	17.0213	0.00569305	GATA1, HAVCR2, SCT, MYO1D, ACE2, MECOM, HTR2C, CCL6	26	1632	17911	3.37689	0.999519	0.420534	8.93082
GOTERM_BP_FAT	GO:0051174~regulation of phosphorus metabolic process	8	17.0213	0.00571225	GATA1, HAVCR2, SCT, MYO1D, ACE2, MECOM, HTR2C, CCL6	26	1633	17911	3.37482	0.999531	0.400101	8.95963
GOTERM_BP_FAT	GO:0010817~regulation of hormone levels	4	8.51064	0.0330006	RDH12, SCT, ACE2, HTR2C	26	509	17911	5.41363	1	0.592614	42.2968
Annotation Cluster 6	Enrichment Score: 1.0343131235617276
Category	Term	Count	%	PValue	Genes	List Total	Pop Hits	Pop Total	Fold Enrichment	Bonferroni	Benjamini	FDR
GOTERM_BP_FAT	GO:0051345~positive regulation of hydrolase activity	4	8.51064	0.0263218	CASP12, S100A10, VAV1, CCL6	26	466	17911	5.91317	1	0.581257	35.4078
GOTERM_BP_FAT	GO:0043547~positive regulation of GTPase activity	3	6.38298	0.0334974	S100A10, VAV1, CCL6	26	207	17911	9.98384	1	0.590931	42.7807
GOTERM_BP_FAT	GO:0051336~regulation of hydrolase activity	5	10.6383	0.0340364	CASP12, MYO1D, S100A10, VAV1, CCL6	26	896	17911	3.84422	1	0.582813	43.3013
Annotation Cluster 9	Enrichment Score: 0.8355066917104756
Category	Term	Count	%	PValue	Genes	List Total	Pop Hits	Pop Total	Fold Enrichment	Bonferroni	Benjamini	FDR
GOTERM_BP_FAT	GO:0034329~cell junction assembly	3	6.38298	0.0207949	GJD3, ACE2, S100A10	26	160	17911	12.9166	1	0.552171	29.1306
GOTERM_BP_FAT	GO:0045216~cell-cell junction organization	3	6.38298	0.0258947	GJD3, ACE2, S100A10	26	180	17911	11.4814	1	0.584217	34.942
GOTERM_BP_FAT	GO:0034330~cell junction organization	3	6.38298	0.0311621	GJD3, ACE2, S100A10	26	199	17911	10.3852	1	0.593935	40.4727
Annotation Cluster 10	Enrichment Score: 0.8185743318303804
Category	Term	Count	%	PValue	Genes	List Total	Pop Hits	Pop Total	Fold Enrichment	Bonferroni	Benjamini	FDR
GOTERM_BP_FAT	GO:0002520~immune system development	7	14.8936	0.00194668	GATA1, HAVCR2, CLEC2D, RBM47, MECOM, VAV1, WNT2B	26	984	17911	4.9006	0.926259	0.406335	3.14243
GOTERM_BP_FAT	GO:0006952~defense response	8	17.0213	0.0033143	LCN2, HAVCR2, FCGR2B, CLEC2D, MECOM, HTR2C, VAV1, CCL6	26	1481	17911	3.72119	0.988226	0.358656	5.2944
GOTERM_BP_FAT	GO:0019220~regulation of phosphate metabolic process	8	17.0213	0.00569305	GATA1, HAVCR2, SCT, MYO1D, ACE2, MECOM, HTR2C, CCL6	26	1632	17911	3.37689	0.999519	0.420534	8.93082
GOTERM_BP_FAT	GO:0051174~regulation of phosphorus metabolic process	8	17.0213	0.00571225	GATA1, HAVCR2, SCT, MYO1D, ACE2, MECOM, HTR2C, CCL6	26	1633	17911	3.37482	0.999531	0.400101	8.95963
GOTERM_BP_FAT	GO:0070371~ERK1 and ERK2 cascade	4	8.51064	0.00572889	HAVCR2, ACE2, HTR2C, CCL6	26	264	17911	10.4376	0.999541	0.381499	8.98458
GOTERM_BP_FAT	GO:0070372~regulation of ERK1 and ERK2 cascade	4	8.51064	0.00634906	HAVCR2, ACE2, HTR2C, CCL6	26	274	17911	10.0567	0.999801	0.394258	9.91035
GOTERM_BP_FAT	GO:0031347~regulation of defense response	5	10.6383	0.00916599	HAVCR2, FCGR2B, CLEC2D, VAV1, CCL6	26	603	17911	5.71214	0.999996	0.414729	14.0052
GOTERM_BP_FAT	GO:0045087~innate immune response	5	10.6383	0.0114206	LCN2, HAVCR2, CLEC2D, VAV1, CCL6	26	643	17911	5.3568	1	0.434027	17.1559
GOTERM_BP_FAT	GO:0043408~regulation of MAPK cascade	5	10.6383	0.0134643	HAVCR2, ACE2, MECOM, HTR2C, CCL6	26	675	17911	5.10285	1	0.464971	19.918
GOTERM_BP_FAT	GO:0000165~MAPK cascade	5	10.6383	0.0145692	HAVCR2, ACE2, MECOM, HTR2C, CCL6	26	691	17911	4.98469	1	0.469243	21.3751
GOTERM_BP_FAT	GO:0023014~signal transduction by protein phosphorylation	5	10.6383	0.0148543	HAVCR2, ACE2, MECOM, HTR2C, CCL6	26	695	17911	4.956	1	0.465142	21.7469
GOTERM_BP_FAT	GO:0002262~myeloid cell homeostasis	3	6.38298	0.0203111	GATA1, FCGR2B, MECOM	26	158	17911	13.0801	1	0.554042	28.5546
GOTERM_BP_FAT	GO:0080134~regulation of response to stress	6	12.766	0.0224456	HAVCR2, FCGR2B, CLEC2D, MECOM, VAV1, CCL6	26	1191	17911	3.47045	1	0.559977	31.0628
GOTERM_BP_FAT	GO:0006955~immune response	6	12.766	0.0256565	LCN2, HAVCR2, FCGR2B, CLEC2D, VAV1, CCL6	26	1233	17911	3.35224	1	0.590044	34.6809
GOTERM_BP_FAT	GO:0070374~positive regulation of ERK1 and ERK2 cascade	3	6.38298	0.0286173	HAVCR2, HTR2C, CCL6	26	190	17911	10.8771	1	0.594831	37.8582
GOTERM_BP_FAT	GO:0010646~regulation of cell communication	9	19.1489	0.0308777	GATA1, HAVCR2, SCT, ACE2, MECOM, HTR2C, VAV1, CCL6, WNT2B	26	2785	17911	2.2262	1	0.598399	40.1857
GOTERM_BP_FAT	GO:0001932~regulation of protein phosphorylation	6	12.766	0.0322063	GATA1, HAVCR2, ACE2, MECOM, HTR2C, CCL6	26	1309	17911	3.15761	1	0.598491	41.5153
GOTERM_BP_FAT	GO:0023051~regulation of signaling	9	19.1489	0.0322779	GATA1, HAVCR2, SCT, ACE2, MECOM, HTR2C, VAV1, CCL6, WNT2B	26	2808	17911	2.20796	1	0.591769	41.5862
GOTERM_BP_FAT	GO:0009605~response to external stimulus	8	17.0213	0.0337985	LCN2, HAVCR2, FCGR2B, MECOM, HTR2C, VAV1, CCL6, WNT2B	26	2301	17911	2.39508	1	0.587161	43.0721
GOTERM_BP_FAT	GO:0048585~negative regulation of response to stimulus	6	12.766	0.0361489	GATA1, HAVCR2, FCGR2B, ACE2, CLEC2D, MECOM	26	1350	17911	3.06171	1	0.598392	45.2992
GOTERM_BP_FAT	GO:0006796~phosphate-containing compound metabolic process	9	19.1489	0.0362104	PTPN7, GATA1, HAVCR2, SCT, MYO1D, ACE2, MECOM, HTR2C, CCL6	26	2869	17911	2.16102	1	0.592309	45.3565
GOTERM_BP_FAT	GO:0006793~phosphorus metabolic process	9	19.1489	0.0364796	PTPN7, GATA1, HAVCR2, SCT, MYO1D, ACE2, MECOM, HTR2C, CCL6	26	2873	17911	2.15801	1	0.58848	45.606
GOTERM_BP_FAT	GO:0035556~intracellular signal transduction	8	17.0213	0.0397333	HAVCR2, CASP12, MT2, ACE2, MECOM, HTR2C, VAV1, CCL6	26	2380	17911	2.31558	1	0.607537	48.5388
GOTERM_BP_FAT	GO:0008283~cell proliferation	7	14.8936	0.0403815	GATA1, HAVCR2, FCGR2B, GMNC, ACE2, MECOM, WNT2B	26	1874	17911	2.57321	1	0.607325	49.105
GOTERM_BP_FAT	GO:0042325~regulation of phosphorylation	6	12.766	0.0421209	GATA1, HAVCR2, ACE2, MECOM, HTR2C, CCL6	26	1407	17911	2.93767	1	0.616974	50.5958
GOTERM_BP_FAT	GO:0010033~response to organic substance	9	19.1489	0.0436004	LCN2, GATA1, HAVCR2, GJD3, FCGR2B, CASP12, MT2, HTR2C, CCL6	26	2972	17911	2.08612	1	0.623871	51.8313
GOTERM_BP_FAT	GO:0009966~regulation of signal transduction	8	17.0213	0.0471406	GATA1, HAVCR2, ACE2, MECOM, HTR2C, VAV1, CCL6, WNT2B	26	2468	17911	2.23301	1	0.641399	54.6712
Cellular component
Annotation Cluster 1	Enrichment Score: 1.2895350584494218
Category	Term	Count	%	PValue	Genes	List Total	Pop Hits	Pop Total	Fold Enrichment	Bonferroni	Benjamini	FDR
GOTERM_CC_FAT	GO:0009986~cell surface	7	14.8936	0.00172849	HAVCR2, GJD3, FCGR2B, ACE2, CLEC2D, HTR2C, ITGA2B	23	890	14413	4.92872	0.178989	0.178989	1.94822
GOTERM_CC_FAT	GO:0098552~side of membrane	5	10.6383	0.00770239	PTPN7, FCGR2B, CLEC2D, HTR2C, ITGA2B	23	528	14413	5.93421	0.585827	0.356437	8.41801
GOTERM_CC_FAT	GO:0009897~external side of plasma membrane	4	8.51064	0.0143704	FCGR2B, CLEC2D, HTR2C, ITGA2B	23	340	14413	7.37238	0.807971	0.423072	15.178
(B) GO analysis of down-regulated gene
Biological process
Annotation Cluster 1	Enrichment Score: 1.0318556791883038
Category	Term	Count	%	PValue	Genes	List Total	Pop Hits	Pop Total	Fold Enrichment	Bonferroni	Benjamini	FDR
GOTERM_BP_FAT	GO:0010466~negative regulation of peptidase activity	3	6.97674	0.017477	GPC3, SERPINB8, PCSK1N	18	216	17911	13.8202	1	0.999495	23.9103
GOTERM_BP_FAT	GO:0045861~negative regulation of proteolysis	3	6.97674	0.030081	GPC3, SERPINB8, PCSK1N	18	289	17911	10.3293	1	0.976641	37.7092
GOTERM_BP_FAT	GO:0052547~regulation of peptidase activity	3	6.97674	0.0435681	GPC3, SERPINB8, PCSK1N	18	354	17911	8.43267	1	0.985899	49.8613
GOTERM_BP_FAT	GO:0051346~negative regulation of hydrolase activity	3	6.97674	0.0453615	GPC3, SERPINB8, PCSK1N	18	362	17911	8.24632	1	0.981629	51.2987
Annotation Cluster 2	Enrichment Score: 0.9676827968197754
Category	Term	Count	%	PValue	Genes	List Total	Pop Hits	Pop Total	Fold Enrichment	Bonferroni	Benjamini	FDR
GOTERM_BP_FAT	GO:0007156~homophilic cell adhesion via plasma membrane adhesion molecules	3	6.97674	0.010355	2610005L07RIK, RET, CDH18	18	164	17911	18.2022	0.999872	0.999872	14.8981
GOTERM_BP_FAT	GO:0098742~cell-cell adhesion via plasma-membrane adhesion molecules	3	6.97674	0.0204777	2610005L07RIK, RET, CDH18	18	235	17911	12.7028	1	0.997363	27.4331
Annotation Cluster 3	Enrichment Score: 0.9581904172113002
Category	Term	Count	%	PValue	Genes	List Total	Pop Hits	Pop Total	Fold Enrichment	Bonferroni	Benjamini	FDR
GOTERM_BP_FAT	GO:1901987~regulation of cell cycle phase transition	3	6.97674	0.0231611	PRKCQ, PTPRV, SUSD2	18	251	17911	11.8931	1	0.965359	30.4536
GOTERM_BP_FAT	GO:0044770~cell cycle phase transition	3	6.97674	0.0426819	PRKCQ, PTPRV, SUSD2	18	350	17911	8.52905	1	0.990855	49.1365
Annotation Cluster 4	Enrichment Score: 0.835264008835175
Category	Term	Count	%	PValue	Genes	List Total	Pop Hits	Pop Total	Fold Enrichment	Bonferroni	Benjamini	FDR
GOTERM_BP_FAT	GO:0010648~negative regulation of cell communication	5	11.6279	0.0211218	RGS22, PRKCQ, GPC3, PTPRV, RGS16	18	1160	17911	4.28903	1	0.9899	28.1692
GOTERM_BP_FAT	GO:0023057~negative regulation of signaling	5	11.6279	0.0213642	RGS22, PRKCQ, GPC3, PTPRV, RGS16	18	1164	17911	4.27429	1	0.975737	28.4444
Molecular function
Annotation Cluster 1	Enrichment Score: 1.0318556791883038
Category	Term	Count	%	PValue	Genes	List Total	Pop Hits	Pop Total	Fold Enrichment	Bonferroni	Benjamini	FDR
GOTERM_MF_FAT	GO:0030234~enzyme regulator activity	5	11.6279	0.0180625	RGS22, GPC3, SERPINB8, PCSK1N, RGS16	20	926	16866	4.55346	0.838422	0.838422	18.3162
GOTERM_MF_FAT	GO:0030414~peptidase inhibitor activity	3	6.97674	0.0244015	GPC3, SERPINB8, PCSK1N	20	217	16866	11.6585	0.915451	0.709226	23.982
GOTERM_MF_FAT	GO:0061134~peptidase regulator activity	3	6.97674	0.0321707	GPC3, SERPINB8, PCSK1N	20	252	16866	10.0393	0.961992	0.663778	30.4374
GOTERM_MF_FAT	GO:0098772~molecular function regulator	5	11.6279	0.0460041	RGS22, GPC3, SERPINB8, PCSK1N, RGS16	20	1237	16866	3.40865	0.990992	0.691921	40.7103
Annotation Cluster 4	Enrichment Score: 0.835264008835175
Category	Term	Count	%	PValue	Genes	List Total	Pop Hits	Pop Total	Fold Enrichment	Bonferroni	Benjamini	FDR
GOTERM_MF_FAT	GO:0030234~enzyme regulator activity	5	11.6279	0.0180625	RGS22, GPC3, SERPINB8, PCSK1N, RGS16	20	926	16866	4.55346	0.838422	0.838422	18.3162
GOTERM_MF_FAT	GO:0098772~molecular function regulator	5	11.6279	0.0460041	RGS22, GPC3, SERPINB8, PCSK1N, RGS16	20	1237	16866	3.40865	0.990992	0.691921	40.7103
