# Supplementary material for: Recovery of synaptic loss and depressive-like behavior induced by GATA1 through blocking of the neuroinflammatory response
Source: Front Cell Neurosci. 2024 May 9;18:1369951. doi: 10.3389/fncel.2024.1369951 (PMC11112091; doi:10.3389/fncel.2024.1369951)
Supplement: Supplementary file 8 [file Table_7.XLSX]

## Sheet: Table S7
Supplementary Table S7. DEmiRNAs in the cultured cortical neurons with overexpressed GATA1
Gene name	Fold change	p-value	q-value
mmu-miR-466b-5p	124.522	1.05991e-09	5.05578e-07
mmu-miR-466o-5p	124.522	1.05991e-09	5.05578e-07
mmu-miR-714	27.2763	8.98654e-05	0.0285772
mmu-miR-669b-5p	0.0494137	0.000193956	0.0462584
mmu-miR-215-5p	22.5326	0.000336202	0.0475108
mmu-miR-29b-3p	0.0658849	0.000409997	0.0475108
mmu-miR-465a-3p	0.0592964	0.000448215	0.0475108
mmu-miR-465b-3p	0.0592964	0.000448215	0.0475108
mmu-miR-465c-3p	0.0592964	0.000448215	0.0475108
mmu-miR-3471	18.9749	0.000819039	0.0781363
mmu-miR-378b	0.0741205	0.00155968	0.123995
mmu-miR-466e-5p	16.603	0.00155968	0.123995
mmu-miR-1895	6.52261	0.00222494	0.163276
mmu-miR-133a-3p	13.0452	0.00254948	0.163863
mmu-miR-183-3p	0.0564728	0.00257646	0.163863
mmu-miR-1197-3p	14.2311	0.00311416	0.16505
mmu-miR-6916-5p	0.0847092	0.00311416	0.16505
mmu-miR-6994-3p	14.2311	0.00311416	0.16505
mmu-miR-7068-3p	0.122682	0.00357762	0.179634
mmu-miR-21a-3p	0.0912252	0.00448962	0.214155
mmu-miR-299b-3p	4.90184	0.0060006	0.232117
mmu-miR-30d-3p	0.0697605	0.0060039	0.232117
mmu-miR-6951-5p	17.7889	0.0060039	0.232117
mmu-miR-30f	0.0988274	0.00656936	0.232117
mmu-miR-3473d	11.8593	0.00656936	0.232117
mmu-miR-544-5p	11.8593	0.00656936	0.232117
mmu-miR-5615-5p	0.0988274	0.00656936	0.232117
mmu-miR-6236	4.66465	0.00773218	0.263447
mmu-miR-7073-5p	8.3015	0.00813736	0.267691
mmu-miR-467a-3p	3.55778	0.00902558	0.274096
mmu-miR-153-5p	10.6734	0.00976861	0.274096
mmu-miR-1958	0.107812	0.00976861	0.274096
mmu-miR-1966-5p	10.6734	0.00976861	0.274096
mmu-miR-7235-3p	0.107812	0.00976861	0.274096
mmu-miR-467d-3p	3.4031	0.0115355	0.313403
mmu-miR-7066-5p	3.85427	0.0126073	0.313403
mmu-miR-1966-3p	9.48743	0.0138705	0.313403
mmu-miR-1247-3p	9.48743	0.0147831	0.313403
mmu-miR-3101-3p	9.48743	0.0147831	0.313403
mmu-miR-344-5p	0.118593	0.0147831	0.313403
mmu-miR-5615-3p	9.48743	0.0147831	0.313403
mmu-miR-6910-5p	9.48743	0.0147831	0.313403
mmu-miR-6912-5p	9.48743	0.0147831	0.313403
mmu-miR-6991-5p	0.118593	0.0147831	0.313403
mmu-miR-704	0.118593	0.0147831	0.313403
mmu-miR-6946-5p	0.0847092	0.0151293	0.313768
mmu-miR-3104-3p	8.89446	0.0180986	0.359709
mmu-miR-6960-5p	0.139521	0.0180986	0.359709
mmu-miR-299a-3p	3.55778	0.0208558	0.38518
mmu-miR-6905-5p	4.74371	0.0208832	0.38518
mmu-miR-146b-3p	13.0452	0.0209952	0.38518
mmu-miR-6942-5p	13.0452	0.0209952	0.38518
mmu-miR-741-3p	0.13177	0.0228056	0.410501
mmu-miR-487b-5p	4.3484	0.0258892	0.445183
mmu-miR-410-5p	3.39607	0.025991	0.445183
mmu-miR-103-2-5p	0.0988274	0.0294465	0.445183
mmu-miR-3572-5p	11.8593	0.0294465	0.445183
mmu-miR-7651-5p	11.8593	0.0294465	0.445183
mmu-miR-99a-3p	0.0988274	0.0294465	0.445183
mmu-miR-8102	6.32495	0.0318415	0.445183
mmu-miR-3084-3p	0.328023	0.0345587	0.445183
mmu-miR-1231-5p	0.169418	0.035932	0.445183
mmu-miR-1951	0.169418	0.035932	0.445183
mmu-miR-1968-3p	0.148241	0.035932	0.445183
mmu-miR-3070-5p	0.148241	0.035932	0.445183
mmu-miR-3105-3p	0.148241	0.035932	0.445183
mmu-miR-3620-3p	0.169418	0.035932	0.445183
mmu-miR-429-3p	8.3015	0.035932	0.445183
mmu-miR-449c-3p	0.169418	0.035932	0.445183
mmu-miR-5129-3p	0.169418	0.035932	0.445183
mmu-miR-669d-5p	0.148241	0.035932	0.445183
mmu-miR-6904-5p	0.169418	0.035932	0.445183
mmu-miR-6991-3p	8.3015	0.035932	0.445183
mmu-miR-6994-5p	8.3015	0.035932	0.445183
mmu-miR-7011-3p	0.169418	0.035932	0.445183
mmu-miR-7060-5p	0.148241	0.035932	0.445183
mmu-miR-7682-3p	0.169418	0.035932	0.445183
mmu-miR-450a-1-3p	0.209281	0.0406483	0.49716
mmu-miR-365-2-5p	0.245364	0.0412309	0.497903
mmu-miR-3059-3p	0.107812	0.0417612	0.498002
mmu-miR-5100	3.03071	0.0454431	0.535219
mmu-miR-6948-3p	0.237186	0.0486329	0.565803
