# Supplementary material for: Recovery of synaptic loss and depressive-like behavior induced by GATA1 through blocking of the neuroinflammatory response
Source: Front Cell Neurosci. 2024 May 9;18:1369951. doi: 10.3389/fncel.2024.1369951 (PMC11112091; doi:10.3389/fncel.2024.1369951)
Supplement: Supplementary file 9 [file Table_8.XLSX]

## Sheet: Table S8
Supplementary Table S8. List of predicted target genes of DEmiRNAs
(A) Target for up-regulated miRNAs
miRNA	mmu-miR-466b-5p	mmu-miR-466o-5p	mmu-miR-714	mmu-miR-215-5p	mmu-miR-3471	mmu-miR-466e-5p	mmu-miR-1895	mmu-miR-133a-3p	mmu-miR-1197-3p	mmu-miR-6994-3p	mmu-miR-299b-3p	mmu-miR-6951-5p	mmu-miR-3473d	mmu-miR-544-5p	mmu-miR-6236	mmu-miR-7073-5p	mmu-miR-467a-3p	mmu-miR-153-5p	mmu-miR-1966-5p	mmu-miR-467d-3p	mmu-miR-7066-5p	mmu-miR-1966-3p	mmu-miR-1247-3p	mmu-miR-3101-3p	mmu-miR-5615-3p	mmu-miR-6910-5p	mmu-miR-6912-5p	mmu-miR-3104-3p	mmu-miR-299a-3p	mmu-miR-6905-5p	mmu-miR-146b-3p	mmu-miR-6942-5p	mmu-miR-487b-5p	mmu-miR-410-5p	mmu-miR-3572-5p	mmu-miR-7651-5p	mmu-miR-8102	mmu-miR-429-3p	mmu-miR-6991-3p	mmu-miR-6994-5p	mmu-miR-5100
	Cplx2	Ap1s2	Socs2	Nudt5	Casp2	Arpp21	Upp2	Ifi44	Gldc	Arxes2	Clpx	1700040L02Rik	Cdc27	Tyw5	Myl6b	Fam163b	Arid4b	Ttn	Gnpnat1	E130114P18Rik	Cnga3	Tubb2a	Macrod1	Onecut1	Angptl3	Zfp57	Gm5549	Gimap9	Plekha3	Zfp616	Tnfrsf23	Slc35d1	Msl2	Itga2	Sik3	Tnfrsf23	Pnmal2	Asf1a	Zfp428	Gm16381	Bloc1s4
	Ap1s2	AU016765	Letmd1	Kcna4	Actr3	Fam169b	Ccdc132	Rdh12	BC032203	Ccdc160	Myo1b	Mei4	Tnfrsf22	Slc35b1	4930407I10Rik	Zfp703	Ripply2	Pogz	Inpp5b	Ccdc68	Coro1b	Mob1b	Bmp4	Dab2	Prtn3	Padi2	Gm10024	Tmem206	Ivl	Gm10447	Upk3bl	C5ar1	Ly86	Gm15293	Slc50a1	Lyrm2	A230052G05Rik	Apoo	Crygs	Khdc1b	Gm10382
	AU016765	Snrnp27	1700094D03Rik	Stk3	Xpo1	Fbxo43	Zcchc8	2700062C07Rik	Mars2	Galm	Sparc	Dcpp2	Sprr2f	Bloc1s2	S1pr5	Pgr15l	Slc6a19	Rad52	5430411K18Rik	Plag1	Scgb2b26	Morc1	Gimap7	Clock	Arf4	Tfeb	Lrrc26	Sike1	Dcun1d1	Gpatch3	Btg1	Snhg11	Gm6133	Krtap19-5	Tppp	Esrrg	Sdhc	C030046E11Rik	Cxcl5	Med30	Rab14
	Snrnp27	Gm13821	Mtmr12	H3f3b	Dapk2	St18	Rangrf	Tm4sf1	Gpr165	C030039L03Rik	Zfp207	Atp5s	Clta	Sav1	Lmod3	Dcx	Dleu7	Hepacam2	Slc30a5	Zdhhc21	Csf1	Cops3	Tnfrsf13b	Cpeb4	Xbp1	Tmem254a	Cdc42ep3	Mamdc2	Abhd15	Parp16	Il17a	Mylk4	Pmp22	Opa3	Ipcef1	2310030G06Rik	Pex11a	Bag5	Gm9966	AI606181	Fam78a
	Gm13821	Kcnv1	Zfp185	Ms4a4b	Rtn4	Klhl13	Prom1	Slc1a2	Hoxb4	Gdf6	Stk25	Leo1	7530416G11Rik	Plcl2	Pdgfa	Plagl2	Kif20b	Ahcy	Gzmb	Six6	Scgb2b27	Apol11b	Gm4737	Hoxc4	A430033K04Rik	Tmem254b	Golph3l	9030617O03Rik	Chst2	Dmtf1	Ikbkg	4931406B18Rik	Shisa2	Ndufab1	Pnma2	Ptges3	Hunk	Slit2	Hsd17b1	Slc44a5	Pla2g4e
	Kcnv1	Cplx4	5031410I06Rik	4930435E12Rik	Lipm	Rock2	2810046L04Rik	Slc23a1	A930018P22Rik	Neurod1	Cldn1	Crls1	Otor	Olfr157	Mpz	Hoxb3	Igfbp1	Stk40	Smug1	Rasef	Peg3	Bhlhe22	Krt86	Slc17a6	Fam32a	2510049J12Rik	Spock1	Pdcd6ip	Paxip1	Krtap3-1	Uox	Slc7a15	Cd24a	Lepre1	Angptl1	Dnajb9	Fam219b	Dpy19l1	H2-D1	Sowaha	Hes7
	Nop58	Nop58	Gna11	Utp3	Trub1	Zbtb20	Tex2	Fads1	Pus10	Gm7257	Tmem55b	Prg4	Hoxb5	Mkrn3	Arhgdia	Spata31	Tmem68	Vmp1	Numbl	Osbpl8	Gas7	Trim59	9030612E09Rik	Mthfd2l	Gabarapl2	Rmi2	Tbxa2r	Sh3pxd2a	Trpm3	Sprn	Lage3	Gm6268	Gm10621	Pigz	Sparc	Cdkn2b	Slc26a10	Plcl1	Abhd3	Parvg	Reg3d
	Cdca8	Cdca8	Smn1	Rsad2	AA474408	Sh3rf3	Leprel2	Ptbp2	Cirh1a	Zfp385b	Zfp202	Pax9	Kcns3	Gucd1	Loh12cr1	Pou3f2	Zc2hc1a	Map2k1	Pik3r6	Pum2	Stmn1	Slc30a4	Fam109b	Car11	Pmp2	2310005G13Rik	Vamp2	Phka1	Syt1	Cxcl2	Pgk2	R3hdm1	Tubgcp4	Gm21092	1700017B05Rik	Brcc3	Entpd1	Ptpn13	Kdm3b	Vwc2l	Etv5
	Zbtb20	Zbtb20	Sertm1	Adgb	Crx	Gcnt4	Cops8	Nup153	Fchsd2	Ndnf	4931423N10Rik	Fstl4	Xbp1	Sema3b	Kctd2	Mink1	Pmp22	Zdhhc21	Eif2ak3	Ptprr	Adam5	Parg	Tgoln1	Rab23	Ccdc43	Lrrc36	Arhgef4	Rimkla	Top1	Krtap1-5	Slc5a6	Tmx2	C78339	Rabl2	R3hdm2	Actl6a	Slc22a23	Ugt8a	Syt4	Pih1d3	Gnat3
	Srsy	Srsy	Dcun1d2	Mipol1	Gm13288	Vps33b	Rrbp1	Otc	Lgalsl	Tmem203	5430402E10Rik	Rora	Trappc3	Zbtb1	Lats2	Usp46	Lrr1	Spry2	Gm6588	Wdfy3	Tsen15	Glcci1	Hand1	Dscam	Ppp3r2	Def8	Pigc	Cadm3	Sp4	Ldoc1	Zpld1	Ppp1r1c	Hpca	Rbbp9	A630081J09Rik	2010300C02Rik	Rfx1	Dlc1	Ptpn3	Srpx	Foxn2
	Ppm1b	Ppm1b	Rbfox1	Gm10742	1700049E17Rik1	Gm14440	S1pr2	Faim	Odf3l2	Dner	Psmb1	Znrf3	Tmem100	Arih1	Cdc42bpg	Nfix	Tec	Zfpm2	Aif1l	Mex3b	Nlgn3	Erbb4	Gorab	Paip2	Atp6v0d1	Dnajb5	Cd99l2	Kbtbd8	Zfp189	Olfml3	Hoxd13	Amer2	Il6	Olfml3	Ywhae	Ndufa4	Plxna1	Zfp711	Spcs3	Adra2c	Atp6v1a
	Ceacam14	Ceacam14	Kcnmb4	Pdp1	Gper1	2210418O10Rik	Ldlrap1	Timm17a	Cbfa2t2	Pth2r	Fam122b	Hoxa10	Mrpl53	Mbtd1	Epas1	Atg7	Lmo3	Meis2	Fkbp8	Ctla4	Foxj3	Pdik1l	Ahcy	Cdk13	Gjd2	Krtap31-2	Atxn1l	Dock8	Myzap	Rarb	Tmem235	Wfdc6a	Gem	Taf5	Ino80d	Nol4	Zkscan5	Crtap	Snx6	Kat6b	Cmklr1
	Gabrb2	Gabrb2	Tchp	Apln	Bmp8b	Ano3	Adrbk2	Rffl	Gltscr1l	Shroom3	Gm14744	Gsk3b	Slc1a2	Mafb	Pak2	Smap1	Pcdh11x	Cnnm4	Tmem229b	Tbx22	Rora	Txlng	Slc34a2	Hnrnpa2b1	Tnfsf8	Ski	Tgfbr3	Leprotl1	4931423N10Rik	Prr14l	E2f8	Lingo1	Bmp2	Hspd1	Tsr2	Cpd	Ppp1r12c	Spryd7	Caln1	Plagl1	St6galnac2
	Cacnb4	Mob4	Ano3	Blcap	Gm2832	Onecut2	Thpo	Gm10320	Srl	Tmc1	Pklr	Snx1	Asxl2	Magt1	Crtac1	Col1a1	Dmxl1	Sun2	Mecr	Dmrta2	Tmod2	Taok1	Baz1b	Dyrk1a	Nrxn1	Cdc42se1	Cul3	Dmd	Pias2	Btrc	Mapk1	Col4a4	Ints6	Tspan11	Zmym2	Pde7a		Cfl2	Osbp2	Ddx50	Commd10
	Fmr1	Cacnb4	Brs3	Nipal1	Tspan18	Rspo1	Car5b	Ptbp1	Fhl1		Ivl		Scn3b	Fgfr2	Gal3st4	Abca5	Ino80d	Cyp7b1	Ikzf4	Mrpl39	Cep128	Zfp820	Psmd14	Sorcs3	Sox6	Kpnb1	Hoxd12	Per3	Asb13	Cxxc4	Tnpo1	4930430F08Rik	Dennd1b	Tnfsf10	Commd2	Papss1		Gjc1	Elovl1	L3mbtl3	Elf5
	Gabrg2	Fmr1	Sec14l2	Emc7	Tmpo	Rslcan18	Slc27a6	Cmpk1	Eif5		Vegfa		Ifnar1	Setdb1	Slc25a30	Rps6kc1	Kif11	Ntm	Gm9972	Gfod1	Tbc1d8	Clock	Mphosph9	Onecut2	Scai	Mak16	Unc119b	Minos1	Tek	Gdnf	Pkd2l2	Mybpc1	Celf1	Pde1a	Rfx7	Col25a1		Tmeff2	Acad8	Wnt3	Elavl4
	Lats2	Gabrg2	Itch	Lcorl	Psma8	Zfp936	Rab2b	Tfap2d	Hs2st1		Abhd15		Rbm41	Nr4a2	H13	Zfhx2	Casz1	Ino80d	Hoxc6	Taok1	Sptlc3	Ppp2ca	Blcap	Zfhx3	Kdelr2	Irs1	Cdyl2	Cux1	Sh3rf3		Scn8a	Pomk	Acp2	Adcyap1	Vamp3	Vegfc		Hmgb3	Fbrs		Aldoc
	Sp1	Lats2	Stox1	Heph	Chl1	Rgs17	Pcbp3	Ube2q2	sept11		Chst2		Hipk3	Arid4a	Meis2	Mex3a	Pum2	C6	Tmem120b	Gucy1b3	Etf1		Depdc1b	Eif5a2	Bag4	Pip5k1a	Ube3a	4930503B20Rik	Mixl1		Tns1	Pdha2	Dcx	Rora	Dhdh	Gria2		Rap2c			Rc3h1
	Atad1	Sp1	Psmc6	Wnk1	Fyttd1	Iglon5	Doc2a	Dlx3	Hao1		Trpm3		Ikzf2	Slc23a2	Cnn1	Gng11	Lats1	Abca1	Gemin8	Fgd4	Znrf1		Phf6	Irak2	Armc8	Vamp2	Fam160b1	Slitrk1	Tmod2		Acer2	Ttbk2	Tgfbr3	Npas3	Six1	Kdelr1		Golga7			Frmd4a
	Ppargc1a	Atad1	Cd14	Srsf6	Ccl9	1110002L01Rik	Ankrd29	3110018I06Rik	Tenm1		Syt1		Pura	Sos2	Inpp5a	Hoxb5	Sorcs3	Grik2	Gigyf2	Zfp608	Atp1b4		Cym	Tex2	Nr1h4	Dmrtc1a	Dusp16	Mfsd6	Prss22		Tbl2	Ogt	Got2	Tfb1m	Tmem194	Phf6		Slitrk1			Ibtk
	Stox2	Ppargc1a	Epha2	Adamts5	Pcdh10	Amotl1	Hist1h4i	Ppp2ca	Fam220a		Top1		Stam2	Ccdc85a	Kcnn4		Fam160b1	Bach2	Mtpn	Znrf3	Rabep1		Zbtb37		Mex3b	Spg11	Smndc1	A830073O21Rik	Surf2		Nudt13	Vapb	Kcnd3	Slc16a10	Zfhx2	Arl15		Mgat2			Sema3e
	4933415A04Rik	Stox2	Ssrp1	Myo9a	Cd79a	Il18r1	Ccm2	Fam57a	Map3k1		Sp4		Serpina9	Scai	Slc22a12		Erbb4	Rbm12	Kcne1	AI182371	Nol3		Actbl2		Kcnb2	Csf2rb2	Paip1	1600012H06Rik	Add1		Gpr26	Sec22c	Cul2	Pgm3	2610001J05Rik			Ube2w			Elk3
	Igfbp7	4933415A04Rik	Stradb	Gm10110	Arih1	Treml2	Ldlrad3	Ppp2r3c	Prss42		Myzap		Socs7	Msl2	Onecut2		Arhgef10l	Gcnt1	Prr14l	Alg6	Faf1		Ppfia4		Bdnf	Rab3a		Ptma	Tcf4		Slc29a3	Stk32b	Kctd14	Pgr15l	Zmym3			Supt20			3110001I22Rik
	Adpgk	Igfbp7	Gpkow	Cbln4	Rab9b	Triobp	Exog	Sgms2	Map3k9		Pias2		Tmcc1	Rab7	Gdnf		Plag1	Skint2	Nfat5	Topbp1	Crbn		Sptlc3		Gfra2	Prl3b1		Gm6890	Cux1		Men1	Sbk3	4930451C15Rik	Wnt9a	Tmem55b			Fez2			Rin2
	Bach2	Adpgk	Pde4d	AI462493	Tlk2	Enpp6	Mnt	Simc1	Dnajc5		Mixl1		Il15ra	Slc22a23	4921517D22Rik		Scai	Nsa2	Ino80d	Tubgcp5	Minos1		Lactb		Eya1	Klhl31		Drd5	Rab6a		Cox7a2l	Mlph	Vcan	Zfp963	Cphx1			Cdh20			Tmem145
	Rora	Bach2	Mdga2	Grb14	2810417H13Rik	Enpp1	Aldh1a7	Gabarapl1	Tubb2b		Tmod2		Ap3s1	Tenm4	Csrnp1		Mast4	Itgb8	Mapre1	Ino80d	Bsg				Rab2a	Fxr2		Samd13	Ube2h		Tnfrsf22	Lbh	Magt1	Ctso	Cphx2			Tbc1d12			Kndc1
		Rora	Blcap	Otor	Cep170	St8sia1	Neurl1b	Celf1	Celf1		Asb13		Dnajc27	Tchh	Mylk		Trhr	3830406C13Rik	Tnrc6b	Zbtb44	Chtf8				Aff4	Tmem14a		Itch	Btaf1		Pramel7	Sypl2	4932443I19Rik	Glra2	Cphx3			Pkd1			Gtf3c6
			Cacna1g	Rfesd	Lrriq3	Zfp704	Psd2	Ankrd44	Tnrc6a		Paxip1		Atf3	Ppp2ca	Me2		Fgd4	Lin7a	Pknox2	Ppm1h	Txndc17				Prkg1			Mgea5	Col4a3		Smad4	Nkx2-1	Olfr613	Pax8	Mmp2			Ypel2			Tfap2c
			Hoxd3	Ppwd1	Ubp1	Tceal1	Cnnm4	Gpm6a	Mfsd1		Tek		Taf5	Plp1	Foxc2		Gucy1b3	Tsc22d2	Gfm1	Itga2					Atl3				Eri1		Tmem238	Cdc42ep4	Foxf1	Eci3	Wfdc1			Rps6kb1			Ptprh
			Ap1ar	Wdr44	Ypel3	Pstpip2	Cpsf6	Nup160	Clec14a		Plekha3		Nfat5	Fnta	3110040N11Rik		Mrpl39		Tsr2	Pik3c2a					Kif1a				Gnai1		Axin2		Acer2	Rxrg	Bgn			2700081O15Rik
			Cdhr5	Zeb2	Vmn2r81	Cat	Ccne2	Vps54	Crisp2		Zfp189		Rasef	E2f5	Mrgprg		Ankrd1		Api5	Cxcl5					Ttc26								Naa30	Clec7a	Cbx5			Zfand6
			Lrrk2	Slc24a5	Gm9732	Ctbs	Pde5a	Ptprz1	Emc7		Dcun1d1		Arpc5	Ppp3r1	Wwox		AI182371		Il17a	Ankrd1					Tead1								Ndufaf4	Gdnf	Plagl1			Ano5
			Zzz3	Smarcad1	Gm8104	Gabrb3	Tdgf1	Hsd17b11	Ttc14		Clint1			Dmwd			Ccdc126		Lrrc59						Anxa10								Il22	Bmp15				Lrp1b
			Zfp719	Rpap2	Gm7233	Gm5444	Slco2b1	Smarcd1	Cmtm4		Tcf4			Ccdc71l			F3		Zhx1						Fgd6								Iltifb	Rsf1				Sox5
				Fam229b	Isl1	Epas1	Mfsd7c	Gdnf	Crem		Rab6a			Pfn2			Nfkbia		Otud4						Dkk4								Grm3	Ubtf				Twistnb
				Ereg	Cyp2b19	P4ha3	Ppm1m	Lasp1	Pde7a		Ube2h			Ep300			Prkcd		Fkbp4						Oas1g								Ptprc	Nhlh2				Pfpl
				Arhgap19	Syt16	Rab11fip1	Ddb1	Zfp131	Arid2		Eri1			Ptbp2			Cttnbp2		E030010N08Rik						Ergic2									Fmn2				Nova1
				Lpar4	Naa11	Chst11	Dock10	Cdyl2	Neo1		Gnai1			4932411N23Rik			Zfp608		Zfp704																			Uba6
				Gmeb1	Sspn	Tc2n	Cacnb1	Lhfp			Prss22			Cav2			Cxcl5		Wiz																			Rap1b
				Pkp4		Cplx2	Supt16	Acat3			Col4a3			Themis			Cks2		Limd2																			Tceb1
				Msn		Fmn2	Ticam2	Uba2			Cux1						Tubgcp5																					Lhfp
				Mier3		Xrcc3		Tagln2			Surf2																											Msn
				Arfgef1		D630023F18Rik		Clta			Btaf1																											Arih1
				Rab2a		Rsph4a		Sec61b			Add1																											Lats2
				Bmx		Elfn1		Edem1																														Ywhag
				Bhlhe22		Brwd3		Bicc1																														Mmd
				Ncbp2		Rab9b		Gabpb2																														Hipk3
				Gpr22		Car10		Fam117b																														Synj1
				Pabpc4		Fech		Celf4																														Gpm6a
						Sh2d2a		Enc1																														Zeb1
								Slc6a1																														Sec23a
																																						Zeb2
(B) Target for down-regulated miRNAs
miRNA	mmu-miR-669b-5p	mmu-miR-29b-3p	mmu-miR-465a/b/c-3p	mmu-miR-378b	mmu-miR-183-3p	mmu-miR-6916-5p	mmu-miR-7068-3p	mmu-miR-21a-3p	mmu-miR-30d-3p	mmu-miR-30f	mmu-miR-5615-5p	mmu-miR-1958	mmu-miR-7235-3p	mmu-miR-344-5p	mmu-miR-6991-5p	mmu-miR-704	mmu-miR-6946-5p	mmu-miR-6960-5p	mmu-miR-741-3p	mmu-miR-103-2-5p	mmu-miR-99a-3p	mmu-miR-3084-3p	mmu-miR-1231-5p	mmu-miR-1951	mmu-miR-1968-3p	mmu-miR-3070-5p	mmu-miR-3105-3p	mmu-miR-3620-3p	mmu-miR-449c-3p	mmu-miR-5129-3p	mmu-miR-669d-5p	mmu-miR-6904-5p	mmu-miR-7011-3p	mmu-miR-7060-5p	mmu-miR-7682-3p	mmu-miR-450a-1-3p	mmu-miR-365-2-5p	mmu-miR-3059-3p	mmu-miR-6948-3p
	Nrxn1	Col5a1	Krit1	Mob3c	Rex2	Slc35d1	Trappc9	Abi2	Cdc73	Pds5b	Kcnma1	Gm3033	Ktn1	Srsf2	Thrb	Ophn1	Dapl1	Ido2	Gucy1a2	Cnpy4	Vamp3	Mocs2	Gm11733	Raver2	Fgd3	Sebox	Sprr3	Aox1	4632404H12Rik	Prep	Map4k3	Alx4	A230065H16Rik	1700128F08Rik	Apln	Ostn	Proca1	Gstm3	Pctp
	Nfatc1	Nav1	Arhgap36	Tex38	Gm13242	Stk32b	Tmem161b	Dtna	Nufip2	1810037I17Rik	Runx1t1	Gm14744	Gm21847	Gm5089	Nova1	Zfp748	Casp8	Poln	Vegfa	Stfa3	Schip1	Arhgap20	Cplx2	Dach1	Camk2n1	Cldn15	Pik3r3	Esp3	Atp5f1	Tomm22	Dram1	H13	Myh7	St8sia4	4930523C07Rik	Lypd1	Prx	Rbm41	Ccser1
	Dcdc2a	Timd2	Smco1	Pard3b	Llph	Col4a4	Tmem170b	Srsf2	Tob1	Cpsf6	Tspan18	5430402E10Rik	Hook1	Hivep2	Tcf12	Itga9	Gm4791	Lin52	Ptprr	Stfa2	Gpr26	Mcee	Gm10447	Csnk1a1	Vash1	Parvg	Onecut2	S100a4	Sfr1	Cdk14	1810074P20Rik	Tepp	Wdr38	Mrps7	Nr6a1	Sprr2f	Cela3b	Pcp4	Poln
	Zbtb20	Mex3b	Hmgn2	Morn2	Nr3c2	Ppp1r1c	Wdr26	Ankib1	Rex2	Mctp1	Banp	Wdr37	Ogg1	Kcnma1	Zmat1	Qser1	Rab6a	Ly6g	Grin2b	Npb	St8sia6	Iars2	Gpatch3	Lama3	Ankrd13d	Elovl2	Ipcef1	Tspyl2	Gkap1	Taf4a	Xirp2	Celf6	Sprr3	Stx11	Acer2	Clip3	Glycam1	Gm10176	Slc30a5
	Ahdc1	Eln	Cbx5	Dscam	Sult1d1	C5ar1	Ccdc70	Cpeb2	Tnrc6b	Tnrc6a	Iqcg	Tnfaip8l3	Gm5591	Scgb3a1	Lhfp	Tet2	Ogg1	Ly6i	Esp1	Cyct	Mmp13	Gm9966	Parp16	Prrg1	Kcnj9	Pcbp4	Golph3l	Gm10742	Zfp108	Irf2	Tlr7	Hepacam	Defb15	Prelid1	Tcf7	Zbtb20	Slc39a2	Klhdc2	Gm1045
	Onecut2	Dnmt3a	Ccdc82	Foxg1	Gtf2a1	Lingo1	Arrdc3	Kcnb2	Emc4	Itgb8	E030010N08Rik	2510009E07Rik	Ccnc	Pttg1ip	Elmod2	Hnrnpa3	Lyzl1	Asb5	Wfdc13	Rit2	Nebl	Hsd17b12	Plekha3	Gprin3	Mrps24	Icam5	Cdc42ep3	Lrrn3	Gm7903	Hnrnpl	Slc25a20	Atxn7l3	Rpl22	Gm11110	Manba	Lmod2	2410137M14Rik	Plekhg6	Tspan8
	Elovl6	Col3a1	Zfp277	Hunk	Gm13212	Snhg11	Zc3hav1l	Asap1	Med12l	Chl1	Tecta	AI987944	Uso1	Phc3	Tnni1	Mndal	Ppp1r2	AK010878	Gm11569	Tssk1	Fxyd7	Lysmd4	Trmt112	Rad51b	Llph	Rnf40	Fmr1	Pnoc	AV320801	Gabarap	Sh2d1a	Chrm1	Slc39a12	Trpm1	Ebf2	Sostdc1	4932415D10Rik	Zdhhc21	Nr3c2
	Pou2f2	Brwd3	Trmt10b	Gnat1	Rerg	Mylk4	Itsn1	Pik3ca	Zfx	Ppargc1b	Rnf165	Nfat5	Slc39a10	Nfix	Fam126a	Sgms1	Ppp1r1c	Plcxd2	3110007F17Rik	Hyal6	Slc35f6	Rd3l	Sprn	Krtap5-5	Slc6a7	Oas1c	Fsd1l	Tex264	Gm15023	Brd1	A530054K11Rik	Sec24c	Scn8a	Rasgrf1	Ubn2	Mlx	Sim2	N4bp2l1	Gm21092
	Cacng2	Nasp	Abcc9	Igf2bp3	Ctnnb1	Amer2	Cylc2	Dcun1d3	Rala	Fam126b	Mrpl53	Jmy	Aldoc	Tmsb15b1	Krtap2-4	Mex3b	Pbx1	Sugct	Saa1	Pdgfd	Zfp790	Tmem86b	Cxcl2	Xaf1	Prph	Grxcr2	Ubr3	Adam9	Pramel3	Usp9x	AA987161	Drg2	Kpna4	Slc10a3	Trpc4	Crisp4	Hmga2	Efcab11	Cdh11
	Thsd4	Eif4e2	Dnmt3a	Npas4	Kif20b	Nkx2-1	Adi1	Paf1	Rab11fip2	Pank3	Sema5a	Pou1f1	Ctgf	Capn6	Tmem123	Araf	Celf1	Usp44	Tagln2	Paqr6	Atp5g1	Pdap1	Bhlha15	Dnajb9	Arpc5l	Ggt7	Stag2	Mex3b	Ier2	Slitrk5	Nsa2		Onecut2	Fbxo48	Idh3b	Sim1	Spib	Ihh	Plcb1
	Zfp462	Tdg	Pde1c	Papolb	Txnl1	Tmx2	Zfp128	Zfpm2	Mcm8	Skil	4933414I15Rik	Sec63	Taf5	Pdxk	Gm21708	Olfm3	Tacc1	Elavl2	Cln6	Rspo3	Prame	Cstf3	Ldoc1	1700006A11Rik	Mettl14	Tnfsf15	Ywhah	Naa15	Actbl2	Rin2	Esp36		Fut9	Rimkla	H2-M5	Bmp2	Ptges	Caprin2	Ssbp3
	Ar	Col2a1	Nms	Slc10a5	Trappc2	Mybpc1	Polr3k	Zbtb20	Zfp600	Prkaa2	Pou2f1	Trove2	Tspyl1	Mrpl21	Rbmy	Akap14	Tnpo2	Ccp110	Fmo5	Zbtb24	Lhx1	Ythdf1	Mmp2	Kras	Naif1	Sh3bp4	Nkiras1	Trpm3	Gm5128	Ranbp3	Izumo3		Polg	4933434E20Rik	Gm3696	Zmynd11	Trim11	Chek1	Tra2a
	Pdlim5	Tmem169	Ccdc93	Igf1	Eif5a	Slc7a15	Pdcd1lg2	Cul2	Slc25a33	Tmem170b	Nedd9	Gm8271	Jph4	Gpm6a	Gm3376	Kif18a	Ino80d	Arhgap12	Pla2g4c	Bbx	Slc27a3	Pias1	Tub	Btc	Nlrp12	Gpc1	Alg13	Naa30	Fcgr3	Clock	Ttc27		Ptger2	Fgf12	4930555G01Rik	Paqr4	Ubr3	Naa35	Prtg
	Zeb2	3110057O12Rik	Ms4a5	Kcna4	Cdk13	Sypl2	Gm16503	Hlf	Pclo	N4bp2l2	Cdnf	Cd300lg	Gm9979	Sln	Zkscan8	A730018C14Rik	Top1	Ptpn3	Cer1	Pdzd2	Kank4	Vapa	Exoc6b	Mcee	Zfp711	Cd47	Fam210a		Eif3j2	P2ry13	Tcf24		Tmem245	Zfp9	Gm2897	Hdx	Ebf1	4833439L19Rik	Phex
	Kcnh7	Igf1	Myo6	Crhbp	Zfp738	Kirrel	Rap2a	Zbed6	Rarb	Ankrd29	Rnase1	Itga4	Sub1	Tmed8	Gm4064	Tpt1	Onecut2	Lrrtm3	Lrguk	Tada2b	Map10	Rnf144b	Lrrtm3	Mmd	Sspn	Bicd2	Rps6ka4		Cabs1	Tnrc6b	Scn3b		Bbx	Gdf6	Smarcd1	Nol3	Sirt1	Scn7a	Tial1
	Cdh2	Sparc	Vmn1r65	4930544D05Rik	Fut9	Tram2	Gas2l3	Tktl1	Scai	Cpne3	Rsf1	Celf1	Cttnbp2nl	Cd59b	Gm21704	Zfp960	Nfia		Gm10778	Robo2	Ppp1r8	Nlgn1	Larp1b	Cdh12	Naa50	Ankrd13b	Pura		Stx1b	Tnpo1	Ubp1			Tet3	Cdc40	Lats1	Nfasc	Erlin1	Cdon
	Gpr153	Fem1b	Vamp4	Palmd	Rab5c	Cdc42ep4	BC107364	Tra2a	Mug2	Pou3f2	Wnt8b	Map3k9	Coq10b	Igfbp7	Ogg1	Tmem65	Actr2		Mylk4	Lurap1l	Hemgn	Zfp874b	Scn4b	Nol4	Txnrd1	Asb13	Klf6		Fcrl1	Usp3	Zbtb10			Baz1a		Lactb	Acadsb	Slc22a23	Esrrg
	Cbln2	Lysmd1	Supt5	Ywhaq	Asprv1	Sec22c	Atxn1l	Naa50	Col4a5	Fgd4	Dkk1	Ptbp3	Baz2a	Odf2	Lmf2	Tm2d1	Dyrk1a		9330159F19Rik	Tnrc6b	Isoc1	Mtx3	Kcnk2	Plec	Gab1	Cops7b	Limk2		Gpr152	Tjp1	Cdyl			Hnrnpll		Mboat7	Mast3	Mmp16	Mgrn1
	Rsad2	Zdhhc21	Ccdc130	Rpp40	4930402H24Rik	Mlph	Ccdc22	Traf5	Myo5a	Otud4	Defb8	Cxcl5	Arhgap42	Slc25a23	Gm10352	Map1lc3b			Csf2rb2	Ngef	Tmem64	Zbtb38	Celf1	Cyyr1	Mboat2	Taok3	Cnot6l		Gm9125	Tex12	Emc7			Trp53bp1		Hspa13	Dcaf10	Tox	Zfx
	Ms4a6c	Hrk	Pik3r1	Psg25	Tmpo	Sbk3		Frs2	Mrpl47	Lin28b	Gne	Snhg11	Oscp1	Tnfsf15	Gm21677	Klhl15			Lrrc61	Mbnl2	Fut9	Cops2	Dmtf1	Zfyve20	Zfp516	Ankrd52	Gdf11		Mrpl36	Corin	Blzf1			Xpo7		Eny2	Pafah1b2	Wnk1	Slfn9
	Dbpht2	Mfap5	C5ar2	Ccdc89	Spam1	Lbh		Rimklb	Pde5a	Rsf1	Ntng1	Rab5b	Grk5	Gkn1	Lce1e	Atf7ip2			Tnfrsf11a	Tsc22d2	Rc3h1	Dab1	Krtap1-5	Pln	Mon1b	Riiad1	Hyal6		Cpeb2	Taok1	Foxo1			Zmym5		1110059G10Rik	Mmp24	Krba1	Elk3
	Cdkn1a	Pcdha7	Ncoa7	Dach1	Zfp600			D430041D05Rik	Acyp2	Prtg	Rftn2	Epm2aip1	Cnbp	Tcte1	Gm10256	Vamp1			4931406B18Rik	Cux1	Pura	Ar	Olfml3	Cnn1	Prx	Zfp219	Sytl4		Ptprr	Gabrb3	Lpp			Lrrc18		Chd9	Fam53c	Iqsec3
	Cdh4	Rlf	Asb3	Mest	Hs3st3b1			Ube2g2	Meox2	Rnf11	Vldlr	Naa50	Tmprss4	9030617O03Rik	Gm21693	Kmt2a			Hoxc9	Frmpd4	Aff4			Otc	Dynll2	Fndc9	Csnk2a2		Creb1	Baz2b	Nudt12			Rdx		Atp6v1g3	Sugp1	Alyref
	Dmrta1	Dpysl5	Ddx6	Kbtbd7	Klhl7			Rdx	Tbx22	Taok1	Cd22	Tpm2	Mpzl1	Nipal4	Btf3l4	Npas3			Pax1	Lef1	Gucy2f			Pdk3	Adora1	Mfap3l	Mrpl47		Klhl13	Zfp704	Adra1b			Gpr173			Gm20498	Mylip
	Adam28	Gpr37	Pfdn2	Phf21a	Siah1a			Nck1		Atp2b1	Napb	Krtap5-2	Rhoa	Blzf1	Caprin1	Fgfr1			Nf2	Rlim	Zdbf2			Tia1	Chchd3	Ang5	Fut9		Ankfy1	Ttpal	Kcnab1						Cox16	Phip
	Galnt5	Col4a1	4632404H12Rik	En2	Nfs1			Prkrir			Snai2	Tfcp2l1		Gata1	Fshb	Crebrf			Cyp4a31	Tor1aip2	Nfatc3			Fgb	Csnk2a1	Smg5	Fam160b1		Nr2c2	Gdap2	Mthfd1l						Stox2	Zfp263
	Fnd3c2	Zbtb34	Satb2	Ube2h	Usp38			Rnf152			Atp8b4	Ube2h		Trim6	Rap1a	Ccdc15			Ryr2	Ctnnal1	Itgb8			Krtap4-2	Baz2a	C1qtnf3	Npr3		Arfgef1	Luc7l3	Aldob						Cdh4	Zbtb17
	Slc7a11	Rexo1	Xpo7	Six3				Ero1lb			Klhl32	Taf15		Ssr1	Vamp1	Trp53bp1			Taf9b	Hnrnpa2b1	Mtmr2			Nkd1	Kpna6	Btg2	Frmd5		Slco1a1	Trak2	Zfp759						Clip3	Dcun1d4
	Speg	Pcdha4	Hccs	Zmpste24				Tet1			Arpc5	Hesx1		Catsperg2	Psmd3	Kit			Krtap4-13	Ipcef1	Lrrc6			Zkscan3					Nanos1	Cpeb1	Foxd1						Ovca2	Me1
	Prg4	Pcdha6	Npy6r	Prpf40a				Pde1c			Apln	Snx15				Vmn1r63			Slc5a7	Tnpo1	Vat1l			Ccnj					D230025D16Rik	Dcaf5	Plekhm3							Serpind1
	Lhx4	Tet3	4932411N23Rik	Gna13							Pou2f2	Nsd1				Mycbp2			Rit2	Cdh11	Mafb			Gria2					Megf8	Mylip	Rora							Mex3a
	Nav1	Tet1	Actr3	Rap1b							Onecut2	Dcaf7				Cpne4			Dynll2	Mab21l2	Hs3st2			Dzip3					Fam120b	Yipf6	BC030500
	Ajap1	Atad2b	Hoxd3	Prkar2a							Fgf10	Tada1				Zfp97			Gm10935		Rnf170			Fabp4					Asap2	Add3	Pik3ip1
	Slc16a14	Sestd1	Mefv	Lipo2								Gm8050				Zc3h12c			Gpr157		Aldh6a1			Ptges3					B3galnt2	Hecw2	Kcnip4
	Pik3ca	Adamts2	Cyb561									Gm2244				Mapk8			Fgf13		Mocs3			Sash3					Mob1a	Cacnb4	Zfp458
	Xcr1	Purg	Ect2									Gm3278				Gnpnat1			Six2		Psma3			Vegfc					Lima1	Kcnj2	Zfp738
	Nceh1	Ifi30	Atpaf2									Erv3				Etv5					Cog5								Fubp1
	Ppargc1a	Col7a1	Myf6									Gm3755				Tubgcp3					Gsk3b								Nova1
	Kremen2	Nfia	Wfdc8									Fyn				Gpr64					Gnai1								Arid5b
	Trim52	Has3	Pcnxl3									Strbp				Pptc7													Ost4
	Pcdh17	Pcdha10	Npy1r									Tbc1d15																	Lsm14a
	Enpp6	Fbn1	H2-Aa									Ino80d																	Ccdc88a
	Ciita	Adamts17	Cd300lb									Rnf11																	Trhr
	Hsf2bp	Col5a3										Gm10408																	Mapk8
	Ccr9	Col11a1										D830030K20Rik																	Gclm
	Tob2	Col4a5										Zeb2																	Grm1
	Mfhas1	Tet2																											Rbfox1
	2010109I03Rik	Col9a1																											Arf6
	Hivep3																												Bend3
	Apobec1
	Gria2
	Socs2
	Foxb1
	Pla2g2d
	Ceacam1
	Enpp4
