# Supplementary material for: Recovery of synaptic loss and depressive-like behavior induced by GATA1 through blocking of the neuroinflammatory response
Source: Front Cell Neurosci. 2024 May 9;18:1369951. doi: 10.3389/fncel.2024.1369951 (PMC11112091; doi:10.3389/fncel.2024.1369951)
Supplement: Supplementary file 10 [file Table_9.XLSX]

## Sheet: Table S9
Supplementary Table S9. GO analysis of predicted target genes of DEmiRNAs in the cortical neurons with overexpressed GATA1
(A) GO analysis of predicted target genes of up-regulated miRNAs
Biological Process
Annotation Cluster 1	Enrichment Score: 8.09289556081258
Category	Term	Count	%	PValue	Genes	List Total	Pop Hits	Pop Total	Fold Enrichment	Bonferroni	Benjamini	FDR
GOTERM_BP_FAT	GO:0023051~regulation of signaling	220	20.4271	7.40773e-12	DLC1, SYT1, SYT4, GDF6, LPAR4, FSTL4, RORA, ZNRF3, S1PR2, CUL3, BDNF, RAB23, DEPDC1B, OGT, WWOX, C5AR1, PTBP1, PTPRR, PPARGC1A, VEGFC, MAPK1, BAZ1B, F3, VEGFA, MNT, PIAS2, EIF2AK3, GRB14, ENPP1, ERBB4, GNAI1, NFKBIA, RFFL, ARFGEF1, SORCS3, ADCYAP1, RAB7, PFN2, DMD, DUSP16, NKX2-1, FAIM, TCF4, ARHGEF10L, NR1H4, PLAGL2, BMP4, ASXL2, BMP2, OSBPL8, MAP2K1, TAOK1, PAIP2, SMAD4, PTPN13, SKI, PRAMEL7, E…	909	2808	17911	1.54377	5.1869e-08	2.59345e-08	1.4597e-08
GOTERM_BP_FAT	GO:0010646~regulation of cell communication	217	20.1486	1.90778e-11	DLC1, SYT1, SYT4, GDF6, LPAR4, FSTL4, RORA, ZNRF3, S1PR2, CUL3, BDNF, RAB23, DEPDC1B, OGT, WWOX, C5AR1, PTBP1, PTPRR, PPARGC1A, VEGFC, MAPK1, BAZ1B, F3, VEGFA, MNT, PIAS2, EIF2AK3, GRB14, ENPP1, ERBB4, GNAI1, NFKBIA, RFFL, ARFGEF1, SORCS3, ADCYAP1, RAB7, PFN2, DMD, DUSP16, NKX2-1, FAIM, TCF4, ARHGEF10L, NR1H4, PLAGL2, BMP4, ASXL2, BMP2, OSBPL8, MAP2K1, TAOK1, PAIP2, SMAD4, PTPN13, SKI, PRAMEL7, E…	909	2785	17911	1.53529	1.33583e-07	3.33958e-08	3.75931e-08
GOTERM_BP_FAT	GO:0009966~regulation of signal transduction	191	17.7344	8.92258e-10	DLC1, LMO3, PDGFA, GRIK2, GDF6, BTRC, LPAR4, FSTL4, RPS6KB1, RORA, ANKRD1, BMP15, GDNF, ZNRF3, CUL3, S1PR2, BDNF, DAB2, WNT3, CDKN2B, TDGF1, RAB23, PUM2, ITCH, DEPDC1B, OGT, RC3H1, WWOX, C5AR1, SOCS2, STK25, PTPRR, SOCS7, PDE4D, PSD2, PPARGC1A, IL22, IRS1, STK3, VEGFC, MAPK1, EP300, BAZ1B, F3, CELF4, VEGFA, PDE5A, MNT, PIAS2, COL1A1, LRRK2, EIF2AK3, GRB14, FGFR2, ZFAND6, CAV2, ENPP1, ONECUT1, ERB…	909	2468	17911	1.52491	6.24757e-06	3.90474e-07	1.7582e-06
GOTERM_BP_FAT	GO:0023057~negative regulation of signaling	101	9.3779	1.16595e-07	DLC1, SYT4, SLC6A1, GRIK2, LMO3, FSTL4, RPS6KB1, RORA, GDNF, ZNRF3, S1PR2, CUL3, DAB2, BDNF, TDGF1, ITCH, WWOX, SOCS2, FMR1, PTPRR, SOCS7, IRS1, STK3, VEGFA, CELF4, MNT, PIAS2, LRRK2, GRB14, CAV2, SNX6, ONECUT1, ENPP1, GNAI1, DRD5, ONECUT2, SNX1, NFKBIA, CDC42SE1, CXXC4, RFFL, BICC1, RAB7, AMER2, DMD, DUSP16, NKX2-1, FAIM, AXIN2, NR1H4, BMP4, BMP2, SMAD4, NR4A2, SKI, ATAD1, EPHA2, CYP7B1, ATF3, T…	909	1164	17911	1.70972	0.000816065	1.45784e-05	0.000229751
GOTERM_BP_FAT	GO:0010648~negative regulation of cell communication	100	9.28505	1.88328e-07	DLC1, SYT4, SLC6A1, GRIK2, LMO3, FSTL4, RPS6KB1, RORA, GDNF, ZNRF3, S1PR2, CUL3, DAB2, BDNF, TDGF1, ITCH, WWOX, SOCS2, FMR1, PTPRR, SOCS7, IRS1, STK3, VEGFA, CELF4, MNT, PIAS2, LRRK2, GRB14, CAV2, SNX6, ONECUT1, ENPP1, GNAI1, DRD5, ONECUT2, SNX1, NFKBIA, CDC42SE1, CXXC4, RFFL, BICC1, RAB7, AMER2, DMD, DUSP16, NKX2-1, FAIM, AXIN2, NR1H4, BMP4, BMP2, SMAD4, NR4A2, SKI, ATAD1, EPHA2, CYP7B1, ATF3, T…	909	1160	17911	1.69863	0.0013178	2.16173e-05	0.000371101
GOTERM_BP_FAT	GO:0009968~negative regulation of signal transduction	90	8.35655	3.92165e-07	DLC1, LMO3, FSTL4, RPS6KB1, RORA, GDNF, LATS1, CBFA2T2, LATS2, ZNRF3, BAG5, S1PR2, CUL3, MEN1, SPRY2, DAB2, CHST11, TDGF1, ITCH, WWOX, NOL3, SOCS2, PTPRR, SCAI, SOCS7, PADI2, GPER1, IRS1, PRKCD, SLIT2, STK3, EYA1, BGN, HIPK3, CELF4, VEGFA, MNT, PIAS2, WNT9A, LRRK2, GRB14, CLOCK, TNFRSF22, CAV2, TNFRSF23, SNX6, ONECUT1, ENPP1, ONECUT2, CDC42SE1, SNX1, NFKBIA, CXXC4, RFFL, PPM1B, BICC1, RAB7, PLCL2…	909	1025	17911	1.73011	0.00274217	4.03806e-05	0.000772761
GOTERM_BP_FAT	GO:0048585~negative regulation of response to stimulus	108	10.0279	2.06046e-06	DLC1, PDGFA, LMO3, FSTL4, RPS6KB1, RORA, PRKG1, GDNF, ZNRF3, S1PR2, CUL3, DAB2, WNT3, ATG7, FOXF1, TDGF1, OGT, ITCH, WWOX, RC3H1, SOCS2, PTPRR, SOCS7, IRS1, IL22, STK3, CELF4, VEGFA, MNT, WFDC1, PIAS2, LRRK2, GRB14, CAV2, SNX6, ONECUT1, ENPP1, ONECUT2, SNX1, NFKBIA, CDC42SE1, CXXC4, RFFL, BICC1, ADCYAP1, RAB7, AMER2, DMD, DUSP16, NKX2-1, FAIM, AXIN2, NR1H4, BMP4, BMP2, SMAD4, NR4A2, SKI, EPHA2, C…	909	1350	17911	1.57633	0.0143238	0.00015853	0.00406008
Annotation Cluster 2	Enrichment Score: 7.341400794927995
Category	Term	Count	%	PValue	Genes	List Total	Pop Hits	Pop Total	Fold Enrichment	Bonferroni	Benjamini	FDR
GOTERM_BP_FAT	GO:0060429~epithelium development	107	9.935	1.53915e-09	DLC1, CRYGS, PLXNA1, PDGFA, BTRC, HOXD13, TTN, BMP15, MMP2, GDNF, ZNRF3, HS2ST1, S1PR2, DAB2, BDNF, WNT3, FOXF1, RAB23, RARB, TMEFF2, ROCK2, PDE4D, HES7, STK3, MAPK1, VEGFC, EP300, SIX1, VEGFA, TFAP2C, FGFR2, ERBB4, ONECUT1, ALDOC, ONECUT2, TAGLN2, TTBK2, DMD, TEK, NKX2-1, AXIN2, IVL, BMP4, BMP2, CCM2, MAP2K1, SMAD4, TEAD1, ITGA2, SKI, EPHA2, DLX3, CYP7B1, HOXB4, SRSF6, HOXB5, TGFBR3, RAP1B, STOX…	909	1157	17911	1.82224	1.07771e-05	5.67217e-07	3.03291e-06
GOTERM_BP_FAT	GO:0009887~organ morphogenesis	97	9.0065	6.06555e-09	DLC1, PLXNA1, PDGFA, BTRC, HOXD13, ANKRD1, TTN, GDNF, MMP2, ZNRF3, HS2ST1, CUL3, DAB2, BDNF, WNT3, HOXC4, FOXF1, RAB23, RARB, WWOX, DSCAM, BSG, CNGA3, VEGFC, MAPK1, EP300, BAZ1B, HOXD3, VEGFA, SIX1, TFAP2C, COL1A1, LRRK2, ADAMTS5, FGFR2, GCNT4, OTOR, TEK, CASZ1, NKX2-1, AXIN2, GCNT1, ASXL2, BMP4, PLAG1, BMP2, MAP2K1, BHLHE22, MAFB, SMAD4, ITGA2, TEAD1, SKI, EPHA2, DLX3, HOXB3, HOXB4, CYP7B1, SRSF…	909	1038	17911	1.84132	4.24701e-05	1.287e-06	1.19522e-05
GOTERM_BP_FAT	GO:0009790~embryo development	101	9.3779	1.03535e-07	DLC1, PDGFA, HOXD12, HOXD13, TTN, MMP2, GDNF, HS2ST1, HOXC6, CUL3, TOP1, DAB2, WNT3, HOXC4, FOXF1, TDGF1, RAB23, RARB, ROCK2, LRP1B, PTPRR, HES7, STK3, SLC34A2, PGM3, MAPK1, VEGFC, EP300, HOXD3, SIX1, VEGFA, RAB14, COL1A1, TFAP2C, ADD1, FGFR2, ERBB4, SOX5, TFEB, SOX6, TTBK2, HOXA10, LEO1, AXIN2, ASXL2, SETDB1, BMP4, CCM2, BMP2, MAP2K1, EPAS1, MAFB, SMAD4, TEAD1, ITGA2, SKI, EPHA2, HOXB3, HOXB4, H…	909	1161	17911	1.71414	0.00072469	1.39413e-05	0.000204017
GOTERM_BP_FAT	GO:0048729~tissue morphogenesis	61	5.66388	4.45818e-06	DLC1, STOX1, CRYGS, PLXNA1, PDGFA, BTRC, HOXD13, ZEB2, ANKRD1, TTN, GDNF, MMP2, ZNRF3, HS2ST1, SPRY2, DAB2, WNT3, FOXF1, PAX8, SEMA3E, RAB23, MSN, TMEM100, TMEFF2, ROCK2, SLIT2, STK3, VEGFC, EYA1, VEGFA, SIX1, FOXC2, ZFPM2, TFAP2C, FGFR2, GCNT4, SHROOM3, CSF1, PPP3R1, HAND1, MAP3K1, TEK, NKX2-1, PKD1, GCNT1, BMP4, CCM2, IL6, BMP2, SMAD4, ITGA2, TEAD1, SKI, ISL1, GORAB, EPHA2, HOXB4, CYP7B1, KIF20…	909	647	17911	1.85773	0.0307341	0.000283744	0.00878452
Annotation Cluster 3	Enrichment Score: 7.247517297632707
Category	Term	Count	%	PValue	Genes	List Total	Pop Hits	Pop Total	Fold Enrichment	Bonferroni	Benjamini	FDR
GOTERM_BP_FAT	GO:0010604~positive regulation of macromolecule metabolic process	221	20.52	2.55077e-12	DLC1, VAPB, GDF6, HOXD13, RORA, S1PR2, BDNF, FOXF1, OGT, RARB, WWOX, C5AR1, ROCK2, PTBP1, RXRG, PPARGC1A, PARP16, VEGFC, MAPK1, BAZ1B, F3, VEGFA, PIAS2, EIF2AK3, ERBB4, MMD, NFKBIA, ARFGEF1, ADCYAP1, RAB7, PLAGL1, ARIH1, PFN2, IL17A, HOXA10, NKX2-1, LEO1, TCF4, ARHGEF10L, NR1H4, PLAGL2, PLAG1, BMP4, ASXL2, IKZF4, BMP2, IKZF2, OSBPL8, MAP2K1, TAOK1, ACER2, SMAD4, ESRRG, SKI, PAXIP1, CSRNP1, ARF4, …	909	2794	17911	1.55855	1.78603e-08	1.78603e-08	5.02625e-09
GOTERM_BP_FAT	GO:0009893~positive regulation of metabolic process	229	21.2628	3.59038e-11	DLC1, VAPB, GDF6, HOXD13, RORA, S1PR2, BDNF, FOXF1, OGT, RARB, WWOX, C5AR1, ROCK2, PTBP1, RXRG, PPARGC1A, PARP16, VEGFC, MAPK1, BAZ1B, F3, VEGFA, PIAS2, EIF2AK3, ERBB4, MMD, NFKBIA, ARFGEF1, ADCYAP1, RAB7, PLAGL1, ARIH1, PFN2, IL17A, HOXA10, NKX2-1, LEO1, TCF4, ARHGEF10L, NR1H4, PLAGL2, PLAG1, BMP4, ASXL2, IKZF4, BMP2, IKZF2, OSBPL8, MAP2K1, TAOK1, ACER2, SMAD4, ESRRG, SKI, PAXIP1, CSRNP1, HPCA, …	909	3004	17911	1.50207	2.51398e-07	5.02796e-08	7.07486e-08
GOTERM_BP_FAT	GO:0006357~regulation of transcription from RNA polymerase II promoter	153	14.2061	3.76439e-11	XPO1, GDF6, HOXD13, RORA, ANKRD1, BMP15, GDNF, TCEAL1, CUL3, DAB2, 4932411N23RIK, FOXF1, ZFP131, TDGF1, OGT, RARB, GABPB2, WWOX, ZHX1, PTBP1, HNRNPA2B1, RXRG, HES7, IL22, PPARGC1A, EP300, SIX1, VEGFA, MNT, TFAP2D, PIAS2, ATXN1L, TFAP2C, ST18, EIF2AK3, FGFR2, ONECUT1, ONECUT2, TFEB, SOX5, NFKBIA, ELK3, SOX6, ADCYAP1, PLAGL1, IL17A, MEIS2, BLOC1S2, HOXA10, LEO1, NKX2-1, TCF4, ARHGEF10L, NR1H4, PLAG…	909	1774	17911	1.69939	2.63582e-07	4.39304e-08	7.41776e-08
GOTERM_BP_FAT	GO:0031325~positive regulation of cellular metabolic process	214	19.87	6.03957e-11	DLC1, VAPB, GDF6, HOXD13, RORA, S1PR2, BDNF, FOXF1, OGT, RARB, WWOX, C5AR1, ROCK2, PTBP1, RXRG, PPARGC1A, PARP16, VEGFC, MAPK1, BAZ1B, F3, VEGFA, PIAS2, EIF2AK3, ERBB4, MMD, NFKBIA, ARFGEF1, ADCYAP1, PLAGL1, ARIH1, PFN2, IL17A, HOXA10, NKX2-1, LEO1, TCF4, ARHGEF10L, NR1H4, PLAGL2, PLAG1, ASXL2, BMP4, IKZF4, BMP2, IKZF2, OSBPL8, MAP2K1, TAOK1, ACER2, SMAD4, ESRRG, SKI, PAXIP1, CSRNP1, HPCA, ARF4, …	909	2769	17911	1.52281	4.22891e-07	6.04129e-08	1.1901e-07
GOTERM_BP_FAT	GO:0051254~positive regulation of RNA metabolic process	127	11.792	9.68181e-11	NCBP2, GDF6, BTRC, HOXD13, RORA, BMP15, GDNF, DAB2, FOXF1, SMARCD1, TDGF1, RARB, OGT, GABPB2, WWOX, RC3H1, PTBP1, RXRG, FOXN2, IL22, PPARGC1A, MAPK1, EP300, BAZ1B, CELF4, SIX1, VEGFA, TFAP2D, PIAS2, TFAP2C, COL1A1, EIF2AK3, FGFR2, ERBB4, ONECUT1, ONECUT2, TFEB, SOX5, NFKBIA, SOX6, ELK3, ADCYAP1, PLAGL1, IL17A, MEIS2, BLOC1S2, HOXA10, LEO1, NKX2-1, TCF4, ARHGEF10L, NR1H4, PLAGL2, PLAG1, BMP4, ASXL…	909	1397	17911	1.79128	6.7792e-07	8.474e-08	1.90781e-07
GOTERM_BP_FAT	GO:0045935~positive regulation of nucleobase-containing compound metabolic process	142	13.1848	1.60721e-10	NCBP2, VAPB, PDGFA, GDF6, BTRC, HOXD13, RORA, BMP15, GDNF, DAB2, FOXF1, SMARCD1, TDGF1, OGT, RARB, GABPB2, WWOX, RC3H1, CHTF8, PTBP1, RXRG, FOXN2, IL22, PPARGC1A, PARP16, MAPK1, EP300, BAZ1B, CELF4, SIX1, VEGFA, TFAP2D, PIAS2, TFAP2C, COL1A1, EIF2AK3, FGFR2, ONECUT1, ERBB4, DRD5, ONECUT2, TFEB, SOX5, NFKBIA, ABCA1, SOX6, ELK3, ADCYAP1, PLAGL1, IL17A, MEIS2, BLOC1S2, HOXA10, LEO1, NKX2-1, TCF4, AR…	909	1637	17911	1.70921	1.12536e-06	1.12537e-07	3.16701e-07
GOTERM_BP_FAT	GO:0045944~positive regulation of transcription from RNA polymerase II promoter	102	9.47075	2.64772e-10	HOXD13, RORA, GDNF, DAB2, FOXF1, TDGF1, RARB, OGT, GABPB2, WWOX, PTBP1, RXRG, PPARGC1A, IL22, EP300, SIX1, VEGFA, TFAP2D, PIAS2, TFAP2C, EIF2AK3, FGFR2, ONECUT1, ONECUT2, SOX5, TFEB, NFKBIA, SOX6, ELK3, ADCYAP1, PLAGL1, IL17A, MEIS2, BLOC1S2, HOXA10, LEO1, NKX2-1, TCF4, NR1H4, ARHGEF10L, PLAGL2, PLAG1, ASXL2, BMP4, IKZF4, BMP2, IKZF2, MAP2K1, EPAS1, MAFB, SMAD4, ESRRG, NR4A2, TEAD1, SKI, HOXB4, P…	909	1049	17911	1.91593	1.85393e-06	1.68539e-07	5.21735e-07
GOTERM_BP_FAT	GO:1903508~positive regulation of nucleic acid-templated transcription	121	11.2349	4.25645e-10	GDF6, BTRC, HOXD13, RORA, BMP15, GDNF, DAB2, FOXF1, TDGF1, SMARCD1, RARB, OGT, GABPB2, WWOX, PTBP1, RXRG, FOXN2, IL22, PPARGC1A, MAPK1, EP300, BAZ1B, SIX1, VEGFA, TFAP2D, PIAS2, COL1A1, TFAP2C, EIF2AK3, FGFR2, ERBB4, ONECUT1, ONECUT2, SOX5, TFEB, NFKBIA, SOX6, ELK3, ADCYAP1, PLAGL1, IL17A, MEIS2, BLOC1S2, HOXA10, LEO1, NKX2-1, TCF4, ARHGEF10L, NR1H4, PLAGL2, PLAG1, BMP4, ASXL2, IKZF4, BMP2, IKZF2…	909	1339	17911	1.78058	2.98036e-06	2.29259e-07	8.38737e-07
GOTERM_BP_FAT	GO:0045893~positive regulation of transcription, DNA-templated	121	11.2349	4.25645e-10	GDF6, BTRC, HOXD13, RORA, BMP15, GDNF, DAB2, FOXF1, TDGF1, SMARCD1, RARB, OGT, GABPB2, WWOX, PTBP1, RXRG, FOXN2, IL22, PPARGC1A, MAPK1, EP300, BAZ1B, SIX1, VEGFA, TFAP2D, PIAS2, COL1A1, TFAP2C, EIF2AK3, FGFR2, ERBB4, ONECUT1, ONECUT2, SOX5, TFEB, NFKBIA, SOX6, ELK3, ADCYAP1, PLAGL1, IL17A, MEIS2, BLOC1S2, HOXA10, LEO1, NKX2-1, TCF4, ARHGEF10L, NR1H4, PLAGL2, PLAG1, BMP4, ASXL2, IKZF4, BMP2, IKZF2…	909	1339	17911	1.78058	2.98036e-06	2.29259e-07	8.38737e-07
GOTERM_BP_FAT	GO:1902680~positive regulation of RNA biosynthetic process	121	11.2349	5.20729e-10	GDF6, BTRC, HOXD13, RORA, BMP15, GDNF, DAB2, FOXF1, TDGF1, SMARCD1, RARB, OGT, GABPB2, WWOX, PTBP1, RXRG, FOXN2, IL22, PPARGC1A, MAPK1, EP300, BAZ1B, SIX1, VEGFA, TFAP2D, PIAS2, COL1A1, TFAP2C, EIF2AK3, FGFR2, ERBB4, ONECUT1, ONECUT2, SOX5, TFEB, NFKBIA, SOX6, ELK3, ADCYAP1, PLAGL1, IL17A, MEIS2, BLOC1S2, HOXA10, LEO1, NKX2-1, TCF4, ARHGEF10L, NR1H4, PLAGL2, PLAG1, BMP4, ASXL2, IKZF4, BMP2, IKZF2…	909	1343	17911	1.77527	3.64614e-06	2.60439e-07	1.0261e-06
GOTERM_BP_FAT	GO:0051173~positive regulation of nitrogen compound metabolic process	146	13.5562	9.18376e-10	NCBP2, VAPB, PDGFA, GDF6, BTRC, HOXD13, RPS6KB1, RORA, BMP15, GDNF, DAB2, FOXF1, SMARCD1, TDGF1, OGT, RARB, GABPB2, WWOX, RC3H1, CHTF8, FMR1, PTBP1, RXRG, FOXN2, IL22, PPARGC1A, PARP16, MAPK1, EP300, BAZ1B, CELF4, SIX1, VEGFA, TFAP2D, PIAS2, TFAP2C, COL1A1, EIF2AK3, FGFR2, ONECUT1, ERBB4, DRD5, ONECUT2, TFEB, SOX5, NFKBIA, ABCA1, SOX6, ELK3, ADCYAP1, PLAGL1, IL17A, MEIS2, BLOC1S2, HOXA10, LEO1, N…	909	1742	17911	1.65143	6.43045e-06	3.78263e-07	1.80967e-06
GOTERM_BP_FAT	GO:0006366~transcription from RNA polymerase II promoter	143	13.2776	1.10475e-09	XPO1, GDF6, HOXD13, RORA, ANKRD1, BMP15, GDNF, CUL3, DAB2, FOXF1, TDGF1, OGT, RARB, GABPB2, WWOX, C5AR1, ZHX1, PTBP1, HNRNPA2B1, RXRG, HES7, IL22, PPARGC1A, EP300, SIX1, VEGFA, MNT, TFAP2D, PIAS2, ATXN1L, TFAP2C, ST18, EIF2AK3, FGFR2, ONECUT1, ONECUT2, TFEB, SOX5, NFKBIA, SOX6, ELK3, ADCYAP1, PLAGL1, IL17A, MEIS2, BLOC1S2, HOXA10, LEO1, NKX2-1, TCF4, ARHGEF10L, NR1H4, PLAGL2, PLAG1, BMP4, SETDB1,…	909	1700	17911	1.65746	7.73542e-06	4.29747e-07	2.17692e-06
GOTERM_BP_FAT	GO:0006351~transcription, DNA-templated	229	21.2628	1.76315e-09	GDF6, ATP1B4, HOXD12, HOXD13, RORA, CUL3, BDNF, 4932411N23RIK, FOXF1, MAP3K9, A430033K04RIK, OGT, RARB, WWOX, C5AR1, ZHX1, PTBP1, RXRG, PPARGC1A, MAPK1, BAZ1B, VEGFA, MNT, ZZZ3, PIAS2, ATXN1L, ST18, EIF2AK3, ERBB4, NFKBIA, ADCYAP1, PLAGL1, IL17A, CASZ1, HOXA10, NKX2-1, LEO1, TCF4, ARHGEF10L, NR1H4, PLAGL2, PLAG1, BMP4, ASXL2, IKZF4, BMP2, IKZF2, MAP2K1, ESRRG, SMAD4, SKI, ZBTB44, PRAMEL7, UBP1, P…	909	3129	17911	1.44207	1.23455e-05	6.17279e-07	3.4743e-06
GOTERM_BP_FAT	GO:0010628~positive regulation of gene expression	142	13.1848	2.80693e-09	NCBP2, GDF6, BTRC, HOXD13, RPS6KB1, RORA, BMP15, GDNF, DAB2, WNT3, FOXF1, SMARCD1, TDGF1, OGT, RARB, GABPB2, WWOX, ROCK2, FMR1, PTBP1, RXRG, FOXN2, IL22, PPARGC1A, MAPK1, EP300, BAZ1B, HOXD3, CELF4, SIX1, VEGFA, TFAP2D, PIAS2, TFAP2C, COL1A1, EIF2AK3, FGFR2, ERBB4, ONECUT1, ONECUT2, TFEB, SOX5, NFKBIA, SOX6, ELK3, ADCYAP1, PLAGL1, IL17A, MEIS2, BLOC1S2, ITGB8, HOXA10, LEO1, NKX2-1, TCF4, HIST1H4I…	909	1708	17911	1.63816	1.96539e-05	8.18922e-07	5.53109e-06
GOTERM_BP_FAT	GO:0019219~regulation of nucleobase-containing compound metabolic process	273	25.3482	3.85049e-09	VAPB, GDF6, ATP1B4, HOXD12, HOXD13, RORA, CUL3, BDNF, 4932411N23RIK, FOXF1, MAP3K9, A430033K04RIK, PTBP2, OGT, RARB, WWOX, ZFP936, ZHX1, PTBP1, RXRG, PPARGC1A, PARP16, MAPK1, BAZ1B, VEGFA, MNT, ZZZ3, PIAS2, ST18, ZFP820, ATXN1L, EIF2AK3, ZFP616, ERBB4, NFKBIA, ADCYAP1, PLAGL1, IL17A, DMD, HOXA10, CASZ1, LEO1, NKX2-1, TCF4, ARHGEF10L, NR1H4, PLAGL2, PLAG1, BMP4, ASXL2, IKZF4, BMP2, IKZF2, MAP2K1, …	909	3924	17911	1.37085	2.69608e-05	9.9856e-07	7.58742e-06
GOTERM_BP_FAT	GO:0051252~regulation of RNA metabolic process	253	23.4912	4.00953e-09	GDF6, ATP1B4, HOXD12, HOXD13, RORA, CUL3, BDNF, 4932411N23RIK, FOXF1, MAP3K9, A430033K04RIK, OGT, RARB, PTBP2, WWOX, ZFP936, ZHX1, PTBP1, RXRG, PPARGC1A, MAPK1, BAZ1B, VEGFA, MNT, ZZZ3, PIAS2, ST18, ZFP820, ATXN1L, EIF2AK3, ZFP616, ERBB4, NFKBIA, ADCYAP1, PLAGL1, IL17A, DMD, HOXA10, CASZ1, NKX2-1, LEO1, TCF4, ARHGEF10L, NR1H4, PLAGL2, PLAG1, BMP4, ASXL2, IKZF4, BMP2, IKZF2, MAP2K1, ESRRG, SMAD4, …	909	3575	17911	1.39444	2.80744e-05	1.00267e-06	7.90082e-06
GOTERM_BP_FAT	GO:0010557~positive regulation of macromolecule biosynthetic process	133	12.3491	4.26864e-09	PDGFA, GDF6, BTRC, HOXD13, RPS6KB1, RORA, BMP15, GDNF, DAB2, FNTA, FOXF1, SMARCD1, TDGF1, RARB, OGT, GABPB2, WWOX, CHTF8, FMR1, PTBP1, RXRG, FOXN2, IL22, IRS1, PPARGC1A, MAPK1, EP300, BAZ1B, SIX1, VEGFA, TFAP2D, PIAS2, TFAP2C, COL1A1, EIF2AK3, FGFR2, ERBB4, ONECUT1, ONECUT2, TFEB, SOX5, NFKBIA, SOX6, ELK3, ARFGEF1, ADCYAP1, PLAGL1, IL17A, MEIS2, BLOC1S2, MTPN, HOXA10, LEO1, NKX2-1, TCF4, ARHGEF10…	909	1577	17911	1.66179	2.98886e-05	1.03066e-06	8.4114e-06
GOTERM_BP_FAT	GO:0051171~regulation of nitrogen compound metabolic process	286	26.5552	2.02688e-08	VAPB, GDF6, ATP1B4, HOXD12, HOXD13, RORA, CUL3, BDNF, 4932411N23RIK, FOXF1, MAP3K9, A430033K04RIK, PTBP2, OGT, RARB, WWOX, ZFP936, ZHX1, PTBP1, RXRG, PPARGC1A, PARP16, MAPK1, BAZ1B, VEGFA, MNT, ZZZ3, PIAS2, ST18, ZFP820, ATXN1L, EIF2AK3, GIGYF2, ZFP616, ERBB4, NFKBIA, ADCYAP1, PLAGL1, IL17A, DMD, HOXA10, CASZ1, LEO1, NKX2-1, TCF4, ARHGEF10L, NR1H4, PLAGL2, PLAG1, BMP4, ASXL2, IKZF4, BMP2, IKZF2, …	909	4221	17911	1.33508	0.000141912	3.94227e-06	3.99398e-05
GOTERM_BP_FAT	GO:0010556~regulation of macromolecule biosynthetic process	271	25.1625	2.68818e-08	GDF6, ATP1B4, HOXD12, HOXD13, RORA, CUL3, BDNF, 4932411N23RIK, FOXF1, MAP3K9, A430033K04RIK, OGT, RARB, WWOX, ZFP936, TMEFF2, ZHX1, PTBP1, RXRG, PPARGC1A, MAPK1, BAZ1B, VEGFA, MNT, ZZZ3, PIAS2, ST18, ZFP820, ATXN1L, EIF2AK3, GIGYF2, ZFP616, ENPP1, ERBB4, NFKBIA, ARFGEF1, ADCYAP1, PLAGL1, IL17A, DMD, HOXA10, CASZ1, LEO1, NKX2-1, TCF4, ARHGEF10L, NR1H4, PLAGL2, PLAG1, BMP4, ASXL2, IKZF4, BMP2, IKZF…	909	3966	17911	1.3464	0.000188209	4.95332e-06	5.29708e-05
GOTERM_BP_FAT	GO:0010468~regulation of gene expression	287	26.6481	4.08029e-08	GDF6, ATP1B4, HOXD12, HOXD13, RORA, CUL3, BDNF, 4932411N23RIK, FOXF1, MAP3K9, A430033K04RIK, PTBP2, RARB, OGT, WWOX, ZFP936, ROCK2, ZHX1, PTBP1, RXRG, TC2N, PPARGC1A, MAPK1, BAZ1B, VEGFA, MNT, ZZZ3, PIAS2, ST18, ZFP820, ATXN1L, EIF2AK3, GIGYF2, ZFP616, ERBB4, PABPC4, NFKBIA, ADCYAP1, PLAGL1, IL17A, DMD, HOXA10, CASZ1, LEO1, NKX2-1, TCF4, ARHGEF10L, NR1H4, PLAGL2, PLAG1, BMP4, ASXL2, IKZF4, BMP2, …	909	4268	17911	1.32499	0.000285661	7.14252e-06	8.04024e-05
GOTERM_BP_FAT	GO:2000112~regulation of cellular macromolecule biosynthetic process	264	24.5125	5.97417e-08	GDF6, ATP1B4, HOXD12, HOXD13, RORA, CUL3, BDNF, 4932411N23RIK, FOXF1, MAP3K9, A430033K04RIK, OGT, RARB, WWOX, ZFP936, ZHX1, PTBP1, RXRG, PPARGC1A, MAPK1, BAZ1B, VEGFA, MNT, ZZZ3, PIAS2, ST18, ZFP820, ATXN1L, EIF2AK3, GIGYF2, ZFP616, ENPP1, ERBB4, NFKBIA, ARFGEF1, ADCYAP1, PLAGL1, IL17A, DMD, HOXA10, CASZ1, LEO1, NKX2-1, TCF4, ARHGEF10L, NR1H4, PLAGL2, PLAG1, BMP4, ASXL2, IKZF4, BMP2, IKZF2, MAP2K…	909	3875	17911	1.34242	0.000418224	9.29576e-06	0.000117721
GOTERM_BP_FAT	GO:0032774~RNA biosynthetic process	246	22.8412	7.48646e-08	GDF6, ATP1B4, HOXD12, HOXD13, RORA, CUL3, BDNF, 4932411N23RIK, FOXF1, MAP3K9, A430033K04RIK, OGT, RARB, WWOX, ZFP936, C5AR1, ZHX1, PTBP1, RXRG, PPARGC1A, MAPK1, BAZ1B, VEGFA, MNT, ZZZ3, PIAS2, ZFP820, ATXN1L, ST18, EIF2AK3, ZFP616, ERBB4, NFKBIA, ADCYAP1, PLAGL1, IL17A, DMD, HOXA10, CASZ1, NKX2-1, LEO1, TCF4, ARHGEF10L, NR1H4, PLAGL2, PLAG1, BMP4, ASXL2, IKZF4, BMP2, IKZF2, MAP2K1, ESRRG, SMAD4, …	909	3565	17911	1.35966	0.000524064	1.13956e-05	0.000147521
GOTERM_BP_FAT	GO:0097659~nucleic acid-templated transcription	245	22.7484	7.71548e-08	GDF6, ATP1B4, HOXD12, HOXD13, RORA, CUL3, BDNF, 4932411N23RIK, FOXF1, MAP3K9, A430033K04RIK, OGT, RARB, WWOX, ZFP936, C5AR1, ZHX1, PTBP1, RXRG, PPARGC1A, MAPK1, BAZ1B, VEGFA, MNT, ZZZ3, PIAS2, ZFP820, ATXN1L, ST18, EIF2AK3, ZFP616, ERBB4, NFKBIA, ADCYAP1, PLAGL1, IL17A, DMD, HOXA10, CASZ1, NKX2-1, LEO1, TCF4, ARHGEF10L, NR1H4, PLAGL2, PLAG1, BMP4, ASXL2, IKZF4, BMP2, IKZF2, MAP2K1, ESRRG, SMAD4, …	909	3548	17911	1.36062	0.000540092	1.14944e-05	0.000152034
GOTERM_BP_FAT	GO:0006355~regulation of transcription, DNA-templated	239	22.1913	9.09965e-08	GDF6, ATP1B4, HOXD12, HOXD13, RORA, CUL3, BDNF, 4932411N23RIK, FOXF1, MAP3K9, A430033K04RIK, OGT, RARB, WWOX, ZFP936, ZHX1, PTBP1, RXRG, PPARGC1A, MAPK1, BAZ1B, VEGFA, MNT, ZZZ3, PIAS2, ZFP820, ATXN1L, ST18, EIF2AK3, ZFP616, ERBB4, NFKBIA, ADCYAP1, PLAGL1, IL17A, DMD, CASZ1, HOXA10, NKX2-1, LEO1, TCF4, ARHGEF10L, NR1H4, PLAGL2, PLAG1, BMP4, ASXL2, IKZF4, BMP2, IKZF2, MAP2K1, ESRRG, SMAD4, SKI, PR…	909	3449	17911	1.3654	0.000636955	1.30031e-05	0.000179309
GOTERM_BP_FAT	GO:1903506~regulation of nucleic acid-templated transcription	239	22.1913	9.78351e-08	GDF6, ATP1B4, HOXD12, HOXD13, RORA, CUL3, BDNF, 4932411N23RIK, FOXF1, MAP3K9, A430033K04RIK, OGT, RARB, WWOX, ZFP936, ZHX1, PTBP1, RXRG, PPARGC1A, MAPK1, BAZ1B, VEGFA, MNT, ZZZ3, PIAS2, ZFP820, ATXN1L, ST18, EIF2AK3, ZFP616, ERBB4, NFKBIA, ADCYAP1, PLAGL1, IL17A, DMD, CASZ1, HOXA10, NKX2-1, LEO1, TCF4, ARHGEF10L, NR1H4, PLAGL2, PLAG1, BMP4, ASXL2, IKZF4, BMP2, IKZF2, MAP2K1, ESRRG, SMAD4, SKI, PR…	909	3452	17911	1.36422	0.000684807	1.34321e-05	0.000192785
GOTERM_BP_FAT	GO:0009891~positive regulation of biosynthetic process	138	12.8134	1.03934e-07	PDGFA, GDF6, BTRC, HOXD13, RPS6KB1, RORA, BMP15, GDNF, DAB2, FNTA, FOXF1, SMARCD1, TDGF1, RARB, OGT, GABPB2, WWOX, CHTF8, FMR1, PTBP1, RXRG, FOXN2, IL22, IRS1, PPARGC1A, MAPK1, EP300, BAZ1B, SIX1, VEGFA, TFAP2D, PIAS2, TFAP2C, COL1A1, EIF2AK3, FGFR2, ERBB4, ONECUT1, DRD5, ONECUT2, TFEB, SOX5, NFKBIA, ABCA1, SOX6, ELK3, ARFGEF1, ADCYAP1, PLAGL1, IL17A, MEIS2, BLOC1S2, MTPN, HOXA10, LEO1, NKX2-1, T…	909	1744	17911	1.55915	0.000727478	1.37309e-05	0.000204802
GOTERM_BP_FAT	GO:2001141~regulation of RNA biosynthetic process	239	22.1913	1.08319e-07	GDF6, ATP1B4, HOXD12, HOXD13, RORA, CUL3, BDNF, 4932411N23RIK, FOXF1, MAP3K9, A430033K04RIK, OGT, RARB, WWOX, ZFP936, ZHX1, PTBP1, RXRG, PPARGC1A, MAPK1, BAZ1B, VEGFA, MNT, ZZZ3, PIAS2, ZFP820, ATXN1L, ST18, EIF2AK3, ZFP616, ERBB4, NFKBIA, ADCYAP1, PLAGL1, IL17A, DMD, CASZ1, HOXA10, NKX2-1, LEO1, TCF4, ARHGEF10L, NR1H4, PLAGL2, PLAG1, BMP4, ASXL2, IKZF4, BMP2, IKZF2, MAP2K1, ESRRG, SMAD4, SKI, PR…	909	3458	17911	1.36185	0.00075816	1.40452e-05	0.000213443
GOTERM_BP_FAT	GO:0031328~positive regulation of cellular biosynthetic process	135	12.5348	1.62192e-07	PDGFA, GDF6, BTRC, HOXD13, RPS6KB1, RORA, BMP15, GDNF, DAB2, FOXF1, SMARCD1, TDGF1, RARB, OGT, GABPB2, WWOX, CHTF8, FMR1, PTBP1, RXRG, FOXN2, IL22, IRS1, PPARGC1A, MAPK1, EP300, BAZ1B, SIX1, VEGFA, TFAP2D, PIAS2, TFAP2C, COL1A1, EIF2AK3, FGFR2, ERBB4, ONECUT1, DRD5, ONECUT2, TFEB, SOX5, NFKBIA, ABCA1, SOX6, ELK3, ARFGEF1, ADCYAP1, PLAGL1, IL17A, MEIS2, BLOC1S2, HOXA10, LEO1, NKX2-1, TCF4, ARHGEF1…	909	1709	17911	1.55649	0.00113503	1.92485e-05	0.000319601
GOTERM_BP_FAT	GO:0016070~RNA metabolic process	285	26.4624	3.52949e-07	GDF6, ATP1B4, HOXD12, HOXD13, RORA, CUL3, BDNF, MAK16, 4932411N23RIK, FOXF1, MAP3K9, A430033K04RIK, INTS6, PTBP2, RARB, OGT, MRPL39, WWOX, ZFP936, C5AR1, ROCK2, ZHX1, PTBP1, RXRG, PPARGC1A, MAPK1, BAZ1B, VEGFA, MNT, ZZZ3, PIAS2, ST18, ZFP820, ATXN1L, EIF2AK3, ZFP616, ERBB4, NFKBIA, ADCYAP1, PLAGL1, IL17A, DMD, HOXA10, CASZ1, LEO1, NKX2-1, TCF4, ARHGEF10L, NR1H4, PLAGL2, PLAG1, BMP4, ASXL2, IKZF4,…	909	4331	17911	1.29662	0.0024683	3.7444e-05	0.000695488
GOTERM_BP_FAT	GO:0034654~nucleobase-containing compound biosynthetic process	262	24.3268	7.87438e-07	GDF6, ATP1B4, HOXD12, HOXD13, RORA, CUL3, BDNF, 4932411N23RIK, FOXF1, MAP3K9, A430033K04RIK, OGT, RARB, WWOX, ZFP936, C5AR1, ZHX1, PTBP1, RXRG, PPARGC1A, MAPK1, PGM3, BAZ1B, VEGFA, MNT, ZZZ3, PIAS2, ST18, ZFP820, ATXN1L, EIF2AK3, ZFP616, ERBB4, NFKBIA, ADCYAP1, PLAGL1, IL17A, DMD, HOXA10, CASZ1, LEO1, NKX2-1, TCF4, ARHGEF10L, NR1H4, PLAGL2, PLAG1, BMP4, ASXL2, IKZF4, BMP2, IKZF2, MAP2K1, ESRRG, S…	909	3952	17911	1.30629	0.00549847	7.16032e-05	0.00155164
GOTERM_BP_FAT	GO:0018130~heterocycle biosynthetic process	264	24.5125	1.2645e-06	GDF6, ATP1B4, HOXD12, HOXD13, RORA, CUL3, BDNF, 4932411N23RIK, FOXF1, MAP3K9, A430033K04RIK, OGT, RARB, WWOX, ZFP936, C5AR1, ZHX1, PTBP1, RXRG, PPARGC1A, MAPK1, PGM3, BAZ1B, VEGFA, MNT, ZZZ3, PIAS2, ST18, ZFP820, ATXN1L, EIF2AK3, ZFP616, ERBB4, NFKBIA, ADCYAP1, PLAGL1, IL17A, DMD, HOXA10, CASZ1, LEO1, NKX2-1, TCF4, ARHGEF10L, NR1H4, PLAGL2, PLAG1, BMP4, ASXL2, IKZF4, BMP2, IKZF2, MAP2K1, ESRRG, S…	909	4009	17911	1.29755	0.00881494	0.0001054	0.00249168
GOTERM_BP_FAT	GO:0019438~aromatic compound biosynthetic process	264	24.5125	1.74826e-06	GDF6, ATP1B4, HOXD12, HOXD13, RORA, CUL3, BDNF, 4932411N23RIK, FOXF1, MAP3K9, A430033K04RIK, OGT, RARB, WWOX, ZFP936, C5AR1, ZHX1, PTBP1, RXRG, PPARGC1A, MAPK1, PGM3, BAZ1B, VEGFA, MNT, ZZZ3, PIAS2, ST18, ZFP820, ATXN1L, EIF2AK3, ZFP616, ERBB4, NFKBIA, ADCYAP1, PLAGL1, IL17A, DMD, HOXA10, CASZ1, LEO1, NKX2-1, TCF4, ARHGEF10L, NR1H4, PLAGL2, PLAG1, BMP4, ASXL2, IKZF4, BMP2, IKZF2, MAP2K1, ESRRG, S…	909	4025	17911	1.29239	0.0121667	0.000140695	0.0034449
GOTERM_BP_FAT	GO:0034645~cellular macromolecule biosynthetic process	307	28.5051	1.76989e-06	GDF6, ATP1B4, HOXD12, HOXD13, RORA, HS2ST1, CUL3, BDNF, 4932411N23RIK, MAP3K9, FOXF1, A430033K04RIK, RARB, MRPL39, OGT, WWOX, ZFP936, C5AR1, ZHX1, PTBP1, RXRG, PPARGC1A, PARP16, MGAT2, MAPK1, PGM3, BAZ1B, VEGFA, MNT, ZZZ3, PIAS2, ST18, ZFP820, ATXN1L, EIF2AK3, GIGYF2, ZFP616, GCNT4, POMK, ENPP1, ERBB4, NFKBIA, ARFGEF1, ADCYAP1, PLAGL1, IL17A, DMD, HOXA10, CASZ1, LEO1, NKX2-1, TCF4, GCNT1, ARHGEF1…	909	4810	17911	1.25762	0.0123163	0.000140817	0.00348753
GOTERM_BP_FAT	GO:0010467~gene expression	322	29.8979	2.01322e-05	GDF6, ATP1B4, HOXD12, HOXD13, RORA, CUL3, BDNF, MAK16, 4932411N23RIK, MAP3K9, FOXF1, A430033K04RIK, INTS6, PTBP2, RARB, MRPL39, OGT, WWOX, ZFP936, C5AR1, ROCK2, ZHX1, PTBP1, RXRG, PPARGC1A, MAPK1, BAZ1B, F3, ARXES2, VEGFA, MNT, ZZZ3, PIAS2, ST18, ZFP820, ATXN1L, EIF2AK3, GIGYF2, ZFP616, ERBB4, PABPC4, NFKBIA, ADCYAP1, PLAGL1, IL17A, DMD, HOXA10, CASZ1, LEO1, NKX2-1, TCF4, ARHGEF10L, NR1H4, PLAGL2…	909	5224	17911	1.21453	0.131482	0.00101364	0.0396631
Annotation Cluster 4	Enrichment Score: 5.973321998466327
Category	Term	Count	%	PValue	Genes	List Total	Pop Hits	Pop Total	Fold Enrichment	Bonferroni	Benjamini	FDR
GOTERM_BP_FAT	GO:0048468~cell development	187	17.363	1.01767e-11	SYT1, GABRB3, PLXNA1, SYT4, GABRB2, GDF6, FSTL4, RPS6KB1, ANKRD1, BMP15, TTN, PRKG1, VPS33B, GDNF, MMP2, CUL3, S1PR2, BDNF, MEI4, DAB2, WNT3, CDKN2B, ATG7, HOXC4, S1PR5, IL15RA, RARB, DSCAM, OSBP2, SOCS2, STK25, ROCK2, CRTAC1, ENC1, FMR1, PTBP1, PDE4D, CNGA3, NUMBL, VEGFC, MAPK1, SLITRK1, EP300, HOXD3, VEGFA, SIX1, PDE5A, VAMP3, CELF1, PIAS2, STMN1, TFAP2C, COL1A1, LRRK2, PMP22, EIF2AK3, FGFR2, C…	909	2278	17911	1.6175	7.12568e-08	2.37523e-08	2.00531e-08
GOTERM_BP_FAT	GO:0060284~regulation of cell development	100	9.28505	1.20255e-10	SYT1, SYT4, PLXNA1, GDF6, FSTL4, ANKRD1, GDNF, S1PR2, DAB2, BDNF, WNT3, CDKN2B, HOXC4, ATG7, S1PR5, IL15RA, RARB, DSCAM, STK25, SOCS2, ROCK2, PTBP1, FMR1, ENC1, NUMBL, VEGFC, EP300, HOXD3, PDE5A, SIX1, VEGFA, PIAS2, COL1A1, PMP22, LRRK2, ERBB4, SOX5, MMD, ADCYAP1, DMD, CASZ1, NKX2-1, ADRA2C, AXIN2, TCF4, BMP4, PLAG1, BMP2, MAP2K1, SMAD4, SKI, HOXB3, TGFBR3, ZFHX3, RTN4, AP1AR, SYNJ1, H2-D1, DMRTA…	909	1006	17911	1.95866	8.42025e-07	9.35583e-08	2.36963e-07
GOTERM_BP_FAT	GO:2000026~regulation of multicellular organismal development	157	14.5775	3.09875e-10	SYT1, SYT4, PLXNA1, PDGFA, GDF6, HOXD13, FSTL4, RPS6KB1, ANKRD1, GDNF, ZNRF3, S1PR2, DAB2, BDNF, WNT3, CDKN2B, ATG7, S1PR5, IL15RA, OGT, RARB, ITCH, RC3H1, DSCAM, RBFOX1, C5AR1, SOCS2, STK25, ROCK2, ENC1, FMR1, PTBP1, RXRG, HES7, STK3, NUMBL, SLITRK1, VEGFC, EP300, HOXD3, F3, CELF4, SIX1, VEGFA, PIAS2, ATXN1L, COL1A1, LRRK2, PMP22, EIF2AK3, ADD1, FGFR2, HMGB3, ERBB4, MMD, SOX5, NFKBIA, SOX6, ADCY…	909	1888	17911	1.63853	2.16974e-06	1.80812e-07	6.10611e-07
GOTERM_BP_FAT	GO:0048699~generation of neurons	133	12.3491	5.21723e-10	SYT1, SYT4, TUBB2B, PLXNA1, GABRB3, GABRB2, GDF6, FSTL4, RORA, ANKRD1, PRKG1, MMP2, GDNF, DAB2, BDNF, WNT3, CDKN2B, ATG7, S1PR5, IL15RA, RARB, DSCAM, SOCS2, STK25, ROCK2, CRTAC1, ENC1, PTBP1, FMR1, CNGA3, NUMBL, SLITRK1, VEGFC, EP300, HOXD3, SIX1, VEGFA, PIAS2, STMN1, TFAP2C, LRRK2, PMP22, GIGYF2, FGFR2, POMK, ERBB4, ONECUT2, MMD, SOX5, UBA6, ARFGEF1, ADCYAP1, BLOC1S4, BLOC1S2, MTPN, DMD, CASZ1, …	909	1526	17911	1.71733	3.6531e-06	2.4354e-07	1.02806e-06
GOTERM_BP_FAT	GO:0051094~positive regulation of developmental process	113	10.4921	1.9377e-09	SYT1, SYT4, PDGFA, GDF6, RPS6KB1, ANKRD1, GDNF, S1PR2, DAB2, BDNF, WNT3, HOXC4, IL15RA, RARB, OGT, ITCH, DSCAM, C5AR1, STK25, SOCS2, ENC1, PTBP1, FMR1, PPARGC1A, NUMBL, SLITRK1, VEGFC, EP300, HOXD3, F3, PDE5A, SIX1, VEGFA, PIAS2, CELF1, COL1A1, ATXN1L, ADD1, FGFR2, ERBB4, MMD, SOX5, SOX6, ADCYAP1, IL17A, TTBK2, DMD, TEK, ADRA2C, AXIN2, TCF4, ANGPTL3, NR1H4, PLAG1, ASXL2, BMP4, BMP2, MAP2K1, SMAD4…	909	1252	17911	1.7784	1.35677e-05	6.46085e-07	3.81826e-06
GOTERM_BP_FAT	GO:0022008~neurogenesis	138	12.8134	2.08079e-09	SYT1, SYT4, TUBB2B, PLXNA1, GABRB3, GABRB2, GDF6, FSTL4, RORA, ANKRD1, PRKG1, MMP2, GDNF, DAB2, BDNF, WNT3, CDKN2B, ATG7, S1PR5, IL15RA, RARB, DSCAM, SOCS2, STK25, ROCK2, CRTAC1, ENC1, PTBP1, FMR1, SOCS7, CNGA3, NUMBL, SLITRK1, MAPK1, VEGFC, EP300, HOXD3, SIX1, VEGFA, PIAS2, STMN1, TFAP2C, LRRK2, PMP22, GIGYF2, FGFR2, POMK, ERBB4, ONECUT2, MMD, SOX5, UBA6, SOX6, ARFGEF1, ADCYAP1, BLOC1S4, BLOC1S2…	909	1638	17911	1.66005	1.45696e-05	6.62259e-07	4.10022e-06
GOTERM_BP_FAT	GO:0050767~regulation of neurogenesis	83	7.70659	3.21339e-09	RTN4, SYT1, PLXNA1, SYT4, GDF6, SYNJ1, H2-D1, DMRTA2, FSTL4, ZEB2, ANKRD1, ZEB1, CBFA2T2, CRX, BAG5, ACTR3, DAB2, BDNF, WNT3, CDKN2B, S1PR5, SEMA3E, IL15RA, SEMA3B, RARB, DSCAM, STK25, SOCS2, ENC1, PTBP1, FMR1, GPER1, SLIT2, NDNF, SMN1, NUMBL, VEGFC, EYA1, EP300, HOXD3, VEGFA, SIX1, PIAS2, LRRK2, PMP22, CUX1, ERBB4, CXCL5, CSF1, FKBP4, SOX5, MMD, SPOCK1, NEO1, CD24A, ADCYAP1, LINGO1, DMD, VWC2L, …	909	824	17911	1.98475	2.24999e-05	9.00007e-07	6.33202e-06
GOTERM_BP_FAT	GO:0030182~neuron differentiation	120	11.1421	4.7821e-09	SYT1, SYT4, PLXNA1, GABRB3, GABRB2, GDF6, FSTL4, RORA, ANKRD1, PRKG1, MMP2, GDNF, DAB2, BDNF, WNT3, ATG7, IL15RA, RARB, DSCAM, STK25, SOCS2, ROCK2, CRTAC1, ENC1, PTBP1, FMR1, CNGA3, NUMBL, SLITRK1, EP300, HOXD3, SIX1, VEGFA, PIAS2, STMN1, TFAP2C, LRRK2, PMP22, GIGYF2, FGFR2, ERBB4, ONECUT2, MMD, SOX5, UBA6, ARFGEF1, ADCYAP1, BLOC1S4, BLOC1S2, DMD, MTPN, CASZ1, NKX2-1, ADRA2C, TCF4, BMP4, BMP2, BH…	909	1379	17911	1.71464	3.34837e-05	1.11614e-06	9.42316e-06
GOTERM_BP_FAT	GO:0045595~regulation of cell differentiation	147	13.649	4.92942e-09	SYT1, SYT4, PLXNA1, LMO3, GDF6, GNA11, FSTL4, RORA, ANKRD1, GDNF, S1PR2, DAB2, BDNF, WNT3, CDKN2B, FOXF1, ATG7, HOXC4, S1PR5, IL15RA, OGT, RARB, RC3H1, DSCAM, RBFOX1, SOCS2, STK25, ROCK2, ENC1, FMR1, PTBP1, STK3, NUMBL, MAPK1, VEGFC, EP300, HOXD3, PDE5A, SIX1, VEGFA, PIAS2, COL1A1, LRRK2, PMP22, FGFR2, HMGB3, ENPP1, ERBB4, MMD, CCL9, SOX5, NFKBIA, SOX6, ABCA5, ADCYAP1, IL17A, MEIS2, DMD, CASZ1, L…	909	1802	17911	1.60738	3.45152e-05	1.11341e-06	9.71347e-06
GOTERM_BP_FAT	GO:0007399~nervous system development	175	16.2488	5.81128e-09	DLC1, SYT1, GABRB3, SYT4, TUBB2B, PLXNA1, GABRB2, SCN3B, GDF6, FSTL4, RORA, ANKRD1, TTN, PRKG1, GDNF, MMP2, CTTNBP2, DAB2, BDNF, WNT3, CDKN2B, ATG7, S1PR5, SMARCD1, RAB23, IL15RA, RARB, PTBP2, DSCAM, RBFOX1, C5AR1, SOCS2, STK25, ROCK2, CRTAC1, ENC1, FMR1, PTBP1, RXRG, SOCS7, CNGA3, PPARGC1A, STK3, NUMBL, VEGFC, MAPK1, SLITRK1, EP300, HOXD3, VEGFA, SIX1, TFAP2D, PIAS2, STMN1, TFAP2C, LRRK2, PMP22,…	909	2261	17911	1.52508	4.06898e-05	1.27158e-06	1.14512e-05
GOTERM_BP_FAT	GO:0051960~regulation of nervous system development	88	8.17084	1.29829e-08	RTN4, SYT1, SYT4, PLXNA1, GDF6, SYNJ1, H2-D1, DMRTA2, FSTL4, ZEB2, ANKRD1, ZEB1, CBFA2T2, CRX, BAG5, ACTR3, DAB2, BDNF, WNT3, CDKN2B, S1PR5, SEMA3E, IL15RA, SEMA3B, RARB, DSCAM, STK25, SOCS2, ENC1, PTBP1, FMR1, RXRG, NRXN1, GPER1, SLIT2, NDNF, SMN1, NUMBL, VEGFC, SLITRK1, EYA1, EP300, HOXD3, VEGFA, SIX1, PIAS2, LRRK2, PMP22, CUX1, EIF2AK3, ERBB4, CXCL5, CSF1, FKBP4, SOX5, MMD, SPOCK1, NEO1, CD24A…	909	922	17911	1.88065	9.09021e-05	2.59732e-06	2.55829e-05
GOTERM_BP_FAT	GO:0045664~regulation of neuron differentiation	70	6.49954	2.90657e-08	RTN4, SYT1, PLXNA1, SYT4, GDF6, H2-D1, FSTL4, ZEB2, ANKRD1, ZEB1, CBFA2T2, CRX, BAG5, ACTR3, DAB2, BDNF, WNT3, S1PR5, SEMA3E, IL15RA, SEMA3B, RARB, DSCAM, STK25, SOCS2, ENC1, PTBP1, FMR1, SLIT2, NDNF, SMN1, NUMBL, EYA1, EP300, HOXD3, VEGFA, SIX1, PIAS2, LRRK2, PMP22, CUX1, CXCL5, FKBP4, SOX5, MMD, SPOCK1, NEO1, CD24A, ADCYAP1, DMD, VWC2L, CASZ1, ADRA2C, POU3F2, TCF4, ETV5, KNDC1, BMP4, IL6, BMP2,…	909	681	17911	2.02538	0.000203497	5.21839e-06	5.72741e-05
GOTERM_BP_FAT	GO:0030030~cell projection organization	117	10.8635	5.34827e-08	SYT1, SYT4, PLXNA1, PDGFA, FSTL4, ANKRD1, PRKG1, MMP2, GDNF, CUL3, S1PR2, DAB2, BDNF, WNT3, ATG7, RAB23, IL15RA, DSCAM, STK25, ROCK2, CRTAC1, ENC1, PTBP1, FMR1, CDHR5, NUMBL, SLITRK1, EP300, VEGFA, PIAS2, STMN1, LRRK2, PMP22, FGFR2, ONECUT1, ONECUT2, SNX1, UBA6, ARPC5, ARFGEF1, ADCYAP1, BLOC1S4, PFN2, BLOC1S2, TTBK2, DMD, NKX2-1, CDC42EP4, CDC42EP3, FGD4, BMP4, BHLHE22, MAP2K1, SMAD4, NR4A2, ITGA…	909	1392	17911	1.65616	0.000374416	8.70893e-06	0.000105388
GOTERM_BP_FAT	GO:0010720~positive regulation of cell development	63	5.84958	5.62436e-08	RTN4, SYT1, SYT4, GDF6, SYNJ1, DMRTA2, ZEB2, ANKRD1, ZEB1, CBFA2T2, GDNF, CRX, S1PR2, ACTR3, DAB2, BDNF, WNT3, HOXC4, PAX8, RARB, DSCAM, STK25, SOCS2, FMR1, PTBP1, ENC1, GPER1, NDNF, NUMBL, VEGFC, EP300, HOXD3, VEGFA, PDE5A, PIAS2, COL1A1, CUX1, TRIOBP, CXCL5, CSF1, MMD, CD24A, ADCYAP1, DMD, VWC2L, ADRA2C, TCF4, AXIN2, ETV5, PLAG1, BMP4, IL6, BMP2, MAP2K1, PTPRZ1, ZFP703, SMAD4, NLGN3, ELAVL4, TE…	909	595	17911	2.08631	0.00039374	8.95037e-06	0.000110829
GOTERM_BP_FAT	GO:0051240~positive regulation of multicellular organismal process	129	11.9777	9.27133e-08	SYT1, SYT4, SCN3B, PDGFA, GDF6, RPS6KB1, RORA, ANKRD1, AMOTL1, PRKG1, GDNF, DAB2, BDNF, WNT3, ATG7, HOXC4, TDGF1, IL15RA, RARB, OGT, ITCH, PUM2, DSCAM, C5AR1, SOCS2, STK25, ROCK2, ENC1, PTBP1, FMR1, PDE4D, PPARGC1A, NUMBL, SLITRK1, VEGFC, EP300, HOXD3, F3, PDE5A, SIX1, VEGFA, PIAS2, CELF1, ATXN1L, COL1A1, EIF2AK3, ADD1, FGFR2, ERBB4, MMD, SOX5, SOX6, ADCYAP1, IL17A, MTPN, DMD, TEK, ADRA2C, AXIN2,…	909	1596	17911	1.59262	0.000648968	1.29835e-05	0.000182692
GOTERM_BP_FAT	GO:0022603~regulation of anatomical structure morphogenesis	92	8.54225	1.53721e-07	RTN4, DLC1, SYT1, STOX1, SYT4, PLXNA1, PDGFA, AP1AR, HOXD13, FSTL4, ZEB2, GDNF, ZNRF3, ACTR3, BDNF, DAB2, WNT3, PAX9, PAX8, SEMA3E, SEMA3B, MSN, TMEM100, RC3H1, DSCAM, C5AR1, STK25, ROCK2, HES7, PPARGC1A, SLIT2, NUMBL, BRWD3, VEGFC, EYA1, EP300, BTG1, F3, SIX1, VEGFA, TCHP, FOXC2, PIAS2, COL1A1, LRRK2, CUX1, ADD1, FGFR2, TRIOBP, SHROOM3, CSF1, C6, CDC42SE1, TTBK2, XBP1, PPP2CA, TEK, CASZ1, NKX2-1…	909	1033	17911	1.75486	0.00107577	1.85576e-05	0.000302908
GOTERM_BP_FAT	GO:0045597~positive regulation of cell differentiation	87	8.07799	4.17242e-07	RTN4, SYT1, SYT4, LMO3, GDF6, SYNJ1, DMRTA2, ZEB2, ANKRD1, ZEB1, CBFA2T2, GDNF, CRX, S1PR2, MEN1, ACTR3, DAB2, BDNF, WNT3, SMAP1, HOXC4, PAX8, IL15RA, RARB, TMEM100, OGT, DSCAM, STK25, SOCS2, CMKLR1, ENC1, PTBP1, FMR1, GPER1, NDNF, STK3, NUMBL, VEGFC, EP300, BTG1, HOXD3, PDE5A, VEGFA, PIAS2, COL1A1, WNT9A, CUX1, TRIOBP, CXCL5, CSF1, SAV1, SOX5, MMD, SOX6, NEO1, CD24A, ADCYAP1, IL17A, XBP1, DMD, V…	909	981	17911	1.74746	0.00291727	4.17353e-05	0.000822176
GOTERM_BP_FAT	GO:0048666~neuron development	94	8.72795	4.95366e-07	RTN4, SYT1, SYT4, PLXNA1, GABRB3, TTC26, GABRB2, H2-D1, FSTL4, ZEB2, ANKRD1, PRKG1, MMP2, GDNF, CBFA2T2, BAG5, ACTR3, BDNF, DAB2, WNT3, PAK2, ATG7, SEMA3E, IL15RA, SEMA3B, DSCAM, STK25, ROCK2, CRTAC1, UGT8A, ENC1, PTBP1, FMR1, MINK1, COL25A1, NRXN1, CNGA3, SLIT2, NDNF, SMN1, NUMBL, SLITRK1, EP300, VEGFA, PIAS2, STMN1, LRRK2, CUX1, PMP22, CHL1, FGFR2, RAB3A, CXCL5, FKBP4, ONECUT2, UBA6, SPOCK1, NE…	909	1092	17911	1.69614	0.00346255	4.75133e-05	0.000976119
GOTERM_BP_FAT	GO:0031175~neuron projection development	82	7.61374	7.93391e-07	RTN4, SYT1, SYT4, PLXNA1, H2-D1, FSTL4, ZEB2, ANKRD1, PRKG1, MMP2, CBFA2T2, GDNF, BAG5, ACTR3, DAB2, BDNF, WNT3, PAK2, ATG7, SEMA3E, IL15RA, SEMA3B, DSCAM, STK25, ROCK2, CRTAC1, UGT8A, ENC1, PTBP1, FMR1, MINK1, COL25A1, SLIT2, NDNF, SMN1, NUMBL, SLITRK1, EP300, VEGFA, PIAS2, STMN1, LRRK2, PMP22, CUX1, CHL1, FGFR2, RAB3A, CXCL5, FKBP4, UBA6, SPOCK1, NEO1, CD24A, ARFGEF1, ADCYAP1, LINGO1, BLOC1S4, …	909	921	17911	1.75433	0.00553993	7.12196e-05	0.00156337
GOTERM_BP_FAT	GO:0050769~positive regulation of neurogenesis	52	4.82823	8.90745e-07	RTN4, SYT1, SYT4, GDF6, SYNJ1, DMRTA2, ZEB2, ZEB1, ANKRD1, CBFA2T2, CRX, ACTR3, BDNF, WNT3, RARB, DSCAM, STK25, SOCS2, FMR1, PTBP1, ENC1, GPER1, NDNF, NUMBL, VEGFC, EP300, HOXD3, VEGFA, PIAS2, CUX1, CXCL5, CSF1, MMD, CD24A, ADCYAP1, DMD, VWC2L, ADRA2C, TCF4, ETV5, BMP4, PLAG1, IL6, BMP2, MAP2K1, PTPRZ1, NLGN3, ELAVL4, TENM4, GSK3B, KIF20B, NEUROD1	909	490	17911	2.09104	0.00621759	7.6997e-05	0.00175521
GOTERM_BP_FAT	GO:0000902~cell morphogenesis	104	9.65645	1.85616e-06	DLC1, SYT1, SYT4, PLXNA1, FSTL4, GDNF, CUL3, DAB2, BDNF, WNT3, ATG7, RAB23, DSCAM, STK25, ROCK2, NUMBL, SLITRK1, EP300, VEGFA, VAMP3, PIAS2, COL1A1, STMN1, LRRK2, ADD1, FGFR2, ONECUT1, ONECUT2, SNX1, CDC42SE1, SOX6, TTBK2, DMD, TEK, NKX2-1, AXIN2, CDC42EP4, CDC42EP3, ARHGDIA, FGD4, BMP4, BMP2, BHLHE22, MAP2K1, SMAD4, NR4A2, GAS7, EPHA2, CORO1B, TRIM59, TGFBR3, RTN4, TTC26, AP1AR, ZEB2, LATS1, LAT…	909	1283	17911	1.59721	0.0129127	0.000146021	0.00365751
GOTERM_BP_FAT	GO:0032989~cellular component morphogenesis	110	10.2136	2.08353e-06	DLC1, SYT1, SYT4, PLXNA1, FSTL4, TTN, GDNF, CUL3, DAB2, BDNF, WNT3, ATG7, RAB23, DSCAM, OPA3, STK25, ROCK2, NUMBL, SLITRK1, EP300, VEGFA, VAMP3, PIAS2, STMN1, COL1A1, LRRK2, PMP22, ADD1, FGFR2, ONECUT1, ONECUT2, SNX1, CDC42SE1, SOX6, TTBK2, DMD, TEK, NKX2-1, AXIN2, CDC42EP4, CDC42EP3, ARHGDIA, FGD4, BMP4, BMP2, BHLHE22, MAP2K1, SMAD4, NR4A2, GAS7, EPHA2, CORO1B, TRIM59, TMOD2, TGFBR3, RTN4, TTC26…	909	1382	17911	1.56834	0.014483	0.000158562	0.00410554
GOTERM_BP_FAT	GO:0031344~regulation of cell projection organization	63	5.84958	2.22625e-06	RTN4, SYT1, PLXNA1, SYT4, H2-D1, FSTL4, ZEB2, ANKRD1, CBFA2T2, BAG5, ACTR3, SPRY2, DAB2, BDNF, WNT3, SEMA3E, IL15RA, SEMA3B, DSCAM, STK25, PTBP1, FMR1, ENC1, CDHR5, NRXN1, PRKCD, SLIT2, NDNF, SMN1, NUMBL, EP300, VEGFA, TCHP, PIAS2, LRRK2, PMP22, CUX1, CXCL5, FKBP4, SPOCK1, NEO1, CD24A, ADCYAP1, PFN2, TTBK2, GPM6A, DMD, POU3F2, CDC42EP4, CDC42EP3, KNDC1, BMP4, IL6, MAP2K1, PTPRZ1, ITGA2, NLGN3, EL…	909	662	17911	1.87516	0.0154673	0.000167601	0.00438675
GOTERM_BP_FAT	GO:0045666~positive regulation of neuron differentiation	43	3.99257	3.95813e-06	SYT1, CXCL5, SYT4, GDF6, MMD, ZEB2, ZEB1, ANKRD1, CD24A, CBFA2T2, ADCYAP1, CRX, ACTR3, BDNF, WNT3, DMD, VWC2L, ADRA2C, RARB, TCF4, ETV5, DSCAM, BMP4, IL6, BMP2, SOCS2, STK25, MAP2K1, PTPRZ1, FMR1, PTBP1, ENC1, NLGN3, ELAVL4, NDNF, NUMBL, EP300, HOXD3, GSK3B, VEGFA, NEUROD1, PIAS2, CUX1	909	392	17911	2.16142	0.0273343	0.000256586	0.00779924
GOTERM_BP_FAT	GO:0051962~positive regulation of nervous system development	55	5.10678	4.17272e-06	RTN4, SYT1, SYT4, GDF6, SYNJ1, DMRTA2, ZEB2, ZEB1, ANKRD1, CBFA2T2, CRX, ACTR3, BDNF, WNT3, RARB, DSCAM, STK25, SOCS2, FMR1, PTBP1, ENC1, NRXN1, GPER1, NDNF, NUMBL, SLITRK1, VEGFC, EP300, HOXD3, VEGFA, PIAS2, CUX1, CXCL5, CSF1, MMD, CD24A, ADCYAP1, DMD, VWC2L, ADRA2C, TCF4, ETV5, BMP4, PLAG1, IL6, BMP2, MAP2K1, PTPRZ1, NLGN3, ELAVL4, GORAB, TENM4, GSK3B, KIF20B, NEUROD1	909	559	17911	1.93868	0.0287948	0.000268014	0.00822207
GOTERM_BP_FAT	GO:0022604~regulation of cell morphogenesis	56	5.19963	6.225e-06	DLC1, RTN4, SYT1, PLXNA1, SYT4, AP1AR, FSTL4, ZEB2, GDNF, ACTR3, DAB2, BDNF, WNT3, SEMA3E, PAX8, SEMA3B, MSN, DSCAM, STK25, SLIT2, NUMBL, BRWD3, EP300, VEGFA, TCHP, PIAS2, COL1A1, LRRK2, CUX1, TRIOBP, SHROOM3, CDC42SE1, TTBK2, PPP2CA, NKX2-1, POU3F2, CDC42EP4, AXIN2, KNDC1, CDC42EP3, ARHGDIA, FGD4, ZMYM2, IL6, BMP2, MAP2K1, PTPRZ1, ZMYM3, ZFP703, SMAD4, NLGN3, SPARC, GAS7, CORO1B, GSK3B, TGFBR3	909	581	17911	1.89919	0.0426513	0.000366215	0.0122657
GOTERM_BP_FAT	GO:0010975~regulation of neuron projection development	49	4.54968	3.24981e-05	RTN4, SYT1, SYT4, PLXNA1, CXCL5, FKBP4, H2-D1, FSTL4, SPOCK1, ZEB2, ANKRD1, NEO1, CBFA2T2, CD24A, ADCYAP1, BAG5, ACTR3, BDNF, DAB2, WNT3, DMD, SEMA3E, IL15RA, SEMA3B, POU3F2, KNDC1, DSCAM, BMP4, IL6, STK25, MAP2K1, PTPRZ1, ENC1, PTBP1, FMR1, NLGN3, ELAVL4, SLIT2, NDNF, SMN1, NUMBL, EP300, GSK3B, VEGFA, PIAS2, LRRK2, CUX1, PMP22, NTM	909	513	17911	1.88207	0.203522	0.00148619	0.0640184
GOTERM_BP_FAT	GO:0000904~cell morphogenesis involved in differentiation	68	6.31383	4.01145e-05	RTN4, PLXNA1, TTC26, AP1AR, FSTL4, ZEB2, GDNF, LATS1, LATS2, CUL3, ACTR3, DAB2, BDNF, WNT3, ATG7, PAX8, SEMA3E, SEMA3B, TMEM100, DSCAM, STK25, ROCK2, MINK1, COL25A1, SLIT2, SMN1, NUMBL, SLITRK1, EP300, VEGFA, PIAS2, VAMP3, COL1A1, STMN1, LRRK2, CUX1, CHL1, FGFR2, TRIOBP, RAB3A, PPP3R1, NEO1, CD24A, LINGO1, PPP2CA, MAP3K1, TEK, NKX2-1, POU3F2, DCX, AXIN2, KNDC1, BMP4, BMP2, BHLHE22, MAP2K1, PTPRZ1…	909	803	17911	1.66859	0.244886	0.00181053	0.0790163
GOTERM_BP_FAT	GO:0048812~neuron projection morphogenesis	51	4.73538	0.000113962	RTN4, SYT1, PLXNA1, SYT4, FSTL4, ZEB2, ACTR3, BDNF, WNT3, ATG7, SEMA3E, SEMA3B, DSCAM, STK25, UGT8A, ROCK2, MINK1, COL25A1, SMN1, SLIT2, NUMBL, SLITRK1, EP300, VEGFA, PIAS2, STMN1, CUX1, LRRK2, CHL1, FGFR2, RAB3A, NEO1, CD24A, LINGO1, GPM6A, DMD, NKX2-1, DCX, MAP2K1, BHLHE22, PTPRZ1, SMAD4, NR4A2, NLGN3, ISL1, ELAVL4, GAS7, GSK3B, KIF20B, SPG11, FEZ2	909	570	17911	1.763	0.549776	0.00435122	0.224325
GOTERM_BP_FAT	GO:0010769~regulation of cell morphogenesis involved in differentiation	37	3.43547	0.000150044	RTN4, TRIOBP, PLXNA1, AP1AR, FSTL4, ZEB2, GDNF, ACTR3, DAB2, BDNF, WNT3, PPP2CA, PAX8, SEMA3E, NKX2-1, POU3F2, SEMA3B, AXIN2, KNDC1, DSCAM, BMP2, MAP2K1, STK25, PTPRZ1, ZFP703, SMAD4, NLGN3, SLIT2, NUMBL, EP300, GSK3B, VEGFA, TGFBR3, PIAS2, COL1A1, CUX1, LRRK2	909	371	17911	1.9651	0.650302	0.00545738	0.295248
GOTERM_BP_FAT	GO:0048858~cell projection morphogenesis	66	6.12813	0.000318574	RTN4, SYT1, PLXNA1, SYT4, TTC26, FSTL4, ZEB2, ACTR3, BDNF, WNT3, RSPH4A, ATG7, SEMA3E, RAB23, SEMA3B, ATP6V0D1, DSCAM, RABL2, STK25, ROCK2, UGT8A, MINK1, COL25A1, PIH1D3, SLIT2, SMN1, NUMBL, SLITRK1, EP300, VEGFA, TCHP, PIAS2, STMN1, LRRK2, CUX1, CHL1, FGFR2, RAB3A, ONECUT1, ONECUT2, SNX1, NEO1, CD24A, LINGO1, TTBK2, GPM6A, DMD, NKX2-1, DCX, MAP2K1, BHLHE22, PTPRZ1, SMAD4, NR4A2, NLGN3, UNC119B, …	909	830	17911	1.56683	0.89258	0.00978009	0.625885
GOTERM_BP_FAT	GO:0031346~positive regulation of cell projection organization	37	3.43547	0.000408975	SYT1, CXCL5, SYT4, ZEB2, ANKRD1, CD24A, CBFA2T2, ADCYAP1, ACTR3, BDNF, WNT3, GPM6A, TTBK2, DMD, CDC42EP4, CDC42EP3, DSCAM, BMP4, IL6, STK25, MAP2K1, PTPRZ1, FMR1, PTBP1, ENC1, ITGA2, NLGN3, ELAVL4, NDNF, NUMBL, CORO1B, EP300, TENM1, GSK3B, VEGFA, PIAS2, CUX1	909	391	17911	1.86458	0.942973	0.0118634	0.802814
GOTERM_BP_FAT	GO:0061564~axon development	41	3.80687	0.000517442	FGFR2, RTN4, RAB3A, PLXNA1, FSTL4, ZEB2, NEO1, CD24A, MMP2, ACTR3, LINGO1, BDNF, WNT3, ATG7, SEMA3E, NKX2-1, SEMA3B, DCX, DSCAM, PLP1, MAP2K1, STK25, BHLHE22, PTPRZ1, CRTAC1, NR4A2, SMAD4, COL25A1, NLGN3, ISL1, SLIT2, SMN1, NUMBL, SLITRK1, EP300, GSK3B, VEGFA, STMN1, SPG11, FEZ2, CHL1	909	455	17911	1.77553	0.973326	0.0140025	1.0147
GOTERM_BP_FAT	GO:0032990~cell part morphogenesis	67	6.22098	0.000549849	RTN4, SYT1, PLXNA1, SYT4, TTC26, FSTL4, ZEB2, ACTR3, BDNF, WNT3, RSPH4A, ATG7, SEMA3E, RAB23, SEMA3B, ATP6V0D1, DSCAM, RABL2, OPA3, STK25, ROCK2, UGT8A, MINK1, COL25A1, PIH1D3, SLIT2, SMN1, NUMBL, SLITRK1, EP300, VEGFA, TCHP, PIAS2, STMN1, LRRK2, CUX1, CHL1, FGFR2, RAB3A, ONECUT1, ONECUT2, SNX1, NEO1, CD24A, LINGO1, TTBK2, GPM6A, DMD, NKX2-1, DCX, MAP2K1, BHLHE22, PTPRZ1, SMAD4, NR4A2, NLGN3, UNC…	909	863	17911	1.52975	0.978744	0.0147591	1.07793
GOTERM_BP_FAT	GO:0010976~positive regulation of neuron projection development	30	2.78552	0.000750775	SYT1, CXCL5, SYT4, ZEB2, ANKRD1, CBFA2T2, CD24A, ADCYAP1, ACTR3, BDNF, WNT3, DMD, DSCAM, BMP4, IL6, STK25, MAP2K1, PTPRZ1, FMR1, ENC1, PTBP1, NLGN3, ELAVL4, NDNF, NUMBL, EP300, GSK3B, VEGFA, PIAS2, CUX1	909	302	17911	1.95736	0.994799	0.0188061	1.46907
GOTERM_BP_FAT	GO:0007409~axonogenesis	38	3.52832	0.000831813	FGFR2, RTN4, RAB3A, PLXNA1, FSTL4, ZEB2, NEO1, CD24A, ACTR3, LINGO1, BDNF, WNT3, ATG7, SEMA3E, NKX2-1, SEMA3B, DCX, DSCAM, MAP2K1, STK25, BHLHE22, PTPRZ1, NR4A2, SMAD4, NLGN3, COL25A1, ISL1, SLIT2, SMN1, NUMBL, SLITRK1, EP300, GSK3B, VEGFA, STMN1, SPG11, FEZ2, CHL1	909	421	17911	1.77851	0.997052	0.0204503	1.62641
GOTERM_BP_FAT	GO:0048667~cell morphogenesis involved in neuron differentiation	45	4.17827	0.000891092	FGFR2, RTN4, RAB3A, PLXNA1, TTC26, FSTL4, ZEB2, NEO1, CD24A, ACTR3, LINGO1, BDNF, WNT3, ATG7, SEMA3E, NKX2-1, SEMA3B, DCX, DSCAM, MAP2K1, STK25, BHLHE22, PTPRZ1, ROCK2, NR4A2, SMAD4, MINK1, NLGN3, COL25A1, ELAVL4, ISL1, SLIT2, SMN1, NUMBL, SLITRK1, EP300, GSK3B, VEGFA, PIAS2, STMN1, CUX1, LRRK2, SPG11, FEZ2, CHL1	909	529	17911	1.67615	0.998054	0.0215895	1.74135
GOTERM_BP_FAT	GO:0048675~axon extension	16	1.48561	0.00100068	RTN4, PLXNA1, FSTL4, NLGN3, SLIT2, ACTR3, BDNF, WNT3, EP300, GSK3B, VEGFA, SEMA3E, SEMA3B, SPG11, DCX, DSCAM	909	119	17911	2.64929	0.999097	0.0236419	1.9535
GOTERM_BP_FAT	GO:1990138~neuron projection extension	18	1.67131	0.00258596	RTN4, SYT1, SYT4, PLXNA1, FSTL4, NLGN3, SLIT2, ACTR3, BDNF, WNT3, EP300, GSK3B, VEGFA, SEMA3E, SEMA3B, SPG11, DCX, DSCAM	909	157	17911	2.25907	1	0.0499262	4.97427
Annotation Cluster 5	Enrichment Score: 5.403871113584179
Category	Term	Count	%	PValue	Genes	List Total	Pop Hits	Pop Total	Fold Enrichment	Bonferroni	Benjamini	FDR
GOTERM_BP_FAT	GO:0030334~regulation of cell migration	71	6.59239	3.73211e-07	DLC1, RTN4, PLXNA1, PDGFA, RPS6KB1, AMOTL1, PRKG1, MMP2, ACTR3, BAG4, DAB2, FOXF1, SEMA3E, TDGF1, SEMA3B, MSN, DOCK10, TMEFF2, RAP2C, C5AR1, CMKLR1, ROCK2, PTPRR, SCAI, MINK1, PADI2, GPER1, DAPK2, PPARGC1A, IRS1, SLIT2, MAPK1, VEGFC, F3, VEGFA, FOXC2, COL1A1, WDR44, ONECUT1, ERBB4, CXCL5, CSF1, DRD5, ONECUT2, CXCL2, RFFL, NEO1, ARID2, PFN2, XBP1, MAP3K1, TEK, NKX2-1, ANGPTL3, ARHGDIA, BMP4, PTPRC…	909	742	17911	1.88543	0.00260981	3.90026e-05	0.000735413
GOTERM_BP_FAT	GO:0040012~regulation of locomotion	76	7.05664	4.60863e-07	DLC1, RTN4, PLXNA1, PDGFA, AP1AR, RPS6KB1, AMOTL1, PRKG1, MMP2, ACTR3, BAG4, DAB2, WNT3, FOXF1, SEMA3E, TDGF1, SEMA3B, MSN, DOCK10, DSCAM, TMEFF2, RAP2C, C5AR1, CMKLR1, ROCK2, PTPRR, SCAI, MINK1, PADI2, GPER1, DAPK2, PPARGC1A, IRS1, SLIT2, VEGFC, MAPK1, F3, VEGFA, FOXC2, COL1A1, LRRK2, WDR44, ERBB4, ONECUT1, CXCL5, CSF1, DRD5, ONECUT2, CXCL2, WFDC6A, RFFL, NEO1, ARID2, PFN2, XBP1, MAP3K1, TEK, NK…	909	819	17911	1.82846	0.00322176	4.48179e-05	0.00090813
GOTERM_BP_FAT	GO:2000145~regulation of cell motility	73	6.77809	6.26383e-07	DLC1, RTN4, PLXNA1, PDGFA, AP1AR, RPS6KB1, AMOTL1, PRKG1, MMP2, ACTR3, BAG4, DAB2, FOXF1, SEMA3E, TDGF1, SEMA3B, MSN, DOCK10, TMEFF2, RAP2C, C5AR1, CMKLR1, ROCK2, PTPRR, SCAI, MINK1, PADI2, GPER1, DAPK2, PPARGC1A, IRS1, SLIT2, VEGFC, MAPK1, F3, VEGFA, FOXC2, COL1A1, WDR44, ERBB4, ONECUT1, CXCL5, CSF1, DRD5, ONECUT2, CXCL2, WFDC6A, RFFL, NEO1, ARID2, PFN2, XBP1, MAP3K1, TEK, NKX2-1, ANGPTL3, ARHGD…	909	782	17911	1.83938	0.00437633	5.84774e-05	0.00123429
GOTERM_BP_FAT	GO:0048870~cell motility	110	10.2136	6.30266e-07	DLC1, TUBB2B, PLXNA1, PDGFA, RPS6KB1, AMOTL1, PRKG1, MMP2, GDNF, CUL3, DAB2, FOXF1, TDGF1, DEPDC1B, TMEFF2, C5AR1, ROCK2, PTPRR, SOCS7, PDE4D, IRS1, PPARGC1A, MAPK1, VEGFC, TNS1, F3, SIX1, VEGFA, COL1A1, LRRK2, POMK, ERBB4, ONECUT1, DRD5, ONECUT2, CCL9, RFFL, ARPC5, PFN2, TEK, NKX2-1, ANGPTL3, GCNT1, ARHGDIA, BMP4, BMP2, OSBPL8, MAP2K1, NR4A2, ITGA2, DOCK8, EPHA2, CYP7B1, CORO1B, PAXIP1, ARF4, TG…	909	1348	17911	1.6079	0.0044034	5.80658e-05	0.00124194
GOTERM_BP_FAT	GO:0051674~localization of cell	110	10.2136	6.30266e-07	DLC1, TUBB2B, PLXNA1, PDGFA, RPS6KB1, AMOTL1, PRKG1, MMP2, GDNF, CUL3, DAB2, FOXF1, TDGF1, DEPDC1B, TMEFF2, C5AR1, ROCK2, PTPRR, SOCS7, PDE4D, IRS1, PPARGC1A, MAPK1, VEGFC, TNS1, F3, SIX1, VEGFA, COL1A1, LRRK2, POMK, ERBB4, ONECUT1, DRD5, ONECUT2, CCL9, RFFL, ARPC5, PFN2, TEK, NKX2-1, ANGPTL3, GCNT1, ARHGDIA, BMP4, BMP2, OSBPL8, MAP2K1, NR4A2, ITGA2, DOCK8, EPHA2, CYP7B1, CORO1B, PAXIP1, ARF4, TG…	909	1348	17911	1.6079	0.0044034	5.80658e-05	0.00124194
GOTERM_BP_FAT	GO:0051270~regulation of cellular component movement	77	7.14949	8.05535e-07	DLC1, RTN4, PLXNA1, PDGFA, AP1AR, RPS6KB1, AMOTL1, PRKG1, MMP2, ACTR3, BAG4, DAB2, WNT3, FOXF1, SEMA3E, TDGF1, SEMA3B, MSN, DOCK10, DSCAM, TMEFF2, C5AR1, RAP2C, CMKLR1, ROCK2, PTPRR, SCAI, MINK1, PADI2, PDE4D, GPER1, DAPK2, PPARGC1A, IRS1, SLIT2, VEGFC, MAPK1, F3, VEGFA, FOXC2, COL1A1, STMN1, WDR44, ERBB4, ONECUT1, CXCL5, CSF1, DRD5, ONECUT2, CXCL2, WFDC6A, RFFL, NEO1, ARID2, PFN2, XBP1, MAP3K1, …	909	846	17911	1.7934	0.00562448	7.13944e-05	0.0015873
GOTERM_BP_FAT	GO:0016477~cell migration	100	9.28505	8.50345e-07	DLC1, TUBB2B, PLXNA1, PDGFA, RPS6KB1, PRKG1, AMOTL1, MMP2, GDNF, CUL3, DAB2, FOXF1, TDGF1, DEPDC1B, TMEFF2, C5AR1, ROCK2, PTPRR, SOCS7, PDE4D, IRS1, PPARGC1A, MAPK1, VEGFC, TNS1, F3, SIX1, VEGFA, COL1A1, LRRK2, ERBB4, ONECUT1, POMK, DRD5, ONECUT2, CCL9, RFFL, ARPC5, PFN2, TEK, NKX2-1, ANGPTL3, GCNT1, ARHGDIA, BMP4, BMP2, OSBPL8, MAP2K1, NR4A2, ITGA2, DOCK8, EPHA2, CYP7B1, CORO1B, PAXIP1, ARF4, TG…	909	1199	17911	1.64338	0.00593643	7.44237e-05	0.0016756
GOTERM_BP_FAT	GO:0006928~movement of cell or subcellular component	130	12.0706	3.45172e-06	DLC1, TUBB2B, PLXNA1, SCN3B, PDGFA, RPS6KB1, AMOTL1, PRKG1, MMP2, GDNF, CUL3, DAB2, BDNF, WNT3, FOXF1, TDGF1, DEPDC1B, DSCAM, TMEFF2, C5AR1, ROCK2, PTPRR, SOCS7, PDE4D, IRS1, PPARGC1A, MAPK1, VEGFC, TNS1, F3, SIX1, VEGFA, STMN1, COL1A1, LRRK2, POMK, ERBB4, ONECUT1, DRD5, ONECUT2, CCL9, ARPC5, RFFL, BLOC1S4, PFN2, BLOC1S2, TEK, NKX2-1, ANGPTL3, GCNT1, ARHGDIA, BMP4, BMP2, OSBPL8, MAP2K1, MYO1B, NR…	909	1724	17911	1.48581	0.0238793	0.000236923	0.00680143
GOTERM_BP_FAT	GO:0040011~locomotion	117	10.8635	6.01307e-06	DLC1, TUBB2B, PLXNA1, PDGFA, RPS6KB1, AMOTL1, PRKG1, TTN, MMP2, GDNF, CUL3, DAB2, BDNF, WNT3, FOXF1, TDGF1, DEPDC1B, DSCAM, TMEFF2, C5AR1, ROCK2, PTPRR, SOCS7, PDE4D, IRS1, PPARGC1A, MAPK1, VEGFC, TNS1, F3, SIX1, VEGFA, COL1A1, LRRK2, POMK, ERBB4, ONECUT1, DRD5, ONECUT2, CCL9, RFFL, ARPC5, PFN2, TEK, NKX2-1, ANGPTL3, GCNT1, ARHGDIA, BMP4, BMP2, OSBPL8, MAP2K1, NR4A2, SMAD4, ITGA2, DOCK8, EPHA2, C…	909	1529	17911	1.50777	0.0412296	0.000359795	0.0118481
GOTERM_BP_FAT	GO:0051272~positive regulation of cellular component movement	45	4.17827	7.45043e-05	CXCL5, ONECUT1, ERBB4, PDGFA, CSF1, CXCL2, ONECUT2, RPS6KB1, AMOTL1, MMP2, ACTR3, BAG4, DAB2, XBP1, FOXF1, SEMA3E, TEK, TDGF1, SEMA3B, ANGPTL3, DSCAM, BMP4, PTPRC, BMP2, C5AR1, MAP2K1, PTPRZ1, CMKLR1, ROCK2, ZFP703, SUN2, ITGA2, GPER1, SPARC, DAPK2, IRS1, MAPK1, VEGFC, F3, VEGFA, KIF20B, FOXC2, COL1A1, STMN1, MYLK	909	472	17911	1.87857	0.406489	0.00306411	0.146709
GOTERM_BP_FAT	GO:0040017~positive regulation of locomotion	45	4.17827	8.10949e-05	CXCL5, ONECUT1, ERBB4, PDGFA, CSF1, CXCL2, ONECUT2, RPS6KB1, AMOTL1, MMP2, ACTR3, BAG4, DAB2, XBP1, FOXF1, SEMA3E, TEK, TDGF1, SEMA3B, ANGPTL3, DSCAM, BMP4, PTPRC, BMP2, C5AR1, MAP2K1, PTPRZ1, CMKLR1, ROCK2, ZFP703, SUN2, ITGA2, GPER1, SPARC, DAPK2, IRS1, SLIT2, MAPK1, VEGFC, F3, VEGFA, KIF20B, FOXC2, COL1A1, MYLK	909	474	17911	1.87064	0.433257	0.00327699	0.159677
GOTERM_BP_FAT	GO:0030335~positive regulation of cell migration	43	3.99257	8.55797e-05	CXCL5, ONECUT1, ERBB4, PDGFA, CSF1, CXCL2, ONECUT2, RPS6KB1, AMOTL1, MMP2, ACTR3, BAG4, DAB2, XBP1, FOXF1, SEMA3E, TEK, TDGF1, SEMA3B, ANGPTL3, BMP4, PTPRC, BMP2, C5AR1, MAP2K1, PTPRZ1, CMKLR1, ROCK2, ZFP703, SUN2, ITGA2, GPER1, SPARC, DAPK2, IRS1, MAPK1, VEGFC, F3, VEGFA, KIF20B, FOXC2, COL1A1, MYLK	909	446	17911	1.89972	0.450779	0.0033799	0.168501
GOTERM_BP_FAT	GO:2000147~positive regulation of cell motility	43	3.99257	0.000178609	CXCL5, ONECUT1, ERBB4, PDGFA, CSF1, CXCL2, ONECUT2, RPS6KB1, AMOTL1, MMP2, ACTR3, BAG4, DAB2, XBP1, FOXF1, SEMA3E, TEK, TDGF1, SEMA3B, ANGPTL3, BMP4, PTPRC, BMP2, C5AR1, MAP2K1, PTPRZ1, CMKLR1, ROCK2, ZFP703, SUN2, ITGA2, GPER1, SPARC, DAPK2, IRS1, MAPK1, VEGFC, F3, VEGFA, KIF20B, FOXC2, COL1A1, MYLK	909	461	17911	1.83791	0.713705	0.00636097	0.351363
Annotation Cluster 6	Enrichment Score: 4.795259394860382
Category	Term	Count	%	PValue	Genes	List Total	Pop Hits	Pop Total	Fold Enrichment	Bonferroni	Benjamini	FDR
GOTERM_BP_FAT	GO:0023051~regulation of signaling	220	20.4271	7.40773e-12	DLC1, SYT1, SYT4, GDF6, LPAR4, FSTL4, RORA, ZNRF3, S1PR2, CUL3, BDNF, RAB23, DEPDC1B, OGT, WWOX, C5AR1, PTBP1, PTPRR, PPARGC1A, VEGFC, MAPK1, BAZ1B, F3, VEGFA, MNT, PIAS2, EIF2AK3, GRB14, ENPP1, ERBB4, GNAI1, NFKBIA, RFFL, ARFGEF1, SORCS3, ADCYAP1, RAB7, PFN2, DMD, DUSP16, NKX2-1, FAIM, TCF4, ARHGEF10L, NR1H4, PLAGL2, BMP4, ASXL2, BMP2, OSBPL8, MAP2K1, TAOK1, PAIP2, SMAD4, PTPN13, SKI, PRAMEL7, E…	909	2808	17911	1.54377	5.1869e-08	2.59345e-08	1.4597e-08
GOTERM_BP_FAT	GO:0010646~regulation of cell communication	217	20.1486	1.90778e-11	DLC1, SYT1, SYT4, GDF6, LPAR4, FSTL4, RORA, ZNRF3, S1PR2, CUL3, BDNF, RAB23, DEPDC1B, OGT, WWOX, C5AR1, PTBP1, PTPRR, PPARGC1A, VEGFC, MAPK1, BAZ1B, F3, VEGFA, MNT, PIAS2, EIF2AK3, GRB14, ENPP1, ERBB4, GNAI1, NFKBIA, RFFL, ARFGEF1, SORCS3, ADCYAP1, RAB7, PFN2, DMD, DUSP16, NKX2-1, FAIM, TCF4, ARHGEF10L, NR1H4, PLAGL2, BMP4, ASXL2, BMP2, OSBPL8, MAP2K1, TAOK1, PAIP2, SMAD4, PTPN13, SKI, PRAMEL7, E…	909	2785	17911	1.53529	1.33583e-07	3.33958e-08	3.75931e-08
GOTERM_BP_FAT	GO:0009966~regulation of signal transduction	191	17.7344	8.92258e-10	DLC1, LMO3, PDGFA, GRIK2, GDF6, BTRC, LPAR4, FSTL4, RPS6KB1, RORA, ANKRD1, BMP15, GDNF, ZNRF3, CUL3, S1PR2, BDNF, DAB2, WNT3, CDKN2B, TDGF1, RAB23, PUM2, ITCH, DEPDC1B, OGT, RC3H1, WWOX, C5AR1, SOCS2, STK25, PTPRR, SOCS7, PDE4D, PSD2, PPARGC1A, IL22, IRS1, STK3, VEGFC, MAPK1, EP300, BAZ1B, F3, CELF4, VEGFA, PDE5A, MNT, PIAS2, COL1A1, LRRK2, EIF2AK3, GRB14, FGFR2, ZFAND6, CAV2, ENPP1, ONECUT1, ERB…	909	2468	17911	1.52491	6.24757e-06	3.90474e-07	1.7582e-06
GOTERM_BP_FAT	GO:0035556~intracellular signal transduction	184	17.0845	2.21671e-09	DLC1, RAB9B, LMO3, PDGFA, GRIK2, GDF6, BTRC, LPAR4, RPS6KB1, RORA, ANKRD1, AMOTL1, BMP15, PRKG1, CUL3, DAB2, PPP1R1C, ARL15, TDGF1, RAB23, IL15RA, PUM2, ITCH, DEPDC1B, OGT, TLK2, RC3H1, WWOX, C5AR1, SOCS2, STK25, ROCK2, WNK1, PTPRR, SOCS7, PDE4D, GEM, PSD2, IL22, IRS1, STK3, MAPK1, EP300, TNS1, F3, VEGFA, PDE5A, RAB14, LRRK2, EIF2AK3, FGFR2, ZFAND6, CAV2, ERBB4, GNAI1, GM13288, CCL9, CDC42SE1, NF…	909	2380	17911	1.52334	1.55213e-05	6.74845e-07	4.36805e-06
GOTERM_BP_FAT	GO:0007166~cell surface receptor signaling pathway	177	16.4345	3.41759e-09	GABRB3, PLXNA1, GRIK2, PDGFA, GDF6, GNA11, BTRC, FSTL4, RPS6KB1, AMOTL1, BMP15, GDNF, ZNRF3, CUL3, S1PR2, BDNF, DAB2, WNT3, ADAM5, CDKN2B, FOXF1, TDGF1, ITCH, DEPDC1B, RC3H1, WWOX, C5AR1, SOCS2, ROCK2, FMR1, PTPRR, SOCS7, PDE4D, HES7, IRS1, PPARGC1A, STK3, NUMBL, VEGFC, MAPK1, EP300, HOXD3, F3, CELF4, VEGFA, RAB14, COL1A1, LRRK2, GIGYF2, EIF2AK3, GRB14, FGFR2, CAV2, ENPP1, ONECUT1, ERBB4, SNX6, C…	909	2278	17911	1.531	2.39296e-05	9.20382e-07	6.73438e-06
GOTERM_BP_FAT	GO:0001932~regulation of protein phosphorylation	113	10.4921	2.31714e-08	VAPB, GRIK2, PDGFA, LMO3, GDF6, TTN, BMP15, CUL3, S1PR2, DAB2, BDNF, CDKN2B, PPP1R1C, TDGF1, OGT, ITCH, IBTK, FECH, C5AR1, STK25, SOCS2, ROCK2, FMR1, PTPRR, SOCS7, PDE4D, IL22, PPARGC1A, STK3, PARP16, MAPK1, VEGFC, EP300, PDE5A, VEGFA, LRRK2, EIF2AK3, FGFR2, CAV2, ERBB4, ENPP1, DRD5, GM13288, MMD, CCL9, CDC42SE1, ADCYAP1, PFN2, DMD, DUSP16, TEK, ADRA2C, AXIN2, FGD4, TEC, BMP4, BMP2, OSBPL8, MAP2K…	909	1309	17911	1.70096	0.000162233	4.38502e-06	4.56594e-05
GOTERM_BP_FAT	GO:0042325~regulation of phosphorylation	118	10.9564	5.28329e-08	VAPB, GRIK2, PDGFA, LMO3, GDF6, BMP15, TTN, CUL3, S1PR2, DAB2, BDNF, CDKN2B, PPP1R1C, TDGF1, OGT, ITCH, DSCAM, IBTK, FECH, C5AR1, STK25, SOCS2, ROCK2, FMR1, WNK1, PTPRR, SOCS7, PDE4D, IL22, IRS1, PPARGC1A, STK3, PARP16, MAPK1, VEGFC, EP300, PDE5A, VEGFA, LRRK2, EIF2AK3, FGFR2, CAV2, ERBB4, ENPP1, DRD5, GM13288, MMD, CCL9, CDC42SE1, ADCYAP1, PFN2, DMD, TEK, DUSP16, ADRA2C, AXIN2, FGD4, TEC, BMP4, …	909	1407	17911	1.65251	0.000369868	8.80797e-06	0.000104108
GOTERM_BP_FAT	GO:0031399~regulation of protein modification process	130	12.0706	1.13149e-07	DLC1, VAPB, GRIK2, PDGFA, LMO3, GDF6, BMP15, TTN, CUL3, S1PR2, DAB2, BDNF, FNTA, CDKN2B, PPP1R1C, ATG7, TDGF1, OGT, ITCH, IBTK, C5AR1, FECH, SOCS2, STK25, ROCK2, CRTAP, FMR1, PTPRR, SOCS7, PDE4D, IL22, PPARGC1A, STK3, PARP16, MAPK1, VEGFC, DCUN1D1, DCUN1D2, EP300, PDE5A, VEGFA, LRRK2, EIF2AK3, FGFR2, CAV2, ERBB4, ENPP1, DRD5, GM13288, MMD, CCL9, CDC42SE1, ARFGEF1, ADCYAP1, PFN2, DMD, TEK, DUSP16,…	909	1618	17911	1.58315	0.000791954	1.44048e-05	0.00022296
GOTERM_BP_FAT	GO:0006468~protein phosphorylation	137	12.7205	1.40536e-07	VAPB, GRIK2, PDGFA, LMO3, GDF6, RPS6KB1, BMP15, TTN, PRKG1, CUL3, S1PR2, DAB2, BDNF, CDKN2B, PPP1R1C, MAP3K9, TDGF1, TLK2, OGT, ITCH, IBTK, C5AR1, FECH, SOCS2, STK25, ROCK2, FMR1, MYLK4, WNK1, PTPRR, RPS6KC1, SOCS7, PDE4D, IL22, PPARGC1A, STK3, PARP16, MAPK1, VEGFC, EP300, BAZ1B, PDE5A, VEGFA, LRRK2, EIF2AK3, FGFR2, CAV2, POMK, ENPP1, ERBB4, DRD5, PHKA1, GM13288, MMD, CCL9, CDC42SE1, ADCYAP1, PFN…	909	1737	17911	1.55409	0.00098355	1.72636e-05	0.000276927
GOTERM_BP_FAT	GO:0036211~protein modification process	239	22.1913	1.69603e-07	DLC1, PDP1, VAPB, GDF6, PRKG1, ZNRF1, ZNRF3, S1PR2, CUL3, CUL2, BDNF, PPP1R1C, NAA11, MAP3K9, OGT, TLK2, IBTK, C5AR1, ROCK2, MYLK4, CRTAP, WNK1, PTPRR, PPARGC1A, PARP16, MGAT2, VEGFC, PGM3, MAPK1, BAZ1B, VEGFA, PIAS2, EIF2AK3, GCNT4, POMK, ENPP1, ERBB4, MMD, UBA6, DMWD, ASB13, RFFL, ARFGEF1, ADCYAP1, ARIH1, PFN2, NAA30, DMD, DUSP16, KBTBD8, LEO1, GCNT1, NR1H4, BMP4, ASXL2, BMP2, OSBPL8, MAP2K1, T…	909	3474	17911	1.35558	0.00118685	1.97924e-05	0.000334203
GOTERM_BP_FAT	GO:0006464~cellular protein modification process	239	22.1913	1.69603e-07	DLC1, PDP1, VAPB, GDF6, PRKG1, ZNRF1, ZNRF3, S1PR2, CUL3, CUL2, BDNF, PPP1R1C, NAA11, MAP3K9, OGT, TLK2, IBTK, C5AR1, ROCK2, MYLK4, CRTAP, WNK1, PTPRR, PPARGC1A, PARP16, MGAT2, VEGFC, PGM3, MAPK1, BAZ1B, VEGFA, PIAS2, EIF2AK3, GCNT4, POMK, ENPP1, ERBB4, MMD, UBA6, DMWD, ASB13, RFFL, ARFGEF1, ADCYAP1, ARIH1, PFN2, NAA30, DMD, DUSP16, KBTBD8, LEO1, GCNT1, NR1H4, BMP4, ASXL2, BMP2, OSBPL8, MAP2K1, T…	909	3474	17911	1.35558	0.00118685	1.97924e-05	0.000334203
GOTERM_BP_FAT	GO:0051246~regulation of protein metabolic process	181	16.8059	2.25159e-07	DLC1, NCBP2, XPO1, VAPB, LMO3, PDGFA, GRIK2, GDF6, BTRC, EIF5, RPS6KB1, BMP15, TTN, CUL3, S1PR2, BDNF, DAB2, FNTA, PPP1R1C, CDKN2B, ATG7, TDGF1, RAB23, PUM2, ITCH, OGT, TLK2, RC3H1, IBTK, C5AR1, FECH, SOCS2, STK25, ROCK2, ENC1, FMR1, HNRNPA2B1, CRTAP, PTBP1, PTPRR, SOCS7, PDE4D, IL22, PPARGC1A, STK3, PARP16, VEGFC, MAPK1, DCUN1D1, EP300, DCUN1D2, F3, VEGFA, PDE5A, WFDC1, LRRK2, GIGYF2, EIF2AK3, F…	909	2483	17911	1.43634	0.00157532	2.54281e-05	0.000443676
GOTERM_BP_FAT	GO:0019220~regulation of phosphate metabolic process	129	11.9777	3.20203e-07	DLC1, VAPB, GRIK2, PDGFA, LMO3, GDF6, BMP15, PRKG1, TTN, CUL3, S1PR2, DAB2, BDNF, CDKN2B, PPP1R1C, TDGF1, OGT, ITCH, DSCAM, IBTK, C5AR1, FECH, SOCS2, STK25, ROCK2, FMR1, WNK1, PTPRR, SOCS7, PDE4D, IL22, IRS1, PPARGC1A, STK3, PARP16, MAPK1, VEGFC, EP300, PDE5A, VEGFA, LRRK2, EIF2AK3, FGFR2, CAV2, ME2, ERBB4, ENPP1, DRD5, GM13288, MMD, CCL9, CDC42SE1, ABCA1, ADCYAP1, PFN2, DMD, TEK, DUSP16, ADRA2C,…	909	1632	17911	1.55749	0.00223955	3.50316e-05	0.000630961
GOTERM_BP_FAT	GO:0051174~regulation of phosphorus metabolic process	129	11.9777	3.35632e-07	DLC1, VAPB, GRIK2, PDGFA, LMO3, GDF6, BMP15, PRKG1, TTN, CUL3, S1PR2, DAB2, BDNF, CDKN2B, PPP1R1C, TDGF1, OGT, ITCH, DSCAM, IBTK, C5AR1, FECH, SOCS2, STK25, ROCK2, FMR1, WNK1, PTPRR, SOCS7, PDE4D, IL22, IRS1, PPARGC1A, STK3, PARP16, MAPK1, VEGFC, EP300, PDE5A, VEGFA, LRRK2, EIF2AK3, FGFR2, CAV2, ME2, ERBB4, ENPP1, DRD5, GM13288, MMD, CCL9, CDC42SE1, ABCA1, ADCYAP1, PFN2, DMD, TEK, DUSP16, ADRA2C,…	909	1633	17911	1.55654	0.00234734	3.61547e-05	0.000661364
GOTERM_BP_FAT	GO:0032268~regulation of cellular protein metabolic process	169	15.6917	3.92555e-07	DLC1, NCBP2, VAPB, LMO3, GRIK2, PDGFA, GDF6, BTRC, EIF5, RPS6KB1, BMP15, TTN, CUL3, S1PR2, BDNF, DAB2, FNTA, PPP1R1C, CDKN2B, ATG7, TDGF1, RAB23, PUM2, TLK2, OGT, ITCH, RC3H1, IBTK, C5AR1, FECH, SOCS2, STK25, ROCK2, ENC1, FMR1, CRTAP, PTBP1, HNRNPA2B1, PTPRR, SOCS7, PDE4D, IL22, PPARGC1A, STK3, PARP16, VEGFC, MAPK1, DCUN1D1, EP300, DCUN1D2, F3, VEGFA, PDE5A, WFDC1, LRRK2, GIGYF2, EIF2AK3, FGFR2, …	909	2298	17911	1.44908	0.00274489	3.9835e-05	0.000773529
GOTERM_BP_FAT	GO:0071310~cellular response to organic substance	157	14.5775	4.47943e-07	GABRB3, VAPB, GABRB2, LMO3, GDF6, BTRC, RPS6KB1, RORA, ANKRD1, BMP15, MMP2, GDNF, DAB2, BDNF, CDKN2B, FOXF1, ATG7, SMARCD1, TDGF1, OGT, RARB, WWOX, RC3H1, KCND3, FECH, SOCS2, ROCK2, HNRNPA2B1, RXRG, SOCS7, PDE4D, IRS1, PPARGC1A, NUMBL, PARP16, MAPK1, VEGFC, EP300, F3, VEGFA, RAB14, PIAS2, VAMP2, COL1A1, LRRK2, EIF2AK3, GRB14, ADD1, ZFAND6, FGFR2, CAV2, ENPP1, ONECUT1, SNX6, ERBB4, CSF2RB2, GNAI1,…	909	2103	17911	1.47101	0.00313159	4.41751e-05	0.000882673
GOTERM_BP_FAT	GO:0044093~positive regulation of molecular function	103	9.5636	2.04053e-06	DLC1, PDGFA, VAPB, EIF5, PRKG1, GDNF, DAB2, BDNF, FNTA, TBC1D12, TDGF1, CHTF8, FMR1, WNK1, IRS1, PPARGC1A, STK3, PARP16, MAPK1, DCUN1D1, DCUN1D2, EP300, BAZ1B, F3, PDE5A, VEGFA, LRRK2, EIF2AK3, ADD1, FGFR2, CAV2, ERBB4, DRD5, TRHR, CCL9, MMD, MYO9A, ADCYAP1, PFN2, MTPN, DMD, TEK, ADRA2C, AXIN2, FGD4, BMP4, BMP2, OSBPL8, MAP2K1, ACER2, NR4A2, TEAD1, ITGA2, SKI, EPHA2, DENND1B, TNFSF10, CRBN, ARF4,…	909	1270	17911	1.59805	0.0141862	0.000158741	0.0040208
GOTERM_BP_FAT	GO:0016310~phosphorylation	151	14.0204	2.50978e-06	SGMS2, VAPB, GRIK2, PDGFA, LMO3, GDF6, RPS6KB1, BMP15, TTN, PRKG1, CUL3, S1PR2, DAB2, BDNF, CDKN2B, PPP1R1C, MAP3K9, TDGF1, TLK2, OGT, ITCH, DSCAM, IBTK, C5AR1, FECH, SOCS2, STK25, ROCK2, FMR1, MYLK4, WNK1, PTPRR, RPS6KC1, SOCS7, PDE4D, IL22, IRS1, PPARGC1A, STK3, PARP16, MAPK1, VEGFC, EP300, BAZ1B, PDE5A, VEGFA, LRRK2, EIF2AK3, FGFR2, CAV2, POMK, ENPP1, ERBB4, ALDOC, DRD5, PHKA1, GM13288, MMD, C…	909	2063	17911	1.44223	0.01742	0.000184967	0.00494544
GOTERM_BP_FAT	GO:0042327~positive regulation of phosphorylation	81	7.52089	2.70539e-06	STOX1, VAPB, PDGFA, GDF6, ZEB2, COPS8, BMP15, LATS1, S1PR2, SPRY2, BAG4, DAB2, BDNF, RSPO1, PAK2, TDGF1, OGT, APLN, DSCAM, IRAK2, RAP2C, C5AR1, STK25, ROCK2, FMR1, MINK1, GPER1, IRS1, PRKCD, STK3, PARP16, DNAJC27, MAPK1, VEGFC, EP300, EREG, PDE5A, VEGFA, LRRK2, FGFR2, CAV2, ERBB4, CSF1, GM13288, MMD, CCL9, CD24A, ADCYAP1, PFN2, XBP1, PPP2CA, MAP3K1, TEK, PKD1, ADRA2C, PIK3R6, AXIN2, KNDC1, FGD4, …	909	934	17911	1.70881	0.0187648	0.000197305	0.00533085
GOTERM_BP_FAT	GO:0001934~positive regulation of protein phosphorylation	78	7.24234	3.2183e-06	STOX1, VAPB, PDGFA, GDF6, ZEB2, COPS8, BMP15, LATS1, S1PR2, SPRY2, BAG4, DAB2, BDNF, RSPO1, PAK2, TDGF1, OGT, IRAK2, RAP2C, C5AR1, STK25, ROCK2, FMR1, MINK1, GPER1, PRKCD, STK3, PARP16, DNAJC27, MAPK1, VEGFC, EP300, EREG, PDE5A, VEGFA, LRRK2, FGFR2, CAV2, ERBB4, CSF1, GM13288, MMD, CCL9, CD24A, ADCYAP1, PFN2, XBP1, PPP2CA, MAP3K1, TEK, PKD1, ADRA2C, PIK3R6, AXIN2, KNDC1, FGD4, TEC, THPO, BMP4, PT…	909	893	17911	1.72107	0.0222826	0.000229918	0.0063415
GOTERM_BP_FAT	GO:0032270~positive regulation of cellular protein metabolic process	106	9.84215	3.44411e-06	DLC1, PDGFA, VAPB, GDF6, BTRC, RPS6KB1, BMP15, S1PR2, DAB2, BDNF, FNTA, ATG7, TDGF1, OGT, C5AR1, STK25, ROCK2, PTBP1, FMR1, STK3, PARP16, MAPK1, VEGFC, DCUN1D1, DCUN1D2, EP300, F3, PDE5A, VEGFA, LRRK2, EIF2AK3, FGFR2, CAV2, ERBB4, GM13288, MMD, CCL9, NFKBIA, ARFGEF1, ADCYAP1, ARIH1, PFN2, TEK, ADRA2C, AXIN2, FGD4, TEC, ASXL2, BMP4, BMP2, OSBPL8, MAP2K1, TAOK1, ACER2, SMAD4, TEAD1, ITGA2, PAXIP1, …	909	1334	17911	1.56569	0.0238273	0.000238741	0.00678644
GOTERM_BP_FAT	GO:0051247~positive regulation of protein metabolic process	111	10.3064	5.40426e-06	DLC1, PDGFA, VAPB, GDF6, BTRC, RPS6KB1, BMP15, S1PR2, DAB2, BDNF, FNTA, ATG7, TDGF1, OGT, ITCH, C5AR1, STK25, ROCK2, PTBP1, FMR1, STK3, PARP16, MAPK1, VEGFC, DCUN1D1, DCUN1D2, EP300, F3, PDE5A, VEGFA, LRRK2, EIF2AK3, FGFR2, CAV2, ERBB4, GM13288, MMD, CCL9, SNX1, NFKBIA, ARFGEF1, ADCYAP1, RAB7, ARIH1, PFN2, MTPN, TEK, ADRA2C, AXIN2, FGD4, TEC, ASXL2, BMP4, BMP2, OSBPL8, MAP2K1, TAOK1, ACER2, SMAD4…	909	1428	17911	1.53162	0.0371337	0.000331881	0.0106486
GOTERM_BP_FAT	GO:0006796~phosphate-containing compound metabolic process	196	18.1987	5.43436e-06	DLC1, PDP1, SGMS2, LMO3, PDGFA, GRIK2, VAPB, BTRC, GDF6, RPS6KB1, RORA, BMP15, TTN, PRKG1, S1PR2, CUL3, BDNF, DAB2, PPP1R1C, CDKN2B, MAP3K9, TDGF1, PDHA2, TLK2, OGT, ITCH, DSCAM, IBTK, CRLS1, C5AR1, FECH, SOCS2, STK25, ROCK2, NUDT5, MYLK4, FMR1, PTPRR, WNK1, RPS6KC1, SOCS7, PDE4D, IL22, PPARGC1A, IRS1, STK3, PARP16, MAPK1, PGM3, VEGFC, EP300, BAZ1B, PDE5A, VEGFA, LRRK2, EIF2AK3, FGFR2, CAV2, ME2,…	909	2869	17911	1.34611	0.0373366	0.000330828	0.0107079
GOTERM_BP_FAT	GO:0006793~phosphorus metabolic process	196	18.1987	6.09334e-06	DLC1, PDP1, SGMS2, LMO3, PDGFA, GRIK2, VAPB, BTRC, GDF6, RPS6KB1, RORA, BMP15, TTN, PRKG1, S1PR2, CUL3, BDNF, DAB2, PPP1R1C, CDKN2B, MAP3K9, TDGF1, PDHA2, TLK2, OGT, ITCH, DSCAM, IBTK, CRLS1, C5AR1, FECH, SOCS2, STK25, ROCK2, NUDT5, MYLK4, FMR1, PTPRR, WNK1, RPS6KC1, SOCS7, PDE4D, IL22, PPARGC1A, IRS1, STK3, PARP16, MAPK1, PGM3, VEGFC, EP300, BAZ1B, PDE5A, VEGFA, LRRK2, EIF2AK3, FGFR2, CAV2, ME2,…	909	2873	17911	1.34424	0.0417683	0.000361508	0.0120063
GOTERM_BP_FAT	GO:0031401~positive regulation of protein modification process	89	8.2637	6.68465e-06	DLC1, STOX1, VAPB, PDGFA, GDF6, ZEB2, COPS8, BMP15, LATS1, S1PR2, MEN1, SPRY2, BAG4, DAB2, BDNF, FNTA, RSPO1, PAK2, ATG7, TDGF1, OGT, IRAK2, C5AR1, RAP2C, STK25, ROCK2, FMR1, MINK1, GPER1, PRKCD, STK3, PARP16, DNAJC27, MAPK1, VEGFC, DCUN1D1, DCUN1D2, EP300, EREG, PDE5A, VEGFA, LRRK2, FGFR2, CAV2, ERBB4, UBE3A, CSF1, GM13288, MMD, CCL9, CD24A, ARFGEF1, ADCYAP1, PFN2, XBP1, PPP2CA, MAP3K1, TEK, PKD…	909	1082	17911	1.62076	0.0457276	0.000386752	0.0131713
GOTERM_BP_FAT	GO:0045937~positive regulation of phosphate metabolic process	87	8.07799	7.2371e-06	DLC1, STOX1, VAPB, PDGFA, GDF6, ZEB2, COPS8, BMP15, LATS1, S1PR2, SPRY2, BAG4, DAB2, BDNF, RSPO1, PAK2, TDGF1, OGT, APLN, DSCAM, IRAK2, C5AR1, RAP2C, STK25, ROCK2, FMR1, MINK1, GPER1, PPARGC1A, IRS1, PRKCD, STK3, PARP16, DNAJC27, VEGFC, MAPK1, EP300, EREG, PDE5A, VEGFA, LRRK2, FGFR2, CAV2, ERBB4, CSF1, DRD5, GM13288, MMD, CCL9, ABCA1, CD24A, ADCYAP1, PFN2, XBP1, PPP2CA, MAP3K1, TEK, PKD1, ADRA2C,…	909	1053	17911	1.62797	0.0494118	0.000415277	0.0142598
GOTERM_BP_FAT	GO:0010562~positive regulation of phosphorus metabolic process	87	8.07799	7.2371e-06	DLC1, STOX1, VAPB, PDGFA, GDF6, ZEB2, COPS8, BMP15, LATS1, S1PR2, SPRY2, BAG4, DAB2, BDNF, RSPO1, PAK2, TDGF1, OGT, APLN, DSCAM, IRAK2, C5AR1, RAP2C, STK25, ROCK2, FMR1, MINK1, GPER1, PPARGC1A, IRS1, PRKCD, STK3, PARP16, DNAJC27, VEGFC, MAPK1, EP300, EREG, PDE5A, VEGFA, LRRK2, FGFR2, CAV2, ERBB4, CSF1, DRD5, GM13288, MMD, CCL9, ABCA1, CD24A, ADCYAP1, PFN2, XBP1, PPP2CA, MAP3K1, TEK, PKD1, ADRA2C,…	909	1053	17911	1.62797	0.0494118	0.000415277	0.0142598
GOTERM_BP_FAT	GO:0048584~positive regulation of response to stimulus	134	12.442	1.15255e-05	PDGFA, LMO3, GDF6, LPAR4, ANKRD1, BMP15, MMP2, DAB2, BDNF, WNT3, CDKN2B, ATG7, TDGF1, PUM2, DEPDC1B, WWOX, RC3H1, DSCAM, C5AR1, STK25, FMR1, PDE4D, IL22, IRS1, STK3, MAPK1, VEGFC, EP300, F3, PDE5A, VEGFA, COL1A1, LRRK2, EIF2AK3, FGFR2, CAV2, ERBB4, CCL9, NFKBIA, CACNB4, ARFGEF1, ADCYAP1, IL17A, TEK, ADRA2C, NR1H4, PLAGL2, TEC, FGD4, BMP4, ASXL2, BMP2, OSBPL8, MAP2K1, TAOK1, SMAD4, ITGA2, DENND1B,…	909	1834	17911	1.43966	0.0775313	0.000620591	0.0227086
GOTERM_BP_FAT	GO:1902531~regulation of intracellular signal transduction	117	10.8635	1.1956e-05	DLC1, GRIK2, PDGFA, LMO3, GDF6, BTRC, LPAR4, RORA, ANKRD1, BMP15, CUL3, DAB2, TDGF1, OGT, ITCH, PUM2, RC3H1, C5AR1, SOCS2, STK25, PTPRR, SOCS7, PDE4D, PSD2, IL22, STK3, MAPK1, F3, PDE5A, VEGFA, LRRK2, EIF2AK3, ZFAND6, FGFR2, CAV2, ERBB4, GNAI1, GM13288, CCL9, CDC42SE1, NFKBIA, RFFL, ABCA1, ARFGEF1, ADCYAP1, DMD, TEK, DUSP16, ADRA2C, FGD6, ARHGEF10L, ARHGDIA, NR1H4, FGD4, PLAGL2, BMP4, BMP2, OSBPL…	909	1552	17911	1.48542	0.0803078	0.000629248	0.0235567
GOTERM_BP_FAT	GO:0065009~regulation of molecular function	155	14.3918	1.49909e-05	DLC1, PLXNA1, VAPB, SCN3B, PDGFA, EIF5, TTN, PRKG1, GDNF, CUL3, DAB2, BDNF, FNTA, CDKN2B, TBC1D12, PPP1R1C, TDGF1, ITCH, SOCS2, ROCK2, CRTAC1, CHTF8, FMR1, WNK1, SOCS7, PDE4D, IRS1, PPARGC1A, STK3, PARP16, MAPK1, DCUN1D1, DCUN1D2, EP300, BAZ1B, F3, VEGFA, PDE5A, WFDC1, VAMP2, LRRK2, EIF2AK3, ADD1, FGFR2, CAV2, ERBB4, DRD5, TRHR, MMD, CCL9, CACNB1, NFKBIA, RFFL, CACNB4, MYO9A, ARFGEF1, ADCYAP1, PF…	909	2201	17911	1.38761	0.0996459	0.000777233	0.0295356
GOTERM_BP_FAT	GO:0023056~positive regulation of signaling	108	10.0279	0.00016215	SYT1, GRIK2, PDGFA, LMO3, GDF6, LPAR4, ANKRD1, BMP15, DAB2, BDNF, WNT3, CDKN2B, ATG7, TDGF1, DEPDC1B, PUM2, WWOX, RC3H1, C5AR1, STK25, PTBP1, FMR1, IL22, IRS1, STK3, MAPK1, F3, PDE5A, VEGFA, VAMP3, VAMP2, COL1A1, LRRK2, EIF2AK3, FGFR2, CAV2, ERBB4, CCL9, ARFGEF1, ADCYAP1, TEK, ADRA2C, NR1H4, FGD4, PLAGL2, ASXL2, BMP4, BMP2, OSBPL8, MAP2K1, TAOK1, SMAD4, ITGA2, TNFSF10, ATF3, IKBKG, TMOD2, TGFBR3,…	909	1497	17911	1.42154	0.678727	0.00583582	0.319034
GOTERM_BP_FAT	GO:0043549~regulation of kinase activity	57	5.29248	0.000188995	STOX1, PDGFA, VAPB, ZEB2, COPS8, TTN, LATS1, LATS2, MEN1, CUL3, SPRY2, DAB2, PPP1R1C, CDKN2B, TDGF1, IRAK2, RAP2C, SOCS2, WNK1, SOCS7, IRS1, PRKCD, PARP16, BGN, EREG, HIPK3, VEGFA, PDE5A, LRRK2, ERBB4, CSF1, DRD5, MMD, CD24A, ADCYAP1, MAP3K1, PPP2CA, TEK, DUSP16, PKD1, ADRA2C, PIK3R6, AXIN2, FGD4, BMP4, PTPRC, IL6, BMP2, MAP2K1, OSBPL8, TEAD1, STRADB, TENM1, GSK3B, IKBKG, CKS2, PPP2R3C	909	674	17911	1.66637	0.73379	0.00662853	0.371759
GOTERM_BP_FAT	GO:0010647~positive regulation of cell communication	107	9.935	0.0002047	SYT1, GRIK2, PDGFA, LMO3, GDF6, LPAR4, ANKRD1, BMP15, DAB2, BDNF, WNT3, CDKN2B, ATG7, TDGF1, DEPDC1B, PUM2, WWOX, RC3H1, C5AR1, STK25, PTBP1, FMR1, IL22, IRS1, STK3, MAPK1, F3, PDE5A, VEGFA, VAMP2, COL1A1, LRRK2, EIF2AK3, FGFR2, CAV2, ERBB4, CCL9, ARFGEF1, ADCYAP1, TEK, ADRA2C, NR1H4, FGD4, PLAGL2, ASXL2, BMP4, BMP2, OSBPL8, MAP2K1, TAOK1, SMAD4, ITGA2, TNFSF10, ATF3, IKBKG, TMOD2, TGFBR3, RAP1B,…	909	1490	17911	1.41499	0.761517	0.00700212	0.402592
GOTERM_BP_FAT	GO:0051338~regulation of transferase activity	63	5.84958	0.000211513	STOX1, PDGFA, VAPB, ZEB2, COPS8, TTN, LATS1, LATS2, BAG5, CUL3, MEN1, SPRY2, DAB2, PPP1R1C, CDKN2B, TDGF1, IRAK2, RAP2C, SOCS2, CHTF8, WNK1, SOCS7, IRS1, PRKCD, PARP16, MAPK1, DCUN1D1, BGN, DCUN1D2, EREG, HIPK3, PDE5A, VEGFA, LRRK2, ERBB4, CSF1, DRD5, MMD, CD24A, ADCYAP1, MAP3K1, PPP2CA, DUSP16, TEK, FBXO43, PKD1, ADRA2C, PIK3R6, AXIN2, FGD4, BMP4, PTPRC, IL6, BMP2, MAP2K1, OSBPL8, TEAD1, STRADB,…	909	771	17911	1.61006	0.772628	0.00712986	0.415964
GOTERM_BP_FAT	GO:0045859~regulation of protein kinase activity	53	4.92108	0.000216138	STOX1, PDGFA, VAPB, ZEB2, COPS8, TTN, LATS1, LATS2, MEN1, CUL3, SPRY2, DAB2, PPP1R1C, CDKN2B, TDGF1, IRAK2, RAP2C, SOCS2, SOCS7, PRKCD, PARP16, BGN, EREG, HIPK3, VEGFA, PDE5A, LRRK2, CSF1, DRD5, MMD, CD24A, ADCYAP1, MAP3K1, PPP2CA, DUSP16, PKD1, ADRA2C, PIK3R6, AXIN2, FGD4, BMP4, PTPRC, IL6, BMP2, MAP2K1, OSBPL8, TEAD1, STRADB, TENM1, GSK3B, IKBKG, CKS2, PPP2R3C	909	615	17911	1.69807	0.779875	0.00718152	0.425042
GOTERM_BP_FAT	GO:0043085~positive regulation of catalytic activity	75	6.96379	0.000238087	DLC1, STOX1, PDGFA, VAPB, EIF5, ZEB2, PIP5K1A, COPS8, GDNF, MEN1, DAB2, FNTA, TBC1D12, TDGF1, IRAK2, CHTF8, GPER1, IRS1, PRKCD, PARP16, MAPK1, DCUN1D1, KHDC1B, DCUN1D2, EREG, BTG1, F3, PDE5A, VEGFA, LRRK2, EIF2AK3, FGFR2, CAV2, TBC1D8, ERBB4, CSF1, DRD5, MMD, CCL9, MYO9A, CD24A, ADCYAP1, PFN2, PPP2CA, MAP3K1, TEK, PKD1, ADRA2C, PIK3R6, AXIN2, FGD4, BMP4, PTPRC, COL4A3, BMP2, MAP2K1, OSBPL8, ACER2…	909	965	17911	1.5314	0.811241	0.0076892	0.46811
GOTERM_BP_FAT	GO:0043408~regulation of MAPK cascade	56	5.19963	0.000350718	STOX1, PDGFA, LMO3, GRIK2, GDF6, ZEB2, BMP15, MEN1, SPRY2, DAB2, TDGF1, ITCH, C5AR1, STK25, PTPRR, MINK1, GPER1, PRKCD, STK3, DNAJC27, MAPK1, HIPK3, VEGFA, PDE5A, LRRK2, FGFR2, CAV2, ERBB4, CCL9, CDC42SE1, CD24A, ADCYAP1, STK40, DMD, MAP3K1, TEK, DUSP16, ADRA2C, PIK3R6, THPO, FGD4, BMP4, PTPRC, IL6, BMP2, MAP2K1, TAOK1, SMAD4, PRAMEL7, EPHA2, ATF3, TENM1, GSK3B, TGFBR3, RAP1B, BMP8B	909	675	17911	1.63471	0.914236	0.0105764	0.688831
GOTERM_BP_FAT	GO:0009967~positive regulation of signal transduction	96	8.91365	0.000371754	STOX1, LMO3, PDGFA, GDF6, LY86, LPAR4, ZEB2, ANKRD1, COPS8, BMP15, MEN1, SPRY2, BAG4, DAB2, BDNF, SRPX, WNT3, RSPO1, CDKN2B, PAK2, TDGF1, TICAM2, DEPDC1B, CAT, PUM2, CASP2, WWOX, RC3H1, IRAK2, C5AR1, STK25, MINK1, NRXN1, GPER1, IRS1, PRKCD, IL22, STK3, DNAJC27, EYA1, EREG, F3, PDE5A, VEGFA, COL1A1, WNT9A, LRRK2, EIF2AK3, FGFR2, CAV2, FKBP8, ERBB4, CXCL5, UBE3A, CSF1, CCL9, RSAD2, NEO1, CD24A, ARF…	909	1328	17911	1.42439	0.925986	0.0111593	0.730004
GOTERM_BP_FAT	GO:0033674~positive regulation of kinase activity	39	3.62117	0.000467529	STOX1, ERBB4, VAPB, PDGFA, CSF1, MMD, ZEB2, COPS8, CD24A, ADCYAP1, DAB2, PPP2CA, MAP3K1, TEK, TDGF1, PKD1, ADRA2C, PIK3R6, AXIN2, FGD4, IRAK2, BMP4, PTPRC, BMP2, OSBPL8, MAP2K1, TEAD1, STRADB, IRS1, PRKCD, PARP16, EREG, TENM1, IKBKG, VEGFA, PDE5A, CKS2, LRRK2, PPP2R3C	909	423	17911	1.81669	0.962161	0.0129607	0.917253
GOTERM_BP_FAT	GO:0045860~positive regulation of protein kinase activity	36	3.34262	0.000713387	STOX1, VAPB, PDGFA, CSF1, MMD, ZEB2, COPS8, CD24A, ADCYAP1, DAB2, PPP2CA, MAP3K1, TDGF1, PKD1, ADRA2C, PIK3R6, AXIN2, FGD4, IRAK2, BMP4, PTPRC, BMP2, OSBPL8, MAP2K1, TEAD1, STRADB, PRKCD, PARP16, EREG, TENM1, IKBKG, VEGFA, PDE5A, CKS2, LRRK2, PPP2R3C	909	388	17911	1.82821	0.993241	0.0181372	1.3964
GOTERM_BP_FAT	GO:0051347~positive regulation of transferase activity	43	3.99257	0.000747489	STOX1, ERBB4, VAPB, PDGFA, CSF1, MMD, ZEB2, COPS8, CD24A, ADCYAP1, DAB2, PPP2CA, MAP3K1, TEK, TDGF1, PKD1, ADRA2C, PIK3R6, AXIN2, FGD4, IRAK2, BMP4, PTPRC, BMP2, MAP2K1, OSBPL8, CHTF8, TEAD1, STRADB, IRS1, PRKCD, PARP16, MAPK1, DCUN1D1, DCUN1D2, EREG, TENM1, PDE5A, IKBKG, VEGFA, CKS2, LRRK2, PPP2R3C	909	494	17911	1.71513	0.994678	0.0187918	1.46268
GOTERM_BP_FAT	GO:0023014~signal transduction by protein phosphorylation	55	5.10678	0.00119195	STOX1, GRIK2, PDGFA, LMO3, GDF6, ZEB2, MEN1, SPRY2, DAB2, TDGF1, ITCH, C5AR1, STK25, WNK1, PTPRR, MINK1, GPER1, PRKCD, STK3, DNAJC27, MAPK1, HIPK3, VEGFA, PDE5A, LRRK2, FGFR2, CAV2, ERBB4, CCL9, CDC42SE1, CD24A, ADCYAP1, DMD, MAP3K1, TEK, DUSP16, ADRA2C, PIK3R6, THPO, FGD4, BMP4, PTPRC, IL6, BMP2, MAP2K1, TAOK1, SMAD4, STRADB, PRAMEL7, EPHA2, ATF3, TENM1, GSK3B, TGFBR3, RAP1B	909	695	17911	1.55931	0.999764	0.0270967	2.32276
GOTERM_BP_FAT	GO:0070372~regulation of ERK1 and ERK2 cascade	27	2.50696	0.00162885	FGFR2, STOX1, ERBB4, LMO3, PDGFA, CCL9, ADCYAP1, SPRY2, DAB2, DMD, TEK, THPO, BMP4, BMP2, IL6, C5AR1, MAP2K1, SMAD4, PTPRR, GPER1, PRAMEL7, EPHA2, DNAJC27, ATF3, VEGFA, TGFBR3, RAP1B	909	274	17911	1.94164	0.999989	0.0349344	3.16123
GOTERM_BP_FAT	GO:0000165~MAPK cascade	54	5.01393	0.00177258	STOX1, GRIK2, PDGFA, LMO3, GDF6, ZEB2, MEN1, SPRY2, DAB2, TDGF1, ITCH, C5AR1, STK25, PTPRR, MINK1, GPER1, PRKCD, STK3, DNAJC27, MAPK1, HIPK3, VEGFA, PDE5A, LRRK2, FGFR2, CAV2, ERBB4, CCL9, CDC42SE1, CD24A, ADCYAP1, DMD, MAP3K1, TEK, DUSP16, ADRA2C, PIK3R6, THPO, FGD4, BMP4, PTPRC, IL6, BMP2, MAP2K1, TAOK1, SMAD4, STRADB, PRAMEL7, EPHA2, ATF3, TENM1, GSK3B, TGFBR3, RAP1B	909	691	17911	1.53983	0.999996	0.0372772	3.43559
GOTERM_BP_FAT	GO:0071900~regulation of protein serine/threonine kinase activity	35	3.24977	0.00280272	PDGFA, ZEB2, COPS8, CD24A, LATS1, LATS2, MEN1, CUL3, SPRY2, DAB2, CDKN2B, PPP2CA, MAP3K1, DUSP16, TDGF1, PKD1, ADRA2C, PIK3R6, FGD4, IRAK2, BMP4, PTPRC, BMP2, MAP2K1, TEAD1, PRKCD, PARP16, TENM1, HIPK3, GSK3B, PDE5A, IKBKG, VEGFA, CKS2, LRRK2	909	405	17911	1.70282	1	0.053854	5.38039
GOTERM_BP_FAT	GO:0050790~regulation of catalytic activity	110	10.2136	0.00299169	DLC1, PLXNA1, PDGFA, VAPB, EIF5, PRKG1, TTN, GDNF, CUL3, DAB2, FNTA, CDKN2B, PPP1R1C, TBC1D12, TDGF1, SOCS2, ROCK2, CHTF8, WNK1, SOCS7, IRS1, PARP16, MAPK1, DCUN1D1, DCUN1D2, EP300, F3, PDE5A, VEGFA, WFDC1, LRRK2, EIF2AK3, FGFR2, CAV2, ERBB4, DRD5, MMD, CCL9, RFFL, MYO9A, ARFGEF1, ADCYAP1, PFN2, TEK, DUSP16, FBXO43, ADRA2C, AXIN2, ANGPTL3, FGD4, BMP4, BMP2, OSBPL8, MAP2K1, ACER2, NR4A2, TEAD1, IT…	909	1662	17911	1.30412	1	0.0569171	5.73307
GOTERM_BP_FAT	GO:0071902~positive regulation of protein serine/threonine kinase activity	25	2.32126	0.00327805	IRAK2, PTPRC, BMP2, MAP2K1, PDGFA, TEAD1, ZEB2, COPS8, PRKCD, CD24A, PARP16, DAB2, TENM1, MAP3K1, PPP2CA, VEGFA, IKBKG, TDGF1, PDE5A, CKS2, PKD1, ADRA2C, PIK3R6, LRRK2, FGD4	909	259	17911	1.90194	1	0.061371	6.26517
Annotation Cluster 7	Enrichment Score: 4.714905322719668
Category	Term	Count	%	PValue	Genes	List Total	Pop Hits	Pop Total	Fold Enrichment	Bonferroni	Benjamini	FDR
GOTERM_BP_FAT	GO:0051128~regulation of cellular component organization	174	16.156	5.94642e-07	DLC1, XPO1, SYT1, XRCC3, PLXNA1, SYT4, FSTL4, ANKRD1, GDNF, CUL3, BDNF, DAB2, WNT3, TBC1D12, PPP1R1C, ATG7, IL15RA, OGT, TLK2, DSCAM, TMEFF2, SOCS2, STK25, ROCK2, ENC1, FMR1, PTBP1, CDHR5, PPARGC1A, NUMBL, MAPK1, SLITRK1, EP300, VEGFA, SIX1, FCHSD2, WFDC1, PIAS2, STMN1, PDCD6IP, COL1A1, LRRK2, PMP22, ADD1, FGFR2, CAV2, ENPP1, CDC42SE1, ARPC5, ARFGEF1, RAB7, ADCYAP1, PFN2, TTBK2, GPR26, MTPN, DMD,…	909	2399	17911	1.42914	0.00415503	5.62645e-05	0.00117174
GOTERM_BP_FAT	GO:0033043~regulation of organelle organization	88	8.17084	0.000101519	DLC1, XPO1, SYT1, STOX1, XRCC3, SYT4, MYBPC1, AP1AR, SYNJ1, ZEB2, LATS1, ACTR3, CUL3, MEN1, BAG4, TBC1D12, ATG7, SEMA3E, MSN, TLK2, OGT, LMOD3, TMEFF2, NOL3, KIF11, ROCK2, PTBP1, FMR1, PADI2, GPER1, PPARGC1A, PRKCD, SLIT2, FMN2, MAPK1, EP300, EREG, CFL2, VEGFA, FCHSD2, TCHP, STMN1, PDCD6IP, MAPRE1, LRRK2, ADD1, FGFR2, RAB3A, TRIOBP, CAV2, TBC1D8, FKBP4, ARPC5, ARFGEF1, RAB7, PFN2, TTBK2, XBP1, MT…	909	1148	17911	1.51042	0.508783	0.00396346	0.199853
GOTERM_BP_FAT	GO:0051130~positive regulation of cellular component organization	94	8.72795	0.000118709	SYT1, SYT4, MYBPC1, AP1AR, SYNJ1, ZEB2, ANKRD1, GDNF, CBFA2T2, ACTR3, CUL3, MEN1, BAG4, BDNF, DAB2, WNT3, PAX8, MSN, OGT, DSCAM, STK25, ROCK2, ENC1, PTBP1, FMR1, NRXN1, GPER1, PPARGC1A, LDLRAP1, PRKCD, NDNF, NUMBL, FMN2, MAPK1, SLITRK1, EP300, EREG, TPPP, CFL2, VEGFA, MGEA5, CLDN1, FOXC2, PIAS2, RANGRF, COL1A1, PDCD6IP, CUX1, EIF5A2, ADD1, TRIOBP, CXCL5, ARPC5, CD24A, ADCYAP1, PFN2, TTBK2, GPM6A,…	909	1253	17911	1.4782	0.564495	0.0044591	0.233657
Annotation Cluster 8	Enrichment Score: 4.701086657059656
Category	Term	Count	%	PValue	Genes	List Total	Pop Hits	Pop Total	Fold Enrichment	Bonferroni	Benjamini	FDR
GOTERM_BP_FAT	GO:0050767~regulation of neurogenesis	83	7.70659	3.21339e-09	RTN4, SYT1, PLXNA1, SYT4, GDF6, SYNJ1, H2-D1, DMRTA2, FSTL4, ZEB2, ANKRD1, ZEB1, CBFA2T2, CRX, BAG5, ACTR3, DAB2, BDNF, WNT3, CDKN2B, S1PR5, SEMA3E, IL15RA, SEMA3B, RARB, DSCAM, STK25, SOCS2, ENC1, PTBP1, FMR1, GPER1, SLIT2, NDNF, SMN1, NUMBL, VEGFC, EYA1, EP300, HOXD3, VEGFA, SIX1, PIAS2, LRRK2, PMP22, CUX1, ERBB4, CXCL5, CSF1, FKBP4, SOX5, MMD, SPOCK1, NEO1, CD24A, ADCYAP1, LINGO1, DMD, VWC2L, …	909	824	17911	1.98475	2.24999e-05	9.00007e-07	6.33202e-06
GOTERM_BP_FAT	GO:0045595~regulation of cell differentiation	147	13.649	4.92942e-09	SYT1, SYT4, PLXNA1, LMO3, GDF6, GNA11, FSTL4, RORA, ANKRD1, GDNF, S1PR2, DAB2, BDNF, WNT3, CDKN2B, FOXF1, ATG7, HOXC4, S1PR5, IL15RA, OGT, RARB, RC3H1, DSCAM, RBFOX1, SOCS2, STK25, ROCK2, ENC1, FMR1, PTBP1, STK3, NUMBL, MAPK1, VEGFC, EP300, HOXD3, PDE5A, SIX1, VEGFA, PIAS2, COL1A1, LRRK2, PMP22, FGFR2, HMGB3, ENPP1, ERBB4, MMD, CCL9, SOX5, NFKBIA, SOX6, ABCA5, ADCYAP1, IL17A, MEIS2, DMD, CASZ1, L…	909	1802	17911	1.60738	3.45152e-05	1.11341e-06	9.71347e-06
GOTERM_BP_FAT	GO:0031344~regulation of cell projection organization	63	5.84958	2.22625e-06	RTN4, SYT1, PLXNA1, SYT4, H2-D1, FSTL4, ZEB2, ANKRD1, CBFA2T2, BAG5, ACTR3, SPRY2, DAB2, BDNF, WNT3, SEMA3E, IL15RA, SEMA3B, DSCAM, STK25, PTBP1, FMR1, ENC1, CDHR5, NRXN1, PRKCD, SLIT2, NDNF, SMN1, NUMBL, EP300, VEGFA, TCHP, PIAS2, LRRK2, PMP22, CUX1, CXCL5, FKBP4, SPOCK1, NEO1, CD24A, ADCYAP1, PFN2, TTBK2, GPM6A, DMD, POU3F2, CDC42EP4, CDC42EP3, KNDC1, BMP4, IL6, MAP2K1, PTPRZ1, ITGA2, NLGN3, EL…	909	662	17911	1.87516	0.0154673	0.000167601	0.00438675
GOTERM_BP_FAT	GO:0051093~negative regulation of developmental process	75	6.96379	2.88493e-06	RTN4, SYT4, AP1AR, H2-D1, FSTL4, ZEB1, CBFA2T2, BAG5, MEN1, ACTR3, DAB2, BDNF, WNT3, CDKN2B, PAX8, SEMA3E, IL15RA, SEMA3B, RARB, RC3H1, SOCS2, ROCK2, PTBP1, PPARGC1A, SLIT2, STK3, MIXL1, EREG, SIX1, TCHP, FOXC2, ZFPM2, WNT9A, PMP22, EIF2AK3, HMGB3, ERBB4, SAV1, FKBP4, CCL9, NFKBIA, SPOCK1, SOX6, NEO1, CD24A, ADCYAP1, LINGO1, MEIS2, XBP1, PPP2CA, TEK, CASZ1, NKX2-1, LEO1, AXIN2, HIST1H4I, TCF4, BM…	909	845	17911	1.74888	0.0199977	0.000208229	0.00568463
GOTERM_BP_FAT	GO:0031345~negative regulation of cell projection organization	26	2.41411	4.98982e-06	RTN4, FKBP4, H2-D1, FSTL4, SPOCK1, NEO1, CBFA2T2, ACTR3, BAG5, SPRY2, PFN2, DAB2, WNT3, SEMA3E, IL15RA, SEMA3B, PTPRZ1, NLGN3, NRXN1, PRKCD, SLIT2, CORO1B, GSK3B, TCHP, PMP22, NTM	909	181	17911	2.83042	0.0343355	0.000311905	0.00983203
GOTERM_BP_FAT	GO:0010975~regulation of neuron projection development	49	4.54968	3.24981e-05	RTN4, SYT1, SYT4, PLXNA1, CXCL5, FKBP4, H2-D1, FSTL4, SPOCK1, ZEB2, ANKRD1, NEO1, CBFA2T2, CD24A, ADCYAP1, BAG5, ACTR3, BDNF, DAB2, WNT3, DMD, SEMA3E, IL15RA, SEMA3B, POU3F2, KNDC1, DSCAM, BMP4, IL6, STK25, MAP2K1, PTPRZ1, ENC1, PTBP1, FMR1, NLGN3, ELAVL4, SLIT2, NDNF, SMN1, NUMBL, EP300, GSK3B, VEGFA, PIAS2, LRRK2, CUX1, PMP22, NTM	909	513	17911	1.88207	0.203522	0.00148619	0.0640184
GOTERM_BP_FAT	GO:0045596~negative regulation of cell differentiation	66	6.12813	5.62881e-05	RTN4, SYT4, AP1AR, ELF5, H2-D1, FSTL4, RORA, ZEB1, CBFA2T2, BAG5, MEN1, ACTR3, DAB2, BDNF, WNT3, CDKN2B, SEMA3E, IL15RA, SEMA3B, RARB, RC3H1, CDK13, PTBP1, GPER1, SLIT2, MIXL1, MAPK1, EREG, VEGFA, ZFPM2, WNT9A, PMP22, HMGB3, ERBB4, ENPP1, FKBP4, CCL9, NFKBIA, SPOCK1, SOX6, NEO1, CD24A, ADCYAP1, ABCA5, LINGO1, MEIS2, XBP1, PPP2CA, CASZ1, LEO1, NKX2-1, AXIN2, HIST1H4I, BMP4, BMP2, PTPRZ1, MAFB, CTL…	909	781	17911	1.66513	0.325741	0.00244508	0.110858
GOTERM_BP_FAT	GO:0051129~negative regulation of cellular component organization	57	5.29248	0.000197346	DLC1, RTN4, XRCC3, SYT4, AP1AR, H2-D1, FSTL4, CBFA2T2, BAG5, ACTR3, BAG4, SPRY2, DAB2, WNT3, ATG7, SEMA3E, IL15RA, SEMA3B, OGT, LMOD3, TMEFF2, NOL3, ROCK2, NRXN1, MORC1, PPARGC1A, PRKCD, SLIT2, TCHP, MAPRE1, STMN1, LRRK2, PMP22, ADD1, FGFR2, PRTN3, FKBP4, SPOCK1, NEO1, ARFGEF1, PFN2, PPP2CA, KCNE1, FBXO43, NKX2-1, BMP4, PTPRZ1, NLGN3, CORO1B, CRBN, GSK3B, ZFP207, TMOD2, TGFBR3, H3F3B, FEZ2, NTM	909	675	17911	1.6639	0.748913	0.00681802	0.388156
GOTERM_BP_FAT	GO:0051241~negative regulation of multicellular organismal process	87	8.07799	0.000214706	RTN4, SYT4, PDGFA, H2-D1, FSTL4, PRKG1, MMP2, CBFA2T2, BAG5, ACTR3, MEN1, DAB2, BDNF, WNT3, CDKN2B, PAX8, SEMA3E, IL15RA, SEMA3B, RARB, APLN, RC3H1, NOL3, SOCS2, CMKLR1, ROCK2, PRG4, PTPRR, WNK1, PDE4D, PRKCD, SLIT2, STK3, MIXL1, PDE5A, VEGFA, SIX1, MGEA5, FOXC2, ZFPM2, WNT9A, PMP22, EIF2AK3, RAB11FIP1, HMGB3, ERBB4, ENPP1, SAV1, FKBP4, NFKBIA, SPOCK1, SOX6, PPM1B, NEO1, CD24A, ADCYAP1, LINGO1, P…	909	1157	17911	1.48164	0.777657	0.00716813	0.422232
GOTERM_BP_FAT	GO:0010977~negative regulation of neuron projection development	20	1.85701	0.000252689	RTN4, PTPRZ1, FKBP4, H2-D1, FSTL4, SPOCK1, NLGN3, NEO1, CBFA2T2, SLIT2, BAG5, ACTR3, DAB2, WNT3, GSK3B, SEMA3E, IL15RA, SEMA3B, PMP22, NTM	909	152	17911	2.59264	0.82959	0.00808435	0.49675
GOTERM_BP_FAT	GO:0050768~negative regulation of neurogenesis	31	2.87837	0.000278553	RTN4, SYT4, ERBB4, FKBP4, H2-D1, FSTL4, SPOCK1, NEO1, CD24A, CBFA2T2, ADCYAP1, BAG5, ACTR3, LINGO1, BDNF, DAB2, WNT3, CDKN2B, SEMA3E, CASZ1, IL15RA, SEMA3B, BMP4, PTPRZ1, NLGN3, SKI, ISL1, SLIT2, GSK3B, PMP22, NTM	909	298	17911	2.04975	0.857826	0.00874845	0.547464
GOTERM_BP_FAT	GO:0010721~negative regulation of cell development	35	3.24977	0.000393676	RTN4, SYT4, ERBB4, AP1AR, FKBP4, H2-D1, FSTL4, SPOCK1, NEO1, CD24A, CBFA2T2, ADCYAP1, BAG5, ACTR3, LINGO1, BDNF, DAB2, WNT3, CDKN2B, PPP2CA, SEMA3E, CASZ1, IL15RA, NKX2-1, SEMA3B, BMP4, PTPRZ1, NLGN3, SKI, ISL1, SLIT2, GSK3B, TGFBR3, PMP22, NTM	909	361	17911	1.91037	0.936522	0.0116145	0.772892
GOTERM_BP_FAT	GO:0051961~negative regulation of nervous system development	32	2.97122	0.000432019	RTN4, SYT4, ERBB4, FKBP4, H2-D1, FSTL4, SPOCK1, NEO1, CD24A, CBFA2T2, ADCYAP1, BAG5, ACTR3, LINGO1, BDNF, DAB2, WNT3, CDKN2B, SEMA3E, CASZ1, IL15RA, SEMA3B, BMP4, PTPRZ1, NLGN3, SKI, ISL1, SLIT2, GSK3B, PMP22, EIF2AK3, NTM	909	320	17911	1.97041	0.951474	0.0122737	0.847867
GOTERM_BP_FAT	GO:0045665~negative regulation of neuron differentiation	23	2.13556	0.00324898	RTN4, PTPRZ1, FKBP4, H2-D1, FSTL4, SPOCK1, NLGN3, NEO1, ISL1, CBFA2T2, CD24A, SLIT2, BAG5, ACTR3, DAB2, WNT3, GSK3B, SEMA3E, CASZ1, IL15RA, SEMA3B, PMP22, NTM	909	230	17911	1.97041	1	0.0610057	6.21129
Annotation Cluster 10	Enrichment Score: 4.351593860209892
Category	Term	Count	%	PValue	Genes	List Total	Pop Hits	Pop Total	Fold Enrichment	Bonferroni	Benjamini	FDR
GOTERM_BP_FAT	GO:0022607~cellular component assembly	171	15.8774	3.66885e-06	DLC1, SYT1, XRCC3, SLC6A1, PDGFA, GNA11, EIF5, TTN, CUL3, S1PR2, DAB2, DMXL1, BDNF, TBC1D12, ATG7, RAB23, PUM2, OGT, PTBP2, RC3H1, DSCAM, TMEFF2, KCND3, FECH, STK25, ROCK2, FMR1, RXRG, CDHR5, IRS1, SLITRK1, TNS1, EP300, CELF4, VEGFA, SIX1, RAB14, FCHSD2, VAMP3, CELF1, VAMP2, STMN1, PDCD6IP, COL1A1, LRRK2, PMP22, EIF2AK3, ADD1, CAV2, ONECUT1, ALDOC, ONECUT2, KCNA4, ABCA1, ARPC5, ARFGEF1, RAB7, KCN…	909	2418	17911	1.39346	0.0253622	0.000242323	0.00722925
GOTERM_BP_FAT	GO:0071822~protein complex subunit organization	110	10.2136	5.94152e-06	SYT1, SLC6A1, GNA11, TTN, CUL3, DMXL1, DAB2, SMARCD1, OGT, KCND3, RXRG, IRS1, VEGFA, FCHSD2, VAMP3, VAMP2, STMN1, COL1A1, LRRK2, EIF2AK3, ADD1, CAV2, ALDOC, KCNA4, ARPC5, ARFGEF1, KCNS3, PFN2, MTPN, DMD, TEK, CDC42EP4, ENTPD1, HIST1H4I, CDC42EP3, ASF1A, MAP2K1, KCNB2, TMEM120B, SMAD4, SKI, KCTD2, GAS7, SEPT11, CORO1B, PSMC6, PAXIP1, CRBN, TMOD2, TGFBR3, H3F3B, KAT6B, KCTD14, RTN4, NDUFAF4, RSF1, …	909	1414	17911	1.53285	0.0407491	0.000358579	0.0117072
GOTERM_BP_FAT	GO:0044085~cellular component biogenesis	183	16.9916	7.27869e-06	DLC1, XPO1, SYT1, XRCC3, SLC6A1, PDGFA, GNA11, EIF5, TTN, CUL3, S1PR2, DAB2, DMXL1, BDNF, MAK16, TBC1D12, ATG7, RAB23, PUM2, OGT, PTBP2, RC3H1, DSCAM, TMEFF2, KCND3, FECH, STK25, ROCK2, FMR1, RXRG, CDHR5, IRS1, SLITRK1, TNS1, EP300, CELF4, VEGFA, SIX1, RAB14, FCHSD2, VAMP3, CELF1, VAMP2, STMN1, PDCD6IP, COL1A1, LRRK2, TFB1M, PMP22, EIF2AK3, ADD1, CAV2, ONECUT1, ALDOC, ONECUT2, KCNA4, ABCA1, ARPC5…	909	2654	17911	1.35865	0.0496886	0.000414269	0.0143418
GOTERM_BP_FAT	GO:0006461~protein complex assembly	101	9.3779	7.85654e-06	SYT1, SLC6A1, GNA11, TTN, CUL3, DMXL1, DAB2, OGT, KCND3, RXRG, IRS1, VEGFA, FCHSD2, VAMP3, VAMP2, COL1A1, STMN1, LRRK2, EIF2AK3, ADD1, CAV2, ALDOC, KCNA4, ARPC5, ARFGEF1, KCNS3, PFN2, MTPN, DMD, TEK, CDC42EP4, ENTPD1, HIST1H4I, CDC42EP3, ASF1A, MAP2K1, KCNB2, TMEM120B, SMAD4, SKI, KCTD2, GAS7, SEPT11, CORO1B, PSMC6, PAXIP1, CRBN, TMOD2, TGFBR3, H3F3B, KAT6B, KCTD14, RTN4, NDUFAF4, RSF1, AP1AR, SY…	909	1277	17911	1.55843	0.0535259	0.000436505	0.0154802
GOTERM_BP_FAT	GO:0070271~protein complex biogenesis	101	9.3779	8.00954e-06	SYT1, SLC6A1, GNA11, TTN, CUL3, DMXL1, DAB2, OGT, KCND3, RXRG, IRS1, VEGFA, FCHSD2, VAMP3, VAMP2, COL1A1, STMN1, LRRK2, EIF2AK3, ADD1, CAV2, ALDOC, KCNA4, ARPC5, ARFGEF1, KCNS3, PFN2, MTPN, DMD, TEK, CDC42EP4, ENTPD1, HIST1H4I, CDC42EP3, ASF1A, MAP2K1, KCNB2, TMEM120B, SMAD4, SKI, KCTD2, GAS7, SEPT11, CORO1B, PSMC6, PAXIP1, CRBN, TMOD2, TGFBR3, H3F3B, KAT6B, KCTD14, RTN4, NDUFAF4, RSF1, AP1AR, SY…	909	1278	17911	1.55721	0.0545393	0.000441501	0.0157817
GOTERM_BP_FAT	GO:0065003~macromolecular complex assembly	117	10.8635	9.40095e-06	SYT1, XRCC3, SLC6A1, GNA11, EIF5, TTN, CUL3, DMXL1, DAB2, OGT, PTBP2, PUM2, RC3H1, KCND3, FECH, RXRG, IRS1, EP300, CELF4, VEGFA, FCHSD2, VAMP3, CELF1, VAMP2, STMN1, COL1A1, LRRK2, EIF2AK3, ADD1, CAV2, ALDOC, KCNA4, ARPC5, ABCA1, ARFGEF1, KCNS3, PFN2, MTPN, DMD, TEK, TCF4, CDC42EP4, ENTPD1, HIST1H4I, ASF1A, CDC42EP3, PLAGL2, MAP2K1, KCNB2, TMEM120B, SMAD4, SKI, KCTD2, GAS7, SEPT11, CORO1B, PSMC6, …	909	1544	17911	1.49312	0.063706	0.000514131	0.018523
GOTERM_BP_FAT	GO:0043933~macromolecular complex subunit organization	154	14.299	4.34813e-05	SYT1, XRCC3, SLC6A1, GNA11, EIF5, TTN, CUL3, TOP1, DAB2, DMXL1, ATG7, SMARCD1, PUM2, OGT, TLK2, PTBP2, RC3H1, KCND3, FECH, FMR1, NUDT5, RXRG, IRS1, EP300, BAZ1B, CELF4, VEGFA, FCHSD2, VAMP3, CELF1, VAMP2, STMN1, COL1A1, LRRK2, EIF2AK3, ADD1, CAV2, ALDOC, KCNA4, ABCA1, ARPC5, ARFGEF1, ABCA5, KCNS3, PFN2, MTPN, DMD, TEK, LEO1, HIST1H4I, TCF4, CDC42EP4, ENTPD1, ASF1A, CDC42EP3, NR1H4, PLAGL2, SETDB1…	909	2229	17911	1.36134	0.262481	0.00194978	0.0856455
GOTERM_BP_FAT	GO:0043623~cellular protein complex assembly	46	4.27112	0.000250713	NDUFAF4, RTN4, AP1AR, FKBP4, SYNJ1, ARPC5, COX7A2L, COPS8, TTN, ARFGEF1, LATS1, ACTR3, TUBGCP4, BAG4, PFN2, DAB2, DMXL1, TUBGCP5, DMD, MTPN, MAP3K1, CDC42EP4, TNPO1, CDC42EP3, LMOD3, CLINT1, KPNB1, NUP153, POGZ, SMAD4, PIH1D3, PRKCD, GAS7, SLIT2, FMN2, CORO1B, TENM1, TPPP, ZFP207, FCHSD2, TMOD2, TGFBR3, VAMP3, MAPRE1, STMN1, ADD1	909	513	17911	1.76684	0.827216	0.0080582	0.492875
GOTERM_BP_FAT	GO:0034622~cellular macromolecular complex assembly	66	6.12813	0.00175228	NDUFAF4, RTN4, XRCC3, RSF1, AP1AR, SYNJ1, EIF5, COPS8, TTN, LATS1, ACTR3, BAG4, DMXL1, DAB2, PTBP2, PUM2, KPNB1, CLINT1, LMOD3, RC3H1, NOL3, POGZ, RAD52, PIH1D3, PRKCD, SLIT2, SMN1, FMN2, EP300, TPPP, CELF4, FCHSD2, VAMP3, CELF1, STMN1, MAPRE1, ADD1, FKBP4, COX7A2L, ARPC5, ARFGEF1, TUBGCP4, PFN2, TUBGCP5, DMD, MTPN, MAP3K1, GEMIN8, HIST1H4I, CDC42EP4, TCF4, TNPO1, CDC42EP3, ASF1A, NUP153, SMAD4, …	909	887	17911	1.46614	0.999995	0.0369688	3.39688
Annotation Cluster 11	Enrichment Score: 4.2359298142725335
Category	Term	Count	%	PValue	Genes	List Total	Pop Hits	Pop Total	Fold Enrichment	Bonferroni	Benjamini	FDR
GOTERM_BP_FAT	GO:0007268~chemical synaptic transmission	55	5.10678	7.28236e-06	SYT1, SLC6A1, GABRB3, SYT4, GABRB2, GRIK2, GLRA2, SYNJ1, GDNF, S1PR2, BDNF, GJD2, GABRG2, FMR1, MINK1, NRXN1, GPER1, MAPK1, GRM3, DOC2A, CELF4, FCHSD2, VAMP2, LRRK2, CPLX4, KCNMB4, RAB3A, CAV2, CPLX2, ERBB4, GNAI1, DRD5, CACNB1, CACNB4, CD24A, GJC1, SORCS3, ADCYAP1, PLCL2, PLCL1, PFN2, XBP1, ETV5, PAIP2, NLGN3, ATAD1, LIN7A, YWHAG, GRIA2, GSK3B, TMOD2, CACNA1G, USP46, RAP1B, SPG11	909	570	17911	1.90127	0.049713	0.000411135	0.014349
GOTERM_BP_FAT	GO:0098916~anterograde trans-synaptic signaling	55	5.10678	7.28236e-06	SYT1, SLC6A1, GABRB3, SYT4, GABRB2, GRIK2, GLRA2, SYNJ1, GDNF, S1PR2, BDNF, GJD2, GABRG2, FMR1, MINK1, NRXN1, GPER1, MAPK1, GRM3, DOC2A, CELF4, FCHSD2, VAMP2, LRRK2, CPLX4, KCNMB4, RAB3A, CAV2, CPLX2, ERBB4, GNAI1, DRD5, CACNB1, CACNB4, CD24A, GJC1, SORCS3, ADCYAP1, PLCL2, PLCL1, PFN2, XBP1, ETV5, PAIP2, NLGN3, ATAD1, LIN7A, YWHAG, GRIA2, GSK3B, TMOD2, CACNA1G, USP46, RAP1B, SPG11	909	570	17911	1.90127	0.049713	0.000411135	0.014349
GOTERM_BP_FAT	GO:0099536~synaptic signaling	55	5.10678	7.28236e-06	SYT1, SLC6A1, GABRB3, SYT4, GABRB2, GRIK2, GLRA2, SYNJ1, GDNF, S1PR2, BDNF, GJD2, GABRG2, FMR1, MINK1, NRXN1, GPER1, MAPK1, GRM3, DOC2A, CELF4, FCHSD2, VAMP2, LRRK2, CPLX4, KCNMB4, RAB3A, CAV2, CPLX2, ERBB4, GNAI1, DRD5, CACNB1, CACNB4, CD24A, GJC1, SORCS3, ADCYAP1, PLCL2, PLCL1, PFN2, XBP1, ETV5, PAIP2, NLGN3, ATAD1, LIN7A, YWHAG, GRIA2, GSK3B, TMOD2, CACNA1G, USP46, RAP1B, SPG11	909	570	17911	1.90127	0.049713	0.000411135	0.014349
GOTERM_BP_FAT	GO:0099537~trans-synaptic signaling	55	5.10678	7.28236e-06	SYT1, SLC6A1, GABRB3, SYT4, GABRB2, GRIK2, GLRA2, SYNJ1, GDNF, S1PR2, BDNF, GJD2, GABRG2, FMR1, MINK1, NRXN1, GPER1, MAPK1, GRM3, DOC2A, CELF4, FCHSD2, VAMP2, LRRK2, CPLX4, KCNMB4, RAB3A, CAV2, CPLX2, ERBB4, GNAI1, DRD5, CACNB1, CACNB4, CD24A, GJC1, SORCS3, ADCYAP1, PLCL2, PLCL1, PFN2, XBP1, ETV5, PAIP2, NLGN3, ATAD1, LIN7A, YWHAG, GRIA2, GSK3B, TMOD2, CACNA1G, USP46, RAP1B, SPG11	909	570	17911	1.90127	0.049713	0.000411135	0.014349
GOTERM_BP_FAT	GO:0007267~cell-cell signaling	100	9.28505	2.18828e-05	SYT1, SYT4, SLC6A1, GABRB3, SCN3B, GRIK2, PDGFA, GABRB2, BTRC, AMOTL1, GDNF, ZNRF3, S1PR2, CUL3, DAB2, BDNF, WNT3, ATG7, TDGF1, DEPDC1B, WWOX, GJD2, PTBP1, FMR1, IRS1, STK3, MAPK1, DOC2A, CELF4, FCHSD2, COL1A1, VAMP2, LRRK2, FGFR2, CAV2, KCNMB4, ERBB4, GNAI1, DRD5, CACNB1, CXXC4, CACNB4, BICC1, ADCYAP1, SORCS3, PFN2, AMER2, LEO1, ADRA2C, AXIN2, NR1H4, BMP4, BMP2, PAIP2, SMAD4, ATAD1, LIN7A, CACNA…	909	1294	17911	1.52273	0.142064	0.00108611	0.0431115
GOTERM_BP_FAT	GO:0050804~modulation of synaptic transmission	35	3.24977	8.06079e-05	CPLX4, SYT1, RAB3A, CPLX2, SYT4, SLC6A1, ERBB4, GRIK2, GNAI1, DRD5, GDNF, SORCS3, ADCYAP1, S1PR2, PLCL2, PLCL1, BDNF, PFN2, PAIP2, FMR1, NLGN3, GPER1, NRXN1, ATAD1, MAPK1, YWHAG, GRM3, GRIA2, GSK3B, CELF4, USP46, RAP1B, VAMP2, LRRK2, SPG11	909	332	17911	2.07724	0.431321	0.00327624	0.158719
Annotation Cluster 12	Enrichment Score: 4.101016891062967
Category	Term	Count	%	PValue	Genes	List Total	Pop Hits	Pop Total	Fold Enrichment	Bonferroni	Benjamini	FDR
GOTERM_BP_FAT	GO:0032092~positive regulation of protein binding	17	1.57846	4.87141e-06	BMP4, BMP2, TRHR, ITGA2, STK3, MEN1, PLCL2, PLCL1, EP300, CRBN, GSK3B, PKD1, MAPRE1, LRRK2, EIF2AK3, FAM220A, ADD1	909	85	17911	3.94081	0.0335345	0.000307248	0.00959872
GOTERM_BP_FAT	GO:0051099~positive regulation of binding	22	2.04271	3.74137e-05	BMP4, BMP2, TRHR, FMR1, ITGA2, SKI, ISL1, STK3, MEN1, PLCL2, PLCL1, EP300, CRBN, GSK3B, HIPK3, PKD1, NEUROD1, MAPRE1, LRRK2, EIF2AK3, FAM220A, ADD1	909	155	17911	2.79671	0.23047	0.0016997	0.0736983
GOTERM_BP_FAT	GO:0043393~regulation of protein binding	23	2.13556	0.000223868	BMP4, BMP2, CRTAC1, TRHR, ITGA2, ISL1, LDLRAP1, STK3, MEN1, PLCL2, PLCL1, DAB2, EP300, CRBN, GSK3B, PKD1, TGFBR3, MAPRE1, LRRK2, LDOC1, EIF2AK3, FAM220A, ADD1	909	188	17911	2.4106	0.791475	0.00736753	0.440211
GOTERM_BP_FAT	GO:0051098~regulation of binding	31	2.87837	0.000966618	BTAF1, RSF1, TRHR, MEN1, PLCL2, PLCL1, DAB2, HAND1, PKD1, BMP4, BMP2, CRTAC1, FMR1, SMAD4, ITGA2, SKI, ISL1, LDLRAP1, STK3, CRBN, EP300, HIPK3, GSK3B, NEUROD1, TGFBR3, MAPRE1, LRRK2, LDOC1, EIF2AK3, FAM220A, ADD1	909	321	17911	1.90289	0.998854	0.0229233	1.88761
Annotation Cluster 13	Enrichment Score: 3.9158760050775108
Category	Term	Count	%	PValue	Genes	List Total	Pop Hits	Pop Total	Fold Enrichment	Bonferroni	Benjamini	FDR
GOTERM_BP_FAT	GO:0009790~embryo development	101	9.3779	1.03535e-07	DLC1, PDGFA, HOXD12, HOXD13, TTN, MMP2, GDNF, HS2ST1, HOXC6, CUL3, TOP1, DAB2, WNT3, HOXC4, FOXF1, TDGF1, RAB23, RARB, ROCK2, LRP1B, PTPRR, HES7, STK3, SLC34A2, PGM3, MAPK1, VEGFC, EP300, HOXD3, SIX1, VEGFA, RAB14, COL1A1, TFAP2C, ADD1, FGFR2, ERBB4, SOX5, TFEB, SOX6, TTBK2, HOXA10, LEO1, AXIN2, ASXL2, SETDB1, BMP4, CCM2, BMP2, MAP2K1, EPAS1, MAFB, SMAD4, TEAD1, ITGA2, SKI, EPHA2, HOXB3, HOXB4, H…	909	1161	17911	1.71414	0.00072469	1.39413e-05	0.000204017
GOTERM_BP_FAT	GO:0043009~chordate embryonic development	69	6.40669	9.14733e-07	DLC1, COPS3, E2F8, ZEB2, ZEB1, TTN, LATS1, LATS2, HOXC6, CUL3, MEN1, DAB2, MBTD1, SLC35D1, FOXF1, CHST11, TDGF1, RAB23, TMEM100, ROCK2, LRP1B, PTPRR, HES7, SLIT2, STK3, SLC34A2, MAPK1, EYA1, EP300, HOXD3, VEGFA, SIX1, FOXC2, RIPPLY2, ZFPM2, COL1A1, WNT9A, TFAP2C, ADD1, FGFR2, FKBP8, SHROOM3, C6, SOX5, TFEB, SOX6, TTBK2, HAND1, PKD1, AXIN2, INPP5B, ASXL2, SETDB1, BMP4, BMP2, CCM2, MAP2K1, EPAS1, S…	909	731	17911	1.85989	0.00638449	7.81062e-05	0.00180247
GOTERM_BP_FAT	GO:0009792~embryo development ending in birth or egg hatching	69	6.40669	1.34275e-06	DLC1, COPS3, E2F8, ZEB2, ZEB1, TTN, LATS1, LATS2, HOXC6, CUL3, MEN1, DAB2, MBTD1, SLC35D1, FOXF1, CHST11, TDGF1, RAB23, TMEM100, ROCK2, LRP1B, PTPRR, HES7, SLIT2, STK3, SLC34A2, MAPK1, EYA1, EP300, HOXD3, VEGFA, SIX1, FOXC2, RIPPLY2, ZFPM2, COL1A1, WNT9A, TFAP2C, ADD1, FGFR2, FKBP8, SHROOM3, C6, SOX5, TFEB, SOX6, TTBK2, HAND1, PKD1, AXIN2, INPP5B, ASXL2, SETDB1, BMP4, BMP2, CCM2, MAP2K1, EPAS1, S…	909	739	17911	1.83976	0.00935785	0.000110605	0.00264586
GOTERM_BP_FAT	GO:0048705~skeletal system morphogenesis	28	2.59981	8.38438e-05	FGFR2, ZEB1, OTOR, MMP2, MEN1, CHST11, TEK, RAB23, PKD1, RARB, AXIN2, SIK3, WWOX, BMP4, ASXL2, SKI, HOXB3, HOXB4, EYA1, HOXB5, CSRNP1, HOXD3, SIX1, VEGFA, FOXC2, RIPPLY2, WNT9A, COL1A1	909	239	17911	2.30843	0.444062	0.00333023	0.165085
GOTERM_BP_FAT	GO:0048598~embryonic morphogenesis	56	5.19963	0.000125455	DLC1, STOX1, ELF5, HOXD12, HOXD13, ZEB2, ZEB1, GDNF, LATS1, MMP2, LATS2, HS2ST1, CUL3, MEN1, SPRY2, WNT3, HOXC4, FOXF1, CHST11, TDGF1, PAX8, RAB23, RARB, ROCK2, MIXL1, STK3, VEGFC, MAPK1, EYA1, HOXD3, SIX1, FOXC2, SUPT20, WNT9A, FGFR2, SHROOM3, TTBK2, HAND1, HOXA10, LEO1, ASXL2, BMP4, MAFB, SMAD4, ITGA2, TEAD1, SKI, EPHA2, TENM4, HOXB3, HOXB4, SP1, HOXB5, KIF20B, NEUROD1, BMP8B	909	648	17911	1.70282	0.58459	0.00468679	0.24692
GOTERM_BP_FAT	GO:0048706~embryonic skeletal system development	19	1.76416	0.000213706	FGFR2, ASXL2, BMP4, ZEB1, HOXC6, MEN1, HOXB3, HOXB4, EYA1, MBTD1, SLC35D1, SP1, HOXB5, HOXD3, CHST11, SIX1, FOXC2, WNT9A, COL1A1	909	138	17911	2.71288	0.776094	0.00716902	0.420268
GOTERM_BP_FAT	GO:0048704~embryonic skeletal system morphogenesis	14	1.29991	0.00249065	BMP4, ASXL2, FGFR2, ZEB1, MEN1, HOXB3, HOXB4, EYA1, HOXB5, HOXD3, SIX1, CHST11, FOXC2, WNT9A	909	105	17911	2.62721	1	0.0485301	4.79518
Annotation Cluster 14	Enrichment Score: 3.8219797239975954
Category	Term	Count	%	PValue	Genes	List Total	Pop Hits	Pop Total	Fold Enrichment	Bonferroni	Benjamini	FDR
GOTERM_BP_FAT	GO:0018209~peptidyl-serine modification	35	3.24977	3.4975e-06	STOX1, MAMDC2, GM13288, LATS1, LATS2, BAG4, SPRY2, STK32B, PFN2, BDNF, PAK2, TTBK2, NAA11, DMD, TDGF1, TEK, PKD1, OGT, TLK2, DCX, IL6, PDE4D, PRKCD, NDNF, MAST4, MAPK1, BGN, TENM1, HIPK3, GSK3B, DYRK1A, VEGFA, LRRK2, EIF2AK3, GFRA2	909	286	17911	2.41134	0.0241921	0.000237735	0.00689164
GOTERM_BP_FAT	GO:0018105~peptidyl-serine phosphorylation	31	2.87837	4.72694e-05	STOX1, GM13288, LATS1, LATS2, BAG4, SPRY2, STK32B, PFN2, BDNF, PAK2, TTBK2, DMD, TDGF1, TEK, PKD1, OGT, TLK2, DCX, IL6, PDE4D, PRKCD, MAST4, MAPK1, TENM1, HIPK3, GSK3B, DYRK1A, VEGFA, LRRK2, EIF2AK3, GFRA2	909	270	17911	2.26232	0.281786	0.00210598	0.0931035
GOTERM_BP_FAT	GO:0018193~peptidyl-amino acid modification	79	7.33519	7.5052e-05	STOX1, ARID4A, ARID4B, LATS1, DPY19L1, LATS2, S1PR2, MEN1, SPRY2, BAG4, GOLGA7, BDNF, PAK2, NAA11, ATG7, TDGF1, RAB6A, OGT, TLK2, RAP2C, CRTAP, PADI2, PDE4D, IL22, PRKCD, NDNF, ST6GALNAC2, MGAT2, MAST4, VEGFC, MAPK1, MAGT1, EYA1, BGN, EP300, EREG, HIPK3, VEGFA, PIAS2, LRRK2, EIF2AK3, FGFR2, CAV2, ERBB4, MAMDC2, FKBP4, GM13288, CD24A, STK32B, PFN2, ZDHHC21, NAA30, TTBK2, DMD, TEK, PKD1, ACTL6A, AD…	909	993	17911	1.56759	0.408761	0.00306858	0.147787
GOTERM_BP_FAT	GO:0033135~regulation of peptidyl-serine phosphorylation	18	1.67131	0.00073254	STOX1, IL6, GM13288, PDE4D, LATS1, PLCL2, SPRY2, PLCL1, BAG4, PFN2, BDNF, TENM1, GSK3B, DMD, VEGFA, TEK, OGT, GFRA2	909	140	17911	2.53338	0.99409	0.0185525	1.43363
Annotation Cluster 15	Enrichment Score: 3.7890087107834387
Category	Term	Count	%	PValue	Genes	List Total	Pop Hits	Pop Total	Fold Enrichment	Bonferroni	Benjamini	FDR
GOTERM_BP_FAT	GO:0001501~skeletal system development	56	5.19963	4.97241e-08	PDGFA, GDF6, GNA11, HOXD12, HOXD13, ZEB1, VPS33B, MMP2, HOXC6, MEN1, MBTD1, SLC35D1, HOXC4, CHST11, RAB23, RARB, SIK3, WWOX, HES7, EYA1, EP300, HOXD3, VEGFA, SIX1, FOXC2, RIPPLY2, VCAN, WNT9A, COL1A1, EIF2AK3, FGFR2, HSD17B1, SOX5, ACP2, SOX6, OTOR, HAND1, ITGB8, TEK, HOXA10, PKD1, AXIN2, ASXL2, SETDB1, BMP4, PTPRC, BMP2, SKI, SPARC, EPHA2, HOXB3, HOXB4, SP1, HOXB5, CSRNP1, BMP8B	909	499	17911	2.21128	0.000348108	8.49187e-06	9.79817e-05
GOTERM_BP_FAT	GO:0061448~connective tissue development	29	2.69266	0.000197752	CSF1, GDF6, SOX5, SOX6, ZEB1, OTOR, AP1S2, HAND1, ITGB8, XBP1, HOXC4, CHST11, PKD1, RARB, AXIN2, SIK3, NR1H4, BMP4, BMP2, PPARGC1A, HOXB3, PAXIP1, EP300, HOXD3, FOXC2, WNT9A, COL1A1, EIF2AK3, BMP8B	909	265	17911	2.15629	0.749626	0.00679846	0.388953
GOTERM_BP_FAT	GO:0051216~cartilage development	22	2.04271	0.00105964	BMP4, BMP2, GDF6, SOX5, SOX6, ZEB1, OTOR, HOXB3, EP300, HAND1, ITGB8, HOXC4, HOXD3, CHST11, PKD1, WNT9A, RARB, COL1A1, AXIN2, EIF2AK3, SIK3, BMP8B	909	197	17911	2.20045	0.999403	0.0246853	2.06747
Annotation Cluster 16	Enrichment Score: 3.6454891693627505
Category	Term	Count	%	PValue	Genes	List Total	Pop Hits	Pop Total	Fold Enrichment	Bonferroni	Benjamini	FDR
GOTERM_BP_FAT	GO:0071310~cellular response to organic substance	157	14.5775	4.47943e-07	GABRB3, VAPB, GABRB2, LMO3, GDF6, BTRC, RPS6KB1, RORA, ANKRD1, BMP15, MMP2, GDNF, DAB2, BDNF, CDKN2B, FOXF1, ATG7, SMARCD1, TDGF1, OGT, RARB, WWOX, RC3H1, KCND3, FECH, SOCS2, ROCK2, HNRNPA2B1, RXRG, SOCS7, PDE4D, IRS1, PPARGC1A, NUMBL, PARP16, MAPK1, VEGFC, EP300, F3, VEGFA, RAB14, PIAS2, VAMP2, COL1A1, LRRK2, EIF2AK3, GRB14, ADD1, ZFAND6, FGFR2, CAV2, ENPP1, ONECUT1, SNX6, ERBB4, CSF2RB2, GNAI1,…	909	2103	17911	1.47101	0.00313159	4.41751e-05	0.000882673
GOTERM_BP_FAT	GO:0009719~response to endogenous stimulus	125	11.6063	1.2216e-06	GABRB3, SLC6A1, GABRB2, LMO3, GDF6, RPS6KB1, RORA, ANKRD1, BMP15, MMP2, GDNF, DAB2, BDNF, CDKN2B, TDGF1, RARB, OGT, WWOX, BSG, KCND3, FECH, C5AR1, SOCS2, RXRG, SOCS7, PDE4D, CNGA3, IRS1, PPARGC1A, MAPK1, EP300, RAB14, PIAS2, VAMP2, COL1A1, LRRK2, GRB14, FGFR2, CAV2, SNX6, ERBB4, ONECUT1, ENPP1, DRD5, ONECUT2, SOX5, SNX1, NFKBIA, ABCA1, SOX6, ADCYAP1, GPR22, IL17A, TEK, NKX2-1, ANGPTL3, GCNT1, NR1…	909	1608	17911	1.53172	0.00851714	0.00010305	0.00240714
GOTERM_BP_FAT	GO:0071407~cellular response to organic cyclic compound	53	4.92108	2.32236e-06	PTGES3, GABRB3, LMO3, GABRB2, BTRC, RPS6KB1, ANKRD1, RORA, GDNF, MMP2, BDNF, DAB2, PAK2, FOXF1, MSN, RARB, GABRG2, FECH, ROCK2, HNRNPA2B1, RXRG, PADI2, PDE4D, GPER1, PPARGC1A, EP300, PIAS2, COL1A1, LRRK2, CLOCK, GNAI1, UBE3A, FKBP4, DRD5, NFKBIA, ABCA1, ADCYAP1, IL17A, AXIN2, NR1H4, ARHGDIA, BMP4, IL6, BMP2, MAP2K1, ZFP703, ESRRG, NR4A2, ITGA2, ISL1, CYP7B1, MED30, RAP1B	909	520	17911	2.0083	0.0161297	0.000172977	0.00457614
GOTERM_BP_FAT	GO:0071495~cellular response to endogenous stimulus	97	9.0065	3.40863e-06	GABRB3, LMO3, GABRB2, GDF6, RPS6KB1, ANKRD1, RORA, BMP15, MMP2, GDNF, DAB2, BDNF, CDKN2B, TDGF1, RARB, OGT, WWOX, KCND3, FECH, SOCS2, RXRG, SOCS7, PDE4D, PPARGC1A, IRS1, EP300, RAB14, PIAS2, COL1A1, VAMP2, LRRK2, GRB14, FGFR2, CAV2, ERBB4, SNX6, ONECUT1, ENPP1, DRD5, ONECUT2, SOX5, SNX1, SOX6, ADCYAP1, IL17A, GPR22, NKX2-1, NR1H4, BMP4, BMP2, OSBPL8, SMAD4, ESRRG, NR4A2, SKI, CYP7B1, CORO1B, TGFB…	909	1189	17911	1.60748	0.0235847	0.000238644	0.00671651
GOTERM_BP_FAT	GO:0009725~response to hormone	73	6.77809	3.92825e-06	PTGES3, LMO3, IGFBP7, RPS6KB1, RORA, GDNF, LATS1, LATS2, MEN1, DAB2, BDNF, PAX8, RARB, OGT, CAT, BSG, FECH, SOCS2, OTC, RXRG, SOCS7, PADI2, GPER1, CNGA3, PPARGC1A, IRS1, PRKCD, SLIT2, EP300, EREG, BTG1, PKLR, FOXC2, PIAS2, VAMP2, COL1A1, GRB14, CLOCK, CAV2, ENPP1, UBE3A, FKBP4, CXCL2, ADCYAP1, GPR22, IL17A, XBP1, TEK, NKX2-1, ANGPTL3, GCNT1, NR1H4, BMP4, IL6, OSBPL8, MAP2K1, FADS1, ESRRG, NR4A2, …	909	822	17911	1.74987	0.0271308	0.000257029	0.00774036
GOTERM_BP_FAT	GO:0010033~response to organic substance	199	18.4773	1.71844e-05	XRCC3, VAPB, GDF6, RORA, GOT2, BDNF, TMEM145, FOXF1, OGT, RARB, WWOX, BSG, C5AR1, ROCK2, RXRG, PPARGC1A, PARP16, VEGFC, MAPK1, F3, VEGFA, RAB14, WFDC1, PIAS2, EIF2AK3, GRB14, ADD1, ENPP1, ERBB4, CSF2RB2, GNAI1, NFKBIA, ACP2, RFFL, ADCYAP1, IL17A, NKX2-1, TCF4, GCNT1, NR1H4, BMP4, BMP2, OSBPL8, MAP2K1, ACER2, SMAD4, ESRRG, SKI, GNAT3, EPHA2, CYP7B1, SRSF6, HPCA, TGFBR3, H3F3B, CLEC7A, ZFHX3, BMP8B…	909	2972	17911	1.31935	0.113369	0.000884358	0.0338565
GOTERM_BP_FAT	GO:0070887~cellular response to chemical stimulus	178	16.5274	1.8045e-05	SYT1, GABRB3, VAPB, GABRB2, LMO3, GDF6, BTRC, RPS6KB1, RORA, ANKRD1, BMP15, MMP2, GDNF, DAB2, BDNF, CDKN2B, FOXF1, ATG7, SMARCD1, TDGF1, OGT, RARB, RC3H1, WWOX, KCND3, C5AR1, FECH, SOCS2, STK25, ROCK2, FMR1, HNRNPA2B1, RXRG, SOCS7, PDE4D, IRS1, PPARGC1A, NUMBL, PARP16, VEGFC, MAPK1, EP300, F3, VEGFA, RAB14, PIAS2, VAMP2, COL1A1, LRRK2, EIF2AK3, GRB14, ADD1, ZFAND6, FGFR2, CAV2, ENPP1, ONECUT1, SN…	909	2607	17911	1.34535	0.118695	0.000921853	0.0355518
GOTERM_BP_FAT	GO:0032870~cellular response to hormone stimulus	52	4.82823	2.24669e-05	PTGES3, LMO3, IGFBP7, RPS6KB1, RORA, LATS1, GDNF, LATS2, MEN1, DAB2, BDNF, PAX8, OGT, RARB, FECH, SOCS2, RXRG, SOCS7, PADI2, GPER1, PPARGC1A, PRKCD, IRS1, SLIT2, EP300, PKLR, FOXC2, PIAS2, VAMP2, CLOCK, GRB14, CAV2, ENPP1, UBE3A, FKBP4, ADCYAP1, IL17A, GPR22, XBP1, NR1H4, BMP4, IL6, OSBPL8, ESRRG, NR4A2, ISL1, CYP7B1, YWHAG, MED30, SP1, RAP1B, IGFBP1	909	549	17911	1.86632	0.145565	0.00110724	0.0442619
GOTERM_BP_FAT	GO:0071383~cellular response to steroid hormone stimulus	27	2.50696	6.18092e-05	PTGES3, LMO3, UBE3A, FKBP4, RPS6KB1, RORA, GDNF, ADCYAP1, DAB2, BDNF, IL17A, RARB, NR1H4, BMP4, IL6, FECH, NR4A2, RXRG, ESRRG, PADI2, GPER1, ISL1, CYP7B1, EP300, MED30, PIAS2, CLOCK	909	222	17911	2.39644	0.351311	0.00260384	0.121725
GOTERM_BP_FAT	GO:0043401~steroid hormone mediated signaling pathway	21	1.94986	9.45104e-05	BMP4, PTGES3, LMO3, UBE3A, FKBP4, ESRRG, RXRG, NR4A2, PADI2, GPER1, RORA, ISL1, CYP7B1, DAB2, BDNF, EP300, MED30, PIAS2, RARB, CLOCK, NR1H4	909	153	17911	2.70448	0.484074	0.00371103	0.186069
GOTERM_BP_FAT	GO:0030522~intracellular receptor signaling pathway	23	2.13556	0.000139867	ASXL2, PTGES3, LMO3, UBE3A, CREM, FKBP4, ESRRG, RXRG, NFKBIA, PADI2, GPER1, RORA, ISL1, CYP7B1, DAB2, BDNF, EP300, MED30, PIAS2, PUM2, RARB, CLOCK, NR1H4	909	182	17911	2.49007	0.62447	0.00516869	0.275249
GOTERM_BP_FAT	GO:0009755~hormone-mediated signaling pathway	23	2.13556	0.000151547	BMP4, PTGES3, LMO3, UBE3A, FKBP4, ESRRG, RXRG, NR4A2, PADI2, GPER1, RORA, ISL1, LATS1, LATS2, CYP7B1, DAB2, BDNF, EP300, MED30, PIAS2, RARB, NR1H4, CLOCK	909	183	17911	2.47647	0.653964	0.00548342	0.298202
GOTERM_BP_FAT	GO:0071396~cellular response to lipid	51	4.73538	0.000287075	PTGES3, LMO3, LY86, RPS6KB1, ANKRD1, RORA, GDNF, MMP2, DAB2, BDNF, SMARCD1, TICAM2, MSN, OGT, RARB, IRAK2, FECH, ROCK2, RXRG, PADI2, PDE4D, GPER1, PPARGC1A, MAPK1, EP300, PIAS2, COL1A1, CLOCK, ADD1, GNAI1, UBE3A, FKBP4, CXCL2, NFKBIA, ABCA1, ADCYAP1, IL17A, XBP1, NR1H4, BMP4, IL6, ZFP703, ESRRG, NR4A2, ITGA2, TEAD1, ISL1, CYP7B1, MED30, TBXA2R, CD14	909	592	17911	1.69748	0.866063	0.00897468	0.564168
GOTERM_BP_FAT	GO:0014070~response to organic cyclic compound	77	7.14949	0.000303703	PTGES3, SLC6A1, GABRB3, LMO3, GABRB2, BTRC, IGFBP7, RPS6KB1, RORA, ANKRD1, MMP2, GDNF, DAB2, BDNF, FNTA, PAK2, FOXF1, MSN, RARB, CAT, GABRG2, BSG, FECH, SOCS2, ROCK2, OTC, HNRNPA2B1, RXRG, PADI2, PDE4D, GPER1, CNGA3, PPARGC1A, IRS1, SLIT2, MAPK1, EP300, PKLR, WFDC1, PIAS2, COL1A1, LRRK2, CLOCK, UBE3A, GNAI1, DRD5, FKBP4, CREM, GM13288, CXCL2, NFKBIA, SPRR2F, ABCA1, ADCYAP1, IL17A, TEK, AXIN2, ARH…	909	1005	17911	1.50967	0.880788	0.00940815	0.596753
GOTERM_BP_FAT	GO:0048545~response to steroid hormone	35	3.24977	0.000611842	PTGES3, UBE3A, LMO3, IGFBP7, FKBP4, CXCL2, RPS6KB1, RORA, GDNF, ADCYAP1, BDNF, DAB2, IL17A, RARB, NR1H4, BMP4, IL6, FECH, MAP2K1, ESRRG, NR4A2, RXRG, PADI2, GPER1, SPARC, ISL1, CNGA3, SLIT2, CYP7B1, EP300, MED30, PIAS2, COL1A1, HSPD1, CLOCK	909	370	17911	1.8639	0.986232	0.0161624	1.19877
GOTERM_BP_FAT	GO:0030518~intracellular steroid hormone receptor signaling pathway	14	1.29991	0.00294576	PTGES3, CYP7B1, DAB2, BDNF, EP300, MED30, LMO3, UBE3A, FKBP4, PADI2, PIAS2, GPER1, ISL1, CLOCK	909	107	17911	2.5781	1	0.0562196	5.64747
GOTERM_BP_FAT	GO:0033993~response to lipid	70	6.49954	0.00452641	PTGES3, SLC6A1, LMO3, LY86, IGFBP7, SYNJ1, RPS6KB1, RORA, ANKRD1, MMP2, GDNF, DAB2, BDNF, SMARCD1, TICAM2, MSN, RARB, CAT, OGT, IRAK2, FECH, C5AR1, SOCS2, ROCK2, RXRG, PADI2, PDE4D, GPER1, CNGA3, PPARGC1A, SLIT2, IFNAR1, MAPK1, EP300, WFDC1, PIAS2, COL1A1, CLOCK, ADD1, CXCL5, UBE3A, GNAI1, FKBP4, CXCL2, NFKBIA, SPRR2F, ABCA1, ADCYAP1, IL17A, XBP1, TEK, NKX2-1, NR1H4, BMP4, IL6, MAP2K1, ACER2, FAD…	909	991	17911	1.39181	1	0.0801957	8.55164
Annotation Cluster 17	Enrichment Score: 3.5734824974581203
Category	Term	Count	%	PValue	Genes	List Total	Pop Hits	Pop Total	Fold Enrichment	Bonferroni	Benjamini	FDR
GOTERM_BP_FAT	GO:0071559~response to transforming growth factor beta	28	2.59981	5.27404e-06	CAV2, SNX6, ONECUT1, ONECUT2, SOX5, SNX1, ANKRD1, SOX6, ZEB1, GDNF, MEN1, ACTR3, DAB2, CDKN2B, MAP3K1, CHST11, TDGF1, NKX2-1, WWOX, BMP2, ZFP703, SMAD4, SKI, PPARGC1A, TGFBR3, COL1A1, ZFHX3, BMP8B	909	205	17911	2.69129	0.0362554	0.000326751	0.010392
GOTERM_BP_FAT	GO:0070848~response to growth factor	58	5.38533	1.16721e-05	GDF6, RPS6KB1, ZEB1, ANKRD1, BMP15, GDNF, MEN1, ACTR3, BAG4, SPRY2, DAB2, CDKN2B, PAX9, CHST11, TDGF1, TMEM100, CAT, WWOX, KCND3, PPARGC1A, SLIT2, MAPK1, VEGFC, VEGFA, RAB14, COL1A1, FGFR2, CAV2, FKBP8, ONECUT1, ERBB4, SNX6, ONECUT2, SOX5, SNX1, SOX6, NEO1, MEIS2, SHISA2, XBP1, MAP3K1, TEK, VWC2L, NKX2-1, TCF4, BMP4, IL6, BMP2, ZFP703, SMAD4, SKI, SPARC, EPHA2, CORO1B, GSK3B, TGFBR3, ZFHX3, BMP8B	909	623	17911	1.83441	0.0784778	0.000623686	0.0229974
GOTERM_BP_FAT	GO:0071560~cellular response to transforming growth factor beta stimulus	27	2.50696	1.18959e-05	CAV2, SNX6, ONECUT1, ONECUT2, SOX5, SNX1, ANKRD1, SOX6, ZEB1, GDNF, MEN1, ACTR3, DAB2, CDKN2B, MAP3K1, CHST11, TDGF1, NKX2-1, WWOX, BMP2, ZFP703, SMAD4, SKI, PPARGC1A, TGFBR3, COL1A1, BMP8B	909	202	17911	2.63371	0.0799208	0.000630828	0.0234384
GOTERM_BP_FAT	GO:0090287~regulation of cellular response to growth factor stimulus	29	2.69266	3.01292e-05	FGFR2, CAV2, FKBP8, SNX6, ONECUT1, ONECUT2, SNX1, NEO1, ZEB1, MEN1, SPRY2, DAB2, CDKN2B, SHISA2, DMD, CHST11, TEK, TDGF1, VWC2L, NKX2-1, TCF4, BMP4, ZFP703, SMAD4, SKI, SLIT2, VEGFC, VEGFA, TGFBR3	909	238	17911	2.40092	0.1902	0.00139616	0.059353
GOTERM_BP_FAT	GO:0007167~enzyme linked receptor protein signaling pathway	69	6.40669	4.9826e-05	PDGFA, GDF6, FSTL4, RPS6KB1, ZEB1, BMP15, GDNF, MEN1, SPRY2, DAB2, BDNF, CDKN2B, CHST11, TDGF1, TMEM100, SOCS2, PTPRR, SOCS7, GPER1, IRS1, PRKCD, VEGFC, MAPK1, EREG, F3, VEGFA, RAB14, FOXC2, COL1A1, EIF2AK3, GIGYF2, GRB14, FGFR2, CAV2, FKBP8, ERBB4, ONECUT1, ENPP1, SNX6, CSF1, ONECUT2, SNX1, NEO1, RAB7, SHISA2, XBP1, MAP3K1, TEK, VWC2L, NKX2-1, ANGPTL1, ADRA2C, NR1H4, TEC, BMP4, COL4A3, BMP2, OSB…	909	824	17911	1.64998	0.29453	0.00220573	0.0981368
GOTERM_BP_FAT	GO:0017015~regulation of transforming growth factor beta receptor signaling pathway	16	1.48561	5.64034e-05	CAV2, SNX6, ONECUT1, ONECUT2, ZFP703, SMAD4, SNX1, SKI, ZEB1, MEN1, DAB2, CDKN2B, CHST11, TDGF1, NKX2-1, TGFBR3	909	92	17911	3.42679	0.326285	0.00243498	0.111085
GOTERM_BP_FAT	GO:0071363~cellular response to growth factor stimulus	54	5.01393	5.9101e-05	GDF6, RPS6KB1, ZEB1, ANKRD1, BMP15, GDNF, MEN1, ACTR3, BAG4, SPRY2, DAB2, CDKN2B, PAX9, CHST11, TDGF1, TMEM100, CAT, WWOX, KCND3, PPARGC1A, SLIT2, VEGFC, VEGFA, RAB14, COL1A1, FGFR2, CAV2, FKBP8, ONECUT1, ERBB4, SNX6, ONECUT2, SOX5, SNX1, NEO1, SOX6, SHISA2, XBP1, MAP3K1, TEK, VWC2L, NKX2-1, TCF4, BMP4, IL6, BMP2, ZFP703, SMAD4, SKI, SPARC, CORO1B, GSK3B, TGFBR3, BMP8B	909	599	17911	1.77633	0.338892	0.00253566	0.116395
GOTERM_BP_FAT	GO:1903844~regulation of cellular response to transforming growth factor beta stimulus	16	1.48561	6.41495e-05	CAV2, SNX6, ONECUT1, ONECUT2, ZFP703, SMAD4, SNX1, SKI, ZEB1, MEN1, DAB2, CDKN2B, CHST11, TDGF1, NKX2-1, TGFBR3	909	93	17911	3.38995	0.361855	0.00268614	0.126331
GOTERM_BP_FAT	GO:0090092~regulation of transmembrane receptor protein serine/threonine kinase signaling pathway	24	2.22841	0.000428312	BMP4, CAV2, BMP2, FKBP8, ONECUT1, SNX6, GDF6, ONECUT2, ZFP703, SMAD4, SNX1, SKI, NEO1, ZEB1, BMP15, MEN1, DAB2, CDKN2B, CHST11, TDGF1, VWC2L, NKX2-1, TGFBR3, BMP8B	909	210	17911	2.25189	0.950197	0.0122185	0.840621
GOTERM_BP_FAT	GO:0007179~transforming growth factor beta receptor signaling pathway	18	1.67131	0.00079457	CAV2, BMP2, ONECUT1, SNX6, ONECUT2, SMAD4, SNX1, SKI, GDNF, MEN1, DAB2, CDKN2B, MAP3K1, CHST11, TDGF1, TGFBR3, NKX2-1, BMP8B	909	141	17911	2.51541	0.996173	0.0196816	1.55413
GOTERM_BP_FAT	GO:0030512~negative regulation of transforming growth factor beta receptor signaling pathway	10	0.928505	0.00188133	CAV2, SNX6, ONECUT1, ONECUT2, CHST11, TDGF1, SNX1, TGFBR3, NKX2-1, SKI	909	56	17911	3.51858	0.999998	0.0391683	3.64267
GOTERM_BP_FAT	GO:1903845~negative regulation of cellular response to transforming growth factor beta stimulus	10	0.928505	0.00213557	CAV2, SNX6, ONECUT1, ONECUT2, CHST11, TDGF1, SNX1, TGFBR3, NKX2-1, SKI	909	57	17911	3.45685	1	0.0431963	4.12515
Annotation Cluster 18	Enrichment Score: 3.3699721411413908
Category	Term	Count	%	PValue	Genes	List Total	Pop Hits	Pop Total	Fold Enrichment	Bonferroni	Benjamini	FDR
GOTERM_BP_FAT	GO:0048646~anatomical structure formation involved in morphogenesis	108	10.0279	8.23479e-08	DLC1, PDGFA, RORA, TTN, MMP2, GDNF, HS2ST1, CUL3, WNT3, FOXF1, TDGF1, RAB23, RC3H1, DSCAM, C5AR1, ROCK2, SOCS7, HES7, STK3, MAPK1, VEGFC, EP300, F3, SIX1, VEGFA, COL1A1, TFAP2C, PMP22, EIF2AK3, ADD1, FGFR2, ONECUT1, ONECUT2, ELK3, TTBK2, MTPN, TEK, LEO1, NKX2-1, AXIN2, TCF4, ANGPTL3, BMP4, BMP2, MAP2K1, EPAS1, SMAD4, ITGA2, SKI, UBP1, EPHA2, HOXB3, TRIM59, TMOD2, TBXA2R, TGFBR3, CLEC14A, RTN4, TT…	909	1263	17911	1.68491	0.000576434	1.20124e-05	0.000162267
GOTERM_BP_FAT	GO:0048514~blood vessel morphogenesis	51	4.73538	2.88812e-05	RTN4, PDGFA, E2F8, RORA, MMP2, FOXF1, TDGF1, SEMA3E, TMEM100, C5AR1, ROCK2, NRXN1, NDNF, SLIT2, VEGFC, EYA1, EREG, BTG1, F3, SIX1, VEGFA, FOXC2, ZFPM2, EIF2AK3, ADD1, FGFR2, C6, PPP3R1, ELK3, ARID2, GJC1, HAND1, XBP1, TEK, PIK3R6, TCF4, ANGPTL3, BMP4, COL4A3, CCM2, EPAS1, SPARC, ISL1, UBP1, EPHA2, HOXB3, PAXIP1, TBXA2R, TGFBR3, CLEC14A, MYLK	909	540	17911	1.86094	0.183092	0.00135632	0.0568952
GOTERM_BP_FAT	GO:0001568~blood vessel development	57	5.29248	5.10345e-05	RTN4, PDGFA, E2F8, RORA, MMP2, FOXF1, SEMA3E, TDGF1, TMEM100, C5AR1, ROCK2, NRXN1, GPER1, SLIT2, NDNF, MAPK1, VEGFC, EYA1, EREG, BTG1, F3, SIX1, VEGFA, FOXC2, ZFPM2, COL1A1, EIF2AK3, ADD1, FGFR2, C6, PPP3R1, ELK3, ARID2, GJC1, HAND1, XBP1, TEK, PKD1, PIK3R6, TCF4, ANGPTL3, BMP4, COL4A3, CCM2, MAP2K1, EPAS1, SPARC, ISL1, UBP1, EPHA2, DLX3, HOXB3, PAXIP1, TBXA2R, TGFBR3, CLEC14A, MYLK	909	641	17911	1.75216	0.300474	0.00224498	0.100516
GOTERM_BP_FAT	GO:0001944~vasculature development	57	5.29248	0.000210182	RTN4, PDGFA, E2F8, RORA, MMP2, FOXF1, SEMA3E, TDGF1, TMEM100, C5AR1, ROCK2, NRXN1, GPER1, SLIT2, NDNF, MAPK1, VEGFC, EYA1, EREG, BTG1, F3, SIX1, VEGFA, FOXC2, ZFPM2, COL1A1, EIF2AK3, ADD1, FGFR2, C6, PPP3R1, ELK3, ARID2, GJC1, HAND1, XBP1, TEK, PKD1, PIK3R6, TCF4, ANGPTL3, BMP4, COL4A3, CCM2, MAP2K1, EPAS1, SPARC, ISL1, UBP1, EPHA2, DLX3, HOXB3, PAXIP1, TBXA2R, TGFBR3, CLEC14A, MYLK	909	677	17911	1.65898	0.7705	0.00711944	0.413353
GOTERM_BP_FAT	GO:0001525~angiogenesis	41	3.80687	0.000316443	FGFR2, RTN4, PDGFA, C6, E2F8, PPP3R1, RORA, ELK3, MMP2, HAND1, XBP1, SEMA3E, TEK, TDGF1, PIK3R6, TMEM100, TCF4, ANGPTL3, BMP4, COL4A3, C5AR1, EPAS1, ROCK2, SPARC, NRXN1, ISL1, UBP1, SLIT2, NDNF, EPHA2, HOXB3, VEGFC, EREG, BTG1, F3, VEGFA, TBXA2R, FOXC2, EIF2AK3, CLEC14A, ADD1	909	444	17911	1.81952	0.890965	0.00975777	0.621712
GOTERM_BP_FAT	GO:0072359~circulatory system development	80	7.42804	0.000378048	DLC1, RTN4, PDGFA, GNA11, E2F8, RORA, ANKRD1, PRKG1, TTN, MMP2, ATG7, FOXF1, SEMA3E, TDGF1, RARB, TMEM100, C5AR1, ROCK2, NRXN1, GPER1, SLIT2, NDNF, STK3, MIXL1, VEGFC, MAPK1, EYA1, EP300, BAZ1B, EREG, BTG1, F3, VEGFA, SIX1, FOXC2, VCAN, ZFPM2, COL1A1, EIF2AK3, ADD1, FGFR2, ERBB4, C6, SAV1, PPP3R1, SOX6, BICC1, ELK3, ARID2, GJC1, HAND1, XBP1, TEK, PKD1, PIK3R6, AXIN2, ANGPTL3, TCF4, BMP4, ASXL2, C…	909	1062	17911	1.4843	0.929178	0.0112507	0.742318
GOTERM_BP_FAT	GO:0072358~cardiovascular system development	80	7.42804	0.000378048	DLC1, RTN4, PDGFA, GNA11, E2F8, RORA, ANKRD1, PRKG1, TTN, MMP2, ATG7, FOXF1, SEMA3E, TDGF1, RARB, TMEM100, C5AR1, ROCK2, NRXN1, GPER1, SLIT2, NDNF, STK3, MIXL1, VEGFC, MAPK1, EYA1, EP300, BAZ1B, EREG, BTG1, F3, VEGFA, SIX1, FOXC2, VCAN, ZFPM2, COL1A1, EIF2AK3, ADD1, FGFR2, ERBB4, C6, SAV1, PPP3R1, SOX6, BICC1, ELK3, ARID2, GJC1, HAND1, XBP1, TEK, PKD1, PIK3R6, AXIN2, ANGPTL3, TCF4, BMP4, ASXL2, C…	909	1062	17911	1.4843	0.929178	0.0112507	0.742318
Annotation Cluster 20	Enrichment Score: 3.3131513878062764
Category	Term	Count	%	PValue	Genes	List Total	Pop Hits	Pop Total	Fold Enrichment	Bonferroni	Benjamini	FDR
GOTERM_BP_FAT	GO:0008219~cell death	142	13.1848	2.84157e-05	DLC1, GABRB3, GABRB2, GRIK2, GDF6, RPS6KB1, ANKRD1, BMP15, MMP2, GDNF, SMNDC1, CUL3, DAB2, BDNF, FNTA, MAP3K9, ATG7, TDGF1, DNAJC5, OGT, RARB, ITCH, API5, WWOX, C5AR1, STK25, ROCK2, PPARGC1A, STK3, PARP16, MAPK1, EP300, F3, PDE5A, SIX1, VEGFA, MNT, TFAP2D, PDCD6IP, LRRK2, PMP22, EIF2AK3, BLCAP, ZFAND6, FGFR2, ERBB4, ALDOC, ACP2, RFFL, ADCYAP1, IL17A, BLOC1S2, TEK, FAIM, AXIN2, NR1H4, PLAGL2, BMP4…	909	2003	17911	1.39689	0.180425	0.00134349	0.0559786
GOTERM_BP_FAT	GO:0006915~apoptotic process	127	11.792	5.97578e-05	DLC1, GABRB3, GRIK2, GABRB2, GDF6, RPS6KB1, ANKRD1, MMP2, GDNF, SMNDC1, CUL3, DAB2, BDNF, FNTA, MAP3K9, ATG7, TDGF1, DNAJC5, OGT, RARB, ITCH, WWOX, API5, C5AR1, STK25, ROCK2, PPARGC1A, STK3, MAPK1, EP300, F3, PDE5A, SIX1, VEGFA, MNT, TFAP2D, PDCD6IP, LRRK2, EIF2AK3, BLCAP, ZFAND6, FGFR2, ERBB4, ALDOC, RFFL, ADCYAP1, BLOC1S2, TEK, FAIM, NR1H4, PLAGL2, BMP4, BMP2, TAOK1, ACER2, NR4A2, BMX, DOCK8, P…	909	1779	17911	1.40664	0.341925	0.00253277	0.117687
GOTERM_BP_FAT	GO:0012501~programmed cell death	131	12.1634	0.000102375	DLC1, GABRB3, GABRB2, GRIK2, GDF6, RPS6KB1, ANKRD1, BMP15, MMP2, GDNF, SMNDC1, CUL3, DAB2, BDNF, FNTA, MAP3K9, ATG7, TDGF1, DNAJC5, OGT, RARB, ITCH, WWOX, API5, C5AR1, STK25, ROCK2, PPARGC1A, STK3, MAPK1, EP300, F3, PDE5A, SIX1, VEGFA, MNT, TFAP2D, PDCD6IP, LRRK2, EIF2AK3, BLCAP, ZFAND6, FGFR2, ERBB4, ALDOC, ACP2, RFFL, ADCYAP1, BLOC1S2, TEK, FAIM, NR1H4, PLAGL2, BMP4, BMP2, TAOK1, ACER2, NR4A2, …	909	1870	17911	1.38034	0.51172	0.00397467	0.201538
GOTERM_BP_FAT	GO:0010941~regulation of cell death	115	10.6778	0.000180483	DLC1, GABRB3, GRIK2, GABRB2, GDF6, RPS6KB1, ANKRD1, BMP15, MMP2, GDNF, DAB2, BDNF, FNTA, MAP3K9, ATG7, TDGF1, DNAJC5, RARB, OGT, ITCH, WWOX, API5, C5AR1, PPARGC1A, STK3, PARP16, EP300, F3, PDE5A, SIX1, VEGFA, MNT, TFAP2D, LRRK2, EIF2AK3, ZFAND6, FGFR2, ERBB4, RFFL, ADCYAP1, IL17A, TEK, FAIM, AXIN2, NR1H4, PLAGL2, BMP4, BMP2, ACER2, SMAD4, NR4A2, DOCK8, PRAMEL7, TNFSF10, ATF3, SRSF6, ARF4, IKBKG, …	909	1620	17911	1.39875	0.717438	0.00639498	0.355044
GOTERM_BP_FAT	GO:0042981~regulation of apoptotic process	106	9.84215	0.000258161	DLC1, GABRB3, GRIK2, GABRB2, GDF6, RPS6KB1, ANKRD1, BMP15, MMP2, GDNF, DAB2, BDNF, FNTA, MAP3K9, ATG7, TDGF1, DNAJC5, RARB, ITCH, WWOX, API5, C5AR1, PPARGC1A, STK3, EP300, F3, PDE5A, SIX1, VEGFA, MNT, TFAP2D, LRRK2, EIF2AK3, ZFAND6, FGFR2, ERBB4, RFFL, ADCYAP1, TEK, FAIM, NR1H4, PLAGL2, BMP4, BMP2, ACER2, NR4A2, DOCK8, PRAMEL7, TNFSF10, ATF3, SRSF6, ARF4, IKBKG, TGFBR3, HSPD1, BMP8B, NDUFAF4, CPE…	909	1482	17911	1.40933	0.835998	0.00818395	0.507482
GOTERM_BP_FAT	GO:0043067~regulation of programmed cell death	106	9.84215	0.000399439	DLC1, GABRB3, GRIK2, GABRB2, GDF6, RPS6KB1, ANKRD1, BMP15, MMP2, GDNF, DAB2, BDNF, FNTA, MAP3K9, ATG7, TDGF1, DNAJC5, RARB, ITCH, WWOX, API5, C5AR1, PPARGC1A, STK3, EP300, F3, PDE5A, SIX1, VEGFA, MNT, TFAP2D, LRRK2, EIF2AK3, ZFAND6, FGFR2, ERBB4, RFFL, ADCYAP1, TEK, FAIM, NR1H4, PLAGL2, BMP4, BMP2, ACER2, NR4A2, DOCK8, PRAMEL7, TNFSF10, ATF3, SRSF6, ARF4, IKBKG, TGFBR3, HSPD1, BMP8B, NDUFAF4, CPE…	909	1498	17911	1.39428	0.939034	0.0116851	0.784165
GOTERM_BP_FAT	GO:0043066~negative regulation of apoptotic process	70	6.49954	0.00111879	NDUFAF4, GABRB3, GABRB2, GRIK2, CPEB4, RPS6KB1, GDNF, BAG5, SPRY2, DAB2, BDNF, FNTA, PAK2, ATG7, CHST11, PAX8, TDGF1, DNAJC5, RARB, CAT, ITCH, CASP2, API5, NOL3, C5AR1, DDB1, PPARGC1A, PRKCD, NDNF, FMN2, EYA1, EP300, HIPK3, VEGFA, SIX1, MNT, FOXC2, TFAP2D, WNT9A, LRRK2, EIF2AK3, CHL1, FGFR2, ZFAND6, TNFRSF22, FKBP8, TNFRSF23, ERBB4, RFFL, ADCYAP1, STK40, XBP1, TEK, FAIM, NR1H4, BMP4, IL6, MPZ, NR…	909	936	17911	1.4736	0.999606	0.0257043	2.18168
GOTERM_BP_FAT	GO:0060548~negative regulation of cell death	76	7.05664	0.00132282	PTGES3, NDUFAF4, GABRB3, GABRB2, GRIK2, CPEB4, RPS6KB1, GDNF, BAG5, SPRY2, DAB2, BDNF, FNTA, PAK2, ATG7, CHST11, PAX8, TDGF1, DNAJC5, RARB, CAT, ITCH, OGT, CASP2, API5, NOL3, C5AR1, DDB1, PPARGC1A, PRKCD, NDNF, PARP16, FMN2, EYA1, EP300, HIPK3, VEGFA, SIX1, MNT, FOXC2, TFAP2D, ZFPM2, WNT9A, LRRK2, EIF2AK3, CHL1, FGFR2, ZFAND6, TNFRSF22, FKBP8, TNFRSF23, ERBB4, RFFL, NEO1, ADCYAP1, STK40, XBP1, TE…	909	1042	17911	1.43715	0.999906	0.0295497	2.57462
GOTERM_BP_FAT	GO:0010942~positive regulation of cell death	50	4.64253	0.00140361	DLC1, GRIK2, ANKRD1, LATS1, MMP2, LATS2, MEN1, BDNF, SRPX, PAK2, MAP3K9, ATG7, RARB, CASP2, WWOX, GPER1, PPARGC1A, PRKCD, STK3, SLIT2, KHDC1B, EP300, BTG1, F3, PDE5A, LRRK2, EIF2AK3, ERBB4, C6, SAV1, CD24A, IL17A, XBP1, PPP2CA, AXIN2, PLAGL2, BMP4, COL4A3, PTPRC, BMP2, IL6, PTPRZ1, ACER2, CTLA4, TNFSF10, ATF3, GSK3B, NEUROD1, FAF1, HSPD1	909	620	17911	1.58904	0.999946	0.031129	2.72983
GOTERM_BP_FAT	GO:0043069~negative regulation of programmed cell death	70	6.49954	0.00169059	NDUFAF4, GABRB3, GABRB2, GRIK2, CPEB4, RPS6KB1, GDNF, BAG5, SPRY2, DAB2, BDNF, FNTA, PAK2, ATG7, CHST11, PAX8, TDGF1, DNAJC5, RARB, CAT, ITCH, CASP2, API5, NOL3, C5AR1, DDB1, PPARGC1A, PRKCD, NDNF, FMN2, EYA1, EP300, HIPK3, VEGFA, SIX1, MNT, FOXC2, TFAP2D, WNT9A, LRRK2, EIF2AK3, CHL1, FGFR2, ZFAND6, TNFRSF22, FKBP8, TNFRSF23, ERBB4, RFFL, ADCYAP1, STK40, XBP1, TEK, FAIM, NR1H4, BMP4, IL6, MPZ, NR…	909	951	17911	1.45035	0.999993	0.0359059	3.27917
GOTERM_BP_FAT	GO:0043068~positive regulation of programmed cell death	46	4.27112	0.00332385	DLC1, ERBB4, GRIK2, SAV1, C6, ANKRD1, CD24A, MMP2, LATS1, LATS2, MEN1, BDNF, SRPX, PAK2, XBP1, ATG7, PPP2CA, MAP3K9, RARB, CASP2, WWOX, PLAGL2, BMP4, PTPRC, COL4A3, IL6, BMP2, ACER2, CTLA4, GPER1, PPARGC1A, PRKCD, SLIT2, STK3, TNFSF10, ATF3, KHDC1B, BTG1, F3, GSK3B, PDE5A, NEUROD1, HSPD1, FAF1, LRRK2, EIF2AK3	909	582	17911	1.55737	1	0.0618726	6.35001
GOTERM_BP_FAT	GO:0043065~positive regulation of apoptotic process	45	4.17827	0.00462469	DLC1, ERBB4, GRIK2, SAV1, C6, ANKRD1, CD24A, MMP2, LATS1, LATS2, MEN1, BDNF, SRPX, PAK2, XBP1, ATG7, PPP2CA, MAP3K9, RARB, CASP2, WWOX, PLAGL2, BMP4, PTPRC, COL4A3, IL6, BMP2, ACER2, CTLA4, GPER1, PPARGC1A, PRKCD, SLIT2, STK3, TNFSF10, ATF3, KHDC1B, BTG1, F3, GSK3B, PDE5A, NEUROD1, HSPD1, FAF1, EIF2AK3	909	577	17911	1.53671	1	0.0814569	8.72938
Annotation Cluster 21	Enrichment Score: 3.2228479042203135
Category	Term	Count	%	PValue	Genes	List Total	Pop Hits	Pop Total	Fold Enrichment	Bonferroni	Benjamini	FDR
GOTERM_BP_FAT	GO:0035295~tube development	64	5.94243	7.42218e-06	PTGES3, DLC1, PDGFA, BTRC, HOXD13, ZEB2, ZEB1, GDNF, CBFA2T2, HS2ST1, SPRY2, BDNF, SLC23A1, FOXF1, PAX8, SEMA3E, RAB23, RARB, CAT, ROCK2, OTC, SLIT2, STK3, MIXL1, MAPK1, EYA1, EP300, VEGFA, SIX1, FOXC2, VCAN, ZFPM2, TFAP2C, ATXN1L, CUX1, FGFR2, RAB3A, FKBP8, SHROOM3, CSF1, SAV1, PPP3R1, CD24A, TTBK2, STK40, HAND1, TEK, NKX2-1, PKD1, BMP4, BMP2, CCM2, MAP2K1, EPAS1, SMAD4, TEAD1, SKI, SPARC, GORAB…	909	702	17911	1.79638	0.0506429	0.000415676	0.0146244
GOTERM_BP_FAT	GO:0030324~lung development	25	2.32126	0.00069884	FGFR2, PTGES3, BMP4, RAB3A, MAP2K1, EPAS1, PDGFA, SAV1, PPP3R1, SPARC, SPRY2, MAPK1, EYA1, SLC23A1, EP300, SP1, STK40, SRSF6, FOXF1, VEGFA, PKD1, NKX2-1, ZFPM2, ATXN1L, CUX1	909	231	17911	2.13248	0.992516	0.0180324	1.36811
GOTERM_BP_FAT	GO:0030323~respiratory tube development	25	2.32126	0.000838812	FGFR2, PTGES3, BMP4, RAB3A, MAP2K1, EPAS1, PDGFA, SAV1, PPP3R1, SPARC, SPRY2, MAPK1, EYA1, SLC23A1, EP300, SP1, STK40, SRSF6, FOXF1, VEGFA, PKD1, NKX2-1, ZFPM2, ATXN1L, CUX1	909	234	17911	2.10514	0.997194	0.0205486	1.63998
GOTERM_BP_FAT	GO:0060541~respiratory system development	27	2.50696	0.000902113	FGFR2, PTGES3, BMP4, RAB3A, MAP2K1, EPAS1, PDGFA, SAV1, PPP3R1, SKI, SPARC, SPRY2, MAPK1, EYA1, SLC23A1, EP300, SP1, STK40, SRSF6, FOXF1, VEGFA, SIX1, PKD1, NKX2-1, ZFPM2, ATXN1L, CUX1	909	263	17911	2.02285	0.998199	0.0217783	1.7627
Annotation Cluster 22	Enrichment Score: 3.139117412830468
Category	Term	Count	%	PValue	Genes	List Total	Pop Hits	Pop Total	Fold Enrichment	Bonferroni	Benjamini	FDR
GOTERM_BP_FAT	GO:0006357~regulation of transcription from RNA polymerase II promoter	153	14.2061	3.76439e-11	XPO1, GDF6, HOXD13, RORA, ANKRD1, BMP15, GDNF, TCEAL1, CUL3, DAB2, 4932411N23RIK, FOXF1, ZFP131, TDGF1, OGT, RARB, GABPB2, WWOX, ZHX1, PTBP1, HNRNPA2B1, RXRG, HES7, IL22, PPARGC1A, EP300, SIX1, VEGFA, MNT, TFAP2D, PIAS2, ATXN1L, TFAP2C, ST18, EIF2AK3, FGFR2, ONECUT1, ONECUT2, TFEB, SOX5, NFKBIA, ELK3, SOX6, ADCYAP1, PLAGL1, IL17A, MEIS2, BLOC1S2, HOXA10, LEO1, NKX2-1, TCF4, ARHGEF10L, NR1H4, PLAG…	909	1774	17911	1.69939	2.63582e-07	4.39304e-08	7.41776e-08
GOTERM_BP_FAT	GO:0006366~transcription from RNA polymerase II promoter	143	13.2776	1.10475e-09	XPO1, GDF6, HOXD13, RORA, ANKRD1, BMP15, GDNF, CUL3, DAB2, FOXF1, TDGF1, OGT, RARB, GABPB2, WWOX, C5AR1, ZHX1, PTBP1, HNRNPA2B1, RXRG, HES7, IL22, PPARGC1A, EP300, SIX1, VEGFA, MNT, TFAP2D, PIAS2, ATXN1L, TFAP2C, ST18, EIF2AK3, FGFR2, ONECUT1, ONECUT2, TFEB, SOX5, NFKBIA, SOX6, ELK3, ADCYAP1, PLAGL1, IL17A, MEIS2, BLOC1S2, HOXA10, LEO1, NKX2-1, TCF4, ARHGEF10L, NR1H4, PLAGL2, PLAG1, BMP4, SETDB1,…	909	1700	17911	1.65746	7.73542e-06	4.29747e-07	2.17692e-06
GOTERM_BP_FAT	GO:0010605~negative regulation of macromolecule metabolic process	156	14.4847	0.000436054	NCBP2, XPO1, LMO3, BTRC, ANKRD1, CBX5, CUL3, DAB2, FNTA, PPP1R1C, FOXF1, ATG7, A430033K04RIK, RAB23, PUM2, TLK2, OGT, RARB, PTBP2, ITCH, RC3H1, IBTK, TMEFF2, SOCS2, ROCK2, ENC1, ZHX1, FMR1, CRTAP, PTBP1, HNRNPA2B1, PTPRR, SOCS7, PDE4D, HES7, PPARGC1A, EP300, CELF4, VEGFA, SIX1, MNT, WFDC1, ATXN1L, ST18, LRRK2, GIGYF2, EIF2AK3, FGFR2, ENPP1, SNX6, DRD5, SOX5, CDC42SE1, ELK3, RFFL, SOX6, ITGB8, DMD…	909	2372	17911	1.29588	0.952826	0.0122879	0.855752
GOTERM_BP_FAT	GO:0031324~negative regulation of cellular metabolic process	156	14.4847	0.0004964	XPO1, LMO3, PDGFA, BTRC, ANKRD1, PRKG1, CBX5, CUL3, DAB2, CDKN2B, PPP1R1C, FOXF1, ATG7, A430033K04RIK, RAB23, PUM2, TLK2, OGT, RARB, PTBP2, ITCH, RC3H1, IBTK, SOCS2, ROCK2, ENC1, ZHX1, FMR1, CRTAP, PTBP1, HNRNPA2B1, WNK1, PTPRR, SOCS7, PDE4D, HES7, PPARGC1A, EP300, CELF4, VEGFA, SIX1, MNT, WFDC1, ATXN1L, ST18, LRRK2, GIGYF2, EIF2AK3, FGFR2, ENPP1, SNX6, DRD5, SOX5, CDC42SE1, ELK3, RFFL, SOX6, DMD…	909	2380	17911	1.29153	0.969089	0.0136477	0.973633
GOTERM_BP_FAT	GO:0009892~negative regulation of metabolic process	166	15.4132	0.000712608	NCBP2, XPO1, LMO3, PDGFA, BTRC, ANKRD1, PRKG1, CBX5, CUL3, DAB2, FNTA, CDKN2B, PPP1R1C, FOXF1, ATG7, A430033K04RIK, RAB23, PUM2, TLK2, OGT, RARB, PTBP2, ITCH, RC3H1, IBTK, TMEFF2, SOCS2, ROCK2, ENC1, ZHX1, FMR1, CRTAP, PTBP1, HNRNPA2B1, WNK1, PTPRR, SOCS7, PDE4D, HES7, PPARGC1A, EP300, CELF4, VEGFA, SIX1, MNT, WFDC1, ST18, ATXN1L, LRRK2, GIGYF2, EIF2AK3, FGFR2, ENPP1, SNX6, DRD5, SOX5, CDC42SE1, …	909	2579	17911	1.26827	0.993204	0.0181836	1.39488
GOTERM_BP_FAT	GO:0009890~negative regulation of biosynthetic process	106	9.84215	0.00318562	XPO1, PDGFA, BTRC, ANKRD1, PRKG1, CBX5, CUL3, DAB2, FNTA, ATG7, FOXF1, A430033K04RIK, RARB, PUM2, RC3H1, TMEFF2, ENC1, HNRNPA2B1, FMR1, ZHX1, HES7, EP300, SIX1, VEGFA, MNT, ATXN1L, ST18, EIF2AK3, GIGYF2, FGFR2, SNX6, ENPP1, SOX5, SOX6, ELK3, NKX2-1, TCF4, ENTPD1, HIST1H4I, NR1H4, ASXL2, SETDB1, BMP4, IKZF4, BMP2, BHLHE22, MAP2K1, EPAS1, PAIP2, ACER2, SMAD4, NR4A2, SKI, FXR2, PRAMEL7, HOXB3, HOXB4…	909	1595	17911	1.30949	1	0.0600113	6.09375
GOTERM_BP_FAT	GO:0000122~negative regulation of transcription from RNA polymerase II promoter	56	5.19963	0.00377523	XPO1, BACH2, TBX22, E2F8, ZEB2, ZEB1, ANKRD1, CBFA2T2, CUL3, MEN1, PCBP3, FOXF1, RARB, ZBTB20, HNRNPA2B1, ZHX1, HES7, EP300, HIPK3, VEGFA, SIX1, MNT, FOXC2, RIPPLY2, ZFPM2, ST18, ATXN1L, CUX1, PEG3, FGFR2, NFIX, SOX6, HAND1, XBP1, PPP2CA, NKX2-1, PER3, TCF4, NR1H4, ASXL2, SETDB1, BMP4, BMP2, EPAS1, ZFP57, SMAD4, NR4A2, SKI, ISL1, HOXB3, HOXB4, ATF3, ZBTB1, ZFHX3, FAM220A, DNAJB5	909	750	17911	1.47124	1	0.0683642	7.18223
GOTERM_BP_FAT	GO:0010629~negative regulation of gene expression	107	9.935	0.00419024	NCBP2, XPO1, BTRC, ANKRD1, CBX5, CUL3, DAB2, FOXF1, A430033K04RIK, RARB, PTBP2, PUM2, RC3H1, PTBP1, HNRNPA2B1, FMR1, ZHX1, ENC1, HES7, EP300, CELF4, SIX1, VEGFA, MNT, ATXN1L, ST18, LRRK2, EIF2AK3, GIGYF2, FGFR2, SNX6, SOX5, SOX6, ELK3, ITGB8, NKX2-1, TCF4, HIST1H4I, NR1H4, PLAG1, ASXL2, SETDB1, BMP4, IKZF4, BMP2, BHLHE22, MAP2K1, EPAS1, PAIP2, SMAD4, NR4A2, SKI, FXR2, PRAMEL7, HOXB3, HOXB4, ATF3,…	909	1628	17911	1.29505	1	0.0748341	7.94118
Annotation Cluster 24	Enrichment Score: 2.965043617166377
Category	Term	Count	%	PValue	Genes	List Total	Pop Hits	Pop Total	Fold Enrichment	Bonferroni	Benjamini	FDR
GOTERM_BP_FAT	GO:0007417~central nervous system development	84	7.79944	1.69752e-06	RTN4, DLC1, SYT1, SYT4, SYNJ1, DMRTA2, ZEB2, RORA, ZEB1, PRKG1, TTN, MEN1, ACTR3, CTTNBP2, SLC23A1, SLC1A2, WNT3, ATG7, PAX8, RAB23, RARB, PTBP2, ATP6V0D1, CASP2, C5AR1, CRTAC1, FMR1, SOCS7, PADI2, NRXN1, PPARGC1A, SLIT2, STK3, NUMBL, MAPK1, SIX1, TFAP2D, VCAN, STMN1, TFAP2C, LRRK2, GIGYF2, FGFR2, UTP3, POMK, ERBB4, SOX5, UBA6, NFIX, SPOCK1, SOX6, SYPL2, ADCYAP1, LINGO1, TTBK2, MTPN, DNER, CASZ1,…	909	969	17911	1.70809	0.0118157	0.0001382	0.00334493
GOTERM_BP_FAT	GO:0060322~head development	68	6.31383	2.49413e-05	DLC1, RTN4, SYT1, SYT4, SYNJ1, DMRTA2, ZEB2, RORA, PRKG1, TTN, MMP2, MEN1, CTTNBP2, SLC23A1, SLC1A2, WNT3, PAX9, ATG7, RARB, PTBP2, ATP6V0D1, CASP2, C5AR1, CRTAC1, SOCS7, PADI2, NRXN1, PPARGC1A, SLIT2, NUMBL, MAPK1, TFAP2D, COL1A1, STMN1, TFAP2C, LRRK2, FGFR2, UTP3, POMK, ERBB4, UBA6, NFIX, SYPL2, ADCYAP1, TTBK2, MTPN, NKX2-1, POU3F2, DCX, KNDC1, BMP4, PLP1, BMP2, MAP2K1, BHLHE22, MAFB, NR4A2, SK…	909	791	17911	1.6939	0.160242	0.00119546	0.0491355
GOTERM_BP_FAT	GO:0007420~brain development	63	5.84958	8.30734e-05	DLC1, RTN4, SYT1, SYT4, SYNJ1, DMRTA2, ZEB2, RORA, PRKG1, TTN, MEN1, CTTNBP2, SLC23A1, SLC1A2, WNT3, ATG7, RARB, PTBP2, ATP6V0D1, CASP2, C5AR1, CRTAC1, SOCS7, PADI2, NRXN1, PPARGC1A, SLIT2, NUMBL, TFAP2D, STMN1, TFAP2C, LRRK2, FGFR2, UTP3, POMK, ERBB4, UBA6, NFIX, SYPL2, ADCYAP1, TTBK2, MTPN, NKX2-1, POU3F2, DCX, KNDC1, BMP4, PLP1, BMP2, MAP2K1, BHLHE22, MAFB, NR4A2, SKI, ISL1, YWHAE, HOXB3, GSK3…	909	745	17911	1.66625	0.441055	0.0033185	0.16357
Annotation Cluster 25	Enrichment Score: 2.7006652555951205
Category	Term	Count	%	PValue	Genes	List Total	Pop Hits	Pop Total	Fold Enrichment	Bonferroni	Benjamini	FDR
GOTERM_BP_FAT	GO:0090066~regulation of anatomical structure size	51	4.73538	2.39099e-05	RTN4, PLXNA1, AP1AR, FSTL4, PRKG1, LATS1, MMP2, ACTR3, BAG4, BDNF, WNT3, SEMA3E, SEMA3B, MSN, OGT, LMOD3, APLN, DSCAM, CDHR5, GPER1, PRKCD, SLIT2, FMN2, EP300, CFL2, VEGFA, PDE5A, FCHSD2, FOXC2, LRRK2, ADD1, DRD5, ARPC5, ARFGEF1, ADCYAP1, PFN2, MAP3K1, MTPN, ADRA2C, CDC42EP4, CDC42EP3, MAP2K1, PEX11A, CORO1B, KCNN4, TENM1, GSK3B, TBXA2R, TMOD2, CACNA1G, TGFBR3	909	536	17911	1.87483	0.154155	0.00117008	0.0471041
GOTERM_BP_FAT	GO:0032271~regulation of protein polymerization	24	2.22841	5.92456e-05	FKBP4, AP1AR, ARPC5, ARFGEF1, LATS1, PRKCD, SLIT2, ACTR3, CORO1B, FMN2, BAG4, PFN2, TENM1, MAP3K1, TPPP, MTPN, TMOD2, FCHSD2, STMN1, MAPRE1, CDC42EP4, CDC42EP3, LMOD3, ADD1	909	184	17911	2.5701	0.339561	0.00252638	0.116679
GOTERM_BP_FAT	GO:0051258~protein polymerization	28	2.59981	0.000145697	AP1AR, FKBP4, ARPC5, LATS1, ARFGEF1, TUBGCP4, ACTR3, BAG4, PFN2, TUBGCP5, MTPN, MAP3K1, CDC42EP4, CDC42EP3, LMOD3, PRKCD, GAS7, SLIT2, CORO1B, FMN2, TENM1, TPPP, ZFP207, FCHSD2, TMOD2, MAPRE1, STMN1, ADD1	909	247	17911	2.23366	0.639494	0.00532737	0.286707
GOTERM_BP_FAT	GO:0032535~regulation of cellular component size	37	3.43547	0.000205254	RTN4, PLXNA1, AP1AR, FSTL4, ARPC5, ARFGEF1, LATS1, ACTR3, BAG4, BDNF, PFN2, WNT3, MTPN, MAP3K1, SEMA3E, SEMA3B, MSN, OGT, CDC42EP4, CDC42EP3, LMOD3, DSCAM, CDHR5, PRKCD, SLIT2, PEX11A, FMN2, CORO1B, KCNN4, EP300, TENM1, CFL2, GSK3B, VEGFA, FCHSD2, TMOD2, ADD1	909	377	17911	1.93382	0.76244	0.00698687	0.403679
GOTERM_BP_FAT	GO:0030833~regulation of actin filament polymerization	20	1.85701	0.000231875	AP1AR, ARPC5, LATS1, PRKCD, ARFGEF1, SLIT2, ACTR3, CORO1B, FMN2, BAG4, PFN2, TENM1, MAP3K1, MTPN, TMOD2, FCHSD2, CDC42EP4, CDC42EP3, LMOD3, ADD1	909	151	17911	2.60981	0.802847	0.00755901	0.455921
GOTERM_BP_FAT	GO:0043623~cellular protein complex assembly	46	4.27112	0.000250713	NDUFAF4, RTN4, AP1AR, FKBP4, SYNJ1, ARPC5, COX7A2L, COPS8, TTN, ARFGEF1, LATS1, ACTR3, TUBGCP4, BAG4, PFN2, DAB2, DMXL1, TUBGCP5, DMD, MTPN, MAP3K1, CDC42EP4, TNPO1, CDC42EP3, LMOD3, CLINT1, KPNB1, NUP153, POGZ, SMAD4, PIH1D3, PRKCD, GAS7, SLIT2, FMN2, CORO1B, TENM1, TPPP, ZFP207, FCHSD2, TMOD2, TGFBR3, VAMP3, MAPRE1, STMN1, ADD1	909	513	17911	1.76684	0.827216	0.0080582	0.492875
GOTERM_BP_FAT	GO:0008064~regulation of actin polymerization or depolymerization	21	1.94986	0.000427212	AP1AR, ARPC5, LATS1, PRKCD, ARFGEF1, SLIT2, ACTR3, CORO1B, FMN2, BAG4, PFN2, TENM1, MAP3K1, MTPN, CFL2, TMOD2, FCHSD2, CDC42EP4, CDC42EP3, LMOD3, ADD1	909	171	17911	2.4198	0.949812	0.0122372	0.838469
GOTERM_BP_FAT	GO:0030832~regulation of actin filament length	21	1.94986	0.000460952	AP1AR, ARPC5, LATS1, PRKCD, ARFGEF1, SLIT2, ACTR3, CORO1B, FMN2, BAG4, PFN2, TENM1, MAP3K1, MTPN, CFL2, TMOD2, FCHSD2, CDC42EP4, CDC42EP3, LMOD3, ADD1	909	172	17911	2.40573	0.960376	0.0128815	0.904406
GOTERM_BP_FAT	GO:0043254~regulation of protein complex assembly	35	3.24977	0.000555507	AP1AR, FKBP4, ARPC5, ARFGEF1, LATS1, CD24A, ACTR3, BAG4, PFN2, MAP3K1, MTPN, MSN, CDC42EP4, LMOD3, CDC42EP3, NOL3, MORC1, PRKCD, SLIT2, FMN2, CORO1B, PAXIP1, PSMC6, CRBN, TENM1, TPPP, GSK3B, VEGFA, TMOD2, FCHSD2, FOXC2, MAPRE1, STMN1, FAF1, ADD1	909	368	17911	1.87403	0.97957	0.014853	1.08896
GOTERM_BP_FAT	GO:0030041~actin filament polymerization	19	1.76416	0.000700221	AP1AR, ARPC5, PRKCD, GAS7, ARFGEF1, SLIT2, ACTR3, CORO1B, FMN2, BAG4, PFN2, TENM1, MAP3K1, MTPN, TMOD2, CDC42EP4, CDC42EP3, LMOD3, ADD1	909	152	17911	2.46301	0.992588	0.0180014	1.37079
GOTERM_BP_FAT	GO:0008154~actin polymerization or depolymerization	22	2.04271	0.000710332	AP1AR, ARPC5, ARFGEF1, LATS1, PRKCD, GAS7, SLIT2, ACTR3, CORO1B, FMN2, BAG4, PFN2, TENM1, MAP3K1, MTPN, CFL2, TMOD2, FCHSD2, CDC42EP4, LMOD3, CDC42EP3, ADD1	909	191	17911	2.26958	0.993095	0.0181923	1.39046
GOTERM_BP_FAT	GO:0032956~regulation of actin cytoskeleton organization	30	2.78552	0.00100595	DLC1, TRIOBP, AP1AR, ARPC5, ARFGEF1, LATS1, ACTR3, BAG4, PFN2, MAP3K1, MTPN, SEMA3E, TEK, CDC42EP4, LMOD3, CDC42EP3, ARHGDIA, ARHGEF10L, TMEFF2, ROCK2, PRKCD, SLIT2, FMN2, CORO1B, EP300, TENM1, CFL2, TMOD2, FCHSD2, ADD1	909	308	17911	1.91923	0.99913	0.023685	1.96369
GOTERM_BP_FAT	GO:0051493~regulation of cytoskeleton organization	39	3.62117	0.00107648	DLC1, XPO1, TRIOBP, XRCC3, AP1AR, FKBP4, ARPC5, ARFGEF1, LATS1, ACTR3, BAG4, PFN2, MAP3K1, MTPN, SEMA3E, TEK, CDC42EP4, CDC42EP3, LMOD3, ARHGDIA, ARHGEF10L, TMEFF2, KIF11, ROCK2, TAOK1, PRKCD, SLIT2, FMN2, MAPK1, CORO1B, EP300, TENM1, CFL2, FCHSD2, TMOD2, MAPRE1, STMN1, PDCD6IP, ADD1	909	442	17911	1.73859	0.999469	0.0249896	2.09998
GOTERM_BP_FAT	GO:0044087~regulation of cellular component biogenesis	61	5.66388	0.00117678	DLC1, AP1AR, LATS1, BAG5, ACTR3, BAG4, BDNF, TBC1D12, ATG7, MSN, LMOD3, TMEFF2, NOL3, ROCK2, FMR1, NRXN1, MORC1, PRKCD, SLIT2, FMN2, SLITRK1, EP300, TPPP, VEGFA, SIX1, CLDN1, FCHSD2, TCHP, FOXC2, STMN1, MAPRE1, PDCD6IP, LRRK2, ADD1, FKBP4, ARPC5, CD24A, ARFGEF1, RAB7, PFN2, TTBK2, GPM6A, MAP3K1, MTPN, TEK, CDC42EP4, CDC42EP3, ARHGEF10L, NLGN3, EPHA2, CORO1B, PSMC6, PAXIP1, CRBN, TENM1, GSK3B, TMO…	909	792	17911	1.51761	0.999737	0.0268433	2.29351
GOTERM_BP_FAT	GO:0032970~regulation of actin filament-based process	31	2.87837	0.00288871	DLC1, TRIOBP, AP1AR, ARPC5, ARFGEF1, LATS1, ACTR3, BAG4, PFN2, MAP3K1, MTPN, SEMA3E, TEK, CDC42EP4, LMOD3, CDC42EP3, ARHGDIA, ARHGEF10L, TMEFF2, ROCK2, PDE4D, PRKCD, SLIT2, FMN2, CORO1B, EP300, TENM1, CFL2, FCHSD2, TMOD2, ADD1	909	345	17911	1.77051	1	0.0553105	5.54104
Annotation Cluster 26	Enrichment Score: 2.677713405108937
Category	Term	Count	%	PValue	Genes	List Total	Pop Hits	Pop Total	Fold Enrichment	Bonferroni	Benjamini	FDR
GOTERM_BP_FAT	GO:0061061~muscle structure development	58	5.38533	3.14742e-05	DMRTA2, RPS6KB1, RORA, ANKRD1, ZEB1, TTN, PRKG1, BDNF, ATG7, FOXF1, TDGF1, RARB, LMOD3, RBFOX1, NOL3, PTBP1, FOXN2, GPER1, EP300, EREG, BTG1, CFL2, SIX1, VEGFA, FOXC2, ZFPM2, FGFR2, CAV2, ERBB4, SAV1, CCL9, SOX6, CACNB4, NEO1, PLAGL1, HAND1, MYL6B, XBP1, DMD, DNER, MTPN, ASF1A, BMP4, IL6, BMP2, EPAS1, SMAD4, SKI, ISL1, ATF3, GSK3B, KLHL31, TMOD2, TGFBR3, H3F3B, SCN8A, ZFHX3, MYLK	909	645	17911	1.77184	0.197791	0.00144886	0.062002
GOTERM_BP_FAT	GO:0060537~muscle tissue development	42	3.89972	0.000118408	FGFR2, CAV2, ERBB4, SAV1, DMRTA2, RPS6KB1, SOX6, ANKRD1, TTN, PRKG1, ARID2, GJC1, PLAGL1, BDNF, HAND1, MYL6B, ATG7, DMD, DNER, TDGF1, RARB, RBFOX1, BMP4, BMP2, SMAD4, FOXN2, SKI, ISL1, PPARGC1A, TENM4, EYA1, ATF3, EP300, CFL2, GSK3B, SIX1, VEGFA, KLHL31, FOXC2, TGFBR3, ZFPM2, MYLK	909	438	17911	1.88943	0.563577	0.00447183	0.233066
GOTERM_BP_FAT	GO:0014706~striated muscle tissue development	40	3.71402	0.000143515	FGFR2, CAV2, ERBB4, SAV1, DMRTA2, RPS6KB1, SOX6, ANKRD1, TTN, PRKG1, ARID2, GJC1, PLAGL1, BDNF, HAND1, MYL6B, ATG7, DMD, DNER, TDGF1, RARB, RBFOX1, BMP4, BMP2, SMAD4, FOXN2, SKI, ISL1, TENM4, EYA1, ATF3, EP300, CFL2, GSK3B, SIX1, VEGFA, KLHL31, FOXC2, TGFBR3, ZFPM2	909	413	17911	1.90838	0.633942	0.00527532	0.282418
GOTERM_BP_FAT	GO:0007517~muscle organ development	36	3.34262	0.000713387	FGFR2, CAV2, ERBB4, SAV1, DMRTA2, RPS6KB1, SOX6, ANKRD1, TTN, PLAGL1, BDNF, HAND1, MYL6B, XBP1, DMD, DNER, RBFOX1, BMP4, IL6, BMP2, SMAD4, FOXN2, SKI, ISL1, ATF3, EP300, CFL2, GSK3B, SIX1, KLHL31, FOXC2, TGFBR3, ZFPM2, SCN8A, ZFHX3, MYLK	909	388	17911	1.82821	0.993241	0.0181372	1.3964
GOTERM_BP_FAT	GO:0007507~heart development	48	4.45682	0.00229147	FGFR2, DLC1, RTN4, ERBB4, GNA11, SAV1, PPP3R1, SOX6, BICC1, ANKRD1, TTN, PRKG1, ARID2, MMP2, GJC1, HAND1, FOXF1, ATG7, TEK, TDGF1, PKD1, RARB, TMEM100, AXIN2, BMP4, ASXL2, CCM2, BMP2, MAP2K1, SMAD4, TEAD1, GPER1, SPARC, ISL1, MIXL1, STK3, TENM4, MAPK1, EYA1, EP300, BAZ1B, GSK3B, VEGFA, SIX1, FOXC2, TGFBR3, ZFPM2, VCAN	909	603	17911	1.56848	1	0.045493	4.41989
GOTERM_BP_FAT	GO:0048738~cardiac muscle tissue development	23	2.13556	0.00324898	FGFR2, BMP4, BMP2, ERBB4, SAV1, SMAD4, ANKRD1, SOX6, TTN, PRKG1, ISL1, ARID2, GJC1, TENM4, HAND1, GSK3B, ATG7, VEGFA, TDGF1, TGFBR3, FOXC2, ZFPM2, RARB	909	230	17911	1.97041	1	0.0610057	6.21129
Annotation Cluster 28	Enrichment Score: 2.5936645521384536
Category	Term	Count	%	PValue	Genes	List Total	Pop Hits	Pop Total	Fold Enrichment	Bonferroni	Benjamini	FDR
GOTERM_BP_FAT	GO:0051648~vesicle localization	27	2.50696	3.50142e-06	FGFR2, SYT1, RAB3A, CPLX2, MAP2K1, SYT4, MLPH, AP1AR, FMR1, SYNJ1, AP3S1, NLGN3, NRXN1, VPS33B, CD24A, LIN7A, CUL3, PFN2, BLOC1S4, DOC2A, AP1S2, BLOC1S2, IKBKG, RAP1B, VAMP2, LRRK2, SPG11	909	189	17911	2.81487	0.0242189	0.000235712	0.00689935
GOTERM_BP_FAT	GO:0097479~synaptic vesicle localization	21	1.94986	3.61199e-06	FGFR2, RAB3A, SYT1, CPLX2, SYT4, SYNJ1, FMR1, AP3S1, NLGN3, NRXN1, CD24A, LIN7A, BLOC1S4, PFN2, AP1S2, DOC2A, BLOC1S2, RAP1B, VAMP2, LRRK2, SPG11	909	123	17911	3.36411	0.0249741	0.00024084	0.00711722
GOTERM_BP_FAT	GO:0048489~synaptic vesicle transport	19	1.76416	2.11866e-05	FGFR2, RAB3A, SYT1, CPLX2, SYT4, SYNJ1, FMR1, AP3S1, CD24A, LIN7A, BLOC1S4, PFN2, AP1S2, DOC2A, BLOC1S2, RAP1B, VAMP2, LRRK2, SPG11	909	116	17911	3.22739	0.137871	0.00105908	0.0417401
GOTERM_BP_FAT	GO:0097480~establishment of synaptic vesicle localization	19	1.76416	2.11866e-05	FGFR2, RAB3A, SYT1, CPLX2, SYT4, SYNJ1, FMR1, AP3S1, CD24A, LIN7A, BLOC1S4, PFN2, AP1S2, DOC2A, BLOC1S2, RAP1B, VAMP2, LRRK2, SPG11	909	116	17911	3.22739	0.137871	0.00105908	0.0417401
GOTERM_BP_FAT	GO:0051650~establishment of vesicle localization	24	2.22841	2.92349e-05	FGFR2, RAB3A, SYT1, CPLX2, SYT4, MAP2K1, MLPH, AP1AR, SYNJ1, FMR1, AP3S1, CD24A, LIN7A, CUL3, BLOC1S4, PFN2, AP1S2, DOC2A, BLOC1S2, IKBKG, RAP1B, VAMP2, LRRK2, SPG11	909	176	17911	2.68692	0.185113	0.00136378	0.0575919
GOTERM_BP_FAT	GO:0051656~establishment of organelle localization	35	3.24977	0.000259898	FGFR2, XPO1, SYT1, RAB3A, CPLX2, SYT4, MLPH, AP1AR, SYNJ1, AP3S1, CD24A, ACTR3, CUL3, SPRY2, PFN2, BLOC1S4, CDCA8, AP1S2, BLOC1S2, FOXF1, KPNB1, STK25, MAP2K1, FMR1, SUN2, GEM, LIN7A, FMN2, EYA1, DOC2A, IKBKG, RAP1B, VAMP2, LRRK2, SPG11	909	353	17911	1.95366	0.837981	0.00820166	0.510888
GOTERM_BP_FAT	GO:0051640~organelle localization	40	3.71402	0.000376212	FGFR2, XPO1, SYT1, RAB3A, CPLX2, SYT4, MLPH, AP1AR, SYNJ1, AP3S1, VPS33B, CD24A, ACTR3, CUL3, SPRY2, PFN2, BLOC1S4, CDCA8, AP1S2, BLOC1S2, FOXF1, DMD, OGT, KPNB1, STK25, MAP2K1, FMR1, SUN2, NLGN3, NRXN1, GEM, LIN7A, FMN2, EYA1, DOC2A, IKBKG, RAP1B, VAMP2, LRRK2, SPG11	909	433	17911	1.82024	0.928262	0.0112442	0.738727
GOTERM_BP_FAT	GO:0006836~neurotransmitter transport	20	1.85701	0.00144816	CPLX4, RAB3A, SYT1, CPLX2, SLC6A1, SYT4, SYNJ1, FMR1, GPER1, NRXN1, GDNF, SLC6A19, LIN7A, PFN2, SLC17A6, DOC2A, XBP1, RAP1B, VAMP2, LRRK2	909	175	17911	2.25189	0.999961	0.0317999	2.8153
GOTERM_BP_FAT	GO:0099643~signal release from synapse	15	1.39276	0.00203312	RAB3A, SYT1, CPLX2, SYT4, SYNJ1, FMR1, GPER1, NRXN1, LIN7A, PFN2, DOC2A, XBP1, RAP1B, VAMP2, LRRK2	909	115	17911	2.5701	0.999999	0.0416465	3.93102
GOTERM_BP_FAT	GO:0007269~neurotransmitter secretion	15	1.39276	0.00203312	RAB3A, SYT1, CPLX2, SYT4, SYNJ1, FMR1, GPER1, NRXN1, LIN7A, PFN2, DOC2A, XBP1, RAP1B, VAMP2, LRRK2	909	115	17911	2.5701	0.999999	0.0416465	3.93102
GOTERM_BP_FAT	GO:0099504~synaptic vesicle cycle	14	1.29991	0.00249065	RAB3A, SYT1, CPLX2, SYT4, SYNJ1, FMR1, NLGN3, NRXN1, CD24A, AP1S2, DOC2A, RAP1B, VAMP2, LRRK2	909	105	17911	2.62721	1	0.0485301	4.79518
GOTERM_BP_FAT	GO:0099531~presynaptic process involved in chemical synaptic transmission	15	1.39276	0.0030302	RAB3A, SYT1, CPLX2, SYT4, SYNJ1, FMR1, GPER1, NRXN1, LIN7A, PFN2, DOC2A, XBP1, RAP1B, VAMP2, LRRK2	909	120	17911	2.46301	1	0.0574736	5.80481
GOTERM_BP_FAT	GO:1902803~regulation of synaptic vesicle transport	7	0.649954	0.00413415	RAB3A, PFN2, SYT4, SYNJ1, FMR1, RAP1B, LRRK2	909	31	17911	4.44931	1	0.0740569	7.83896
GOTERM_BP_FAT	GO:0017156~calcium ion regulated exocytosis	13	1.20706	0.00503152	RAB3A, SYT1, CPLX2, SYT4, SYNJ1, FMR1, PFN2, DOC2A, CACNA1G, RAP1B, VAMP3, VAMP2, LRRK2	909	101	17911	2.53617	1	0.086796	9.46166
GOTERM_BP_FAT	GO:0017158~regulation of calcium ion-dependent exocytosis	10	0.928505	0.00529572	SYT1, RAB3A, PFN2, DOC2A, SYT4, FMR1, CACNA1G, RAP1B, VAMP2, LRRK2	909	65	17911	3.0314	1	0.0904859	9.93422
Annotation Cluster 29	Enrichment Score: 2.564466875878408
Category	Term	Count	%	PValue	Genes	List Total	Pop Hits	Pop Total	Fold Enrichment	Bonferroni	Benjamini	FDR
GOTERM_BP_FAT	GO:0007389~pattern specification process	47	4.36397	1.87899e-05	FGFR2, FKBP8, SHROOM3, ERBB4, HOXD12, PPP3R1, HOXD13, DMRTA2, ZEB2, ZEB1, BICC1, TTN, HOXC6, WNT3, HAND1, FOXF1, HOXC4, PAX8, TDGF1, TEK, SEMA3E, RAB23, HOXA10, PKD1, NKX2-1, AXIN2, BMP4, BMP2, BHLHE22, MAFB, MDGA2, SMAD4, SKI, HES7, ISL1, GORAB, HOXB3, HOXB4, EYA1, EP300, HOXD3, HOXB5, VEGFA, SIX1, NEUROD1, FOXC2, RIPPLY2	909	474	17911	1.95378	0.12328	0.000952937	0.0370191
GOTERM_BP_FAT	GO:0003002~regionalization	33	3.06407	0.00103386	FGFR2, FKBP8, HOXD13, DMRTA2, ZEB2, TTN, HOXC6, WNT3, FOXF1, HOXC4, TDGF1, PAX8, RAB23, HOXA10, NKX2-1, AXIN2, BMP4, BMP2, BHLHE22, MAFB, SMAD4, HES7, SKI, ISL1, GORAB, HOXB3, HOXB4, EP300, HOXD3, HOXB5, NEUROD1, FOXC2, RIPPLY2	909	352	17911	1.84726	0.999285	0.024253	2.01765
GOTERM_BP_FAT	GO:0009952~anterior/posterior pattern specification	23	2.13556	0.00166683	BMP4, BMP2, SMAD4, HOXD13, ZEB2, SKI, HES7, TTN, HOXC6, HOXB3, HOXB4, WNT3, EP300, FOXF1, HOXD3, HOXC4, HOXB5, TDGF1, HOXA10, FOXC2, NEUROD1, RIPPLY2, AXIN2	909	218	17911	2.07887	0.999992	0.0355177	3.23381
Annotation Cluster 30	Enrichment Score: 2.487294883335793
Category	Term	Count	%	PValue	Genes	List Total	Pop Hits	Pop Total	Fold Enrichment	Bonferroni	Benjamini	FDR
GOTERM_BP_FAT	GO:0099643~signal release from synapse	15	1.39276	0.00203312	RAB3A, SYT1, CPLX2, SYT4, SYNJ1, FMR1, GPER1, NRXN1, LIN7A, PFN2, DOC2A, XBP1, RAP1B, VAMP2, LRRK2	909	115	17911	2.5701	0.999999	0.0416465	3.93102
GOTERM_BP_FAT	GO:0007269~neurotransmitter secretion	15	1.39276	0.00203312	RAB3A, SYT1, CPLX2, SYT4, SYNJ1, FMR1, GPER1, NRXN1, LIN7A, PFN2, DOC2A, XBP1, RAP1B, VAMP2, LRRK2	909	115	17911	2.5701	0.999999	0.0416465	3.93102
GOTERM_BP_FAT	GO:0099531~presynaptic process involved in chemical synaptic transmission	15	1.39276	0.0030302	RAB3A, SYT1, CPLX2, SYT4, SYNJ1, FMR1, GPER1, NRXN1, LIN7A, PFN2, DOC2A, XBP1, RAP1B, VAMP2, LRRK2	909	120	17911	2.46301	1	0.0574736	5.80481
Annotation Cluster 31	Enrichment Score: 2.381484122490758
Category	Term	Count	%	PValue	Genes	List Total	Pop Hits	Pop Total	Fold Enrichment	Bonferroni	Benjamini	FDR
GOTERM_BP_FAT	GO:0051649~establishment of localization in cell	130	12.0706	3.31962e-06	NCBP2, XPO1, SYT1, SYT4, RAB9B, VAPB, GRIK2, VPS54, TGOLN1, GDNF, CUL3, DAB2, CDCA8, TBC1D12, H13, ATG7, FOXF1, RAB23, OGT, IBTK, BSG, STK25, HNRNPA2B1, FMR1, PDE4D, GEM, ERGIC2, MAPK1, EP300, SEC61B, DOC2A, RAB14, VAMP3, VAMP2, LRRK2, TRAPPC3, ZFAND6, FGFR2, SNX6, ERBB4, STAM2, CACNB1, SNX1, NFKBIA, ABCA1, RFFL, RAB7, BLOC1S4, PFN2, BLOC1S2, DMD, GPR26, TEK, AXIN2, NR1H4, PLAGL2, BMP4, MAP2K1, K…	909	1722	17911	1.48753	0.0229759	0.00023476	0.00654113
GOTERM_BP_FAT	GO:0046907~intracellular transport	103	9.5636	6.42716e-06	NCBP2, XPO1, RAB9B, GRIK2, VAPB, VPS54, TGOLN1, CUL3, DAB2, TBC1D12, H13, FOXF1, RAB23, OGT, BSG, HNRNPA2B1, FMR1, ERGIC2, MAPK1, EP300, SEC61B, RAB14, VAMP3, VAMP2, LRRK2, TRAPPC3, ZFAND6, SNX6, ERBB4, STAM2, CACNB1, SNX1, NFKBIA, RFFL, ABCA1, RAB7, BLOC1S4, BLOC1S2, GPR26, TEK, AXIN2, PLAGL2, BMP4, MAP2K1, KCNB2, GM10320, SMAD4, HPCA, CLTA, MLPH, MYBPC1, AP1AR, TIMM17A, AP3S1, PIP5K1A, ACTR3, B…	909	1304	17911	1.55638	0.0440055	0.000374955	0.012664
GOTERM_BP_FAT	GO:1902580~single-organism cellular localization	79	7.33519	2.39316e-05	NCBP2, SYT1, SYT4, MLPH, SCN3B, GRIK2, TIMM17A, SYNJ1, AP3S1, PIP5K1A, ACTR3, SPRY2, BAG4, DAB2, GOLGA7, AP1S2, FNTA, FOXF1, RAB23, OGT, KPNB1, BSG, NOL3, ROCK2, FMR1, NRXN1, GPER1, PRKCD, LDLRAP1, FMN2, MAPK1, EYA1, DOC2A, EP300, SEC61B, MGEA5, VAMP3, RANGRF, VAMP2, LRRK2, FGFR2, RAB3A, CPLX2, ERBB4, CACNB1, PPP3R1, NFKBIA, PPM1B, ABCA1, CD24A, BLOC1S4, PFN2, BLOC1S2, XBP1, PPP2CA, TEK, KCNE1, P…	909	960	17911	1.62148	0.154283	0.00116301	0.0471469
GOTERM_BP_FAT	GO:0006886~intracellular protein transport	73	6.77809	7.31422e-05	XPO1, CLTA, MLPH, GRIK2, MYBPC1, TIMM17A, AP3S1, PIP5K1A, ACTR3, BAG4, GOLGA7, DAB2, AP1S2, TBC1D12, H13, RAB23, RAB6A, OGT, KPNB1, SEC23A, BSG, NOL3, PRKCD, DNAJC27, MAPK1, EP300, SEC61B, MGEA5, RANGRF, VAMP2, LRRK2, ZFAND6, ERBB4, TBC1D8, SNX6, STAM2, CACNB1, PPP3R1, SNX1, NFKBIA, RFFL, PPM1B, EDEM1, CD24A, RAB7, XBP1, PPP2CA, GPR26, TEK, KCNE1, PKD1, ACTL6A, AXIN2, TNPO1, PLAGL2, RAB2A, BMP4, …	909	898	17911	1.60178	0.4008	0.00302595	0.144029
GOTERM_BP_FAT	GO:1902582~single-organism intracellular transport	52	4.82823	0.000115178	NCBP2, MLPH, TIMM17A, AP3S1, PIP5K1A, ACTR3, GOLGA7, DAB2, FOXF1, RAB23, OGT, KPNB1, BSG, NOL3, PRKCD, LDLRAP1, MAPK1, EP300, SEC61B, MGEA5, CPLX2, ERBB4, PPP3R1, CACNB1, NFKBIA, ABCA1, PPM1B, CD24A, BLOC1S4, BLOC1S2, XBP1, PPP2CA, TEK, KCNE1, PKD1, AXIN2, TNPO1, BMP4, IL18R1, SPRN, NUP153, IL6, MAP2K1, KCNB2, GM10320, SUN2, SMAD4, GSK3B, HPCA, NOP58, FAF1, SPG11	909	585	17911	1.75147	0.553593	0.0043737	0.226716
GOTERM_BP_FAT	GO:0051641~cellular localization	156	14.4847	0.000127375	NCBP2, XPO1, SYT1, SYT4, RAB9B, VAPB, GRIK2, SCN3B, VPS54, TGOLN1, VPS33B, GDNF, CUL3, DAB2, CDCA8, FNTA, H13, TBC1D12, FOXF1, ATG7, RAB23, OGT, IBTK, BSG, STK25, ROCK2, FMR1, HNRNPA2B1, PDE4D, GEM, IRS1, ERGIC2, MAPK1, EP300, SEC61B, DOC2A, SIX1, RAB14, VAMP3, VAMP2, COL1A1, LRRK2, EIF2AK3, TRAPPC3, ZFAND6, FGFR2, CAV2, SNX6, ERBB4, STAM2, CACNB1, SNX1, NFKBIA, ABCA1, RFFL, RAB7, BLOC1S4, PFN2, …	909	2310	17911	1.33066	0.590139	0.00473311	0.250695
GOTERM_BP_FAT	GO:0015031~protein transport	121	11.2349	0.000232243	XPO1, SYT4, RAB9B, GRIK2, VPS54, ANKRD1, VPS33B, DAB2, TBC1D12, H13, ATG7, RAB23, OGT, BSG, PTBP1, IRS1, CBLN4, MAPK1, VEGFC, EP300, SEC61B, RAB14, VAMP3, VAMP2, COL1A1, PDCD6IP, LRRK2, ZFAND6, SNX6, ERBB4, STAM2, CACNB1, SNX1, NFKBIA, RFFL, ABCA1, ARFGEF1, RAB7, IL17A, GPR26, GOLPH3L, TEK, AXIN2, NR1H4, PLAGL2, BMP4, GABARAPL2, KCNB2, GM10320, SMAD4, LIN7A, DENND1B, RABEP1, ARF4, HPCA, HSPD1, CL…	909	1733	17911	1.37576	0.803355	0.0075359	0.456644
GOTERM_BP_FAT	GO:0034504~protein localization to nucleus	36	3.34262	0.000255307	XPO1, CAV2, ERBB4, PPP3R1, NFKBIA, PPM1B, DAB2, XBP1, PPP2CA, TEK, RAB23, PKD1, OGT, AXIN2, TNPO1, KPNB1, BMP4, IL18R1, SPRN, NUP153, IL6, NOL3, OSBPL8, SUN2, SMAD4, IRS1, PRKCD, MAPK1, EP300, SEC61B, GSK3B, SIX1, NOP58, COL1A1, FAF1, EIF2AK3	909	367	17911	1.93282	0.832686	0.00813063	0.501884
GOTERM_BP_FAT	GO:0033157~regulation of intracellular protein transport	36	3.34262	0.000350057	XPO1, ERBB4, MYBPC1, PPP3R1, NFKBIA, PPM1B, EDEM1, ACTR3, BAG4, DAB2, XBP1, GPR26, PPP2CA, TEK, KCNE1, RAB23, PKD1, ACTL6A, OGT, AXIN2, PLAGL2, BMP4, IL18R1, IL6, NOL3, SMAD4, PRKCD, DNAJC27, EP300, TENM1, GSK3B, HPCA, KIF20B, VAMP2, FAF1, LRRK2	909	373	17911	1.90173	0.913838	0.0106022	0.687538
GOTERM_BP_FAT	GO:0032386~regulation of intracellular transport	43	3.99257	0.000399072	NCBP2, XPO1, ERBB4, MYBPC1, PPP3R1, NFKBIA, PPM1B, EDEM1, ACTR3, BAG4, DAB2, XBP1, GPR26, FOXF1, PPP2CA, TEK, KCNE1, RAB23, PKD1, ACTL6A, MSN, OGT, AXIN2, PLAGL2, BMP4, IL18R1, NUP153, IL6, NOL3, MAP2K1, FMR1, SMAD4, PRKCD, DNAJC27, MAPK1, EP300, TENM1, GSK3B, HPCA, KIF20B, VAMP2, FAF1, LRRK2	909	479	17911	1.76884	0.938877	0.0117234	0.783448
GOTERM_BP_FAT	GO:0006605~protein targeting	51	4.73538	0.000406871	MYBPC1, MLPH, TIMM17A, PIP5K1A, ACTR3, BAG4, GOLGA7, DAB2, RAB23, OGT, RAB6A, KPNB1, BSG, NOL3, PRKCD, MAPK1, EP300, SEC61B, MGEA5, LRRK2, ZFAND6, ERBB4, PPP3R1, CACNB1, NFKBIA, PPM1B, RAB7, XBP1, GPR26, PPP2CA, TEK, KCNE1, PKD1, ACTL6A, AXIN2, TNPO1, PLAGL2, BMP4, SPRN, IL18R1, IL6, NUP153, KCNB2, GM10320, SMAD4, YWHAE, YWHAG, GSK3B, HPCA, NOP58, FAF1	909	601	17911	1.67206	0.942126	0.0118518	0.7987
GOTERM_BP_FAT	GO:0034613~cellular protein localization	106	9.84215	0.000413181	XPO1, GRIK2, SCN3B, DAB2, FNTA, TBC1D12, H13, RAB23, OGT, BSG, ROCK2, IRS1, MAPK1, EP300, SEC61B, SIX1, VAMP3, VAMP2, COL1A1, LRRK2, EIF2AK3, ZFAND6, CAV2, SNX6, ERBB4, STAM2, CACNB1, SNX1, NFKBIA, RFFL, RAB7, TTBK2, DMD, GPR26, TEK, AXIN2, PLAGL2, BMP4, OSBPL8, KCNB2, GM10320, SMAD4, EPHA2, LIN7A, CORO1B, ARF4, HPCA, CLTA, LEPROTL1, MLPH, MYBPC1, AP1AR, TIMM17A, AP3S1, PIP5K1A, LATS1, LATS2, ACT…	909	1500	17911	1.39242	0.944629	0.0119352	0.811039
GOTERM_BP_FAT	GO:0070727~cellular macromolecule localization	106	9.84215	0.000520542	XPO1, GRIK2, SCN3B, DAB2, FNTA, TBC1D12, H13, RAB23, OGT, BSG, ROCK2, IRS1, MAPK1, EP300, SEC61B, SIX1, VAMP3, VAMP2, COL1A1, LRRK2, EIF2AK3, ZFAND6, CAV2, SNX6, ERBB4, STAM2, CACNB1, SNX1, NFKBIA, RFFL, RAB7, TTBK2, DMD, GPR26, TEK, AXIN2, PLAGL2, BMP4, OSBPL8, KCNB2, GM10320, SMAD4, EPHA2, LIN7A, CORO1B, ARF4, HPCA, CLTA, LEPROTL1, MLPH, MYBPC1, AP1AR, TIMM17A, AP3S1, PIP5K1A, LATS1, LATS2, ACT…	909	1512	17911	1.38137	0.973899	0.0140316	1.02075
GOTERM_BP_FAT	GO:0051049~regulation of transport	124	11.5135	0.000577096	NCBP2, XPO1, SYT1, SYT4, SLC6A1, SCN3B, RPS6KB1, ANKRD1, PRKG1, GDNF, DAB2, TBC1D12, ATG7, FOXF1, RAB23, OGT, KCND3, PTBP1, FMR1, WNK1, PDE4D, IRS1, PPARGC1A, MAPK1, VEGFC, EP300, DOC2A, VEGFA, VAMP3, VAMP2, PDCD6IP, LRRK2, ADD1, ERBB4, ENPP1, KCNA4, CACNB1, NFKBIA, CACNB4, ABCA1, ADCYAP1, RAB7, KCNS3, PFN2, IL17A, DMD, GPR26, GOLPH3L, TEK, AXIN2, ENTPD1, NR1H4, PLAGL2, BMP4, PTPN3, OSBPL8, MAP2K…	909	1828	17911	1.3366	0.982438	0.0153673	1.13106
GOTERM_BP_FAT	GO:1903533~regulation of protein targeting	30	2.78552	0.000639484	ERBB4, MYBPC1, PPP3R1, NFKBIA, PPM1B, ACTR3, BAG4, DAB2, XBP1, GPR26, PPP2CA, TEK, KCNE1, RAB23, PKD1, ACTL6A, OGT, AXIN2, PLAGL2, BMP4, IL18R1, IL6, NOL3, SMAD4, PRKCD, EP300, GSK3B, HPCA, FAF1, LRRK2	909	299	17911	1.977	0.988656	0.0166357	1.2526
GOTERM_BP_FAT	GO:1903827~regulation of cellular protein localization	47	4.36397	0.000735107	XPO1, CAV2, LEPROTL1, ERBB4, MYBPC1, PPP3R1, NFKBIA, PPM1B, EDEM1, CCNE2, ACTR3, BAG4, DAB2, TTBK2, XBP1, GPR26, PPP2CA, TEK, KCNE1, RAB23, PKD1, ACTL6A, MSN, OGT, AXIN2, PLAGL2, BMP4, IL18R1, IL6, NOL3, SMAD4, GPER1, NRXN1, PRKCD, LDLRAP1, EPHA2, DNAJC27, EP300, TENM1, GSK3B, HPCA, KIF20B, RANGRF, VAMP2, FAF1, LRRK2, EIF2AK3	909	555	17911	1.66863	0.994195	0.0185498	1.43862
GOTERM_BP_FAT	GO:0060341~regulation of cellular localization	66	6.12813	0.000928767	NCBP2, XPO1, LEPROTL1, SYT4, MYBPC1, SYNJ1, GDNF, CCNE2, ACTR3, BAG4, DAB2, ATG7, FOXF1, RAB23, MSN, OGT, NOL3, FMR1, PDE4D, NRXN1, GPER1, PRKCD, LDLRAP1, DNAJC27, MAPK1, EP300, MGEA5, RANGRF, VAMP2, LRRK2, EIF2AK3, CPLX4, CAV2, RAB3A, ERBB4, PPP3R1, NFKBIA, PPM1B, EDEM1, PFN2, TTBK2, XBP1, DMD, PPP2CA, GPR26, TEK, KCNE1, PKD1, ACTL6A, AXIN2, NR1H4, PLAGL2, BMP4, IL18R1, NUP153, IL6, MAP2K1, SMAD…	909	864	17911	1.50517	0.998506	0.0221855	1.81433
GOTERM_BP_FAT	GO:0046822~regulation of nucleocytoplasmic transport	24	2.22841	0.000929234	BMP4, NCBP2, IL18R1, XPO1, NUP153, IL6, NOL3, ERBB4, PPP3R1, SMAD4, NFKBIA, PPM1B, PRKCD, DNAJC27, DAB2, EP300, XBP1, PPP2CA, GSK3B, TEK, RAB23, PKD1, FAF1, AXIN2	909	222	17911	2.13017	0.998511	0.0221211	1.81524
GOTERM_BP_FAT	GO:0045184~establishment of protein localization	126	11.6992	0.00113962	XPO1, SYT4, RAB9B, GRIK2, VPS54, ANKRD1, VPS33B, DAB2, TBC1D12, H13, ATG7, RAB23, OGT, BSG, ROCK2, PTBP1, IRS1, CBLN4, MAPK1, VEGFC, EP300, SEC61B, RAB14, VAMP3, VAMP2, COL1A1, PDCD6IP, LRRK2, ZFAND6, SNX6, ERBB4, STAM2, CACNB1, SNX1, NFKBIA, RFFL, ABCA1, ARFGEF1, RAB7, IL17A, GPR26, GOLPH3L, TEK, AXIN2, NR1H4, PLAGL2, BMP4, GABARAPL2, KCNB2, GM10320, SMAD4, ITGA2, EPHA2, LIN7A, DENND1B, RABEP1, …	909	1894	17911	1.31083	0.999659	0.0260913	2.22186
GOTERM_BP_FAT	GO:0008104~protein localization	152	14.1133	0.00140728	XPO1, CADM3, SYT4, RAB9B, GRIK2, SCN3B, VPS54, ANKRD1, VPS33B, DAB2, FNTA, H13, TBC1D12, ATG7, RAB23, OGT, BSG, ROCK2, PTBP1, IRS1, CBLN4, MAPK1, VEGFC, EP300, SEC61B, SIX1, RAB14, VAMP3, VAMP2, COL1A1, PDCD6IP, LRRK2, EIF2AK3, ZFAND6, CAV2, SNX6, ERBB4, STAM2, CACNB1, SNX1, NFKBIA, ABCA1, RFFL, ARFGEF1, RAB7, IL17A, TTBK2, GPR26, DMD, GOLPH3L, TEK, AXIN2, NR1H4, PLAGL2, BMP4, GABARAPL2, OSBPL8, …	909	2367	17911	1.26532	0.999948	0.0311107	2.73687
GOTERM_BP_FAT	GO:0042306~regulation of protein import into nucleus	20	1.85701	0.00154837	BMP4, IL18R1, IL6, NOL3, ERBB4, PPP3R1, SMAD4, NFKBIA, PPM1B, PRKCD, DAB2, EP300, XBP1, PPP2CA, GSK3B, TEK, RAB23, PKD1, FAF1, AXIN2	909	176	17911	2.2391	0.999981	0.0338583	3.0073
GOTERM_BP_FAT	GO:0006913~nucleocytoplasmic transport	36	3.34262	0.0015746	NCBP2, XPO1, NUP160, ERBB4, PPP3R1, NFKBIA, PPM1B, DAB2, XBP1, PPP2CA, TEK, RAB23, PKD1, AXIN2, TNPO1, KPNB1, BMP4, IL18R1, SPRN, NUP153, IL6, NOL3, HNRNPA2B1, SMAD4, STRADB, PRKCD, MAPK1, DNAJC27, EP300, SEC61B, FYTTD1, GSK3B, NEUROD1, NOP58, RANGRF, FAF1	909	406	17911	1.74716	0.999984	0.0342089	3.0575
GOTERM_BP_FAT	GO:0032880~regulation of protein localization	73	6.77809	0.00160584	XPO1, LEPROTL1, SYT4, MYBPC1, ANKRD1, CCNE2, ACTR3, BAG4, DAB2, ATG7, RAB23, MSN, OGT, SIK3, NOL3, PTBP1, NRXN1, GPER1, IRS1, PRKCD, LDLRAP1, IFNAR1, DNAJC27, VEGFC, EP300, SIX1, RAB14, MGEA5, RANGRF, VAMP2, LRRK2, EIF2AK3, RAB11FIP1, CLOCK, CAV2, ERBB4, MMD, PPP3R1, RSAD2, NFKBIA, PPM1B, NEO1, EDEM1, ADCYAP1, IL17A, TTBK2, XBP1, PPP2CA, GPR26, GOLPH3L, TEK, KCNE1, PKD1, ACTL6A, AXIN2, NR1H4, ARH…	909	1000	17911	1.4384	0.999987	0.034555	3.11725
GOTERM_BP_FAT	GO:0051169~nuclear transport	36	3.34262	0.0018571	NCBP2, XPO1, NUP160, ERBB4, PPP3R1, NFKBIA, PPM1B, DAB2, XBP1, PPP2CA, TEK, RAB23, PKD1, AXIN2, TNPO1, KPNB1, BMP4, IL18R1, SPRN, NUP153, IL6, NOL3, HNRNPA2B1, SMAD4, STRADB, PRKCD, MAPK1, DNAJC27, EP300, SEC61B, FYTTD1, GSK3B, NEUROD1, NOP58, RANGRF, FAF1	909	410	17911	1.73011	0.999998	0.0387884	3.59656
GOTERM_BP_FAT	GO:1904589~regulation of protein import	20	1.85701	0.0020101	BMP4, IL18R1, IL6, NOL3, ERBB4, PPP3R1, SMAD4, NFKBIA, PPM1B, PRKCD, DAB2, EP300, XBP1, PPP2CA, GSK3B, TEK, RAB23, PKD1, FAF1, AXIN2	909	180	17911	2.18934	0.999999	0.0413051	3.88734
GOTERM_BP_FAT	GO:0006606~protein import into nucleus	27	2.50696	0.00209906	ERBB4, PPP3R1, NFKBIA, PPM1B, DAB2, XBP1, PPP2CA, TEK, RAB23, PKD1, AXIN2, TNPO1, KPNB1, BMP4, IL18R1, SPRN, NUP153, IL6, NOL3, SMAD4, PRKCD, MAPK1, EP300, SEC61B, GSK3B, NOP58, FAF1	909	279	17911	1.90685	1	0.0427195	4.056
GOTERM_BP_FAT	GO:0044744~protein targeting to nucleus	27	2.50696	0.00209906	ERBB4, PPP3R1, NFKBIA, PPM1B, DAB2, XBP1, PPP2CA, TEK, RAB23, PKD1, AXIN2, TNPO1, KPNB1, BMP4, IL18R1, SPRN, NUP153, IL6, NOL3, SMAD4, PRKCD, MAPK1, EP300, SEC61B, GSK3B, NOP58, FAF1	909	279	17911	1.90685	1	0.0427195	4.056
GOTERM_BP_FAT	GO:1902593~single-organism nuclear import	27	2.50696	0.00209906	ERBB4, PPP3R1, NFKBIA, PPM1B, DAB2, XBP1, PPP2CA, TEK, RAB23, PKD1, AXIN2, TNPO1, KPNB1, BMP4, IL18R1, SPRN, NUP153, IL6, NOL3, SMAD4, PRKCD, MAPK1, EP300, SEC61B, GSK3B, NOP58, FAF1	909	279	17911	1.90685	1	0.0427195	4.056
GOTERM_BP_FAT	GO:1900180~regulation of protein localization to nucleus	23	2.13556	0.00221966	BMP4, IL18R1, CAV2, IL6, NOL3, ERBB4, PPP3R1, SMAD4, NFKBIA, PPM1B, PRKCD, DAB2, EP300, XBP1, PPP2CA, GSK3B, TEK, RAB23, PKD1, FAF1, OGT, AXIN2, EIF2AK3	909	223	17911	2.03226	1	0.0446032	4.28424
GOTERM_BP_FAT	GO:0051170~nuclear import	27	2.50696	0.00231754	ERBB4, PPP3R1, NFKBIA, PPM1B, DAB2, XBP1, PPP2CA, TEK, RAB23, PKD1, AXIN2, TNPO1, KPNB1, BMP4, IL18R1, SPRN, NUP153, IL6, NOL3, SMAD4, PRKCD, MAPK1, EP300, SEC61B, GSK3B, NOP58, FAF1	909	281	17911	1.89327	1	0.04574	4.46909
GOTERM_BP_FAT	GO:0033036~macromolecule localization	166	15.4132	0.00541357	NCBP2, XPO1, CADM3, SYT4, RAB9B, GRIK2, SCN3B, VPS54, ANKRD1, VPS33B, GOT2, DAB2, FNTA, H13, TBC1D12, ATG7, RAB23, OGT, OSBP2, BSG, ROCK2, FMR1, HNRNPA2B1, PTBP1, IRS1, CBLN4, MAPK1, VEGFC, EP300, SEC61B, SIX1, RAB14, VAMP3, VAMP2, COL1A1, PDCD6IP, LRRK2, EIF2AK3, ZFAND6, CAV2, ENPP1, SNX6, ERBB4, STAM2, CACNB1, SNX1, NFKBIA, ABCA1, RFFL, ARFGEF1, RAB7, ABCA5, IL17A, TTBK2, GPR26, DMD, GOLPH3L, T…	909	2705	17911	1.2092	1	0.091962	10.1443
Annotation Cluster 32	Enrichment Score: 2.3442126718845158
Category	Term	Count	%	PValue	Genes	List Total	Pop Hits	Pop Total	Fold Enrichment	Bonferroni	Benjamini	FDR
GOTERM_BP_FAT	GO:0032271~regulation of protein polymerization	24	2.22841	5.92456e-05	FKBP4, AP1AR, ARPC5, ARFGEF1, LATS1, PRKCD, SLIT2, ACTR3, CORO1B, FMN2, BAG4, PFN2, TENM1, MAP3K1, TPPP, MTPN, TMOD2, FCHSD2, STMN1, MAPRE1, CDC42EP4, CDC42EP3, LMOD3, ADD1	909	184	17911	2.5701	0.339561	0.00252638	0.116679
GOTERM_BP_FAT	GO:0032272~negative regulation of protein polymerization	10	0.928505	0.00529572	PFN2, FKBP4, TMOD2, MAPRE1, STMN1, LMOD3, PRKCD, ARFGEF1, SLIT2, ADD1	909	65	17911	3.0314	1	0.0904859	9.93422
Annotation Cluster 33	Enrichment Score: 2.272310076183542
Category	Term	Count	%	PValue	Genes	List Total	Pop Hits	Pop Total	Fold Enrichment	Bonferroni	Benjamini	FDR
GOTERM_BP_FAT	GO:0014031~mesenchymal cell development	23	2.13556	6.56448e-05	FGFR2, BMP4, RTN4, BMP2, ERBB4, ZFP703, PPP3R1, SMAD4, ZEB2, ISL1, GDNF, MAPK1, DAB2, PPP2CA, GSK3B, SEMA3E, NKX2-1, TGFBR3, FOXC2, SEMA3B, TMEM100, COL1A1, AXIN2	909	173	17911	2.61962	0.368502	0.00273233	0.129274
GOTERM_BP_FAT	GO:0048762~mesenchymal cell differentiation	23	2.13556	0.00019193	FGFR2, BMP4, RTN4, BMP2, ERBB4, ZFP703, PPP3R1, SMAD4, ZEB2, ISL1, GDNF, MAPK1, DAB2, PPP2CA, GSK3B, SEMA3E, NKX2-1, TGFBR3, FOXC2, SEMA3B, TMEM100, COL1A1, AXIN2	909	186	17911	2.43652	0.739205	0.00666437	0.377521
GOTERM_BP_FAT	GO:0060485~mesenchyme development	27	2.50696	0.000327595	FGFR2, RTN4, ERBB4, PPP3R1, ZEB2, GDNF, DAB2, HAND1, PPP2CA, FOXF1, SEMA3E, NKX2-1, SEMA3B, TMEM100, AXIN2, BMP4, BMP2, ZFP703, SMAD4, TEAD1, ISL1, MAPK1, GSK3B, SIX1, FOXC2, TGFBR3, COL1A1	909	246	17911	2.16264	0.899157	0.0099683	0.643554
GOTERM_BP_FAT	GO:0001837~epithelial to mesenchymal transition	15	1.39276	0.000687863	FGFR2, RTN4, BMP4, BMP2, ZFP703, PPP3R1, SMAD4, DAB2, PPP2CA, GSK3B, TGFBR3, NKX2-1, TMEM100, COL1A1, AXIN2	909	103	17911	2.86952	0.991918	0.0178173	1.34676
Annotation Cluster 34	Enrichment Score: 2.2128570144927178
Category	Term	Count	%	PValue	Genes	List Total	Pop Hits	Pop Total	Fold Enrichment	Bonferroni	Benjamini	FDR
GOTERM_BP_FAT	GO:0009725~response to hormone	73	6.77809	3.92825e-06	PTGES3, LMO3, IGFBP7, RPS6KB1, RORA, GDNF, LATS1, LATS2, MEN1, DAB2, BDNF, PAX8, RARB, OGT, CAT, BSG, FECH, SOCS2, OTC, RXRG, SOCS7, PADI2, GPER1, CNGA3, PPARGC1A, IRS1, PRKCD, SLIT2, EP300, EREG, BTG1, PKLR, FOXC2, PIAS2, VAMP2, COL1A1, GRB14, CLOCK, CAV2, ENPP1, UBE3A, FKBP4, CXCL2, ADCYAP1, GPR22, IL17A, XBP1, TEK, NKX2-1, ANGPTL3, GCNT1, NR1H4, BMP4, IL6, OSBPL8, MAP2K1, FADS1, ESRRG, NR4A2, …	909	822	17911	1.74987	0.0271308	0.000257029	0.00774036
GOTERM_BP_FAT	GO:0032870~cellular response to hormone stimulus	52	4.82823	2.24669e-05	PTGES3, LMO3, IGFBP7, RPS6KB1, RORA, LATS1, GDNF, LATS2, MEN1, DAB2, BDNF, PAX8, OGT, RARB, FECH, SOCS2, RXRG, SOCS7, PADI2, GPER1, PPARGC1A, PRKCD, IRS1, SLIT2, EP300, PKLR, FOXC2, PIAS2, VAMP2, CLOCK, GRB14, CAV2, ENPP1, UBE3A, FKBP4, ADCYAP1, IL17A, GPR22, XBP1, NR1H4, BMP4, IL6, OSBPL8, ESRRG, NR4A2, ISL1, CYP7B1, YWHAG, MED30, SP1, RAP1B, IGFBP1	909	549	17911	1.86632	0.145565	0.00110724	0.0442619
GOTERM_BP_FAT	GO:0032868~response to insulin	25	2.32126	0.000789671	CAV2, ENPP1, RPS6KB1, XBP1, OGT, CAT, GCNT1, NR1H4, IL6, OSBPL8, SOCS2, OTC, FADS1, SOCS7, PRKCD, IRS1, YWHAG, TNFSF10, SP1, SRSF6, PKLR, FOXC2, IGFBP1, VAMP2, GRB14	909	233	17911	2.11417	0.99604	0.0196308	1.54462
GOTERM_BP_FAT	GO:0043434~response to peptide hormone	35	3.24977	0.000889544	CAV2, ENPP1, RPS6KB1, MEN1, XBP1, TEK, OGT, CAT, GCNT1, NR1H4, IL6, BSG, SOCS2, OSBPL8, FADS1, OTC, NR4A2, SOCS7, GPER1, SPARC, PRKCD, IRS1, YWHAG, TNFSF10, EREG, SP1, SRSF6, BTG1, PKLR, FOXC2, RAP1B, VAMP2, COL1A1, IGFBP1, GRB14	909	378	17911	1.82445	0.998033	0.0216271	1.73835
GOTERM_BP_FAT	GO:1901652~response to peptide	37	3.43547	0.00139306	CAV2, ENPP1, NFKBIA, RPS6KB1, MEN1, GPR22, XBP1, TEK, OGT, CAT, GCNT1, NR1H4, IL6, BSG, SOCS2, OSBPL8, FADS1, OTC, NR4A2, SOCS7, GPER1, SPARC, IRS1, PRKCD, YWHAG, TNFSF10, EREG, SP1, SRSF6, BTG1, PKLR, FOXC2, RAP1B, VAMP2, COL1A1, IGFBP1, GRB14	909	418	17911	1.74414	0.999942	0.0309966	2.70957
Annotation Cluster 35	Enrichment Score: 2.1941444044164573
Category	Term	Count	%	PValue	Genes	List Total	Pop Hits	Pop Total	Fold Enrichment	Bonferroni	Benjamini	FDR
GOTERM_BP_FAT	GO:0022603~regulation of anatomical structure morphogenesis	92	8.54225	1.53721e-07	RTN4, DLC1, SYT1, STOX1, SYT4, PLXNA1, PDGFA, AP1AR, HOXD13, FSTL4, ZEB2, GDNF, ZNRF3, ACTR3, BDNF, DAB2, WNT3, PAX9, PAX8, SEMA3E, SEMA3B, MSN, TMEM100, RC3H1, DSCAM, C5AR1, STK25, ROCK2, HES7, PPARGC1A, SLIT2, NUMBL, BRWD3, VEGFC, EYA1, EP300, BTG1, F3, SIX1, VEGFA, TCHP, FOXC2, PIAS2, COL1A1, LRRK2, CUX1, ADD1, FGFR2, TRIOBP, SHROOM3, CSF1, C6, CDC42SE1, TTBK2, XBP1, PPP2CA, TEK, CASZ1, NKX2-1…	909	1033	17911	1.75486	0.00107577	1.85576e-05	0.000302908
GOTERM_BP_FAT	GO:0000902~cell morphogenesis	104	9.65645	1.85616e-06	DLC1, SYT1, SYT4, PLXNA1, FSTL4, GDNF, CUL3, DAB2, BDNF, WNT3, ATG7, RAB23, DSCAM, STK25, ROCK2, NUMBL, SLITRK1, EP300, VEGFA, VAMP3, PIAS2, COL1A1, STMN1, LRRK2, ADD1, FGFR2, ONECUT1, ONECUT2, SNX1, CDC42SE1, SOX6, TTBK2, DMD, TEK, NKX2-1, AXIN2, CDC42EP4, CDC42EP3, ARHGDIA, FGD4, BMP4, BMP2, BHLHE22, MAP2K1, SMAD4, NR4A2, GAS7, EPHA2, CORO1B, TRIM59, TGFBR3, RTN4, TTC26, AP1AR, ZEB2, LATS1, LAT…	909	1283	17911	1.59721	0.0129127	0.000146021	0.00365751
GOTERM_BP_FAT	GO:0032989~cellular component morphogenesis	110	10.2136	2.08353e-06	DLC1, SYT1, SYT4, PLXNA1, FSTL4, TTN, GDNF, CUL3, DAB2, BDNF, WNT3, ATG7, RAB23, DSCAM, OPA3, STK25, ROCK2, NUMBL, SLITRK1, EP300, VEGFA, VAMP3, PIAS2, STMN1, COL1A1, LRRK2, PMP22, ADD1, FGFR2, ONECUT1, ONECUT2, SNX1, CDC42SE1, SOX6, TTBK2, DMD, TEK, NKX2-1, AXIN2, CDC42EP4, CDC42EP3, ARHGDIA, FGD4, BMP4, BMP2, BHLHE22, MAP2K1, SMAD4, NR4A2, GAS7, EPHA2, CORO1B, TRIM59, TMOD2, TGFBR3, RTN4, TTC26…	909	1382	17911	1.56834	0.014483	0.000158562	0.00410554
GOTERM_BP_FAT	GO:0022604~regulation of cell morphogenesis	56	5.19963	6.225e-06	DLC1, RTN4, SYT1, PLXNA1, SYT4, AP1AR, FSTL4, ZEB2, GDNF, ACTR3, DAB2, BDNF, WNT3, SEMA3E, PAX8, SEMA3B, MSN, DSCAM, STK25, SLIT2, NUMBL, BRWD3, EP300, VEGFA, TCHP, PIAS2, COL1A1, LRRK2, CUX1, TRIOBP, SHROOM3, CDC42SE1, TTBK2, PPP2CA, NKX2-1, POU3F2, CDC42EP4, AXIN2, KNDC1, CDC42EP3, ARHGDIA, FGD4, ZMYM2, IL6, BMP2, MAP2K1, PTPRZ1, ZMYM3, ZFP703, SMAD4, NLGN3, SPARC, GAS7, CORO1B, GSK3B, TGFBR3	909	581	17911	1.89919	0.0426513	0.000366215	0.0122657
GOTERM_BP_FAT	GO:0048589~developmental growth	63	5.84958	2.40733e-05	RTN4, SYT1, PLXNA1, SYT4, HOXD13, FSTL4, RPS6KB1, ZEB2, TTN, PRKG1, LATS1, LATS2, MEN1, ACTR3, SPRY2, BDNF, SLC1A2, WNT3, CHST11, SEMA3E, SEMA3B, RARB, SIK3, DSCAM, SOCS2, PDE4D, SLIT2, STK3, SLITRK1, EP300, EREG, VEGFA, SIX1, FOXC2, CELF1, ZFPM2, TFAP2C, GIGYF2, ADD1, FGFR2, FKBP8, ERBB4, UBE3A, CSF1, SAV1, ARID2, STK40, MTPN, POU3F2, DCX, TEC, PLAG1, SETDB1, BMP4, CCM2, SMAD4, NLGN3, TENM4, GSK…	909	714	17911	1.73859	0.155122	0.00116183	0.047426
GOTERM_BP_FAT	GO:0000904~cell morphogenesis involved in differentiation	68	6.31383	4.01145e-05	RTN4, PLXNA1, TTC26, AP1AR, FSTL4, ZEB2, GDNF, LATS1, LATS2, CUL3, ACTR3, DAB2, BDNF, WNT3, ATG7, PAX8, SEMA3E, SEMA3B, TMEM100, DSCAM, STK25, ROCK2, MINK1, COL25A1, SLIT2, SMN1, NUMBL, SLITRK1, EP300, VEGFA, PIAS2, VAMP3, COL1A1, STMN1, LRRK2, CUX1, CHL1, FGFR2, TRIOBP, RAB3A, PPP3R1, NEO1, CD24A, LINGO1, PPP2CA, MAP3K1, TEK, NKX2-1, POU3F2, DCX, AXIN2, KNDC1, BMP4, BMP2, BHLHE22, MAP2K1, PTPRZ1…	909	803	17911	1.66859	0.244886	0.00181053	0.0790163
GOTERM_BP_FAT	GO:0048812~neuron projection morphogenesis	51	4.73538	0.000113962	RTN4, SYT1, PLXNA1, SYT4, FSTL4, ZEB2, ACTR3, BDNF, WNT3, ATG7, SEMA3E, SEMA3B, DSCAM, STK25, UGT8A, ROCK2, MINK1, COL25A1, SMN1, SLIT2, NUMBL, SLITRK1, EP300, VEGFA, PIAS2, STMN1, CUX1, LRRK2, CHL1, FGFR2, RAB3A, NEO1, CD24A, LINGO1, GPM6A, DMD, NKX2-1, DCX, MAP2K1, BHLHE22, PTPRZ1, SMAD4, NR4A2, NLGN3, ISL1, ELAVL4, GAS7, GSK3B, KIF20B, SPG11, FEZ2	909	570	17911	1.763	0.549776	0.00435122	0.224325
GOTERM_BP_FAT	GO:0010769~regulation of cell morphogenesis involved in differentiation	37	3.43547	0.000150044	RTN4, TRIOBP, PLXNA1, AP1AR, FSTL4, ZEB2, GDNF, ACTR3, DAB2, BDNF, WNT3, PPP2CA, PAX8, SEMA3E, NKX2-1, POU3F2, SEMA3B, AXIN2, KNDC1, DSCAM, BMP2, MAP2K1, STK25, PTPRZ1, ZFP703, SMAD4, NLGN3, SLIT2, NUMBL, EP300, GSK3B, VEGFA, TGFBR3, PIAS2, COL1A1, CUX1, LRRK2	909	371	17911	1.9651	0.650302	0.00545738	0.295248
GOTERM_BP_FAT	GO:0040007~growth	78	7.24234	0.000450357	RTN4, SYT1, PLXNA1, SYT4, GDF6, IGFBP7, VPS54, HOXD13, FSTL4, RPS6KB1, ZEB2, PRKG1, TTN, LATS1, LATS2, MEN1, ACTR3, SPRY2, DAB2, BDNF, SLC1A2, WNT3, PPP1R1C, CHST11, SEMA3E, SEMA3B, RARB, SIK3, DSCAM, OPA3, SOCS2, PDE4D, SLIT2, NDNF, STK3, SLITRK1, EP300, EREG, VEGFA, SIX1, TCHP, WFDC1, FOXC2, CELF1, ZFPM2, TFAP2C, GIGYF2, ADD1, FGFR2, FKBP8, ERBB4, ENPP1, UBE3A, CSF1, FHL1, SAV1, ARID2, STK40, X…	909	1035	17911	1.48494	0.957324	0.0126377	0.883705
GOTERM_BP_FAT	GO:0061564~axon development	41	3.80687	0.000517442	FGFR2, RTN4, RAB3A, PLXNA1, FSTL4, ZEB2, NEO1, CD24A, MMP2, ACTR3, LINGO1, BDNF, WNT3, ATG7, SEMA3E, NKX2-1, SEMA3B, DCX, DSCAM, PLP1, MAP2K1, STK25, BHLHE22, PTPRZ1, CRTAC1, NR4A2, SMAD4, COL25A1, NLGN3, ISL1, SLIT2, SMN1, NUMBL, SLITRK1, EP300, GSK3B, VEGFA, STMN1, SPG11, FEZ2, CHL1	909	455	17911	1.77553	0.973326	0.0140025	1.0147
GOTERM_BP_FAT	GO:0010770~positive regulation of cell morphogenesis involved in differentiation	22	2.04271	0.000618572	TRIOBP, BMP2, MAP2K1, STK25, ZFP703, SMAD4, ZEB2, GDNF, NUMBL, ACTR3, DAB2, BDNF, WNT3, EP300, GSK3B, PAX8, VEGFA, PIAS2, COL1A1, CUX1, AXIN2, DSCAM	909	189	17911	2.2936	0.986866	0.0162774	1.21188
GOTERM_BP_FAT	GO:0060560~developmental growth involved in morphogenesis	25	2.32126	0.00069884	FGFR2, RTN4, SYT1, PLXNA1, SYT4, CSF1, FSTL4, HOXD13, ZEB2, ACTR3, SPRY2, BDNF, WNT3, SEMA3E, SEMA3B, DCX, DSCAM, BMP4, NLGN3, SLIT2, EP300, GSK3B, VEGFA, TFAP2C, SPG11	909	231	17911	2.13248	0.992516	0.0180324	1.36811
GOTERM_BP_FAT	GO:0007409~axonogenesis	38	3.52832	0.000831813	FGFR2, RTN4, RAB3A, PLXNA1, FSTL4, ZEB2, NEO1, CD24A, ACTR3, LINGO1, BDNF, WNT3, ATG7, SEMA3E, NKX2-1, SEMA3B, DCX, DSCAM, MAP2K1, STK25, BHLHE22, PTPRZ1, NR4A2, SMAD4, NLGN3, COL25A1, ISL1, SLIT2, SMN1, NUMBL, SLITRK1, EP300, GSK3B, VEGFA, STMN1, SPG11, FEZ2, CHL1	909	421	17911	1.77851	0.997052	0.0204503	1.62641
GOTERM_BP_FAT	GO:0048667~cell morphogenesis involved in neuron differentiation	45	4.17827	0.000891092	FGFR2, RTN4, RAB3A, PLXNA1, TTC26, FSTL4, ZEB2, NEO1, CD24A, ACTR3, LINGO1, BDNF, WNT3, ATG7, SEMA3E, NKX2-1, SEMA3B, DCX, DSCAM, MAP2K1, STK25, BHLHE22, PTPRZ1, ROCK2, NR4A2, SMAD4, MINK1, NLGN3, COL25A1, ELAVL4, ISL1, SLIT2, SMN1, NUMBL, SLITRK1, EP300, GSK3B, VEGFA, PIAS2, STMN1, CUX1, LRRK2, SPG11, FEZ2, CHL1	909	529	17911	1.67615	0.998054	0.0215895	1.74135
GOTERM_BP_FAT	GO:0048675~axon extension	16	1.48561	0.00100068	RTN4, PLXNA1, FSTL4, NLGN3, SLIT2, ACTR3, BDNF, WNT3, EP300, GSK3B, VEGFA, SEMA3E, SEMA3B, SPG11, DCX, DSCAM	909	119	17911	2.64929	0.999097	0.0236419	1.9535
GOTERM_BP_FAT	GO:0048638~regulation of developmental growth	32	2.97122	0.00242709	FGFR2, RTN4, SYT1, SYT4, PLXNA1, ERBB4, CSF1, SAV1, FSTL4, RPS6KB1, LATS1, LATS2, MEN1, ACTR3, BDNF, WNT3, SEMA3E, POU3F2, SEMA3B, DSCAM, BMP4, SOCS2, SLIT2, STK3, EP300, GSK3B, SIX1, VEGFA, FOXC2, TGFBR3, CELF1, ZFPM2	909	356	17911	1.77115	1	0.0475847	4.67559
GOTERM_BP_FAT	GO:1990138~neuron projection extension	18	1.67131	0.00258596	RTN4, SYT1, SYT4, PLXNA1, FSTL4, NLGN3, SLIT2, ACTR3, BDNF, WNT3, EP300, GSK3B, VEGFA, SEMA3E, SEMA3B, SPG11, DCX, DSCAM	909	157	17911	2.25907	1	0.0499262	4.97427
Annotation Cluster 36	Enrichment Score: 2.186641814885898
Category	Term	Count	%	PValue	Genes	List Total	Pop Hits	Pop Total	Fold Enrichment	Bonferroni	Benjamini	FDR
GOTERM_BP_FAT	GO:0035270~endocrine system development	19	1.76416	0.000817471	BMP4, BMP2, IL6, MAP2K1, ONECUT1, ONECUT2, ISL1, ADCYAP1, MEN1, HOXB3, MAPK1, HOXD3, PAX8, PKLR, SIX1, NEUROD1, NKX2-1, POU3F2, EIF2AK3	909	154	17911	2.43102	0.996741	0.020172	1.59858
Annotation Cluster 37	Enrichment Score: 2.1807963181691994
Category	Term	Count	%	PValue	Genes	List Total	Pop Hits	Pop Total	Fold Enrichment	Bonferroni	Benjamini	FDR
GOTERM_BP_FAT	GO:2001236~regulation of extrinsic apoptotic signaling pathway	21	1.94986	0.000191256	BMP4, TNFRSF22, PTPRC, NOL3, TNFRSF23, RPS6KB1, GPER1, STRADB, RFFL, GDNF, STK3, DAB2, TNFSF10, EYA1, SRPX, ATF3, PAK2, VEGFA, FAIM, FAF1, WWOX	909	161	17911	2.5701	0.737972	0.00667415	0.376199
Annotation Cluster 39	Enrichment Score: 2.1362717468858254
Category	Term	Count	%	PValue	Genes	List Total	Pop Hits	Pop Total	Fold Enrichment	Bonferroni	Benjamini	FDR
GOTERM_BP_FAT	GO:0010810~regulation of cell-substrate adhesion	22	2.04271	0.000297563	DLC1, TRIOBP, ONECUT1, PTPRZ1, CSF1, AP1AR, ACER2, ONECUT2, MINK1, SPOCK1, NDNF, MEN1, VEGFC, DAB2, GSK3B, FOXF1, DMD, VEGFA, TDGF1, TEK, SEMA3E, COL1A1	909	179	17911	2.42173	0.875549	0.00925973	0.584721
GOTERM_BP_FAT	GO:0031589~cell-substrate adhesion	28	2.59981	0.00247704	DLC1, TRIOBP, ONECUT1, CSF1, AP1AR, ONECUT2, SPOCK1, PIP5K1A, MEN1, DAB2, ITGB8, FOXF1, DMD, SEMA3E, TEK, TDGF1, ANGPTL3, PTPRZ1, ACER2, MINK1, ITGA2, NDNF, VEGFC, GSK3B, HOXD3, VEGFA, VAMP3, COL1A1	909	297	17911	1.85762	1	0.0484056	4.76958
GOTERM_BP_FAT	GO:0001952~regulation of cell-matrix adhesion	13	1.20706	0.00253976	DLC1, ONECUT1, ACER2, CSF1, ONECUT2, MINK1, VEGFC, DMD, GSK3B, VEGFA, TDGF1, TEK, SEMA3E	909	93	17911	2.75433	1	0.049191	4.88751
Annotation Cluster 40	Enrichment Score: 2.134083294420305
Category	Term	Count	%	PValue	Genes	List Total	Pop Hits	Pop Total	Fold Enrichment	Bonferroni	Benjamini	FDR
GOTERM_BP_FAT	GO:2001236~regulation of extrinsic apoptotic signaling pathway	21	1.94986	0.000191256	BMP4, TNFRSF22, PTPRC, NOL3, TNFRSF23, RPS6KB1, GPER1, STRADB, RFFL, GDNF, STK3, DAB2, TNFSF10, EYA1, SRPX, ATF3, PAK2, VEGFA, FAIM, FAF1, WWOX	909	161	17911	2.5701	0.737972	0.00667415	0.376199
GOTERM_BP_FAT	GO:0097191~extrinsic apoptotic signaling pathway	25	2.32126	0.000838812	TNFRSF22, TNFRSF23, RPS6KB1, RFFL, GDNF, DAB2, SRPX, BLOC1S2, PAK2, FAIM, CASP2, WWOX, BMP4, PTPRC, NOL3, ROCK2, GPER1, STRADB, STK3, EYA1, TNFSF10, ATF3, GSK3B, VEGFA, FAF1	909	234	17911	2.10514	0.997194	0.0205486	1.63998
GOTERM_BP_FAT	GO:2001233~regulation of apoptotic signaling pathway	33	3.06407	0.0038183	TNFRSF22, TNFRSF23, RPS6KB1, RFFL, GDNF, BAG5, DAB2, SRPX, PAK2, XBP1, FAIM, CASP2, WWOX, PLAGL2, BMP4, PTPRC, NOL3, NR4A2, GPER1, STRADB, DAPK2, PRKCD, STK3, TNFSF10, EYA1, ATF3, GSK3B, IKBKG, VEGFA, MNT, FAF1, LRRK2, EIF2AK3	909	382	17911	1.70218	1	0.0689401	7.26126
Annotation Cluster 42	Enrichment Score: 2.0907143479174946
Category	Term	Count	%	PValue	Genes	List Total	Pop Hits	Pop Total	Fold Enrichment	Bonferroni	Benjamini	FDR
GOTERM_BP_FAT	GO:0050804~modulation of synaptic transmission	35	3.24977	8.06079e-05	CPLX4, SYT1, RAB3A, CPLX2, SYT4, SLC6A1, ERBB4, GRIK2, GNAI1, DRD5, GDNF, SORCS3, ADCYAP1, S1PR2, PLCL2, PLCL1, BDNF, PFN2, PAIP2, FMR1, NLGN3, GPER1, NRXN1, ATAD1, MAPK1, YWHAG, GRM3, GRIA2, GSK3B, CELF4, USP46, RAP1B, VAMP2, LRRK2, SPG11	909	332	17911	2.07724	0.431321	0.00327624	0.158719
Annotation Cluster 43	Enrichment Score: 2.088740100881356
Category	Term	Count	%	PValue	Genes	List Total	Pop Hits	Pop Total	Fold Enrichment	Bonferroni	Benjamini	FDR
GOTERM_BP_FAT	GO:0043491~protein kinase B signaling	19	1.76416	0.00157578	IL6, STOX1, OSBPL8, PDGFA, RPS6KB1, GPER1, IRS1, ARFGEF1, STK3, EPHA2, SPRY2, BAG4, LINGO1, EP300, F3, VEGFA, TEK, TMEM100, THPO	909	163	17911	2.29679	0.999984	0.0341283	3.05975
Annotation Cluster 45	Enrichment Score: 2.0360014625203933
Category	Term	Count	%	PValue	Genes	List Total	Pop Hits	Pop Total	Fold Enrichment	Bonferroni	Benjamini	FDR
GOTERM_BP_FAT	GO:0070208~protein heterotrimerization	6	0.557103	0.00212283	PPP2CA, GNA11, SKI, COL1A1, OGT, WIZ	909	19	17911	6.22234	1	0.0430682	4.10103
Annotation Cluster 46	Enrichment Score: 1.992184670839785
Category	Term	Count	%	PValue	Genes	List Total	Pop Hits	Pop Total	Fold Enrichment	Bonferroni	Benjamini	FDR
GOTERM_BP_FAT	GO:0060428~lung epithelium development	9	0.835655	0.00341577	FGFR2, BMP4, EYA1, MAP2K1, SRSF6, SAV1, PPP3R1, PKD1, NKX2-1	909	50	17911	3.54673	1	0.0630297	6.52005
Annotation Cluster 47	Enrichment Score: 1.971637930447161
Category	Term	Count	%	PValue	Genes	List Total	Pop Hits	Pop Total	Fold Enrichment	Bonferroni	Benjamini	FDR
GOTERM_BP_FAT	GO:0030879~mammary gland development	19	1.76416	0.000508392	FGFR2, BMP4, ERBB4, SOCS2, ELF5, CSF1, BTRC, ZFP703, ITGA2, IRS1, EPHA2, SLIT2, MAPK1, WNT3, XBP1, FOXF1, VEGFA, TFAP2C, EIF2AK3	909	148	17911	2.52958	0.97158	0.0138664	0.997043
GOTERM_BP_FAT	GO:0061180~mammary gland epithelium development	12	1.11421	0.000841115	FGFR2, MAPK1, WNT3, ERBB4, ELF5, CSF1, BTRC, FOXF1, ZFP703, TFAP2C, EPHA2, SLIT2	909	71	17911	3.33027	0.997238	0.0205326	1.64445
GOTERM_BP_FAT	GO:0022612~gland morphogenesis	17	1.57846	0.00227827	FGFR2, BMP4, PLAG1, IL6, PLXNA1, PDGFA, CSF1, BTRC, HOXD13, MMP2, EPHA2, SLIT2, CUL3, CYP7B1, XBP1, MSN, TFAP2C	909	142	17911	2.35894	1	0.0453651	4.39497
Annotation Cluster 49	Enrichment Score: 1.9481266910230393
Category	Term	Count	%	PValue	Genes	List Total	Pop Hits	Pop Total	Fold Enrichment	Bonferroni	Benjamini	FDR
GOTERM_BP_FAT	GO:0003158~endothelium development	16	1.48561	0.000637003	BMP4, CCM2, RAP2C, ROCK2, SMAD4, PDE4D, STK3, S1PR2, BTG1, HOXB5, DMD, CLDN1, FOXC2, RAP1B, MSN, TMEM100	909	114	17911	2.76548	0.988457	0.0166335	1.24777
GOTERM_BP_FAT	GO:0045446~endothelial cell differentiation	14	1.29991	0.00120489	BMP4, CCM2, RAP2C, ROCK2, SMAD4, PDE4D, S1PR2, BTG1, HOXB5, DMD, CLDN1, RAP1B, MSN, TMEM100	909	97	17911	2.84389	0.999784	0.0272982	2.34768
Annotation Cluster 50	Enrichment Score: 1.877398000778547
Category	Term	Count	%	PValue	Genes	List Total	Pop Hits	Pop Total	Fold Enrichment	Bonferroni	Benjamini	FDR
GOTERM_BP_FAT	GO:0048729~tissue morphogenesis	61	5.66388	4.45818e-06	DLC1, STOX1, CRYGS, PLXNA1, PDGFA, BTRC, HOXD13, ZEB2, ANKRD1, TTN, GDNF, MMP2, ZNRF3, HS2ST1, SPRY2, DAB2, WNT3, FOXF1, PAX8, SEMA3E, RAB23, MSN, TMEM100, TMEFF2, ROCK2, SLIT2, STK3, VEGFC, EYA1, VEGFA, SIX1, FOXC2, ZFPM2, TFAP2C, FGFR2, GCNT4, SHROOM3, CSF1, PPP3R1, HAND1, MAP3K1, TEK, NKX2-1, PKD1, GCNT1, BMP4, CCM2, IL6, BMP2, SMAD4, ITGA2, TEAD1, SKI, ISL1, GORAB, EPHA2, HOXB4, CYP7B1, KIF20…	909	647	17911	1.85773	0.0307341	0.000283744	0.00878452
GOTERM_BP_FAT	GO:0035295~tube development	64	5.94243	7.42218e-06	PTGES3, DLC1, PDGFA, BTRC, HOXD13, ZEB2, ZEB1, GDNF, CBFA2T2, HS2ST1, SPRY2, BDNF, SLC23A1, FOXF1, PAX8, SEMA3E, RAB23, RARB, CAT, ROCK2, OTC, SLIT2, STK3, MIXL1, MAPK1, EYA1, EP300, VEGFA, SIX1, FOXC2, VCAN, ZFPM2, TFAP2C, ATXN1L, CUX1, FGFR2, RAB3A, FKBP8, SHROOM3, CSF1, SAV1, PPP3R1, CD24A, TTBK2, STK40, HAND1, TEK, NKX2-1, PKD1, BMP4, BMP2, CCM2, MAP2K1, EPAS1, SMAD4, TEAD1, SKI, SPARC, GORAB…	909	702	17911	1.79638	0.0506429	0.000415676	0.0146244
GOTERM_BP_FAT	GO:0001763~morphogenesis of a branching structure	30	2.78552	1.42361e-05	FGFR2, RTN4, PLXNA1, PDGFA, CSF1, BTRC, PPP3R1, HOXD13, GDNF, SPRY2, FOXF1, TEK, SEMA3E, TDGF1, PAX8, PKD1, NKX2-1, ETV5, BMP4, IL6, BMP2, SMAD4, EPHA2, SLIT2, EYA1, SIX1, VEGFA, FOXC2, TFAP2C, LRRK2	909	241	17911	2.45279	0.0948746	0.000743617	0.0280486
GOTERM_BP_FAT	GO:0002009~morphogenesis of an epithelium	50	4.64253	5.34625e-05	DLC1, STOX1, CRYGS, PLXNA1, PDGFA, BTRC, HOXD13, ZEB2, GDNF, MMP2, ZNRF3, HS2ST1, SPRY2, DAB2, FOXF1, SEMA3E, PAX8, RAB23, MSN, TMEFF2, ROCK2, STK3, SLIT2, VEGFC, EYA1, VEGFA, SIX1, FOXC2, TFAP2C, FGFR2, SHROOM3, CSF1, PPP3R1, HAND1, MAP3K1, TEK, NKX2-1, PKD1, BMP4, CCM2, IL6, BMP2, SMAD4, TEAD1, SKI, GORAB, EPHA2, HOXB4, CYP7B1, KIF20B	909	538	17911	1.83123	0.312267	0.00233698	0.105296
GOTERM_BP_FAT	GO:0072163~mesonephric epithelium development	17	1.57846	0.000105883	FGFR2, BMP4, BMP2, SMAD4, GDNF, SLIT2, HS2ST1, EYA1, BDNF, PAX8, VEGFA, SIX1, PKD1, FOXC2, VCAN, CAT, RARB	909	108	17911	3.10157	0.523567	0.00408791	0.208436
GOTERM_BP_FAT	GO:0072164~mesonephric tubule development	17	1.57846	0.000105883	FGFR2, BMP4, BMP2, SMAD4, GDNF, SLIT2, HS2ST1, EYA1, BDNF, PAX8, VEGFA, SIX1, PKD1, FOXC2, VCAN, CAT, RARB	909	108	17911	3.10157	0.523567	0.00408791	0.208436
GOTERM_BP_FAT	GO:0061138~morphogenesis of a branching epithelium	26	2.41411	0.00011083	FGFR2, PLXNA1, PDGFA, BTRC, CSF1, PPP3R1, HOXD13, GDNF, SPRY2, FOXF1, PAX8, SEMA3E, TEK, PKD1, NKX2-1, BMP4, IL6, BMP2, SMAD4, EPHA2, SLIT2, EYA1, SIX1, VEGFA, FOXC2, TFAP2C	909	217	17911	2.36086	0.539791	0.00425507	0.218165
GOTERM_BP_FAT	GO:0001823~mesonephros development	17	1.57846	0.000182071	FGFR2, BMP4, BMP2, SMAD4, GDNF, SLIT2, HS2ST1, EYA1, BDNF, PAX8, VEGFA, SIX1, PKD1, FOXC2, VCAN, CAT, RARB	909	113	17911	2.96433	0.720563	0.00641859	0.358162
GOTERM_BP_FAT	GO:0001657~ureteric bud development	16	1.48561	0.000320199	FGFR2, BMP4, BMP2, SMAD4, GDNF, SLIT2, HS2ST1, EYA1, BDNF, PAX8, VEGFA, SIX1, FOXC2, VCAN, CAT, RARB	909	107	17911	2.9464	0.893796	0.00978685	0.629069
GOTERM_BP_FAT	GO:0072073~kidney epithelium development	20	1.85701	0.000383126	FGFR2, BMP4, BMP2, SMAD4, GLCCI1, CD24A, GDNF, SLIT2, HS2ST1, PROM1, EYA1, BDNF, PAX8, VEGFA, SIX1, PKD1, FOXC2, VCAN, CAT, RARB	909	157	17911	2.51007	0.931653	0.0113528	0.752255
GOTERM_BP_FAT	GO:0048754~branching morphogenesis of an epithelial tube	22	2.04271	0.000432733	FGFR2, BMP4, BMP2, CSF1, BTRC, PPP3R1, SMAD4, GDNF, EPHA2, SLIT2, SPRY2, EYA1, FOXF1, PAX8, VEGFA, TEK, SEMA3E, SIX1, NKX2-1, PKD1, FOXC2, TFAP2C	909	184	17911	2.35592	0.951716	0.0122442	0.849263
GOTERM_BP_FAT	GO:2000027~regulation of organ morphogenesis	23	2.13556	0.000464184	FGFR2, BMP4, BMP2, STOX1, PDGFA, CSF1, SMAD4, HOXD13, ISL1, GDNF, ZNRF3, DAB2, EYA1, BDNF, PAX9, SRSF6, XBP1, PAX8, VEGFA, SIX1, CASZ1, FOXC2, ETV5	909	198	17911	2.28886	0.961263	0.0129197	0.910719
GOTERM_BP_FAT	GO:0001655~urogenital system development	34	3.15692	0.000924472	FGFR2, GCNT4, UBE3A, PDGFA, FKBP4, HOXD13, CD24A, GDNF, MMP2, HS2ST1, BDNF, FOXF1, PAX8, PKD1, CAT, RARB, GCNT1, PLAG1, BMP4, COL4A4, COL4A3, BMP2, SMAD4, GLCCI1, SLIT2, PROM1, CYP7B1, EYA1, SIX1, VEGFA, FOXC2, VCAN, CUX1, LRRK2	909	364	17911	1.84049	0.99846	0.0221596	1.80601
GOTERM_BP_FAT	GO:0060688~regulation of morphogenesis of a branching structure	11	1.02136	0.00104101	FGFR2, BMP4, RTN4, PDGFA, PAX8, VEGFA, SIX1, HOXD13, LRRK2, ETV5, GDNF	909	62	17911	3.49588	0.99932	0.0243372	2.03146
GOTERM_BP_FAT	GO:0060562~epithelial tube morphogenesis	34	3.15692	0.00121225	FGFR2, DLC1, SHROOM3, CSF1, BTRC, PPP3R1, ZEB2, GDNF, HS2ST1, SPRY2, HAND1, FOXF1, TEK, SEMA3E, PAX8, RAB23, PKD1, NKX2-1, BMP4, CCM2, BMP2, ROCK2, SMAD4, TEAD1, SKI, SLIT2, EPHA2, STK3, EYA1, SIX1, VEGFA, KIF20B, FOXC2, TFAP2C	909	370	17911	1.81064	0.999795	0.0273743	2.36186
GOTERM_BP_FAT	GO:0048645~organ formation	11	1.02136	0.00170228	FGFR2, BMP4, MAPK1, BMP2, EYA1, MAP2K1, PAX8, SIX1, ISL1, AXIN2, GDNF	909	66	17911	3.28401	0.999993	0.0360408	3.3015
GOTERM_BP_FAT	GO:0035239~tube morphogenesis	36	3.34262	0.00209619	FGFR2, DLC1, SHROOM3, CSF1, BTRC, PPP3R1, HOXD13, ZEB2, ZEB1, GDNF, HS2ST1, SPRY2, HAND1, FOXF1, TEK, SEMA3E, PAX8, RAB23, PKD1, NKX2-1, BMP4, CCM2, BMP2, ROCK2, SMAD4, TEAD1, SKI, SLIT2, EPHA2, STK3, EYA1, SIX1, VEGFA, KIF20B, FOXC2, TFAP2C	909	413	17911	1.71755	1	0.0427867	4.05058
GOTERM_BP_FAT	GO:0060993~kidney morphogenesis	13	1.20706	0.00544676	BMP4, GCNT4, BMP2, SMAD4, GDNF, HS2ST1, EYA1, PAX8, SIX1, VEGFA, PKD1, LRRK2, GCNT1	909	102	17911	2.5113	1	0.0922773	10.2033
GOTERM_BP_FAT	GO:0001822~kidney development	27	2.50696	0.00576454	FGFR2, GCNT4, PDGFA, GDNF, CD24A, HS2ST1, BDNF, PAX8, PKD1, CAT, RARB, GCNT1, BMP4, COL4A4, COL4A3, BMP2, SMAD4, GLCCI1, SLIT2, PROM1, EYA1, SIX1, VEGFA, FOXC2, VCAN, CUX1, LRRK2	909	301	17911	1.76747	1	0.0964771	10.767
Annotation Cluster 54	Enrichment Score: 1.854283353522514
Category	Term	Count	%	PValue	Genes	List Total	Pop Hits	Pop Total	Fold Enrichment	Bonferroni	Benjamini	FDR
GOTERM_BP_FAT	GO:0048511~rhythmic process	33	3.06407	0.00252852	AHCY, UBE3A, CREM, BTRC, RORA, BMP15, PRKG1, MMP2, CRX, ADCYAP1, TOP1, BDNF, NKX2-1, OGT, PER3, CASP2, BMP4, IL6, ROCK2, SMAD4, HES7, PPARGC1A, SLIT2, CYP7B1, EP300, EREG, SP1, GSK3B, DYRK1A, VEGFA, NHLH2, ZFHX3, CLOCK	909	372	17911	1.74794	1	0.0491141	4.86639
Annotation Cluster 55	Enrichment Score: 1.8269971822913285
Category	Term	Count	%	PValue	Genes	List Total	Pop Hits	Pop Total	Fold Enrichment	Bonferroni	Benjamini	FDR
GOTERM_BP_FAT	GO:0045936~negative regulation of phosphate metabolic process	46	4.27112	0.00155928	ENPP1, LMO3, PDGFA, DRD5, CDC42SE1, PRKG1, LATS1, LATS2, MEN1, CUL3, BAG4, SPRY2, DAB2, PPP1R1C, CDKN2B, DMD, PPP2CA, DUSP16, ITCH, OGT, ENTPD1, IBTK, BMP4, PTPRC, IL6, SOCS2, ROCK2, PCDH11X, PTPRR, SMAD4, WNK1, SOCS7, PDE4D, GPER1, PPARGC1A, PRKCD, YWHAE, SLIT2, ELFN1, ATF3, BGN, HIPK3, GSK3B, HPCA, LRRK2, GFRA2	909	560	17911	1.61855	0.999982	0.033987	3.02819
GOTERM_BP_FAT	GO:0010563~negative regulation of phosphorus metabolic process	46	4.27112	0.00155928	ENPP1, LMO3, PDGFA, DRD5, CDC42SE1, PRKG1, LATS1, LATS2, MEN1, CUL3, BAG4, SPRY2, DAB2, PPP1R1C, CDKN2B, DMD, PPP2CA, DUSP16, ITCH, OGT, ENTPD1, IBTK, BMP4, PTPRC, IL6, SOCS2, ROCK2, PCDH11X, PTPRR, SMAD4, WNK1, SOCS7, PDE4D, GPER1, PPARGC1A, PRKCD, YWHAE, SLIT2, ELFN1, ATF3, BGN, HIPK3, GSK3B, HPCA, LRRK2, GFRA2	909	560	17911	1.61855	0.999982	0.033987	3.02819
GOTERM_BP_FAT	GO:0032269~negative regulation of cellular protein metabolic process	70	6.49954	0.00194889	LMO3, CPEB4, LATS1, LATS2, BAG5, CUL3, MEN1, SPRY2, DAB2, SERPINA9, PPP1R1C, PAK2, ATG7, RAB23, ITCH, PUM2, OGT, TLK2, RC3H1, IBTK, NOL3, SOCS2, ROCK2, ENC1, HNRNPA2B1, CRTAP, FMR1, PTPRR, SOCS7, PDE4D, GPER1, PPARGC1A, PRKCD, SLIT2, BGN, EP300, HIPK3, VEGFA, MGEA5, WFDC1, WNT9A, LRRK2, EIF2AK3, GIGYF2, ENPP1, DRD5, WFDC6A, CDC42SE1, SPOCK1, RFFL, DMD, PPP2CA, DUSP16, FBXO43, TNRC6B, TNRC6A, BMP4…	909	956	17911	1.44277	0.999999	0.0403079	3.7711
GOTERM_BP_FAT	GO:0001933~negative regulation of protein phosphorylation	35	3.24977	0.00229421	ENPP1, LMO3, DRD5, CDC42SE1, LATS1, LATS2, MEN1, CUL3, SPRY2, DAB2, PPP1R1C, DMD, PPP2CA, DUSP16, OGT, ITCH, IBTK, BMP4, PTPRC, IL6, SOCS2, SMAD4, PTPRR, SOCS7, PDE4D, GPER1, PPARGC1A, PRKCD, SLIT2, ATF3, BGN, HIPK3, GSK3B, LRRK2, GFRA2	909	400	17911	1.72411	1	0.0454176	4.42507
GOTERM_BP_FAT	GO:0031400~negative regulation of protein modification process	43	3.99257	0.00239321	ENPP1, LMO3, DRD5, CDC42SE1, LATS1, LATS2, BAG5, MEN1, CUL3, SPRY2, DAB2, PPP1R1C, ATG7, DMD, PPP2CA, DUSP16, FBXO43, OGT, ITCH, IBTK, BMP4, PTPRC, IL6, SOCS2, ROCK2, ACER2, CRTAP, PTPRR, SMAD4, SOCS7, PDE4D, GPER1, PPARGC1A, PRKCD, YWHAE, SLIT2, ATF3, BGN, HIPK3, GSK3B, MGEA5, LRRK2, GFRA2	909	525	17911	1.61386	1	0.047067	4.61176
GOTERM_BP_FAT	GO:0042326~negative regulation of phosphorylation	37	3.43547	0.00328162	ENPP1, LMO3, DRD5, CDC42SE1, LATS1, LATS2, MEN1, CUL3, SPRY2, DAB2, PPP1R1C, CDKN2B, DMD, PPP2CA, DUSP16, OGT, ITCH, IBTK, BMP4, PTPRC, IL6, SOCS2, PTPRR, SMAD4, WNK1, SOCS7, PDE4D, GPER1, PPARGC1A, PRKCD, SLIT2, ATF3, BGN, HIPK3, GSK3B, LRRK2, GFRA2	909	440	17911	1.65693	1	0.0612723	6.27178
GOTERM_BP_FAT	GO:0051248~negative regulation of protein metabolic process	72	6.68524	0.00343196	LMO3, CPEB4, LATS1, LATS2, BAG5, CUL3, MEN1, SPRY2, DAB2, SERPINA9, PPP1R1C, PAK2, ATG7, RAB23, ITCH, PUM2, OGT, TLK2, RC3H1, IBTK, NOL3, SOCS2, ROCK2, PRG4, ENC1, HNRNPA2B1, CRTAP, FMR1, PTPRR, SOCS7, PDE4D, GPER1, PPARGC1A, PRKCD, SLIT2, FMN2, BGN, EP300, HIPK3, VEGFA, MGEA5, WFDC1, WNT9A, LRRK2, EIF2AK3, GIGYF2, ENPP1, DRD5, WFDC6A, CDC42SE1, SPOCK1, RFFL, DMD, PPP2CA, DUSP16, FBXO43, TNRC6B, …	909	1014	17911	1.39911	1	0.0631532	6.54997
GOTERM_BP_FAT	GO:1902532~negative regulation of intracellular signal transduction	38	3.52832	0.00365216	DLC1, LMO3, CDC42SE1, NFKBIA, RORA, PPM1B, RFFL, BAG5, MEN1, CUL3, SPRY2, DAB2, XBP1, DMD, DUSP16, ITCH, NR1H4, BMP4, NOL3, SOCS2, SCAI, PTPRR, SMAD4, SOCS7, GPER1, PRKCD, SLIT2, EPHA2, ATF3, BGN, TRIM59, HIPK3, GSK3B, DYRK1A, IKBKG, NEUROD1, FAF1, LRRK2	909	459	17911	1.63127	1	0.0665509	6.95601
Annotation Cluster 62	Enrichment Score: 1.6526625277268385
Category	Term	Count	%	PValue	Genes	List Total	Pop Hits	Pop Total	Fold Enrichment	Bonferroni	Benjamini	FDR
GOTERM_BP_FAT	GO:0033002~muscle cell proliferation	21	1.94986	0.00182134	FGFR2, BMP4, IL6, NOL3, ERBB4, SAV1, ITGA2, RPS6KB1, GPER1, PPARGC1A, ARID2, MMP2, TENM4, EREG, GSK3B, VEGFA, SIX1, TGFBR3, FOXC2, ZFPM2, CNN1	909	192	17911	2.15513	0.999997	0.0381691	3.52849
Annotation Cluster 63	Enrichment Score: 1.6435540751676974
Category	Term	Count	%	PValue	Genes	List Total	Pop Hits	Pop Total	Fold Enrichment	Bonferroni	Benjamini	FDR
GOTERM_BP_FAT	GO:1903533~regulation of protein targeting	30	2.78552	0.000639484	ERBB4, MYBPC1, PPP3R1, NFKBIA, PPM1B, ACTR3, BAG4, DAB2, XBP1, GPR26, PPP2CA, TEK, KCNE1, RAB23, PKD1, ACTL6A, OGT, AXIN2, PLAGL2, BMP4, IL18R1, IL6, NOL3, SMAD4, PRKCD, EP300, GSK3B, HPCA, FAF1, LRRK2	909	299	17911	1.977	0.988656	0.0166357	1.2526
GOTERM_BP_FAT	GO:0046822~regulation of nucleocytoplasmic transport	24	2.22841	0.000929234	BMP4, NCBP2, IL18R1, XPO1, NUP153, IL6, NOL3, ERBB4, PPP3R1, SMAD4, NFKBIA, PPM1B, PRKCD, DNAJC27, DAB2, EP300, XBP1, PPP2CA, GSK3B, TEK, RAB23, PKD1, FAF1, AXIN2	909	222	17911	2.13017	0.998511	0.0221211	1.81524
GOTERM_BP_FAT	GO:0032387~negative regulation of intracellular transport	15	1.39276	0.00110598	NUP153, NOL3, NFKBIA, PPM1B, BAG4, PPP2CA, FOXF1, GSK3B, KCNE1, RAB23, PKD1, OGT, FAF1, AXIN2, LRRK2	909	108	17911	2.73668	0.999569	0.0254973	2.15696
GOTERM_BP_FAT	GO:0042306~regulation of protein import into nucleus	20	1.85701	0.00154837	BMP4, IL18R1, IL6, NOL3, ERBB4, PPP3R1, SMAD4, NFKBIA, PPM1B, PRKCD, DAB2, EP300, XBP1, PPP2CA, GSK3B, TEK, RAB23, PKD1, FAF1, AXIN2	909	176	17911	2.2391	0.999981	0.0338583	3.0073
GOTERM_BP_FAT	GO:0090317~negative regulation of intracellular protein transport	13	1.20706	0.00157666	NOL3, NFKBIA, PPM1B, BAG4, GSK3B, PPP2CA, KCNE1, RAB23, PKD1, OGT, FAF1, AXIN2, LRRK2	909	88	17911	2.91083	0.999984	0.0340419	3.06144
GOTERM_BP_FAT	GO:1904589~regulation of protein import	20	1.85701	0.0020101	BMP4, IL18R1, IL6, NOL3, ERBB4, PPP3R1, SMAD4, NFKBIA, PPM1B, PRKCD, DAB2, EP300, XBP1, PPP2CA, GSK3B, TEK, RAB23, PKD1, FAF1, AXIN2	909	180	17911	2.18934	0.999999	0.0413051	3.88734
GOTERM_BP_FAT	GO:1900180~regulation of protein localization to nucleus	23	2.13556	0.00221966	BMP4, IL18R1, CAV2, IL6, NOL3, ERBB4, PPP3R1, SMAD4, NFKBIA, PPM1B, PRKCD, DAB2, EP300, XBP1, PPP2CA, GSK3B, TEK, RAB23, PKD1, FAF1, OGT, AXIN2, EIF2AK3	909	223	17911	2.03226	1	0.0446032	4.28424
GOTERM_BP_FAT	GO:1903828~negative regulation of cellular protein localization	16	1.48561	0.00463788	NOL3, LEPROTL1, NFKBIA, PPM1B, BAG4, DAB2, TTBK2, PPP2CA, GSK3B, KCNE1, RAB23, PKD1, OGT, FAF1, LRRK2, AXIN2	909	139	17911	2.26809	1	0.0812723	8.75321
GOTERM_BP_FAT	GO:0042992~negative regulation of transcription factor import into nucleus	7	0.649954	0.00570648	PPP2CA, GSK3B, RAB23, NFKBIA, PKD1, FAF1, PPM1B	909	33	17911	4.17965	1	0.095779	10.6643
Annotation Cluster 64	Enrichment Score: 1.6314872248145909
Category	Term	Count	%	PValue	Genes	List Total	Pop Hits	Pop Total	Fold Enrichment	Bonferroni	Benjamini	FDR
GOTERM_BP_FAT	GO:0030111~regulation of Wnt signaling pathway	24	2.22841	0.0033483	FGFR2, BMP2, BTRC, ZFP703, CXXC4, ZEB2, BICC1, ISL1, LATS1, LATS2, ZNRF3, STK3, DKK4, DAB2, WNT3, AMER2, RSPO1, SHISA2, WNT9A, DEPDC1B, COL1A1, AXIN2, LRRK2, WWOX	909	245	17911	1.93019	1	0.0621491	6.39527
GOTERM_BP_FAT	GO:1905114~cell surface receptor signaling pathway involved in cell-cell signaling	38	3.52832	0.0046292	FGFR2, GABRB3, GRIK2, BTRC, CXXC4, ZEB2, BICC1, AMOTL1, LATS1, ZNRF3, LATS2, S1PR2, CUL3, BDNF, DAB2, WNT3, AMER2, SHISA2, RSPO1, TDGF1, LEO1, DEPDC1B, AXIN2, WWOX, BMP4, BMP2, DDB1, ZFP703, NLGN3, NRXN1, ISL1, STK3, DKK4, GSK3B, CELF4, COL1A1, WNT9A, LRRK2	909	465	17911	1.61023	1	0.0813292	8.73753
Annotation Cluster 65	Enrichment Score: 1.6191653778397705
Category	Term	Count	%	PValue	Genes	List Total	Pop Hits	Pop Total	Fold Enrichment	Bonferroni	Benjamini	FDR
GOTERM_BP_FAT	GO:0007264~small GTPase mediated signal transduction	44	4.08542	0.000514318	DLC1, RAB3A, RAB9B, CSF1, LPAR4, CDC42SE1, ABCA1, ARFGEF1, RAB7, CUL3, SPRY2, ARL15, SOS2, RAB23, RAB6A, OGT, DOCK10, CDC42EP4, KNDC1, FGD6, KPNB1, CDC42EP3, ARHGEF10L, ARHGDIA, FGD4, SETDB1, RABL2, RAB2A, ARHGEF4, RAB2B, RAP2C, MAP2K1, RASEF, ROCK2, SCAI, DOCK8, PSD2, GEM, SLIT2, DNAJC27, ARF4, RAB14, RAP1B, LRRK2	909	500	17911	1.73396	0.972736	0.0139725	1.00861
Annotation Cluster 66	Enrichment Score: 1.6086268834688184
Category	Term	Count	%	PValue	Genes	List Total	Pop Hits	Pop Total	Fold Enrichment	Bonferroni	Benjamini	FDR
GOTERM_BP_FAT	GO:0050805~negative regulation of synaptic transmission	13	1.20706	0.000163208	SYT4, SLC6A1, GRIK2, GNAI1, DRD5, FMR1, NLGN3, ATAD1, S1PR2, BDNF, CELF4, RAP1B, LRRK2	909	69	17911	3.71236	0.681099	0.00584375	0.321112
Annotation Cluster 69	Enrichment Score: 1.544688324482425
Category	Term	Count	%	PValue	Genes	List Total	Pop Hits	Pop Total	Fold Enrichment	Bonferroni	Benjamini	FDR
GOTERM_BP_FAT	GO:0046777~protein autophosphorylation	25	2.32126	0.000789671	FGFR2, ERBB4, ENPP1, PDGFA, PHKA1, PAK2, MAP3K9, TEK, DCX, TEC, IRAK2, PTPRC, RAP2C, STK25, WNK1, BMX, MINK1, PRKCD, VEGFC, GSK3B, DYRK1A, VEGFA, LRRK2, EIF2AK3, GFRA2	909	233	17911	2.11417	0.99604	0.0196308	1.54462
Annotation Cluster 71	Enrichment Score: 1.5213087092804547
Category	Term	Count	%	PValue	Genes	List Total	Pop Hits	Pop Total	Fold Enrichment	Bonferroni	Benjamini	FDR
GOTERM_BP_FAT	GO:0010092~specification of organ identity	6	0.557103	0.00341483	FGFR2, BMP4, BMP2, PAX8, ISL1, AXIN2	909	21	17911	5.62973	1	0.0631791	6.51833
Annotation Cluster 74	Enrichment Score: 1.4669350148296123
Category	Term	Count	%	PValue	Genes	List Total	Pop Hits	Pop Total	Fold Enrichment	Bonferroni	Benjamini	FDR
GOTERM_BP_FAT	GO:0016482~cytosolic transport	16	1.48561	0.00226471	MAP2K1, SNX6, RAB9B, AP1AR, VPS54, TGOLN1, SNX1, RAB7, MAPK1, DAB2, FAM109B, RAB14, VAMP3, MSN, RAB6A, LRRK2	909	129	17911	2.44392	1	0.0453586	4.36936
Annotation Cluster 75	Enrichment Score: 1.4645301235014099
Category	Term	Count	%	PValue	Genes	List Total	Pop Hits	Pop Total	Fold Enrichment	Bonferroni	Benjamini	FDR
GOTERM_BP_FAT	GO:0051781~positive regulation of cell division	11	1.02136	0.00589021	FGFR2, CUL3, MEN1, VEGFC, EREG, PDGFA, HOXC4, VEGFA, PKP4, KIF20B, CAT	909	78	17911	2.77878	1	0.0982455	10.989
Annotation Cluster 76	Enrichment Score: 1.4609942303160222
Category	Term	Count	%	PValue	Genes	List Total	Pop Hits	Pop Total	Fold Enrichment	Bonferroni	Benjamini	FDR
GOTERM_BP_FAT	GO:0031952~regulation of protein autophosphorylation	9	0.835655	0.000764687	VEGFC, PTPRC, MOB1B, RAP2C, ENPP1, PDGFA, PPP2CA, VEGFA, GFRA2	909	40	17911	4.43342	0.995282	0.0190831	1.49609
Annotation Cluster 77	Enrichment Score: 1.4358927498729193
Category	Term	Count	%	PValue	Genes	List Total	Pop Hits	Pop Total	Fold Enrichment	Bonferroni	Benjamini	FDR
GOTERM_BP_FAT	GO:1902580~single-organism cellular localization	79	7.33519	2.39316e-05	NCBP2, SYT1, SYT4, MLPH, SCN3B, GRIK2, TIMM17A, SYNJ1, AP3S1, PIP5K1A, ACTR3, SPRY2, BAG4, DAB2, GOLGA7, AP1S2, FNTA, FOXF1, RAB23, OGT, KPNB1, BSG, NOL3, ROCK2, FMR1, NRXN1, GPER1, PRKCD, LDLRAP1, FMN2, MAPK1, EYA1, DOC2A, EP300, SEC61B, MGEA5, VAMP3, RANGRF, VAMP2, LRRK2, FGFR2, RAB3A, CPLX2, ERBB4, CACNB1, PPP3R1, NFKBIA, PPM1B, ABCA1, CD24A, BLOC1S4, PFN2, BLOC1S2, XBP1, PPP2CA, TEK, KCNE1, P…	909	960	17911	1.62148	0.154283	0.00116301	0.0471469
Annotation Cluster 81	Enrichment Score: 1.4166464821249192
Category	Term	Count	%	PValue	Genes	List Total	Pop Hits	Pop Total	Fold Enrichment	Bonferroni	Benjamini	FDR
GOTERM_BP_FAT	GO:0030878~thyroid gland development	7	0.649954	0.00197513	HOXB3, MAPK1, MAP2K1, HOXD3, PAX8, SIX1, NKX2-1	909	27	17911	5.10846	0.999999	0.0407199	3.82095
Annotation Cluster 82	Enrichment Score: 1.4077237780389469
Category	Term	Count	%	PValue	Genes	List Total	Pop Hits	Pop Total	Fold Enrichment	Bonferroni	Benjamini	FDR
GOTERM_BP_FAT	GO:0043401~steroid hormone mediated signaling pathway	21	1.94986	9.45104e-05	BMP4, PTGES3, LMO3, UBE3A, FKBP4, ESRRG, RXRG, NR4A2, PADI2, GPER1, RORA, ISL1, CYP7B1, DAB2, BDNF, EP300, MED30, PIAS2, RARB, CLOCK, NR1H4	909	153	17911	2.70448	0.484074	0.00371103	0.186069
Annotation Cluster 84	Enrichment Score: 1.397845910387276
Category	Term	Count	%	PValue	Genes	List Total	Pop Hits	Pop Total	Fold Enrichment	Bonferroni	Benjamini	FDR
GOTERM_BP_FAT	GO:1902803~regulation of synaptic vesicle transport	7	0.649954	0.00413415	RAB3A, PFN2, SYT4, SYNJ1, FMR1, RAP1B, LRRK2	909	31	17911	4.44931	1	0.0740569	7.83896
Annotation Cluster 96	Enrichment Score: 1.2804868908271676
Category	Term	Count	%	PValue	Genes	List Total	Pop Hits	Pop Total	Fold Enrichment	Bonferroni	Benjamini	FDR
GOTERM_BP_FAT	GO:0072089~stem cell proliferation	16	1.48561	0.00129337	FGFR2, BMP4, PTPRC, PRG4, SOX5, DMRTA2, CD24A, ZNRF3, NUMBL, VEGFC, BDNF, WNT3, VEGFA, ATXN1L, LRRK2, THPO	909	122	17911	2.58414	0.999884	0.0289936	2.518
Annotation Cluster 100	Enrichment Score: 1.2523397893413928
Category	Term	Count	%	PValue	Genes	List Total	Pop Hits	Pop Total	Fold Enrichment	Bonferroni	Benjamini	FDR
GOTERM_BP_FAT	GO:0060428~lung epithelium development	9	0.835655	0.00341577	FGFR2, BMP4, EYA1, MAP2K1, SRSF6, SAV1, PPP3R1, PKD1, NKX2-1	909	50	17911	3.54673	1	0.0630297	6.52005
Annotation Cluster 105	Enrichment Score: 1.231660319823602
Category	Term	Count	%	PValue	Genes	List Total	Pop Hits	Pop Total	Fold Enrichment	Bonferroni	Benjamini	FDR
GOTERM_BP_FAT	GO:0016311~dephosphorylation	31	2.87837	0.00454665	DLC1, PDP1, BTRC, SYNJ1, PPP3R1, PPM1B, BAG4, PPP2CA, DUSP16, INPP5B, INPP5A, PTPRC, BMP2, PTPN3, PTPRZ1, ROCK2, PCDH11X, PTPRR, WNK1, PTPN13, ITGA2, YWHAE, PRKCD, TMEM55B, ELFN1, EYA1, RPAP2, PPM1H, VCAN, PPM1M, FAM220A	909	356	17911	1.7158	1	0.0803377	8.58828
Annotation Cluster 106	Enrichment Score: 1.2280155689870846
Category	Term	Count	%	PValue	Genes	List Total	Pop Hits	Pop Total	Fold Enrichment	Bonferroni	Benjamini	FDR
GOTERM_BP_FAT	GO:0048839~inner ear development	21	1.94986	0.0056707	FGFR2, BMP4, CCM2, BMP2, STOX1, GABRB3, GABRB2, MAFB, IGFBP7, TMC1, SPARC, ZEB1, LIN7A, SPRY2, EYA1, BDNF, PAX8, HPCA, SIX1, NEUROD1, CUX1	909	212	17911	1.95182	1	0.0954343	10.6009
Annotation Cluster 108	Enrichment Score: 1.2160715421657688
Category	Term	Count	%	PValue	Genes	List Total	Pop Hits	Pop Total	Fold Enrichment	Bonferroni	Benjamini	FDR
GOTERM_BP_FAT	GO:0003007~heart morphogenesis	26	2.41411	0.00164904	FGFR2, RTN4, DLC1, SAV1, ANKRD1, TTN, ARID2, HAND1, FOXF1, TEK, RARB, TMEM100, AXIN2, BMP4, ASXL2, BMP2, SMAD4, TEAD1, ISL1, EYA1, BAZ1B, VEGFA, SIX1, FOXC2, TGFBR3, ZFPM2	909	260	17911	1.97041	0.99999	0.0352521	3.19981
GOTERM_BP_FAT	GO:0033002~muscle cell proliferation	21	1.94986	0.00182134	FGFR2, BMP4, IL6, NOL3, ERBB4, SAV1, ITGA2, RPS6KB1, GPER1, PPARGC1A, ARID2, MMP2, TENM4, EREG, GSK3B, VEGFA, SIX1, TGFBR3, FOXC2, ZFPM2, CNN1	909	192	17911	2.15513	0.999997	0.0381691	3.52849
GOTERM_BP_FAT	GO:0060415~muscle tissue morphogenesis	12	1.11421	0.00305827	FGFR2, BMP4, BMP2, HAND1, SMAD4, FOXC2, TGFBR3, ZFPM2, ANKRD1, ISL1, TTN, MYLK	909	83	17911	2.84878	1	0.0578346	5.85704
GOTERM_BP_FAT	GO:0048738~cardiac muscle tissue development	23	2.13556	0.00324898	FGFR2, BMP4, BMP2, ERBB4, SAV1, SMAD4, ANKRD1, SOX6, TTN, PRKG1, ISL1, ARID2, GJC1, TENM4, HAND1, GSK3B, ATG7, VEGFA, TDGF1, TGFBR3, FOXC2, ZFPM2, RARB	909	230	17911	1.97041	1	0.0610057	6.21129
GOTERM_BP_FAT	GO:0003151~outflow tract morphogenesis	11	1.02136	0.0053726	FGFR2, BMP4, EYA1, VEGFA, SIX1, SMAD4, FOXC2, TGFBR3, ZFPM2, RARB, ISL1	909	77	17911	2.81487	1	0.0915183	10.0713
Annotation Cluster 113	Enrichment Score: 1.1972088074384915
Category	Term	Count	%	PValue	Genes	List Total	Pop Hits	Pop Total	Fold Enrichment	Bonferroni	Benjamini	FDR
GOTERM_BP_FAT	GO:0042692~muscle cell differentiation	38	3.52832	0.000605409	FGFR2, CAV2, CCL9, NEO1, ZEB1, SOX6, RORA, ANKRD1, CACNB4, TTN, PRKG1, XBP1, FOXF1, ATG7, DMD, DNER, MTPN, TDGF1, RARB, LMOD3, ASF1A, BMP4, BMP2, NOL3, EPAS1, PTBP1, SKI, GPER1, ISL1, EP300, EREG, BTG1, GSK3B, CFL2, SIX1, VEGFA, TMOD2, H3F3B	909	414	17911	1.80859	0.985598	0.0160543	1.18623
Annotation Cluster 118	Enrichment Score: 1.1620824133255567
Category	Term	Count	%	PValue	Genes	List Total	Pop Hits	Pop Total	Fold Enrichment	Bonferroni	Benjamini	FDR
GOTERM_BP_FAT	GO:0060415~muscle tissue morphogenesis	12	1.11421	0.00305827	FGFR2, BMP4, BMP2, HAND1, SMAD4, FOXC2, TGFBR3, ZFPM2, ANKRD1, ISL1, TTN, MYLK	909	83	17911	2.84878	1	0.0578346	5.85704
Annotation Cluster 125	Enrichment Score: 1.129775515423877
Category	Term	Count	%	PValue	Genes	List Total	Pop Hits	Pop Total	Fold Enrichment	Bonferroni	Benjamini	FDR
GOTERM_BP_FAT	GO:0032412~regulation of ion transmembrane transporter activity	20	1.85701	0.00369441	BMP4, PTPN3, SCN3B, FHL1, FMR1, WNK1, CACNB1, MINK1, NLGN3, PDE4D, NRXN1, CACNB4, PRKG1, PPARGC1A, YWHAE, PPP2CA, DMD, KCNE1, RANGRF, VAMP2	909	190	17911	2.07411	1	0.0671215	7.03373
GOTERM_BP_FAT	GO:0032409~regulation of transporter activity	21	1.94986	0.00510913	BMP4, PTPN3, SCN3B, FHL1, FMR1, WNK1, CACNB1, MINK1, NLGN3, PDE4D, NRXN1, CACNB4, PRKG1, PPARGC1A, PRKCD, YWHAE, PPP2CA, DMD, KCNE1, RANGRF, VAMP2	909	210	17911	1.97041	1	0.0878617	9.60073
GOTERM_BP_FAT	GO:0022898~regulation of transmembrane transporter activity	20	1.85701	0.00546595	BMP4, PTPN3, SCN3B, FHL1, FMR1, WNK1, CACNB1, MINK1, NLGN3, PDE4D, NRXN1, CACNB4, PRKG1, PPARGC1A, YWHAE, PPP2CA, DMD, KCNE1, RANGRF, VAMP2	909	197	17911	2.00041	1	0.092365	10.2375
Annotation Cluster 133	Enrichment Score: 1.0970251695312507
Category	Term	Count	%	PValue	Genes	List Total	Pop Hits	Pop Total	Fold Enrichment	Bonferroni	Benjamini	FDR
GOTERM_BP_FAT	GO:0044723~single-organism carbohydrate metabolic process	48	4.45682	0.0035771	PTGES3, GCNT4, ENPP1, POMK, ONECUT1, ADPGK, CREM, ALDOC, PHKA1, SYNJ1, ST8SIA1, PPP3R2, ALG6, PRKG1, ARFGEF1, DPY19L1, EDEM1, HS2ST1, GALM, STK40, CHST11, CCDC126, KCNE1, PDHA2, OGT, ANGPTL3, GCNT1, CTBS, INPP5A, IL6, ACER2, NUDT5, GPER1, PPARGC1A, IRS1, ST6GALNAC2, DHDH, PARP16, MGAT2, PGM3, MAGT1, ATF3, GSK3B, ARF4, PKLR, MGEA5, SUPT20, PGK2	909	617	17911	1.53289	1	0.0653964	6.8178
Annotation Cluster 135	Enrichment Score: 1.088875039315365
Category	Term	Count	%	PValue	Genes	List Total	Pop Hits	Pop Total	Fold Enrichment	Bonferroni	Benjamini	FDR
GOTERM_BP_FAT	GO:0016050~vesicle organization	22	2.04271	0.00501081	RAB3A, CAV2, SYT1, SYT4, SNX6, VAPB, PTBP1, SNX1, ABCA1, VPS33B, RAB7, CUL3, BLOC1S4, SRPX, DOC2A, RAB14, VAMP3, SYT16, SEC22C, VAMP2, PDCD6IP, SPG11	909	224	17911	1.93522	1	0.0866666	9.42451
Annotation Cluster 144	Enrichment Score: 1.0553888924190276
Category	Term	Count	%	PValue	Genes	List Total	Pop Hits	Pop Total	Fold Enrichment	Bonferroni	Benjamini	FDR
GOTERM_BP_FAT	GO:0021953~central nervous system neuron differentiation	21	1.94986	0.00484603	FGFR2, BHLHE22, ERBB4, NR4A2, SOX5, NFIX, SPOCK1, ZEB2, NRXN1, RORA, ISL1, SLIT2, LINGO1, WNT3, MTPN, ATG7, NKX2-1, TFAP2C, DCX, GIGYF2, KNDC1	909	209	17911	1.97983	1	0.0843492	9.12848
Annotation Cluster 155	Enrichment Score: 0.9948087352808747
Category	Term	Count	%	PValue	Genes	List Total	Pop Hits	Pop Total	Fold Enrichment	Bonferroni	Benjamini	FDR
GOTERM_BP_FAT	GO:0080135~regulation of cellular response to stress	43	3.99257	0.00480192	RTN4, STOX1, GRIK2, GDF6, YPEL3, CDC42SE1, ZEB2, NEO1, ANKRD1, EDEM1, BAG5, MEN1, DAB2, XBP1, ATG7, MAP3K1, PARG, OGT, ITCH, AXIN2, FGD4, BMP2, BRCC3, NOL3, FECH, MAP2K1, STK25, TAOK1, FMR1, MINK1, RAD52, PRKCD, STK3, MAPK1, PAXIP1, EYA1, HIPK3, DYRK1A, IKBKG, VEGFA, TGFBR3, LRRK2, EIF2AK3	909	546	17911	1.55179	1	0.0838204	9.04908
Annotation Cluster 179	Enrichment Score: 0.869003958365336
Category	Term	Count	%	PValue	Genes	List Total	Pop Hits	Pop Total	Fold Enrichment	Bonferroni	Benjamini	FDR
GOTERM_BP_FAT	GO:0009611~response to wounding	43	3.99257	0.00193525	ERBB4, PDGFA, DRD5, CXCL2, RPS6KB1, NEO1, ELK3, PRKG1, VPS33B, ARFGEF1, GDNF, MMP2, SLC1A2, BLOC1S4, LBH, XBP1, FOXF1, MTPN, MAP3K1, ADRA2C, ENTPD1, TEC, TMEFF2, IL6, NOL3, MAP2K1, ITGA2, SPARC, TC2N, ISL1, PRKCD, NDNF, CORO1B, SRSF6, F3, ARF4, TBXA2R, FOXC2, WFDC1, COL1A1, IGFBP1, CHL1, MYLK	909	519	17911	1.63251	0.999999	0.0401498	3.74519
Annotation Cluster 197	Enrichment Score: 0.8112010664897344
Category	Term	Count	%	PValue	Genes	List Total	Pop Hits	Pop Total	Fold Enrichment	Bonferroni	Benjamini	FDR
GOTERM_BP_FAT	GO:0002520~immune system development	75	6.96379	0.000414482	ARID4A, RORA, ZEB1, VPS33B, MEN1, DAB2, SMAP1, CDKN2B, 4930430F08RIK, IL15RA, ITCH, OGT, RC3H1, CDK13, FECH, SH3PXD2A, PRG4, MINK1, STK3, MIXL1, PGM3, MAPK1, EP300, VEGFA, SIX1, ATXN1L, ADD1, FGFR2, HMGB3, ONECUT1, PRTN3, CSF1, GM13288, PABPC4, NFKBIA, RSAD2, SOX6, CACNB4, CD24A, PLCL2, IL17A, MEIS2, XBP1, TEK, SOS2, LEO1, PIK3R6, HIST1H4I, THPO, BMP4, ASXL2, PTPRC, IL18R1, IL6, MAP2K1, EPAS1, PT…	909	984	17911	1.50183	0.945131	0.0119234	0.813582
GOTERM_BP_FAT	GO:0048534~hematopoietic or lymphoid organ development	72	6.68524	0.000478266	ARID4A, RORA, ZEB1, VPS33B, MEN1, DAB2, SMAP1, CDKN2B, 4930430F08RIK, IL15RA, OGT, RC3H1, CDK13, FECH, SH3PXD2A, PRG4, MINK1, STK3, MIXL1, PGM3, MAPK1, EP300, VEGFA, SIX1, ATXN1L, ADD1, FGFR2, HMGB3, ONECUT1, PRTN3, CSF1, GM13288, PABPC4, NFKBIA, RSAD2, SOX6, CACNB4, CD24A, PLCL2, IL17A, MEIS2, XBP1, TEK, SOS2, LEO1, PIK3R6, HIST1H4I, THPO, BMP4, ASXL2, PTPRC, IL18R1, IL6, MAP2K1, EPAS1, PTPRZ1, …	909	940	17911	1.50925	0.964902	0.0132042	0.938223
GOTERM_BP_FAT	GO:0030097~hemopoiesis	69	6.40669	0.000501207	ARID4A, RORA, ZEB1, VPS33B, MEN1, DAB2, SMAP1, CDKN2B, 4930430F08RIK, IL15RA, OGT, RC3H1, CDK13, FECH, SH3PXD2A, PRG4, MINK1, STK3, MIXL1, PGM3, EP300, VEGFA, ATXN1L, ADD1, FGFR2, HMGB3, ONECUT1, PRTN3, CSF1, GM13288, PABPC4, NFKBIA, RSAD2, SOX6, CACNB4, CD24A, PLCL2, IL17A, MEIS2, XBP1, SOS2, TEK, LEO1, PIK3R6, HIST1H4I, THPO, ASXL2, BMP4, PTPRC, IL18R1, IL6, EPAS1, PTPRZ1, THEMIS, L3MBTL3, MAFB…	909	892	17911	1.52419	0.970113	0.0137251	0.983017
GOTERM_BP_FAT	GO:0030155~regulation of cell adhesion	52	4.82823	0.000913481	DLC1, AP1AR, ZEB1, PRKG1, VPS33B, MMP2, MEN1, BAG4, DAB2, FOXF1, SEMA3E, TDGF1, ITCH, RC3H1, DSCAM, MINK1, PRKCD, NDNF, VEGFC, VEGFA, PDE5A, SKINT2, FOXC2, COL1A1, TRIOBP, ONECUT1, CSF1, ONECUT2, SPOCK1, CD24A, XBP1, DMD, SOS2, TEK, PKD1, PIK3R6, BMP4, PTPRC, IL6, BMP2, MAP2K1, PTPRZ1, MEX3B, ACER2, ZFP703, CTLA4, ITGA2, EPHA2, GSK3B, HSPD1, FAF1, ZBTB1	909	639	17911	1.60346	0.998337	0.0219741	1.78473
GOTERM_BP_FAT	GO:0007162~negative regulation of cell adhesion	24	2.22841	0.00220684	DLC1, BMP4, PTPRC, BMP2, MAP2K1, PTPRZ1, AP1AR, ACER2, ZFP703, CTLA4, SPOCK1, PRKG1, MMP2, PRKCD, CD24A, MEN1, VEGFA, SEMA3E, PDE5A, SKINT2, ITCH, COL1A1, RC3H1, DSCAM	909	237	17911	1.99535	1	0.0444785	4.25999
GOTERM_BP_FAT	GO:0007155~cell adhesion	105	9.7493	0.00344038	DLC1, CADM3, VAPB, EIF5, RORA, VPS33B, PRKG1, MMP2, GM21092, CDH20, DAB2, FOXF1, TDGF1, LRRC59, ITCH, RC3H1, DSCAM, BSG, CRISP2, CDHR5, VEGFC, HOXD3, PDE5A, VEGFA, VAMP3, COL1A1, GIGYF2, ADD1, ONECUT1, ONECUT2, GM13288, CACNB4, TAGLN2, BLOC1S4, ITGB8, DMD, TEK, ANGPTL3, GCNT1, BMP4, BMP2, MAP2K1, MYO1B, MAFB, ACER2, PCDH10, BMX, ITGA2, DOCK8, EPHA2, LASP1, PKP4, TMPO, HSPD1, TREML2, AP1AR, IGFBP7…	909	1583	17911	1.30697	1	0.0631378	6.56553
GOTERM_BP_FAT	GO:0022610~biological adhesion	105	9.7493	0.00444393	DLC1, CADM3, VAPB, EIF5, RORA, VPS33B, PRKG1, MMP2, GM21092, CDH20, DAB2, FOXF1, TDGF1, LRRC59, ITCH, RC3H1, DSCAM, BSG, CRISP2, CDHR5, VEGFC, HOXD3, PDE5A, VEGFA, VAMP3, COL1A1, GIGYF2, ADD1, ONECUT1, ONECUT2, GM13288, CACNB4, TAGLN2, BLOC1S4, ITGB8, DMD, TEK, ANGPTL3, GCNT1, BMP4, BMP2, MAP2K1, MYO1B, MAFB, ACER2, PCDH10, BMX, ITGA2, DOCK8, EPHA2, LASP1, PKP4, TMPO, HSPD1, TREML2, AP1AR, IGFBP7…	909	1595	17911	1.29713	1	0.07899	8.40223
Cellular Component
Annotation Cluster 27	Enrichment Score: 2.622926401982631
Category	Term	Count	%	PValue	Genes	List Total	Pop Hits	Pop Total	Fold Enrichment	Bonferroni	Benjamini	FDR
GOTERM_CC_FAT	GO:0032838~cell projection cytoplasm	12	1.11421	0.000379769	MAPK1, BLOC1S4, GABARAPL1, GRIA2, BLOC1S2, MAP2K1, GRIK2, FMR1, HPCA, HNRNPA2B1, AP3S1, LRRK2	795	60	14413	3.62591	0.260362	0.0726262	0.580788
Annotation Cluster 30	Enrichment Score: 2.487294883335793
Category	Term	Count	%	PValue	Genes	List Total	Pop Hits	Pop Total	Fold Enrichment	Bonferroni	Benjamini	FDR
GOTERM_CC_FAT	GO:0043005~neuron projection	104	9.65645	1.99344e-05	SYT1, SYT4, SLC6A1, GABRB3, GRIK2, RPS6KB1, CTTNBP2, BDNF, ATG7, DNAJC5, OGT, PTBP2, PUM2, DSCAM, OSBP2, KCND3, CRTAC1, HNRNPA2B1, PTBP1, FMR1, PSD2, CNGA3, PPARGC1A, MAPK1, DOC2A, VAMP3, VAMP2, ATXN1L, STMN1, LRRK2, ADD1, MOB4, AHCY, ALDOC, DRD5, KCNA4, ACP2, ARPC5, ADCYAP1, RAB7, PFN2, BLOC1S4, BLOC1S2, DMD, MTPN, ADRA2C, ENTPD1, GABARAPL1, MAP2K1, KCNB2, PTPN13, ITGA2, FXR2, SEPT11, LIN7A, ARF…	795	1253	14413	1.50477	0.0157034	0.0157034	0.0305647
GOTERM_CC_FAT	GO:0097458~neuron part	124	11.5135	0.000113679	SYT1, SYT4, SLC6A1, GABRB3, GRIK2, RPS6KB1, ZNRF1, GOT2, CTTNBP2, TOP1, BDNF, ATG7, SMARCD1, DNAJC5, OGT, PTBP2, PUM2, DSCAM, OSBP2, KCND3, CRTAC1, ENC1, PTBP1, HNRNPA2B1, FMR1, PSD2, CNGA3, PPARGC1A, MAPK1, DOC2A, VAMP3, VAMP2, STMN1, ATXN1L, LRRK2, ADD1, MOB4, AHCY, ERBB4, ALDOC, DRD5, KCNA4, ACP2, ARPC5, SYPL2, RAB7, SORCS3, ADCYAP1, ARIH1, BLOC1S4, PFN2, BLOC1S2, MTPN, DMD, ADRA2C, AXIN2, ENT…	795	1620	14413	1.38769	0.0863119	0.0441297	0.174183
GOTERM_CC_FAT	GO:0030424~axon	54	5.01393	0.000125216	SYT1, GABRB3, SLC6A1, SYT4, GRIK2, SYNJ1, AP3S1, SLC1A2, BDNF, ATG7, DNAJC5, ATP6V0D1, DSCAM, GABRG2, FMR1, MINK1, NRXN1, GPER1, LDLRAP1, MAPK1, GRM3, KIF1A, VAMP2, LRRK2, RAB3A, CPLX2, ALDOC, FKBP4, DRD5, KCNA4, SPOCK1, RAB7, ADCYAP1, PFN2, BLOC1S4, GPM6A, BLOC1S2, PPP2CA, MTPN, ADRA2C, MAP2K1, PTPRZ1, ITGA2, YWHAE, SEPT11, SLC17A6, GRIA2, GSK3B, HPCA, KIF20B, SCN8A, SPG11, FEZ2, NTM	795	570	14413	1.71754	0.0946449	0.0325995	0.191845
Molecular Function
Annotation Cluster 3	Enrichment Score: 7.247517297632707
Category	Term	Count	%	PValue	Genes	List Total	Pop Hits	Pop Total	Fold Enrichment	Bonferroni	Benjamini	FDR
GOTERM_MF_FAT	GO:0000981~RNA polymerase II transcription factor activity, sequence-specific DNA binding	73	6.77809	4.12121e-09	BACH2, ELF5, E2F8, HOXD13, ZEB2, RORA, ZEB1, CRX, PCBP3, PAX9, 4932411N23RIK, ZFP131, FOXF1, PAX8, RARB, ZBTB20, GMEB1, RXRG, FOXJ3, GPER1, SIX6, MIXL1, EP300, SIX1, MNT, FOXC2, TFAP2D, ZFPM2, TFAP2C, CUX1, CLOCK, ONECUT1, ONECUT2, SOX5, TFEB, NFIX, ELK3, PLAGL1, NPAS3, MEIS2, HAND1, XBP1, HOXA10, NFAT5, NKX2-1, POU3F2, TCF4, ETV5, NR1H4, PLAGL2, PLAG1, ZMYM2, BHLHE22, EPAS1, ZMYM3, MAFB, ESRRG, …	865	683	16866	2.084	5.5801e-06	5.5801e-06	6.76271e-06
GOTERM_MF_FAT	GO:0003700~transcription factor activity, sequence-specific DNA binding	103	9.5636	4.31282e-09	HOXD13, RORA, HOXC6, 4932411N23RIK, ZFP131, HOXC4, FOXF1, RARB, ZHX1, RXRG, FOXN2, SIX6, EP300, HOXD3, SIX1, MNT, TFAP2D, TFAP2C, ST18, ONECUT1, ONECUT2, SOX5, TFEB, SOX6, ELK3, PLAGL1, MEIS2, HOXA10, NKX2-1, TCF4, NR1H4, PLAGL2, PLAG1, IKZF4, ZMYM2, IKZF2, BHLHE22, EPAS1, MAFB, TAF5, ZMYM3, RFX7, SMAD4, ESRRG, NR4A2, TEAD1, SKI, UBP1, DLX3, HOXB3, HOXB4, ATF3, DMTF1, CSRNP1, HOXB5, RFX1, BACH2, …	865	1109	16866	1.81093	5.83955e-06	2.91978e-06	7.07713e-06
GOTERM_MF_FAT	GO:0001071~nucleic acid binding transcription factor activity	103	9.5636	4.31282e-09	HOXD13, RORA, HOXC6, 4932411N23RIK, ZFP131, HOXC4, FOXF1, RARB, ZHX1, RXRG, FOXN2, SIX6, EP300, HOXD3, SIX1, MNT, TFAP2D, TFAP2C, ST18, ONECUT1, ONECUT2, SOX5, TFEB, SOX6, ELK3, PLAGL1, MEIS2, HOXA10, NKX2-1, TCF4, NR1H4, PLAGL2, PLAG1, IKZF4, ZMYM2, IKZF2, BHLHE22, EPAS1, MAFB, TAF5, ZMYM3, RFX7, SMAD4, ESRRG, NR4A2, TEAD1, SKI, UBP1, DLX3, HOXB3, HOXB4, ATF3, DMTF1, CSRNP1, HOXB5, RFX1, BACH2, …	865	1109	16866	1.81093	5.83955e-06	2.91978e-06	7.07713e-06
GOTERM_MF_FAT	GO:0001067~regulatory region nucleic acid binding	83	7.70659	1.06048e-08	STOX1, BACH2, ARID4A, ELF5, E2F8, ARID4B, HOXD13, DMRTA2, RORA, ZEB1, CRX, MEN1, TOP1, PAX9, 4932411N23RIK, FOXF1, PAX8, DMRTC1A, RARB, GABPB2, GMEB1, PTBP1, HNRNPA2B1, RXRG, MIXL1, PURA, EP300, SIX1, MNT, FOXC2, TFAP2D, TFAP2C, CUX1, CLOCK, ZFP711, ZFP616, ERBB4, CREM, ONECUT2, SOX5, TFEB, ZFP719, NFIX, SOX6, ELK3, PLAGL1, MEIS2, HAND1, XBP1, HOXA10, NFAT5, NKX2-1, ACTL6A, POU3F2, KDM3B, TCF4, E…	865	838	16866	1.93121	1.43588e-05	4.78631e-06	1.7402e-05
GOTERM_MF_FAT	GO:0044212~transcription regulatory region DNA binding	81	7.52089	3.75226e-08	STOX1, BACH2, ARID4A, ELF5, E2F8, ARID4B, HOXD13, DMRTA2, RORA, ZEB1, CRX, MEN1, TOP1, PAX9, 4932411N23RIK, FOXF1, PAX8, DMRTC1A, RARB, GABPB2, GMEB1, RXRG, MIXL1, PURA, EP300, SIX1, MNT, FOXC2, TFAP2D, TFAP2C, CUX1, CLOCK, ZFP711, ZFP616, ERBB4, CREM, ONECUT2, SOX5, TFEB, ZFP719, NFIX, SOX6, ELK3, PLAGL1, MEIS2, HAND1, XBP1, HOXA10, NFAT5, NKX2-1, ACTL6A, POU3F2, KDM3B, TCF4, ETV5, NR1H4, PLAG1,…	865	833	16866	1.89599	5.08043e-05	1.27013e-05	6.15727e-05
GOTERM_MF_FAT	GO:0000975~regulatory region DNA binding	81	7.52089	4.08398e-08	STOX1, BACH2, ARID4A, ELF5, E2F8, ARID4B, HOXD13, DMRTA2, RORA, ZEB1, CRX, MEN1, TOP1, PAX9, 4932411N23RIK, FOXF1, PAX8, DMRTC1A, RARB, GABPB2, GMEB1, RXRG, MIXL1, PURA, EP300, SIX1, MNT, FOXC2, TFAP2D, TFAP2C, CUX1, CLOCK, ZFP711, ZFP616, ERBB4, CREM, ONECUT2, SOX5, TFEB, ZFP719, NFIX, SOX6, ELK3, PLAGL1, MEIS2, HAND1, XBP1, HOXA10, NFAT5, NKX2-1, ACTL6A, POU3F2, KDM3B, TCF4, ETV5, NR1H4, PLAG1,…	865	835	16866	1.89145	5.52955e-05	1.10593e-05	6.7016e-05
GOTERM_MF_FAT	GO:0043565~sequence-specific DNA binding	92	8.54225	3.03706e-07	STOX1, BACH2, E2F5, ELF5, E2F8, HOXD12, HOXD13, DMRTA2, RORA, ZEB1, CRX, HOXC6, MEN1, TOP1, PAX9, 4932411N23RIK, HOXC4, FOXF1, PAX8, DMRTC1A, RARB, GMEB1, PTBP1, HNRNPA2B1, RXRG, FOXN2, FOXJ3, PPARGC1A, MIXL1, PURA, EP300, HOXD3, SIX1, MNT, FOXC2, TFAP2D, TFAP2C, CUX1, CLOCK, ZFP711, ZFP616, CREM, ONECUT2, TFEB, ZFP719, NFIX, SOX6, ELK3, PLAGL1, MEIS2, HAND1, XBP1, MTPN, NFAT5, HOXA10, NKX2-1, AC…	865	1040	16866	1.72485	0.000411134	6.85341e-05	0.000498366
GOTERM_MF_FAT	GO:0000976~transcription regulatory region sequence-specific DNA binding	66	6.12813	6.39962e-07	STOX1, BACH2, ELF5, E2F8, HOXD13, DMRTA2, RORA, CRX, TOP1, PAX9, FOXF1, PAX8, DMRTC1A, RARB, GMEB1, RXRG, MIXL1, EP300, SIX1, MNT, TFAP2D, TFAP2C, CUX1, CLOCK, ZFP711, ZFP616, CREM, ONECUT2, ZFP719, TFEB, NFIX, ELK3, PLAGL1, MEIS2, HAND1, XBP1, HOXA10, NFAT5, NKX2-1, ACTL6A, POU3F2, KDM3B, TCF4, ETV5, NR1H4, PLAG1, MAFB, ZFP704, RFX7, ESRRG, SMAD4, NR4A2, TEAD1, SKI, ISL1, PKNOX2, HOXB3, ATF3, SP…	865	674	16866	1.90933	0.000866133	0.000123779	0.00105014
GOTERM_MF_FAT	GO:0001228~transcriptional activator activity, RNA polymerase II transcription regulatory region sequence-specific binding	43	3.99257	8.52796e-07	ONECUT1, ELF5, ONECUT2, TFEB, HOXD13, NFIX, ZEB2, ELK3, CRX, PLAGL1, MEIS2, PAX9, FOXF1, PAX8, NFAT5, HOXA10, POU3F2, TCF4, ETV5, NR1H4, PLAGL2, PLAG1, EPAS1, MAFB, GMEB1, ESRRG, NR4A2, SMAD4, TEAD1, ISL1, SIX6, MIXL1, DLX3, EP300, SP1, CSRNP1, HOXB5, SIX1, NEUROD1, FOXC2, TFAP2C, CUX1, CLOCK	865	366	16866	2.29078	0.00115402	0.000144325	0.00139939
GOTERM_MF_FAT	GO:1990837~sequence-specific double-stranded DNA binding	67	6.22098	1.40092e-06	STOX1, BACH2, ELF5, E2F8, HOXD13, DMRTA2, RORA, CRX, TOP1, PAX9, FOXF1, PAX8, DMRTC1A, RARB, GMEB1, RXRG, MIXL1, PURA, EP300, SIX1, MNT, TFAP2D, TFAP2C, CUX1, CLOCK, ZFP711, ZFP616, CREM, ONECUT2, ZFP719, TFEB, NFIX, ELK3, PLAGL1, MEIS2, HAND1, XBP1, HOXA10, NFAT5, NKX2-1, ACTL6A, POU3F2, KDM3B, TCF4, ETV5, NR1H4, PLAG1, MAFB, ZFP704, RFX7, ESRRG, SMAD4, NR4A2, TEAD1, SKI, ISL1, PKNOX2, HOXB3, AT…	865	704	16866	1.85566	0.00189505	0.000210738	0.00229881
GOTERM_MF_FAT	GO:0003690~double-stranded DNA binding	72	6.68524	2.25955e-06	XRCC3, STOX1, BACH2, ELF5, E2F8, HOXD13, DMRTA2, RORA, ZEB1, CRX, MEN1, TOP1, PCBP3, PAX9, FOXF1, PAX8, DMRTC1A, RARB, GMEB1, RXRG, MIXL1, PURA, EP300, SIX1, MNT, TFAP2D, TFAP2C, CUX1, CLOCK, ZFP711, ZFP616, CREM, ONECUT2, ZFP719, TFEB, NFIX, ELK3, PLAGL1, MEIS2, HAND1, XBP1, HOXA10, NFAT5, NKX2-1, ACTL6A, POU3F2, KDM3B, TCF4, ETV5, NR1H4, PLAG1, NUP153, MAFB, ZFP704, RFX7, NR4A2, ESRRG, SMAD4, T…	865	787	16866	1.78383	0.00305476	0.000305897	0.00370775
GOTERM_MF_FAT	GO:0000977~RNA polymerase II regulatory region sequence-specific DNA binding	57	5.29248	8.0447e-06	STOX1, BACH2, ELF5, E2F8, HOXD13, RORA, CRX, PAX9, FOXF1, PAX8, RARB, GMEB1, RXRG, MIXL1, EP300, SIX1, MNT, TFAP2D, TFAP2C, CUX1, CLOCK, ZFP711, ONECUT2, ZFP719, TFEB, NFIX, ELK3, PLAGL1, MEIS2, HAND1, XBP1, HOXA10, NFAT5, NKX2-1, ACTL6A, POU3F2, TCF4, ETV5, NR1H4, PLAG1, MAFB, RFX7, ESRRG, SMAD4, NR4A2, TEAD1, SKI, ISL1, HOXB3, PKNOX2, ATF3, SP1, HOXB5, RFX1, NHLH2, NEUROD1, H3F3B	865	595	16866	1.8679	0.0108335	0.000989743	0.0132001
GOTERM_MF_FAT	GO:0001012~RNA polymerase II regulatory region DNA binding	57	5.29248	1.07335e-05	STOX1, BACH2, ELF5, E2F8, HOXD13, RORA, CRX, PAX9, FOXF1, PAX8, RARB, GMEB1, RXRG, MIXL1, EP300, SIX1, MNT, TFAP2D, TFAP2C, CUX1, CLOCK, ZFP711, ONECUT2, ZFP719, TFEB, NFIX, ELK3, PLAGL1, MEIS2, HAND1, XBP1, HOXA10, NFAT5, NKX2-1, ACTL6A, POU3F2, TCF4, ETV5, NR1H4, PLAG1, MAFB, RFX7, ESRRG, SMAD4, NR4A2, TEAD1, SKI, ISL1, HOXB3, PKNOX2, ATF3, SP1, HOXB5, RFX1, NHLH2, NEUROD1, H3F3B	865	601	16866	1.84925	0.0144282	0.00111732	0.0176117
GOTERM_MF_FAT	GO:0003677~DNA binding	154	14.299	1.34452e-05	XRCC3, HOXD12, HOXD13, RORA, ANKRD1, HOXC6, TOP1, 4932411N23RIK, FOXF1, ZFP131, HOXC4, MIER3, RARB, GABPB2, CHTF8, ZHX1, PTBP1, HNRNPA2B1, RXRG, FOXN2, TOPBP1, RMI2, HES7, SIX6, PPARGC1A, EP300, HOXD3, SIX1, MNT, ZZZ3, TFAP2D, PIAS2, ATXN1L, TFAP2C, ST18, TFB1M, ZFAND6, ZFP616, HMGB3, ONECUT1, ERBB4, ONECUT2, TFEB, SOX5, CXXC4, ELK3, SOX6, PLAGL1, MEIS2, MTPN, HOXA10, CASZ1, NKX2-1, HIST1H4I, TCF…	865	2159	16866	1.3908	0.0180402	0.00121292	0.0220606
GOTERM_MF_FAT	GO:0001077~transcriptional activator activity, RNA polymerase II core promoter proximal region sequence-specific binding	30	2.78552	0.000136106	ONECUT1, ONECUT2, TFEB, HOXD13, ELK3, CRX, MEIS2, PAX8, NFAT5, HOXA10, POU3F2, TCF4, NR1H4, PLAGL2, PLAG1, EPAS1, MAFB, GMEB1, NR4A2, SMAD4, TEAD1, ISL1, MIXL1, DLX3, SP1, SIX1, NEUROD1, FOXC2, TFAP2C, CLOCK	865	270	16866	2.16647	0.168314	0.00965313	0.22311
GOTERM_MF_FAT	GO:0003676~nucleic acid binding	256	23.7697	0.000192325	XRCC3, HOXD12, HOXD13, RORA, GOT2, MAK16, 4932411N23RIK, FOXF1, A430033K04RIK, MRPL39, RARB, PTBP2, ZFP936, ROCK2, ZHX1, PTBP1, RXRG, PPARGC1A, MNT, ZZZ3, PIAS2, ST18, ZFP820, ATXN1L, EIF2AK3, GIGYF2, ADD1, ZFP616, ENPP1, ERBB4, PABPC4, PLAGL1, HOXA10, CASZ1, NKX2-1, TCF4, CDC42EP4, NR1H4, PLAGL2, PLAG1, ASXL2, IKZF4, IKZF2, PAIP2, PAIP1, ESRRG, SMAD4, SKI, FXR2, ZBTB44, UBP1, DLX3, DMTF1, SRSF6,…	865	4100	16866	1.21745	0.229283	0.0129373	0.315129
GOTERM_MF_FAT	GO:0000987~core promoter proximal region sequence-specific DNA binding	36	3.34262	0.000561236	E2F8, ONECUT2, ZFP719, TFEB, HOXD13, DMRTA2, ELK3, CRX, MEIS2, HAND1, PAX8, NFAT5, HOXA10, ACTL6A, DMRTC1A, POU3F2, TCF4, NR1H4, PLAG1, MAFB, GMEB1, RFX7, NR4A2, SMAD4, TEAD1, SKI, ISL1, MIXL1, ATF3, EP300, UBTF, SP1, SIX1, RFX1, NEUROD1, CLOCK	865	379	16866	1.85208	0.532393	0.0325089	0.91699
GOTERM_MF_FAT	GO:0001159~core promoter proximal region DNA binding	36	3.34262	0.000613338	E2F8, ONECUT2, ZFP719, TFEB, HOXD13, DMRTA2, ELK3, CRX, MEIS2, HAND1, PAX8, NFAT5, HOXA10, ACTL6A, DMRTC1A, POU3F2, TCF4, NR1H4, PLAG1, MAFB, GMEB1, RFX7, NR4A2, SMAD4, TEAD1, SKI, ISL1, MIXL1, ATF3, EP300, UBTF, SP1, SIX1, RFX1, NEUROD1, CLOCK	865	381	16866	1.84236	0.564262	0.0340209	1.00172
GOTERM_MF_FAT	GO:0000982~transcription factor activity, RNA polymerase II core promoter proximal region sequence-specific binding	36	3.34262	0.000985575	ONECUT1, E2F8, ONECUT2, TFEB, HOXD13, ELK3, CRX, MEIS2, HAND1, PAX8, NFAT5, HOXA10, POU3F2, TCF4, NR1H4, PLAGL2, PLAG1, ZBTB20, EPAS1, MAFB, GMEB1, NR4A2, SMAD4, TEAD1, SKI, ISL1, MIXL1, DLX3, ATF3, SP1, SIX1, NEUROD1, FOXC2, ZFPM2, TFAP2C, CLOCK	865	391	16866	1.79524	0.736875	0.0520041	1.60506
GOTERM_MF_FAT	GO:0000978~RNA polymerase II core promoter proximal region sequence-specific DNA binding	33	3.06407	0.00168199	E2F8, ONECUT2, ZFP719, TFEB, HOXD13, ELK3, CRX, MEIS2, HAND1, PAX8, NFAT5, HOXA10, ACTL6A, POU3F2, TCF4, NR1H4, PLAG1, MAFB, GMEB1, RFX7, NR4A2, SMAD4, TEAD1, SKI, ISL1, MIXL1, ATF3, EP300, SP1, SIX1, RFX1, NEUROD1, CLOCK	865	359	16866	1.79232	0.897647	0.0781795	2.72458
Annotation Cluster 9	Enrichment Score: 4.5645143401750525
Category	Term	Count	%	PValue	Genes	List Total	Pop Hits	Pop Total	Fold Enrichment	Bonferroni	Benjamini	FDR
GOTERM_MF_FAT	GO:0097159~organic cyclic compound binding	377	35.0046	8.2867e-06	XRCC3, TUBB2B, TUBB2A, HOXD12, HOXD13, RORA, PRKG1, GOT2, MAK16, 4932411N23RIK, MAP3K9, FOXF1, A430033K04RIK, RAB23, PTBP2, RARB, MRPL39, TLK2, ZFP936, OSBP2, ROCK2, ZHX1, PTBP1, MYLK4, WNK1, RXRG, GEM, PPARGC1A, MAPK1, BAZ1B, RAB14, MNT, ZZZ3, PIAS2, ST18, ATXN1L, ZFP820, GIGYF2, EIF2AK3, ADD1, ZFP616, AHCY, POMK, ERBB4, ENPP1, GNAI1, PABPC4, UBA6, MYO9A, RAB7, PLAGL1, PFN2, HOXA10, CASZ1, NKX2-…	865	6159	16866	1.19351	0.0111575	0.000934583	0.0135972
GOTERM_MF_FAT	GO:1901363~heterocyclic compound binding	371	34.4475	1.27069e-05	XRCC3, TUBB2B, TUBB2A, HOXD12, HOXD13, RORA, PRKG1, GOT2, MAK16, 4932411N23RIK, MAP3K9, FOXF1, A430033K04RIK, RAB23, PTBP2, RARB, MRPL39, TLK2, ZFP936, ROCK2, ZHX1, PTBP1, MYLK4, WNK1, RXRG, GEM, PPARGC1A, MAPK1, BAZ1B, RAB14, MNT, ZZZ3, PIAS2, ST18, ATXN1L, ZFP820, GIGYF2, EIF2AK3, ADD1, ZFP616, AHCY, POMK, ERBB4, ENPP1, GNAI1, PABPC4, UBA6, MYO9A, RAB7, PLAGL1, PFN2, HOXA10, CASZ1, NKX2-1, CDC4…	865	6072	16866	1.19135	0.0170581	0.00122819	0.0208493
GOTERM_MF_FAT	GO:0003676~nucleic acid binding	256	23.7697	0.000192325	XRCC3, HOXD12, HOXD13, RORA, GOT2, MAK16, 4932411N23RIK, FOXF1, A430033K04RIK, MRPL39, RARB, PTBP2, ZFP936, ROCK2, ZHX1, PTBP1, RXRG, PPARGC1A, MNT, ZZZ3, PIAS2, ST18, ZFP820, ATXN1L, EIF2AK3, GIGYF2, ADD1, ZFP616, ENPP1, ERBB4, PABPC4, PLAGL1, HOXA10, CASZ1, NKX2-1, TCF4, CDC42EP4, NR1H4, PLAGL2, PLAG1, ASXL2, IKZF4, IKZF2, PAIP2, PAIP1, ESRRG, SMAD4, SKI, FXR2, ZBTB44, UBP1, DLX3, DMTF1, SRSF6,…	865	4100	16866	1.21745	0.229283	0.0129373	0.315129
Annotation Cluster 23	Enrichment Score: 3.0467841142238097
Category	Term	Count	%	PValue	Genes	List Total	Pop Hits	Pop Total	Fold Enrichment	Bonferroni	Benjamini	FDR
GOTERM_MF_FAT	GO:0046983~protein dimerization activity	95	8.8208	4.81019e-05	SYT1, CADM3, E2F5, SYT4, VAPB, PDGFA, GRIK2, GDF6, BTRC, E2F8, H2-D1, DMRTA2, PRKG1, GDNF, CBX5, GLDC, GOT2, CUL3, H13, ATG7, FAM109B, TICAM2, ANO3, ANO5, DMRTC1A, CAT, GABPB2, IRAK2, SLC7A15, STK25, ZHX1, NUDT5, FMR1, HES7, SLIT2, STK3, MIXL1, VEGFA, MNT, GUCY1B3, PDCD6IP, TFAP2C, LRRK2, CLOCK, ADD1, FGFR2, CAV2, SNX6, ERBB4, ENPP1, CSF1, TRHR, SOX5, TFEB, SNX1, TXLNG, TYW5, SOX6, GALM, NPAS3, H…	865	1226	16866	1.51088	0.0630558	0.00382394	0.0789037
GOTERM_MF_FAT	GO:0042803~protein homodimerization activity	61	5.66388	0.0018546	CADM3, SYT4, PDGFA, GRIK2, VAPB, GDF6, E2F8, DMRTA2, PRKG1, GDNF, GLDC, CBX5, GOT2, CUL3, H13, ATG7, FAM109B, DMRTC1A, CAT, GABPB2, IRAK2, STK25, FMR1, NUDT5, SLIT2, MIXL1, VEGFA, PDCD6IP, LRRK2, ADD1, FGFR2, CAV2, ERBB4, ENPP1, SNX6, CSF1, TRHR, SNX1, TYW5, GALM, HAND1, ADRA2C, TCF4, BMP4, IKZF4, BMP2, IKZF2, BHLHE22, GIMAP7, SMAD4, FXR2, TENM4, PEX11A, ATF3, RABEP1, SP1, TENM1, IKBKG, KIF20B, S…	865	798	16866	1.49047	0.919012	0.0778794	3.0002
Annotation Cluster 38	Enrichment Score: 2.162798161033751
Category	Term	Count	%	PValue	Genes	List Total	Pop Hits	Pop Total	Fold Enrichment	Bonferroni	Benjamini	FDR
GOTERM_MF_FAT	GO:0004674~protein serine/threonine kinase activity	42	3.89972	0.000446537	PHKA1, RPS6KB1, TTN, PRKG1, LATS1, LATS2, STK32B, PAK2, STK40, TTBK2, SBK3, MAP3K1, MAP3K9, TLK2, DCX, SIK3, CDK13, IRAK2, MAP2K1, STK25, ROCK2, TAOK1, MYLK4, WNK1, RPS6KC1, MINK1, STRADB, DAPK2, PRKCD, STK3, MAST4, PDIK1L, HUNK, MAPK1, CDC42BPG, HIPK3, GSK3B, DYRK1A, TGFBR3, LRRK2, EIF2AK3, MYLK	865	462	16866	1.77257	0.453787	0.0283868	0.730231
GOTERM_MF_FAT	GO:0016301~kinase activity	67	6.22098	0.000513081	SGMS2, RPS6KB1, PIP5K1A, PRKG1, TTN, LATS1, LATS2, PAK2, CDKN2B, MAP3K9, TLK2, SIK3, CDK13, IRAK2, STK25, ROCK2, PIK3C2A, MYLK4, WNK1, RPS6KC1, MINK1, DAPK2, PRKCD, STK3, MAST4, PDIK1L, HUNK, MAPK1, BAZ1B, HIPK3, PKLR, LRRK2, EIF2AK3, FGFR2, MOB1B, POMK, ERBB4, ADPGK, PHKA1, MMD, CMPK1, STK32B, TTBK2, STK40, MAP3K1, SBK3, DUSP16, TEK, PIK3R6, PAPSS1, DCX, KNDC1, TEC, MAP2K1, PTPN3, TAOK1, BMX, ST…	865	852	16866	1.53331	0.500871	0.0310923	0.838621
GOTERM_MF_FAT	GO:0004672~protein kinase activity	52	4.82823	0.00110051	FGFR2, POMK, ERBB4, PHKA1, MMD, RPS6KB1, PRKG1, TTN, LATS1, LATS2, STK32B, STK40, TTBK2, PAK2, MAP3K9, SBK3, MAP3K1, TEK, TLK2, DCX, SIK3, TEC, CDK13, IRAK2, PTPN3, STK25, MAP2K1, ROCK2, TAOK1, MYLK4, WNK1, BMX, RPS6KC1, MINK1, STRADB, DAPK2, PRKCD, STK3, EPHA2, MAST4, PDIK1L, MAPK1, HUNK, CDC42BPG, BAZ1B, GSK3B, HIPK3, DYRK1A, TGFBR3, LRRK2, EIF2AK3, MYLK	865	638	16866	1.5892	0.774834	0.0557298	1.79066
GOTERM_MF_FAT	GO:0016773~phosphotransferase activity, alcohol group as acceptor	58	5.38533	0.00145655	RPS6KB1, PIP5K1A, TTN, PRKG1, LATS1, LATS2, PAK2, MAP3K9, TLK2, SIK3, CDK13, IRAK2, STK25, PIK3C2A, ROCK2, MYLK4, WNK1, MINK1, RPS6KC1, DAPK2, PRKCD, STK3, MAST4, PDIK1L, HUNK, MAPK1, BAZ1B, HIPK3, PKLR, LRRK2, EIF2AK3, FGFR2, POMK, ERBB4, ADPGK, PHKA1, MMD, STK32B, TTBK2, STK40, MAP3K1, SBK3, TEK, PIK3R6, PAPSS1, DCX, TEC, MAP2K1, PTPN3, TAOK1, BMX, STRADB, EPHA2, CDC42BPG, GSK3B, DYRK1A, TGFBR3…	865	742	16866	1.52412	0.861045	0.0704889	2.36349
Annotation Cluster 41	Enrichment Score: 2.129973107640642
Category	Term	Count	%	PValue	Genes	List Total	Pop Hits	Pop Total	Fold Enrichment	Bonferroni	Benjamini	FDR
GOTERM_MF_FAT	GO:0051219~phosphoprotein binding	12	1.11421	0.00180681	MAPK1, CAV2, TBL2, PTPN3, BTRC, FKBP4, LEO1, ACP2, LDLRAP1, YWHAE, GRB14, PHF6	865	77	16866	3.03869	0.913589	0.078379	2.92397
Annotation Cluster 135	Enrichment Score: 1.088875039315365
Category	Term	Count	%	PValue	Genes	List Total	Pop Hits	Pop Total	Fold Enrichment	Bonferroni	Benjamini	FDR
GOTERM_MF_FAT	GO:0019905~syntaxin binding	13	1.20706	0.0020879	CPLX4, SYT1, CAV2, CPLX2, DOC2A, SYT4, VPS54, TXLNG, VAMP3, SYT16, ABCA1, VAMP2, LRRK2	865	90	16866	2.81642	0.940986	0.0846389	3.37158
Annotation Cluster 199	Enrichment Score: 0.8104482599479895
Category	Term	Count	%	PValue	Genes	List Total	Pop Hits	Pop Total	Fold Enrichment	Bonferroni	Benjamini	FDR
GOTERM_MF_FAT	GO:0030276~clathrin binding	10	0.928505	0.00177284	SYT1, DAB2, CLTA, SMAP1, DOC2A, SYT4, SYT16, LRRK2, LDLRAP1, CLINT1	865	55	16866	3.54514	0.909514	0.0795079	2.86975
(B) GO analysis of predicted target genes of down-regulated miRNAs
Biological Process
Annotation Cluster 1	Enrichment Score: 7.325470339384437
Category	Term	Count	%	PValue	Genes	List Total	Pop Hits	Pop Total	Fold Enrichment	Bonferroni	Benjamini	FDR
GOTERM_BP_FAT	GO:0006357~regulation of transcription from RNA polymerase II promoter	148	14.2857	1.09983e-11	HMGN2, THRB, GDF6, FOXO1, FGF10, RORA, CTNNB1, GATA1, N4BP2L2, TRAK2, 4932411N23RIK, BHLHA15, SOSTDC1, RARB, CIITA, SATB2, MYO6, BEND3, TADA2B, HNRNPA2B1, SIX3, SIX2, ZFP128, PPARGC1A, PPARGC1B, ZFP462, FOXG1, VEGFA, RYR2, PIAS1, ATXN1L, PAF1, FGFR1, CNBP, TFCP2L1, TAF9B, ONECUT2, CHCHD3, TADA1, CHEK1, ELK3, NR2C2, MED12L, TRP53BP1, RNF165, NKX2-1, SKIL, KLF6, DNMT3A, BMP2, TCF7, SUB1, MAFB, ESRR…	856	1774	17911	1.74564	7.24349e-08	7.24349e-08	2.15374e-08
GOTERM_BP_FAT	GO:0051252~regulation of RNA metabolic process	252	24.3243	1.10454e-11	HMGN2, ZFP738, GDF6, BBX, NAA15, RORA, CTNNB1, N4BP2L2, TRAK2, 4932411N23RIK, SOSTDC1, MAP3K9, PTBP3, RARB, TADA2B, PPARGC1A, PPARGC1B, BAZ1A, TRAPPC9, ZFP462, FOXG1, VEGFA, RYR2, MAPK8, HAS3, PIAS1, ATXN1L, TRAPPC2, TFCP2L1, TAF9B, CHCHD3, CHEK1, TADA1, IGF2BP3, ZFP458, ZFP759, HESX1, TRP53BP1, KRAS, LHX1, LHX4, NKX2-1, KLF6, DNMT3A, BMP2, TCF7, SUB1, ZFP600, ZFP97, ESRRG, EN2, UBP1, ZFP748, SRS…	856	3575	17911	1.47493	7.27449e-08	3.63725e-08	2.16296e-08
GOTERM_BP_FAT	GO:0019219~regulation of nucleobase-containing compound metabolic process	269	25.9653	3.32396e-11	HMGN2, ZFP738, GDF6, BBX, NAA15, RORA, CTNNB1, N4BP2L2, TRAK2, 4932411N23RIK, SOSTDC1, MAP3K9, PIK3CA, PTBP3, RARB, STAG2, TADA2B, PPARGC1A, PPARGC1B, PARP16, BAZ1A, TRAPPC9, ZFP462, FOXG1, VEGFA, RYR2, MAPK8, HAS3, PIAS1, ATXN1L, TRAPPC2, TFCP2L1, TAF9B, CHCHD3, CHEK1, TADA1, IGF2BP3, ZFP458, ZFP759, HESX1, TRP53BP1, KRAS, LHX1, LHX4, NKX2-1, KLF6, DNMT3A, BMP2, TCF7, SUB1, ZFP600, ZFP97, ESRRG,…	856	3924	17911	1.4344	2.18916e-07	7.29721e-08	6.50913e-08
GOTERM_BP_FAT	GO:0010604~positive regulation of macromolecule metabolic process	206	19.8842	4.03546e-11	GDF6, NAA15, RORA, SGMS1, MYLIP, ADORA1, CTNNB1, CTGF, GAB1, PIK3CA, RARB, ADAM9, C5AR2, C5AR1, TADA2B, PPARGC1A, PPARGC1B, VASH1, PARP16, VEGFC, ZFP462, VEGFA, MAPK8, PIAS1, HAS3, TAF9B, MMD, CHEK1, ARFGEF1, TRP53BP1, KRAS, LHX1, NKX2-1, KLF6, BMP2, TAOK1, ACER2, TAOK3, ESRRG, EN2, FCGR3, RIT2, TCF12, ATAD2B, ENY2, CREBRF, ZEB2, CPEB1, LATS1, ZBTB38, TNFRSF11A, CEACAM1, IHH, RAP2A, AR, ERLIN1, C…	856	2794	17911	1.54272	2.65775e-07	6.64439e-08	7.90241e-08
GOTERM_BP_FAT	GO:0016070~RNA metabolic process	289	27.8958	8.44566e-11	HMGN2, ZFP738, GDF6, GM3376, BBX, NAA15, RORA, IARS2, CTNNB1, N4BP2L2, TRAK2, RAVER2, 4932411N23RIK, SOSTDC1, MAP3K9, PTBP3, RARB, LUC7L3, C5AR1, TADA2B, PPARGC1A, PPARGC1B, BAZ1A, TRAPPC9, ZFP462, VEGFA, FOXG1, RYR2, MAPK8, HAS3, PIAS1, ATXN1L, TRAPPC2, TFCP2L1, TAF9B, CHCHD3, CHEK1, TADA1, IGF2BP3, ZFP458, ZFP759, HNRNPA3, HESX1, TRP53BP1, KRAS, LHX1, CDC40, LHX4, NKX2-1, PRPF40A, KLF6, DNMT3A,…	856	4331	17911	1.39623	5.56231e-07	1.11246e-07	1.65386e-07
GOTERM_BP_FAT	GO:0006366~transcription from RNA polymerase II promoter	140	13.5135	1.16619e-10	HMGN2, THRB, GDF6, FOXO1, FGF10, RORA, CTNNB1, GATA1, N4BP2L2, BHLHA15, SOSTDC1, RARB, CIITA, SATB2, MYO6, BEND3, C5AR1, HNRNPA2B1, SIX3, SIX2, ZFP128, PPARGC1A, PPARGC1B, ZFP462, FOXG1, VEGFA, RYR2, PIAS1, ATXN1L, ZFP516, PAF1, FGFR1, CNBP, TFCP2L1, TAF9B, ONECUT2, CHCHD3, CHEK1, ELK3, NR2C2, TRP53BP1, RNF165, LHX1, NKX2-1, SKIL, KLF6, DNMT3A, BMP2, TCF7, TAF5, MAFB, ESRRG, EN2, TET2, TET1, ZFP7…	856	1700	17911	1.72316	7.6805e-07	1.28008e-07	2.28368e-07
GOTERM_BP_FAT	GO:0051171~regulation of nitrogen compound metabolic process	281	27.1236	2.50515e-10	HMGN2, ZFP738, GDF6, BBX, NAA15, RORA, CTNNB1, N4BP2L2, TRAK2, 4932411N23RIK, SOSTDC1, MAP3K9, PIK3CA, PTBP3, RARB, STAG2, TADA2B, PPARGC1A, PPARGC1B, PARP16, BAZ1A, TRAPPC9, ZFP462, VEGFA, FOXG1, RYR2, MAPK8, HAS3, PIAS1, ATXN1L, TRAPPC2, EIF3J2, TFCP2L1, TAF9B, CHCHD3, CHEK1, TADA1, IGF2BP3, ZFP458, ZFP759, HESX1, TRP53BP1, KRAS, LHX1, LHX4, NKX2-1, KLF6, DNMT3A, BMP2, TCF7, SUB1, ZFP600, ZFP97…	856	4221	17911	1.39295	1.64989e-06	2.35699e-07	4.90569e-07
GOTERM_BP_FAT	GO:0006351~transcription, DNA-templated	220	21.2355	5.95225e-10	HMGN2, GDF6, BBX, NAA15, RORA, CTNNB1, N4BP2L2, TRAK2, 4932411N23RIK, SOSTDC1, MAP3K9, RARB, C5AR1, TADA2B, PPARGC1A, PPARGC1B, BAZ1A, TRAPPC9, ZFP462, FOXG1, VEGFA, RYR2, PIAS1, HAS3, ATXN1L, TRAPPC2, TFCP2L1, TAF9B, CHCHD3, CHEK1, TADA1, HESX1, TRP53BP1, KRAS, LHX1, LHX4, NKX2-1, KLF6, DNMT3A, BMP2, TCF7, SUB1, ESRRG, EN2, UBP1, ZFP748, DMTF1, MLX, RIT2, TCF12, ATAD2B, CREBRF, ENY2, COPS2, HLF,…	856	3129	17911	1.47117	3.92014e-06	4.90019e-07	1.16559e-06
GOTERM_BP_FAT	GO:0009893~positive regulation of metabolic process	213	20.5598	5.99896e-10	GDF6, NAA15, RORA, SGMS1, MYLIP, ADORA1, CTNNB1, CTGF, GAB1, PIK3CA, RARB, ADAM9, C5AR2, C5AR1, TADA2B, PPARGC1A, PPARGC1B, VASH1, PARP16, VEGFC, ZFP462, VEGFA, MAPK8, PIAS1, HAS3, TAF9B, MMD, CHEK1, ARFGEF1, TRP53BP1, KRAS, LHX1, NKX2-1, KLF6, BMP2, TAOK1, ACER2, TAOK3, ESRRG, EN2, FCGR3, MLX, RIT2, TCF12, ATAD2B, CREBRF, ENY2, ZEB2, CPEB1, LATS1, ZBTB38, TNFRSF11A, GUCY1A2, CEACAM1, IHH, RAP2A,…	856	3004	17911	1.48363	3.95091e-06	4.3899e-07	1.17474e-06
GOTERM_BP_FAT	GO:0031325~positive regulation of cellular metabolic process	199	19.2085	9.36486e-10	GDF6, NAA15, RORA, ADORA1, CTNNB1, CTGF, GAB1, PIK3CA, RARB, ADAM9, C5AR2, C5AR1, TADA2B, PPARGC1A, PPARGC1B, PARP16, VEGFC, ZFP462, VEGFA, MAPK8, PIAS1, HAS3, TAF9B, MMD, CHEK1, ARFGEF1, TRP53BP1, KRAS, LHX1, NKX2-1, KLF6, BMP2, TAOK1, ACER2, TAOK3, ESRRG, EN2, FCGR3, MLX, RIT2, TCF12, ATAD2B, ENY2, ZEB2, CPEB1, LATS1, ZBTB38, TNFRSF11A, GUCY1A2, CEACAM1, IHH, RAP2A, AR, ERLIN1, CCNC, ARRDC3, GR…	856	2769	17911	1.50375	6.16768e-06	6.16769e-07	1.83387e-06
GOTERM_BP_FAT	GO:0010468~regulation of gene expression	280	27.027	1.37406e-09	HMGN2, ZFP738, GDF6, BBX, NAA15, RORA, SGMS1, CTNNB1, N4BP2L2, TRAK2, CTGF, 4932411N23RIK, SOSTDC1, MAP3K9, PIK3CA, PTBP3, RARB, TADA2B, PPARGC1A, PPARGC1B, VASH1, BAZ1A, TRAPPC9, ZFP462, VEGFA, FOXG1, RYR2, MAPK8, HAS3, PIAS1, ATXN1L, TRAPPC2, EIF3J2, TFCP2L1, TAF9B, CHCHD3, CHEK1, TADA1, IGF2BP3, ZFP458, ZFP759, HESX1, TRP53BP1, KRAS, LHX1, LHX4, NKX2-1, KLF6, DNMT3A, BMP2, TCF7, SUB1, ZFP600, …	856	4268	17911	1.37271	9.04952e-06	8.22687e-07	2.69074e-06
GOTERM_BP_FAT	GO:0010556~regulation of macromolecule biosynthetic process	263	25.3861	2.0924e-09	HMGN2, ZFP738, GDF6, BBX, NAA15, RORA, CTNNB1, N4BP2L2, TRAK2, CTGF, 4932411N23RIK, SOSTDC1, MAP3K9, RARB, STAG2, TADA2B, PPARGC1A, PPARGC1B, BAZ1A, TRAPPC9, ZFP462, FOXG1, VEGFA, RYR2, MAPK8, HAS3, PIAS1, ATXN1L, TRAPPC2, EIF3J2, TFCP2L1, TAF9B, CHCHD3, CHEK1, TADA1, IGF2BP3, ZFP458, ZFP759, ARFGEF1, HESX1, TRP53BP1, KRAS, LHX1, LHX4, NKX2-1, KLF6, DNMT3A, BMP2, TCF7, SUB1, ZFP600, ACER2, ZFP97,…	856	3966	17911	1.38755	1.37805e-05	1.14838e-06	4.09743e-06
GOTERM_BP_FAT	GO:2000112~regulation of cellular macromolecule biosynthetic process	258	24.9035	2.19722e-09	HMGN2, ZFP738, GDF6, BBX, NAA15, RORA, CTNNB1, N4BP2L2, TRAK2, 4932411N23RIK, SOSTDC1, MAP3K9, RARB, STAG2, TADA2B, PPARGC1A, PPARGC1B, BAZ1A, TRAPPC9, ZFP462, FOXG1, VEGFA, RYR2, MAPK8, HAS3, PIAS1, ATXN1L, TRAPPC2, EIF3J2, TFCP2L1, TAF9B, CHCHD3, CHEK1, TADA1, IGF2BP3, ZFP458, ZFP759, ARFGEF1, HESX1, TRP53BP1, KRAS, LHX1, LHX4, NKX2-1, KLF6, DNMT3A, BMP2, TCF7, SUB1, ZFP600, ACER2, ZFP97, ESRRG…	856	3875	17911	1.39314	1.44708e-05	1.11315e-06	4.30269e-06
GOTERM_BP_FAT	GO:0032774~RNA biosynthetic process	241	23.2625	2.55009e-09	HMGN2, ZFP738, GDF6, BBX, NAA15, RORA, CTNNB1, N4BP2L2, TRAK2, 4932411N23RIK, SOSTDC1, MAP3K9, RARB, C5AR1, TADA2B, PPARGC1A, PPARGC1B, BAZ1A, TRAPPC9, ZFP462, FOXG1, VEGFA, RYR2, MAPK8, HAS3, PIAS1, ATXN1L, TRAPPC2, TFCP2L1, TAF9B, CHCHD3, CHEK1, TADA1, IGF2BP3, ZFP458, ZFP759, HESX1, TRP53BP1, KRAS, LHX1, LHX4, NKX2-1, KLF6, DNMT3A, BMP2, TCF7, SUB1, ZFP600, ZFP97, ESRRG, EN2, UBP1, ZFP748, DMT…	856	3565	17911	1.4145	1.67948e-05	1.19964e-06	4.9937e-06
GOTERM_BP_FAT	GO:0097659~nucleic acid-templated transcription	240	23.166	2.67236e-09	HMGN2, ZFP738, GDF6, BBX, NAA15, RORA, CTNNB1, N4BP2L2, TRAK2, 4932411N23RIK, SOSTDC1, MAP3K9, RARB, C5AR1, TADA2B, PPARGC1A, PPARGC1B, BAZ1A, TRAPPC9, ZFP462, FOXG1, VEGFA, RYR2, MAPK8, HAS3, PIAS1, ATXN1L, TRAPPC2, TFCP2L1, TAF9B, CHCHD3, CHEK1, TADA1, IGF2BP3, ZFP458, ZFP759, HESX1, TRP53BP1, KRAS, LHX1, LHX4, NKX2-1, KLF6, DNMT3A, BMP2, TCF7, SUB1, ZFP600, ZFP97, ESRRG, EN2, UBP1, ZFP748, DMT…	856	3548	17911	1.41538	1.76e-05	1.17334e-06	5.23313e-06
GOTERM_BP_FAT	GO:0051254~positive regulation of RNA metabolic process	116	11.1969	4.20485e-09	APOBEC1, THRB, GDF6, NAA15, FOXO1, FGF10, RORA, CTNNB1, GATA1, BHLHA15, SMARCD1, RARB, RC3H1, CIITA, SATB2, MYO6, SIX3, SIX2, PPARGC1A, PPARGC1B, ZFP462, VEGFA, PIAS1, HAS3, ZFP516, PAF1, FGFR1, CNBP, TAF9B, ONECUT2, CHEK1, ELK3, NR2C2, TRP53BP1, LHX1, NKX2-1, KLF6, BMP2, MAFB, ESRRG, EN2, TET2, TET1, TET3, EBF2, EBF1, HIVEP3, RIT2, TCF12, ATAD2B, ENY2, RSF1, NR6A1, ZEB2, HNRNPLL, ZKSCAN3, PAX1, …	856	1397	17911	1.73743	2.76928e-05	1.73082e-06	8.23412e-06
GOTERM_BP_FAT	GO:0006355~regulation of transcription, DNA-templated	233	22.4903	5.89908e-09	HMGN2, ZFP738, GDF6, BBX, NAA15, RORA, CTNNB1, N4BP2L2, TRAK2, 4932411N23RIK, SOSTDC1, MAP3K9, RARB, TADA2B, PPARGC1A, PPARGC1B, BAZ1A, TRAPPC9, ZFP462, FOXG1, VEGFA, RYR2, MAPK8, HAS3, PIAS1, ATXN1L, TRAPPC2, TFCP2L1, TAF9B, CHCHD3, CHEK1, TADA1, IGF2BP3, ZFP458, ZFP759, HESX1, TRP53BP1, KRAS, LHX1, LHX4, NKX2-1, KLF6, DNMT3A, BMP2, TCF7, SUB1, ZFP600, ZFP97, ESRRG, EN2, UBP1, ZFP748, DMTF1, MLX…	856	3449	17911	1.41354	3.88506e-05	2.1584e-06	1.15518e-05
GOTERM_BP_FAT	GO:1903506~regulation of nucleic acid-templated transcription	233	22.4903	6.40483e-09	HMGN2, ZFP738, GDF6, BBX, NAA15, RORA, CTNNB1, N4BP2L2, TRAK2, 4932411N23RIK, SOSTDC1, MAP3K9, RARB, TADA2B, PPARGC1A, PPARGC1B, BAZ1A, TRAPPC9, ZFP462, FOXG1, VEGFA, RYR2, MAPK8, HAS3, PIAS1, ATXN1L, TRAPPC2, TFCP2L1, TAF9B, CHCHD3, CHEK1, TADA1, IGF2BP3, ZFP458, ZFP759, HESX1, TRP53BP1, KRAS, LHX1, LHX4, NKX2-1, KLF6, DNMT3A, BMP2, TCF7, SUB1, ZFP600, ZFP97, ESRRG, EN2, UBP1, ZFP748, DMTF1, MLX…	856	3452	17911	1.41231	4.21813e-05	2.22011e-06	1.25422e-05
GOTERM_BP_FAT	GO:2001141~regulation of RNA biosynthetic process	233	22.4903	7.23931e-09	HMGN2, ZFP738, GDF6, BBX, NAA15, RORA, CTNNB1, N4BP2L2, TRAK2, 4932411N23RIK, SOSTDC1, MAP3K9, RARB, TADA2B, PPARGC1A, PPARGC1B, BAZ1A, TRAPPC9, ZFP462, FOXG1, VEGFA, RYR2, MAPK8, HAS3, PIAS1, ATXN1L, TRAPPC2, TFCP2L1, TAF9B, CHCHD3, CHEK1, TADA1, IGF2BP3, ZFP458, ZFP759, HESX1, TRP53BP1, KRAS, LHX1, LHX4, NKX2-1, KLF6, DNMT3A, BMP2, TCF7, SUB1, ZFP600, ZFP97, ESRRG, EN2, UBP1, ZFP748, DMTF1, MLX…	856	3458	17911	1.40986	4.7677e-05	2.3839e-06	1.41763e-05
GOTERM_BP_FAT	GO:0010467~gene expression	325	31.3707	1.14671e-08	HMGN2, ZFP738, GDF6, GM3376, BBX, NAA15, RORA, IARS2, SGMS1, CTNNB1, N4BP2L2, ERO1LB, TRAK2, RAVER2, CTGF, 4932411N23RIK, SOSTDC1, MAP3K9, MRPL36, PTBP3, RARB, LUC7L3, C5AR1, TADA2B, PPARGC1A, PPARGC1B, VASH1, BAZ1A, TRAPPC9, ZFP462, VEGFA, FOXG1, RYR2, MAPK8, MRPL47, HAS3, PIAS1, ATXN1L, ADAMTS2, ASPRV1, TRAPPC2, EIF3J2, TFCP2L1, TAF9B, CHCHD3, CHEK1, TADA1, IGF2BP3, ZFP458, ZFP759, HESX1, HNRNP…	856	5224	17911	1.30175	7.55192e-05	3.59628e-06	2.24553e-05
GOTERM_BP_FAT	GO:0018130~heterocycle biosynthetic process	259	25	3.78785e-08	HMGN2, ZFP738, GDF6, BBX, NAA15, RORA, CTNNB1, N4BP2L2, TRAK2, CTGF, 4932411N23RIK, SOSTDC1, MAP3K9, RARB, C5AR1, TADA2B, PPARGC1A, PPARGC1B, BAZ1A, TRAPPC9, ZFP462, VEGFA, FOXG1, RYR2, MAPK8, HAS3, PIAS1, ATXN1L, TRAPPC2, TFCP2L1, TAF9B, CHCHD3, CHEK1, TADA1, IGF2BP3, ZFP458, ZFP759, HESX1, TRP53BP1, KRAS, LHX1, LHX4, NKX2-1, POLN, KLF6, GUCY2F, DNMT3A, BMP2, MOCS3, TCF7, MOCS2, SUB1, ZFP600, ZF…	856	4009	17911	1.35179	0.000249436	1.13394e-05	7.41752e-05
GOTERM_BP_FAT	GO:0034654~nucleobase-containing compound biosynthetic process	255	24.6139	5.62918e-08	HMGN2, ZFP738, GDF6, BBX, NAA15, RORA, CTNNB1, N4BP2L2, TRAK2, CTGF, 4932411N23RIK, SOSTDC1, MAP3K9, RARB, C5AR1, TADA2B, PPARGC1A, PPARGC1B, BAZ1A, TRAPPC9, ZFP462, FOXG1, VEGFA, RYR2, MAPK8, HAS3, PIAS1, ATXN1L, TRAPPC2, TFCP2L1, TAF9B, CHCHD3, CHEK1, TADA1, IGF2BP3, ZFP458, ZFP759, HESX1, TRP53BP1, KRAS, LHX1, LHX4, NKX2-1, POLN, KLF6, GUCY2F, DNMT3A, BMP2, TCF7, SUB1, ZFP600, ZFP97, ESRRG, EN…	856	3952	17911	1.35011	0.000370669	1.54473e-05	0.000110233
GOTERM_BP_FAT	GO:1903508~positive regulation of nucleic acid-templated transcription	108	10.4247	7.17708e-08	APOBEC1, THRB, GDF6, NAA15, FOXO1, FGF10, RORA, CTNNB1, GATA1, BHLHA15, SMARCD1, RARB, CIITA, SATB2, MYO6, SIX3, SIX2, PPARGC1A, PPARGC1B, ZFP462, VEGFA, PIAS1, ZFP516, PAF1, HAS3, FGFR1, CNBP, TAF9B, ONECUT2, CHEK1, ELK3, NR2C2, TRP53BP1, LHX1, NKX2-1, KLF6, BMP2, MAFB, ESRRG, EN2, TET2, TET1, TET3, EBF2, EBF1, HIVEP3, RIT2, TCF12, ATAD2B, ENY2, RSF1, NR6A1, ZEB2, ZKSCAN3, PAX1, ZBTB38, LBH, SUP…	856	1339	17911	1.68768	0.000472571	1.89071e-05	0.000140545
GOTERM_BP_FAT	GO:0045893~positive regulation of transcription, DNA-templated	108	10.4247	7.17708e-08	APOBEC1, THRB, GDF6, NAA15, FOXO1, FGF10, RORA, CTNNB1, GATA1, BHLHA15, SMARCD1, RARB, CIITA, SATB2, MYO6, SIX3, SIX2, PPARGC1A, PPARGC1B, ZFP462, VEGFA, PIAS1, ZFP516, PAF1, HAS3, FGFR1, CNBP, TAF9B, ONECUT2, CHEK1, ELK3, NR2C2, TRP53BP1, LHX1, NKX2-1, KLF6, BMP2, MAFB, ESRRG, EN2, TET2, TET1, TET3, EBF2, EBF1, HIVEP3, RIT2, TCF12, ATAD2B, ENY2, RSF1, NR6A1, ZEB2, ZKSCAN3, PAX1, ZBTB38, LBH, SUP…	856	1339	17911	1.68768	0.000472571	1.89071e-05	0.000140545
GOTERM_BP_FAT	GO:0010628~positive regulation of gene expression	130	12.5483	7.62507e-08	APOBEC1, THRB, GDF6, NAA15, FOXO1, FGF10, EIF5A, RORA, SGMS1, CTNNB1, GATA1, BHLHA15, CTGF, SMARCD1, RARB, CIITA, SATB2, MYO6, FMR1, SIX3, SIX2, YTHDF1, PPARGC1A, PPARGC1B, VASH1, ZFP462, HOXD3, VEGFA, MAPK8, PIAS1, HAS3, ZFP516, PAF1, FGFR1, CNBP, TAF9B, ONECUT2, CHEK1, ELK3, NR2C2, HNRNPL, TRP53BP1, KRAS, ITGB8, LHX1, NKX2-1, KLF6, BMP2, MAFB, ESRRG, EN2, TET2, TET1, TET3, EBF2, EBF1, HIVEP3, R…	856	1708	17911	1.59258	0.000502061	1.93147e-05	0.000149317
GOTERM_BP_FAT	GO:0019438~aromatic compound biosynthetic process	258	24.9035	8.3534e-08	HMGN2, ZFP738, GDF6, BBX, NAA15, RORA, CTNNB1, N4BP2L2, TRAK2, CTGF, 4932411N23RIK, SOSTDC1, MAP3K9, RARB, C5AR1, TADA2B, PPARGC1A, PPARGC1B, BAZ1A, TRAPPC9, ZFP462, VEGFA, FOXG1, RYR2, MAPK8, HAS3, PIAS1, ATXN1L, TRAPPC2, TFCP2L1, TAF9B, CHCHD3, CHEK1, TADA1, IGF2BP3, ZFP458, ZFP759, HESX1, TRP53BP1, KRAS, LHX1, LHX4, NKX2-1, POLN, KLF6, GUCY2F, DNMT3A, BMP2, TCF7, SUB1, ZFP600, ZFP97, ESRRG, EN…	856	4025	17911	1.34122	0.000550003	2.03759e-05	0.00016358
GOTERM_BP_FAT	GO:1902680~positive regulation of RNA biosynthetic process	108	10.4247	8.53955e-08	APOBEC1, THRB, GDF6, NAA15, FOXO1, FGF10, RORA, CTNNB1, GATA1, BHLHA15, SMARCD1, RARB, CIITA, SATB2, MYO6, SIX3, SIX2, PPARGC1A, PPARGC1B, ZFP462, VEGFA, PIAS1, ZFP516, PAF1, HAS3, FGFR1, CNBP, TAF9B, ONECUT2, CHEK1, ELK3, NR2C2, TRP53BP1, LHX1, NKX2-1, KLF6, BMP2, MAFB, ESRRG, EN2, TET2, TET1, TET3, EBF2, EBF1, HIVEP3, RIT2, TCF12, ATAD2B, ENY2, RSF1, NR6A1, ZEB2, ZKSCAN3, PAX1, ZBTB38, LBH, SUP…	856	1343	17911	1.68265	0.000562257	2.0086e-05	0.000167225
GOTERM_BP_FAT	GO:0010557~positive regulation of macromolecule biosynthetic process	121	11.6795	1.62411e-07	APOBEC1, THRB, GDF6, NAA15, FOXO1, FGF10, EIF5A, RORA, TLR7, CTNNB1, GATA1, BHLHA15, CTGF, SMARCD1, RARB, CIITA, SATB2, MYO6, FMR1, SIX3, SIX2, YTHDF1, PPARGC1A, PPARGC1B, ZFP462, VEGFA, MAPK8, PIAS1, HAS3, ZFP516, PAF1, FGFR1, CNBP, TAF9B, ONECUT2, CHEK1, ELK3, ARFGEF1, NR2C2, EPM2AIP1, HNRNPL, TRP53BP1, LHX1, NKX2-1, KLF6, BMP2, MAFB, ESRRG, EN2, TET2, TET1, FCGR3, TET3, EBF2, EBF1, HIVEP3, RIT…	856	1577	17911	1.60546	0.00106907	3.5654e-05	0.000318039
GOTERM_BP_FAT	GO:0051173~positive regulation of nitrogen compound metabolic process	129	12.4517	4.03455e-07	APOBEC1, THRB, GDF6, NAA15, FOXO1, FGF10, EIF5A, RORA, CTNNB1, GATA1, BHLHA15, SMARCD1, RARB, RC3H1, CIITA, SATB2, MYO6, FMR1, SIX3, SIX2, YTHDF1, PPARGC1A, PPARGC1B, PARP16, ZFP462, VEGFA, MAPK8, PIAS1, HAS3, ZFP516, PAF1, FGFR1, CNBP, TAF9B, ONECUT2, CHEK1, ELK3, NR2C2, HNRNPL, TRP53BP1, LHX1, NKX2-1, KLF6, BMP2, MAFB, ESRRG, EN2, TET2, TET1, TET3, GPR37, EBF2, EBF1, HIVEP3, RIT2, TCF12, ATAD2B…	856	1742	17911	1.54949	0.00265363	8.30326e-05	0.000790059
GOTERM_BP_FAT	GO:0045935~positive regulation of nucleobase-containing compound metabolic process	121	11.6795	1.12882e-06	APOBEC1, THRB, GDF6, NAA15, FOXO1, FGF10, RORA, CTNNB1, GATA1, BHLHA15, SMARCD1, RARB, RC3H1, CIITA, SATB2, MYO6, SIX3, SIX2, PPARGC1A, PPARGC1B, PARP16, ZFP462, VEGFA, MAPK8, PIAS1, HAS3, ZFP516, PAF1, FGFR1, CNBP, TAF9B, ONECUT2, CHEK1, ELK3, NR2C2, TRP53BP1, LHX1, NKX2-1, KLF6, BMP2, MAFB, ESRRG, EN2, TET2, TET1, TET3, EBF2, EBF1, HIVEP3, RIT2, TCF12, ATAD2B, ENY2, RSF1, NR6A1, ZEB2, HNRNPLL, …	856	1637	17911	1.54662	0.00740686	0.000195624	0.00221048
GOTERM_BP_FAT	GO:0034645~cellular macromolecule biosynthetic process	292	28.1853	1.23029e-06	HMGN2, ZFP738, GDF6, BBX, NAA15, RORA, IARS2, CTNNB1, N4BP2L2, TRAK2, CTGF, 4932411N23RIK, SOSTDC1, MAP3K9, MRPL36, RARB, STAG2, C5AR1, POLG, TADA2B, PPARGC1A, PPARGC1B, PARP16, BAZ1A, TRAPPC9, ZFP462, VEGFA, FOXG1, RYR2, MAPK8, MRPL47, HAS3, PIAS1, ATXN1L, TRAPPC2, EIF3J2, TFCP2L1, TAF9B, CHCHD3, CHEK1, TADA1, IGF2BP3, ZFP458, ZFP759, ARFGEF1, HESX1, TRP53BP1, KRAS, LHX1, LHX4, NKX2-1, POLN, KLF…	856	4810	17911	1.27023	0.00806995	0.000202547	0.00240918
GOTERM_BP_FAT	GO:0045944~positive regulation of transcription from RNA polymerase II promoter	84	8.10811	3.58379e-06	THRB, NR6A1, FOXO1, FGF10, ZEB2, RORA, PAX1, CTNNB1, ZBTB38, GATA1, BHLHA15, RARB, SUPT5, ALX4, IHH, CIITA, SATB2, SSBP3, AR, MYO6, SIX3, NCOA7, LEF1, SIX2, CCNC, ERLIN1, NPAS4, HMGA2, PPARGC1A, PPARGC1B, ZFP462, NCK1, VEGFA, KPNA6, ZFPM2, PAF1, CLOCK, FGFR1, CNBP, KMT2A, TAF9B, ONECUT2, CDC73, NFIX, ELK3, POU1F1, NR2C2, PHIP, TRP53BP1, POU2F2, NFAT5, POU2F1, NKX2-1, ZFP219, POU3F2, FOXD1, NFATC3…	856	1049	17911	1.67552	0.0233265	0.000502062	0.00701769
GOTERM_BP_FAT	GO:0009891~positive regulation of biosynthetic process	123	11.8726	8.90923e-06	APOBEC1, THRB, GDF6, NAA15, FOXO1, FGF10, EIF5A, RORA, TLR7, CTNNB1, GATA1, BHLHA15, CTGF, SMARCD1, RARB, CIITA, SATB2, MYO6, FMR1, SIX3, SIX2, YTHDF1, PPARGC1A, PPARGC1B, ZFP462, VEGFA, MAPK8, PIAS1, HAS3, ZFP516, PAF1, FGFR1, CNBP, TAF9B, ONECUT2, CHEK1, ELK3, ARFGEF1, NR2C2, EPM2AIP1, HNRNPL, TRP53BP1, LHX1, NKX2-1, KLF6, BMP2, MAFB, ESRRG, EN2, TET2, TET1, FCGR3, TET3, EBF2, EBF1, HIVEP3, RIT…	856	1744	17911	1.47572	0.0569882	0.00106628	0.017445
GOTERM_BP_FAT	GO:0031328~positive regulation of cellular biosynthetic process	121	11.6795	9.00444e-06	APOBEC1, THRB, GDF6, NAA15, FOXO1, FGF10, EIF5A, RORA, TLR7, CTNNB1, GATA1, BHLHA15, SMARCD1, RARB, CIITA, SATB2, MYO6, FMR1, SIX3, SIX2, YTHDF1, PPARGC1A, PPARGC1B, ZFP462, VEGFA, MAPK8, PIAS1, HAS3, ZFP516, PAF1, FGFR1, CNBP, TAF9B, ONECUT2, CHEK1, ELK3, ARFGEF1, NR2C2, EPM2AIP1, HNRNPL, TRP53BP1, LHX1, NKX2-1, KLF6, BMP2, MAFB, ESRRG, EN2, TET2, TET1, FCGR3, TET3, EBF2, EBF1, HIVEP3, RIT2, TCF…	856	1709	17911	1.48146	0.0575793	0.00105843	0.0176314
Annotation Cluster 2	Enrichment Score: 6.2389237467472975
Category	Term	Count	%	PValue	Genes	List Total	Pop Hits	Pop Total	Fold Enrichment	Bonferroni	Benjamini	FDR
GOTERM_BP_FAT	GO:0006357~regulation of transcription from RNA polymerase II promoter	148	14.2857	1.09983e-11	HMGN2, THRB, GDF6, FOXO1, FGF10, RORA, CTNNB1, GATA1, N4BP2L2, TRAK2, 4932411N23RIK, BHLHA15, SOSTDC1, RARB, CIITA, SATB2, MYO6, BEND3, TADA2B, HNRNPA2B1, SIX3, SIX2, ZFP128, PPARGC1A, PPARGC1B, ZFP462, FOXG1, VEGFA, RYR2, PIAS1, ATXN1L, PAF1, FGFR1, CNBP, TFCP2L1, TAF9B, ONECUT2, CHCHD3, TADA1, CHEK1, ELK3, NR2C2, MED12L, TRP53BP1, RNF165, NKX2-1, SKIL, KLF6, DNMT3A, BMP2, TCF7, SUB1, MAFB, ESRR…	856	1774	17911	1.74564	7.24349e-08	7.24349e-08	2.15374e-08
GOTERM_BP_FAT	GO:0006366~transcription from RNA polymerase II promoter	140	13.5135	1.16619e-10	HMGN2, THRB, GDF6, FOXO1, FGF10, RORA, CTNNB1, GATA1, N4BP2L2, BHLHA15, SOSTDC1, RARB, CIITA, SATB2, MYO6, BEND3, C5AR1, HNRNPA2B1, SIX3, SIX2, ZFP128, PPARGC1A, PPARGC1B, ZFP462, FOXG1, VEGFA, RYR2, PIAS1, ATXN1L, ZFP516, PAF1, FGFR1, CNBP, TFCP2L1, TAF9B, ONECUT2, CHCHD3, CHEK1, ELK3, NR2C2, TRP53BP1, RNF165, LHX1, NKX2-1, SKIL, KLF6, DNMT3A, BMP2, TCF7, TAF5, MAFB, ESRRG, EN2, TET2, TET1, ZFP7…	856	1700	17911	1.72316	7.6805e-07	1.28008e-07	2.28368e-07
GOTERM_BP_FAT	GO:0006351~transcription, DNA-templated	220	21.2355	5.95225e-10	HMGN2, GDF6, BBX, NAA15, RORA, CTNNB1, N4BP2L2, TRAK2, 4932411N23RIK, SOSTDC1, MAP3K9, RARB, C5AR1, TADA2B, PPARGC1A, PPARGC1B, BAZ1A, TRAPPC9, ZFP462, FOXG1, VEGFA, RYR2, PIAS1, HAS3, ATXN1L, TRAPPC2, TFCP2L1, TAF9B, CHCHD3, CHEK1, TADA1, HESX1, TRP53BP1, KRAS, LHX1, LHX4, NKX2-1, KLF6, DNMT3A, BMP2, TCF7, SUB1, ESRRG, EN2, UBP1, ZFP748, DMTF1, MLX, RIT2, TCF12, ATAD2B, CREBRF, ENY2, COPS2, HLF,…	856	3129	17911	1.47117	3.92014e-06	4.90019e-07	1.16559e-06
GOTERM_BP_FAT	GO:0010556~regulation of macromolecule biosynthetic process	263	25.3861	2.0924e-09	HMGN2, ZFP738, GDF6, BBX, NAA15, RORA, CTNNB1, N4BP2L2, TRAK2, CTGF, 4932411N23RIK, SOSTDC1, MAP3K9, RARB, STAG2, TADA2B, PPARGC1A, PPARGC1B, BAZ1A, TRAPPC9, ZFP462, FOXG1, VEGFA, RYR2, MAPK8, HAS3, PIAS1, ATXN1L, TRAPPC2, EIF3J2, TFCP2L1, TAF9B, CHCHD3, CHEK1, TADA1, IGF2BP3, ZFP458, ZFP759, ARFGEF1, HESX1, TRP53BP1, KRAS, LHX1, LHX4, NKX2-1, KLF6, DNMT3A, BMP2, TCF7, SUB1, ZFP600, ACER2, ZFP97,…	856	3966	17911	1.38755	1.37805e-05	1.14838e-06	4.09743e-06
GOTERM_BP_FAT	GO:2000112~regulation of cellular macromolecule biosynthetic process	258	24.9035	2.19722e-09	HMGN2, ZFP738, GDF6, BBX, NAA15, RORA, CTNNB1, N4BP2L2, TRAK2, 4932411N23RIK, SOSTDC1, MAP3K9, RARB, STAG2, TADA2B, PPARGC1A, PPARGC1B, BAZ1A, TRAPPC9, ZFP462, FOXG1, VEGFA, RYR2, MAPK8, HAS3, PIAS1, ATXN1L, TRAPPC2, EIF3J2, TFCP2L1, TAF9B, CHCHD3, CHEK1, TADA1, IGF2BP3, ZFP458, ZFP759, ARFGEF1, HESX1, TRP53BP1, KRAS, LHX1, LHX4, NKX2-1, KLF6, DNMT3A, BMP2, TCF7, SUB1, ZFP600, ACER2, ZFP97, ESRRG…	856	3875	17911	1.39314	1.44708e-05	1.11315e-06	4.30269e-06
GOTERM_BP_FAT	GO:0009890~negative regulation of biosynthetic process	119	11.4865	8.72235e-07	HMGN2, APOBEC1, THRB, CBX5, CTNNB1, GATA1, N4BP2L2, TIA1, RARB, STAG2, RC3H1, CIITA, SATB2, BEND3, HNRNPA2B1, FMR1, SIX3, ZFP128, PPARGC1B, VEGFA, FOXG1, ZFP263, PIAS1, ATXN1L, PAF1, FGFR1, TFCP2L1, TAF9B, CHCHD3, CHEK1, ELK3, LIN28B, HESX1, LHX1, CNOT6L, NKX2-1, SKIL, DNMT3A, BMP2, TCF7, ACER2, KCNK2, TET1, ZFP748, METTL14, MLX, TDG, RAP1A, FABP4, EIF4E2, ATAD2B, CREBRF, COPS2, RSF1, CPEB2, TBX2…	856	1595	17911	1.56111	0.00572807	0.000168943	0.00170803
GOTERM_BP_FAT	GO:2000113~negative regulation of cellular macromolecule biosynthetic process	110	10.6178	9.26474e-07	HMGN2, APOBEC1, THRB, CBX5, CTNNB1, GATA1, N4BP2L2, TIA1, RARB, STAG2, RC3H1, CIITA, SATB2, BEND3, HNRNPA2B1, FMR1, SIX3, ZFP128, PPARGC1B, VEGFA, FOXG1, ZFP263, PIAS1, ATXN1L, PAF1, FGFR1, TFCP2L1, TAF9B, CHCHD3, CHEK1, ELK3, LIN28B, HESX1, LHX1, CNOT6L, NKX2-1, SKIL, DNMT3A, TCF7, BMP2, ACER2, KCNK2, TET1, ZFP748, METTL14, MLX, TDG, FABP4, EIF4E2, ATAD2B, CREBRF, COPS2, RSF1, CPEB2, TBX22, NR6A…	856	1443	17911	1.59504	0.00608319	0.000174321	0.00181425
GOTERM_BP_FAT	GO:0031327~negative regulation of cellular biosynthetic process	117	11.2934	9.84224e-07	HMGN2, APOBEC1, THRB, CBX5, CTNNB1, GATA1, N4BP2L2, TIA1, RARB, STAG2, RC3H1, CIITA, SATB2, BEND3, HNRNPA2B1, FMR1, SIX3, ZFP128, PPARGC1B, VEGFA, FOXG1, ZFP263, PIAS1, ATXN1L, PAF1, FGFR1, TFCP2L1, TAF9B, CHCHD3, CHEK1, ELK3, LIN28B, HESX1, LHX1, CNOT6L, NKX2-1, SKIL, DNMT3A, BMP2, TCF7, ACER2, KCNK2, TET1, ZFP748, METTL14, MLX, TDG, FABP4, EIF4E2, ATAD2B, CREBRF, COPS2, RSF1, CPEB2, TBX22, NR6A…	856	1564	17911	1.56529	0.00646114	0.000180042	0.00192733
GOTERM_BP_FAT	GO:0051172~negative regulation of nitrogen compound metabolic process	119	11.4865	1.196e-06	HMGN2, APOBEC1, THRB, CBX5, CTNNB1, GATA1, N4BP2L2, TIA1, PTBP3, RARB, STAG2, RC3H1, CIITA, SATB2, BEND3, HNRNPA2B1, FMR1, SIX3, PPARGC1A, ZFP128, PPARGC1B, VEGFA, FOXG1, ZFP263, PIAS1, ATXN1L, PAF1, FGFR1, TFCP2L1, TAF9B, CHCHD3, CHEK1, ELK3, LIN28B, HNRNPL, HESX1, LHX1, CNOT6L, NKX2-1, SKIL, DNMT3A, BMP2, TCF7, KCNK2, TET1, ZFP748, METTL14, MLX, DYRK1A, TDG, FABP4, EIF4E2, ATAD2B, CREBRF, COPS2…	856	1605	17911	1.55138	0.00784592	0.00020195	0.00234203
GOTERM_BP_FAT	GO:0010558~negative regulation of macromolecule biosynthetic process	113	10.9073	1.35038e-06	HMGN2, APOBEC1, THRB, CBX5, CTNNB1, GATA1, N4BP2L2, TIA1, RARB, STAG2, RC3H1, CIITA, SATB2, BEND3, HNRNPA2B1, FMR1, SIX3, ZFP128, PPARGC1B, VEGFA, FOXG1, ZFP263, PIAS1, ATXN1L, PAF1, FGFR1, TFCP2L1, TAF9B, CHCHD3, CHEK1, ELK3, LIN28B, HESX1, LHX1, CNOT6L, NKX2-1, SKIL, DNMT3A, BMP2, TCF7, ACER2, KCNK2, TET1, ZFP748, METTL14, MLX, TDG, FABP4, RAP1A, EIF4E2, ATAD2B, CREBRF, COPS2, RSF1, CPEB2, TBX2…	856	1506	17911	1.57	0.00885417	0.000216893	0.00264434
GOTERM_BP_FAT	GO:0010629~negative regulation of gene expression	118	11.39	4.10893e-06	HMGN2, APOBEC1, THRB, CBX5, CTNNB1, GATA1, N4BP2L2, CTGF, TIA1, PTBP3, RARB, RC3H1, CIITA, SATB2, BEND3, HNRNPA2B1, FMR1, SIX3, ZFP128, PPARGC1B, CD59B, VEGFA, FOXG1, ZFP263, PIAS1, ATXN1L, PAF1, FGFR1, TFCP2L1, TAF9B, CHCHD3, ELK3, LIN28B, HNRNPL, HESX1, ITGB8, LHX1, CNOT6L, NKX2-1, SKIL, DNMT3A, BMP2, TCF7, TET1, ZFP748, CDKN1A, METTL14, MLX, DYRK1A, TDG, FABP4, EIF4E2, ATAD2B, CREBRF, COPS2, R…	856	1628	17911	1.51661	0.0266986	0.000552122	0.00804597
GOTERM_BP_FAT	GO:0045934~negative regulation of nucleobase-containing compound metabolic process	105	10.1351	6.10005e-06	HMGN2, APOBEC1, THRB, CBX5, CTNNB1, GATA1, N4BP2L2, PTBP3, RARB, STAG2, CIITA, SATB2, BEND3, HNRNPA2B1, SIX3, PPARGC1A, ZFP128, PPARGC1B, VEGFA, FOXG1, ZFP263, PIAS1, ATXN1L, PAF1, FGFR1, TFCP2L1, TAF9B, CHCHD3, CHEK1, ELK3, HNRNPL, HESX1, LHX1, NKX2-1, SKIL, DNMT3A, TCF7, BMP2, KCNK2, TET1, ZFP748, MLX, DYRK1A, TDG, FABP4, ATAD2B, CREBRF, COPS2, RSF1, TBX22, NR6A1, ZEB2, RLIM, ZKSCAN3, ZBTB38, P…	856	1417	17911	1.55048	0.0393788	0.000787436	0.0119447
GOTERM_BP_FAT	GO:0010605~negative regulation of macromolecule metabolic process	158	15.251	9.50037e-06	MUG2, APOBEC1, HMGN2, THRB, FOXO1, CBX5, CTNNB1, GATA1, N4BP2L2, PRKAR2A, CSNK2A1, PPP1R1C, CTGF, TIA1, PTBP3, RARB, STAG2, RC3H1, CIITA, SATB2, BEND3, SOCS2, FMR1, HNRNPA2B1, SIX3, PTPRR, ZFP128, PPARGC1A, PPARGC1B, WFDC13, WFDC8, CD59B, FOXG1, VEGFA, ZFP263, OPHN1, PIAS1, ATXN1L, PAF1, FGFR1, TFCP2L1, TAF9B, CHCHD3, CHEK1, ELK3, LIN28B, STFA2, HESX1, HNRNPL, ITGB8, LHX1, CNOT6L, NKX2-1, SKIL, D…	856	2372	17911	1.39376	0.0606525	0.00109711	0.0186024
GOTERM_BP_FAT	GO:0031324~negative regulation of cellular metabolic process	158	15.251	1.08503e-05	MUG2, APOBEC1, HMGN2, THRB, FOXO1, CBX5, CTNNB1, GATA1, N4BP2L2, PRKAR2A, CSNK2A1, PPP1R1C, TIA1, PTBP3, RARB, STAG2, RC3H1, CIITA, SATB2, BEND3, SOCS2, FMR1, HNRNPA2B1, SIX3, WNK1, PTPRR, PIK3IP1, ZFP128, PPARGC1A, PPARGC1B, WFDC13, WFDC8, CD59B, FOXG1, VEGFA, ZFP263, OPHN1, PIAS1, ATXN1L, PAF1, FGFR1, TFCP2L1, TAF9B, CHCHD3, CHEK1, ELK3, LIN28B, STFA2, HESX1, HNRNPL, LHX1, CNOT6L, NKX2-1, SKIL,…	856	2380	17911	1.38908	0.0689669	0.0011903	0.0212454
GOTERM_BP_FAT	GO:0009892~negative regulation of metabolic process	168	16.2162	1.52818e-05	MUG2, APOBEC1, HMGN2, THRB, FOXO1, ADORA1, CBX5, CTNNB1, GATA1, N4BP2L2, PRKAR2A, CSNK2A1, PPP1R1C, CTGF, TIA1, PTBP3, RARB, STAG2, RC3H1, CIITA, SATB2, BEND3, SOCS2, FMR1, HNRNPA2B1, SIX3, WNK1, PTPRR, PIK3IP1, ZFP128, PPARGC1A, PPARGC1B, WFDC13, WFDC8, CD59B, FOXG1, VEGFA, ZFP263, OPHN1, PIAS1, ATXN1L, PAF1, FGFR1, TFCP2L1, TAF9B, CHCHD3, CHEK1, ELK3, LIN28B, STFA2, HESX1, HNRNPL, ITGB8, LHX1, …	856	2579	17911	1.36303	0.0957477	0.00157137	0.0299213
GOTERM_BP_FAT	GO:0000122~negative regulation of transcription from RNA polymerase II promoter	63	6.08108	1.77259e-05	CREBRF, COPS2, HMGN2, THRB, TBX22, NR6A1, ZEB2, RLIM, ZKSCAN3, CTNNB1, GATA1, N4BP2L2, RARB, SUPT5, CIITA, SATB2, ZBTB20, BEND3, ARID5B, HNRNPA2B1, LEF1, HMGA2, ZFP128, BTG2, NCK1, VEGFA, FOXG1, ZFPM2, PIAS1, PAF1, ATXN1L, CUX1, NSD1, FGFR1, ZMYND11, USP3, ZBTB10, TFCP2L1, TAF9B, CHCHD3, NFIX, CDC73, POU1F1, ZFP219, NKX2-1, SKIL, NFATC3, NFATC1, SIM2, DNMT3A, BMP2, TCF7, DACH1, SNAI2, SIRT1, ZFP7…	856	750	17911	1.75762	0.110187	0.00179445	0.0347059
GOTERM_BP_FAT	GO:0051253~negative regulation of RNA metabolic process	95	9.16988	1.86292e-05	CREBRF, COPS2, APOBEC1, RSF1, HMGN2, THRB, TBX22, NR6A1, ZEB2, ZKSCAN3, RLIM, CBX5, ZBTB38, CTNNB1, GATA1, N4BP2L2, PCBP4, TRIM6, PTBP3, RARB, SUPT5, PLCB1, CIITA, ZBTB20, SATB2, AR, BEND3, ARID5B, HNRNPA2B1, SIX3, RUNX1T1, LEF1, HMGA2, ZFP128, PPARGC1B, PURA, BTG2, NCK1, FOXG1, VEGFA, ZFP263, ZFPM2, PIAS1, ATXN1L, PAF1, CUX1, NSD1, CLOCK, FGFR1, ZMYND11, USP3, ZBTB10, TFCP2L1, TAF9B, CHCHD3, CDC…	856	1283	17911	1.54933	0.115465	0.00185726	0.0364741
GOTERM_BP_FAT	GO:0045892~negative regulation of transcription, DNA-templated	89	8.59073	4.25163e-05	CREBRF, COPS2, APOBEC1, RSF1, HMGN2, THRB, TBX22, NR6A1, ZEB2, ZKSCAN3, RLIM, CBX5, ZBTB38, CTNNB1, GATA1, N4BP2L2, TRIM6, RARB, SUPT5, PLCB1, CIITA, ZBTB20, SATB2, AR, BEND3, ARID5B, HNRNPA2B1, SIX3, RUNX1T1, LEF1, HMGA2, ZFP128, PPARGC1B, PURA, BTG2, NCK1, FOXG1, VEGFA, ZFP263, ZFPM2, PIAS1, PAF1, ATXN1L, CUX1, NSD1, CLOCK, FGFR1, ZMYND11, USP3, ZBTB10, TFCP2L1, TAF9B, CHCHD3, CDC73, NFIX, ELK3…	856	1207	17911	1.54287	0.24423	0.00362999	0.0832243
GOTERM_BP_FAT	GO:1903507~negative regulation of nucleic acid-templated transcription	89	8.59073	6.6502e-05	CREBRF, COPS2, APOBEC1, RSF1, HMGN2, THRB, TBX22, NR6A1, ZEB2, ZKSCAN3, RLIM, CBX5, ZBTB38, CTNNB1, GATA1, N4BP2L2, TRIM6, RARB, SUPT5, PLCB1, CIITA, ZBTB20, SATB2, AR, BEND3, ARID5B, HNRNPA2B1, SIX3, RUNX1T1, LEF1, HMGA2, ZFP128, PPARGC1B, PURA, BTG2, NCK1, FOXG1, VEGFA, ZFP263, ZFPM2, PIAS1, PAF1, ATXN1L, CUX1, NSD1, CLOCK, FGFR1, ZMYND11, USP3, ZBTB10, TFCP2L1, TAF9B, CHCHD3, CDC73, NFIX, ELK3…	856	1222	17911	1.52393	0.354672	0.00508004	0.130147
GOTERM_BP_FAT	GO:1902679~negative regulation of RNA biosynthetic process	89	8.59073	0.000100201	CREBRF, COPS2, APOBEC1, RSF1, HMGN2, THRB, TBX22, NR6A1, ZEB2, ZKSCAN3, RLIM, CBX5, ZBTB38, CTNNB1, GATA1, N4BP2L2, TRIM6, RARB, SUPT5, PLCB1, CIITA, ZBTB20, SATB2, AR, BEND3, ARID5B, HNRNPA2B1, SIX3, RUNX1T1, LEF1, HMGA2, ZFP128, PPARGC1B, PURA, BTG2, NCK1, FOXG1, VEGFA, ZFP263, ZFPM2, PIAS1, PAF1, ATXN1L, CUX1, NSD1, CLOCK, FGFR1, ZMYND11, USP3, ZBTB10, TFCP2L1, TAF9B, CHCHD3, CDC73, NFIX, ELK3…	856	1237	17911	1.50545	0.483128	0.00707122	0.196036
Annotation Cluster 4	Enrichment Score: 3.992148769536442
Category	Term	Count	%	PValue	Genes	List Total	Pop Hits	Pop Total	Fold Enrichment	Bonferroni	Benjamini	FDR
GOTERM_BP_FAT	GO:0051128~regulation of cellular component organization	163	15.7336	1.94567e-06	GNA13, LYPD1, APOBEC1, PDLIM5, BTC, EIF5A, FGF13, CTNNB1, CSNK2A2, CD47, TBC1D15, DAB1, CSNK2A1, PPP1R1C, CTGF, RALA, ROBO2, DSCAM, ADAM9, TUB, SOCS2, TADA2B, FMR1, HRK, PPARGC1A, CBLN2, SLC25A33, VEGFA, LLPH, VAMP4, OPHN1, MAPK8, HAS3, CLIP3, PAF1, DCUN1D3, SLITRK5, ANKFY1, FGFR1, ELN, TAF9B, ASAP1, ARF6, DCDC2A, CHEK1, NAPB, ARPC5, ARFGEF1, OSCP1, SEMA5A, CNOT6L, GPR26, NKX2-1, SKIL, SLC35F6, C…	856	2399	17911	1.42169	0.0127324	0.00029796	0.00381002
GOTERM_BP_FAT	GO:0051130~positive regulation of cellular component organization	89	8.59073	0.000159383	MYBPC1, BTC, EIF5A, ZEB2, CPEB1, CTNNB1, ACTR3, CSNK2A2, ACTR2, CD47, PCP4, CTGF, RHOA, RALA, ROBO2, LMOD2, PLCB1, ADAM9, DSCAM, TUB, AR, FMR1, TADA2B, HRK, LEF1, NRXN1, PPARGC1A, JMY, PFDN2, RAB11FIP2, CBLN2, NCK1, ARPC5L, VEGFA, LLPH, MAPK8, SCGB3A1, CLIP3, HAS3, PAF1, CUX1, ANKFY1, SLITRK5, MYO5A, FGFR1, MEGF8, KMT2A, CXCL5, ASAP1, ABI2, ARF6, KIT, ARPC5, ZBTB17, CDH4, OSCP1, SEMA5A, PHIP, GPM…	856	1253	17911	1.48623	0.649985	0.01034	0.311649
GOTERM_BP_FAT	GO:0033043~regulation of organelle organization	76	7.33591	0.00340442	LIMA1, APOBEC1, MYBPC1, BTC, ZEB2, FGF13, LATS1, CTNNB1, ACTR3, CSNK2A2, ACTR2, TBC1D15, CSNK2A1, CTGF, MAP1LC3B, RHOA, TMSB15B1, LMOD2, PLCB1, CCDC88A, NOL3, FMR1, TADA2B, HRK, PPARGC1A, JMY, PFDN2, NCK1, ARPC5L, VEGFA, MAPK8, CLIP3, PAF1, NSD1, KMT2A, SLC39A12, ELN, ASAP1, ABI2, ARF6, DCDC2A, CHEK1, RDX, ARPC5, ZBTB17, ARFGEF1, OSCP1, MYCBP2, SEMA5A, PHIP, CNOT6L, KIRREL, GPR26, CDC42EP4, SLC35…	856	1148	17911	1.38522	1	0.0904151	6.45996
Annotation Cluster 5	Enrichment Score: 3.8630026646188482
Category	Term	Count	%	PValue	Genes	List Total	Pop Hits	Pop Total	Fold Enrichment	Bonferroni	Benjamini	FDR
GOTERM_BP_FAT	GO:0035987~endodermal cell differentiation	11	1.06178	3.29198e-05	DKK1, LAMA3, COL7A1, CDC73, ITGA4, PAF1, HMGA2, COL11A1, MMP2, COL5A1, CTNNB1	856	44	17911	5.23102	0.19492	0.00300676	0.0644452
GOTERM_BP_FAT	GO:0001706~endoderm formation	12	1.1583	3.99655e-05	DKK1, LAMA3, COL7A1, LHX1, CDC73, ITGA4, PAF1, HMGA2, COL11A1, MMP2, COL5A1, CTNNB1	856	54	17911	4.64979	0.231426	0.00355068	0.078233
GOTERM_BP_FAT	GO:0001704~formation of primary germ layer	17	1.64093	0.000186906	FGFR1, NF2, SIX2, LEF1, CDC73, ITGA4, HMGA2, MMP2, COL5A1, CTNNB1, LAMA3, DKK1, COL7A1, LHX1, TXNRD1, PAF1, COL11A1	856	120	17911	2.96424	0.708023	0.0118811	0.365373
GOTERM_BP_FAT	GO:0007369~gastrulation	22	2.12355	0.000208865	CER1, FGFR1, MEGF8, NF2, SIX2, LEF1, CDC73, ITGA4, HMGA2, ZBTB17, MMP2, COL5A1, CTNNB1, LAMA3, DKK1, COL7A1, LHX1, TXNRD1, PAF1, COL11A1, NSD1, FRS2	856	185	17911	2.48827	0.747345	0.0123175	0.408216
GOTERM_BP_FAT	GO:0007492~endoderm development	13	1.25483	0.00094266	DKK1, LAMA3, COL7A1, LHX1, NKX2-1, CDC73, ITGA4, PAF1, HMGA2, COL11A1, MMP2, COL5A1, CTNNB1	856	88	17911	3.09106	0.997993	0.0376156	1.82988
Annotation Cluster 6	Enrichment Score: 3.8452731776906126
Category	Term	Count	%	PValue	Genes	List Total	Pop Hits	Pop Total	Fold Enrichment	Bonferroni	Benjamini	FDR
GOTERM_BP_FAT	GO:0042127~regulation of cell proliferation	115	11.1004	2.58181e-05	RAD51B, APOBEC1, THRB, BTC, FOXO1, FGF10, EIF5A, MMP2, ADORA1, CTNNB1, GATA1, N4BP2L2, CD47, CSNK2A1, CTGF, RARB, PDGFD, FRS2, RC3H1, C5AR2, C5AR1, SIX3, SIX2, PPARGC1A, PDCD1LG2, VASH1, VEGFC, CD59B, RASGRF1, SLC25A33, TIAL1, PDE5A, VEGFA, FOXG1, MAPK8, PIAS1, ATXN1L, PLA2G2D, FGFR1, CNBP, IFI30, CHEK1, SEMA5A, KRAS, LHX1, CNOT6L, SLC35F6, TRAF5, BMP2, TCF7, ACER2, KCNK2, TET1, RERG, CDKN1A, FAB…	856	1642	17911	1.46545	0.156369	0.0024262	0.050546
GOTERM_BP_FAT	GO:0008283~cell proliferation	125	12.0656	9.26886e-05	RAD51B, THRB, BTC, FOXO1, FGF10, EIF5A, FGF13, RORA, MMP2, ADORA1, CTNNB1, GATA1, N4BP2L2, CD47, CSNK2A1, CTGF, PDGFD, RARB, FRS2, RC3H1, C5AR2, C5AR1, PDXK, SIX3, SIX2, PPARGC1A, TACC1, PDCD1LG2, VASH1, VEGFC, CD59B, RASGRF1, SLC25A33, TIAL1, FOXG1, PDE5A, VEGFA, MAPK8, ATXN1L, PLA2G2D, FGFR1, CNBP, IFI30, CHEK1, NAA35, SEMA5A, KRAS, LHX1, CNOT6L, SLC35F6, TRAF5, GNAT1, BMP2, ACER2, KCNK2, TET1,…	856	1874	17911	1.39568	0.456908	0.00661364	0.181351
GOTERM_BP_FAT	GO:0008284~positive regulation of cell proliferation	67	6.46718	0.00121683	RAD51B, THRB, BTC, EIF5A, FGF10, MMP2, CTNNB1, GATA1, CD47, N4BP2L2, CSNK2A1, CTGF, RARB, PDGFD, APLN, CEACAM1, IHH, AR, SSBP3, C5AR2, C5AR1, SIX2, LEF1, HMGA2, PPARGC1A, PDCD1LG2, PURA, VEGFC, CD59B, RASGRF1, SLC25A33, NCK1, TIAL1, VEGFA, FOXG1, MAPK8, ZFPM2, ATXN1L, FGFR1, CNBP, SLC39A10, KIT, POU1F1, SEMA5A, PHIP, KRAS, LHX1, CNOT6L, POU3F2, SLC35F6, TRAF5, ETV5, BMP2, ACER2, IGF1, SIRT1, TET1…	856	943	17911	1.48665	0.999671	0.0447883	2.3561
Annotation Cluster 7	Enrichment Score: 3.6029936402436
Category	Term	Count	%	PValue	Genes	List Total	Pop Hits	Pop Total	Fold Enrichment	Bonferroni	Benjamini	FDR
GOTERM_BP_FAT	GO:0007399~nervous system development	167	16.1197	5.09196e-09	GABRB3, VAPA, SCN3B, GDF6, PDLIM5, FGF10, FGF13, RORA, MYLIP, MMP2, MTHFD1L, CTNNB1, ATP2B1, DAB1, CDNF, SMARCD1, RALA, ROBO2, RARB, FRS2, DSCAM, RBFOX1, SATB2, MYO6, C5AR1, SOCS2, FMR1, SIX3, PCLO, PPARGC1A, TACC1, VEGFC, CBLN2, TRAPPC9, NAV1, RASGRF1, HOXD3, FOXG1, VEGFA, LLPH, OPHN1, MAPK8, SLITRK5, FGFR1, ONECUT2, MMD, ASAP1, ARF6, DCDC2A, ARFGEF1, SYPL2, NR2C2, SEMA5A, HESX1, KRAS, RNF165, L…	856	2261	17911	1.54547	3.35351e-05	1.97268e-06	9.9713e-06
GOTERM_BP_FAT	GO:0022008~neurogenesis	127	12.2587	4.00136e-08	VAPA, GABRB3, GDF6, PDLIM5, FGF10, FGF13, RORA, MMP2, CTNNB1, DAB1, CDNF, ROBO2, RARB, FRS2, DSCAM, SATB2, MYO6, SOCS2, FMR1, SIX3, TACC1, VEGFC, TRAPPC9, NAV1, RASGRF1, HOXD3, LLPH, VEGFA, FOXG1, MAPK8, SLITRK5, FGFR1, ONECUT2, MMD, ASAP1, ARF6, DCDC2A, ARFGEF1, SEMA5A, KRAS, RNF165, LHX1, LHX4, NKX2-1, SKIL, OLFM3, GNAT1, DNMT3A, TRPC4, BMP2, EN2, DDX6, RAP1A, RIT2, TCF12, PRX, IER2, COPS2, COR…	856	1638	17911	1.62232	0.000263495	1.14577e-05	7.83562e-05
GOTERM_BP_FAT	GO:0048699~generation of neurons	118	11.39	1.57985e-07	VAPA, GABRB3, GDF6, PDLIM5, FGF13, RORA, MMP2, CTNNB1, DAB1, CDNF, ROBO2, RARB, FRS2, DSCAM, SATB2, MYO6, SOCS2, FMR1, SIX3, VEGFC, TRAPPC9, NAV1, RASGRF1, HOXD3, LLPH, VEGFA, FOXG1, MAPK8, SLITRK5, FGFR1, ONECUT2, MMD, ASAP1, ARF6, DCDC2A, ARFGEF1, SEMA5A, RNF165, LHX1, LHX4, NKX2-1, SKIL, OLFM3, GNAT1, DNMT3A, BMP2, EN2, DDX6, RAP1A, RIT2, TCF12, IER2, COPS2, CORIN, ZEB2, CPEB1, ACTR3, ACTR2, P…	856	1526	17911	1.61798	0.00103995	3.58782e-05	0.000309372
GOTERM_BP_FAT	GO:0030182~neuron differentiation	109	10.5212	1.74519e-07	VAPA, GABRB3, GDF6, PDLIM5, FGF13, RORA, MMP2, CTNNB1, DAB1, CDNF, ROBO2, RARB, DSCAM, SATB2, MYO6, SOCS2, FMR1, SIX3, TRAPPC9, RASGRF1, HOXD3, LLPH, VEGFA, FOXG1, MAPK8, SLITRK5, FGFR1, ONECUT2, MMD, ASAP1, ARF6, DCDC2A, ARFGEF1, SEMA5A, LHX1, RNF165, LHX4, NKX2-1, SKIL, OLFM3, GNAT1, DNMT3A, BMP2, EN2, DDX6, RAP1A, RIT2, TCF12, IER2, COPS2, CORIN, ZEB2, CPEB1, ACTR3, ACTR2, PCP4, DYNLL2, RHOA, …	856	1379	17911	1.6539	0.00114872	3.70762e-05	0.000341751
GOTERM_BP_FAT	GO:0051960~regulation of nervous system development	78	7.52896	1.11894e-06	GDF6, PDLIM5, ZEB2, FGF13, CPEB1, CTNNB1, ACTR3, ACTR2, DAB1, PCP4, RHOA, ROBO2, RARB, DSCAM, GPR173, RAP2A, CCDC88A, SOCS2, FMR1, SIX3, RUNX1T1, NRXN1, HMGA2, STX1B, ECT2, VEGFC, CBLN2, HOXD3, NCK1, VEGFA, LLPH, FOXG1, MAPK8, CUX1, SLITRK5, FGFR1, MEGF8, CXCL5, COL3A1, SLC39A12, MMD, ASAP1, ARF6, CDH2, KIT, CDH4, TRIM11, SEMA5A, MTMR2, LINGO1, LHX1, LRRTM3, POU3F2, SKIL, ETV5, NGEF, BMP2, NF2, C…	856	922	17911	1.77015	0.00734225	0.000199151	0.00219113
GOTERM_BP_FAT	GO:0051962~positive regulation of nervous system development	53	5.11583	3.39296e-06	GDF6, ZEB2, CPEB1, CTNNB1, ACTR3, ACTR2, DAB1, PCP4, RHOA, ROBO2, RARB, DSCAM, SOCS2, FMR1, NRXN1, ECT2, VEGFC, CBLN2, NCK1, HOXD3, VEGFA, LLPH, FOXG1, MAPK8, CUX1, SLITRK5, FGFR1, MEGF8, CXCL5, MMD, KIT, CDH4, SEMA5A, LHX1, LRRTM3, SKIL, ETV5, BMP2, LRRN3, NLGN1, IGF1, SIRT1, CAPRIN1, CAPRIN2, DKK1, FYN, CDON, GSK3B, KIF20B, RAP1A, RIT2, TCF12, VLDLR	856	559	17911	1.98386	0.0220983	0.000485667	0.00664404
GOTERM_BP_FAT	GO:0050767~regulation of neurogenesis	70	6.75676	3.75002e-06	GDF6, PDLIM5, ZEB2, FGF13, CPEB1, CTNNB1, ACTR3, ACTR2, DAB1, PCP4, RHOA, ROBO2, RARB, DSCAM, GPR173, RAP2A, CCDC88A, SOCS2, FMR1, SIX3, RUNX1T1, HMGA2, ECT2, STX1B, VEGFC, HOXD3, NCK1, VEGFA, LLPH, FOXG1, MAPK8, CUX1, FGFR1, MEGF8, CXCL5, COL3A1, SLC39A12, MMD, ASAP1, ARF6, CDH2, KIT, CDH4, TRIM11, SEMA5A, LINGO1, POU3F2, SKIL, ETV5, NGEF, BMP2, NF2, CREB1, NLGN1, SIRT1, CAPRIN1, CAPRIN2, DDX6, …	856	824	17911	1.77753	0.0243952	0.000514403	0.0073432
GOTERM_BP_FAT	GO:0045666~positive regulation of neuron differentiation	41	3.95753	5.21308e-06	FGFR1, MEGF8, CXCL5, GDF6, MMD, ZEB2, CPEB1, CDH4, SEMA5A, ACTR3, ACTR2, DAB1, PCP4, RHOA, ROBO2, RARB, SKIL, ETV5, DSCAM, BMP2, SOCS2, FMR1, NLGN1, SIRT1, ECT2, CAPRIN1, CAPRIN2, DKK1, FYN, HOXD3, CDON, GSK3B, NCK1, FOXG1, LLPH, VEGFA, RAP1A, RIT2, CUX1, TCF12, VLDLR	856	392	17911	2.18849	0.0337507	0.000686433	0.010208
GOTERM_BP_FAT	GO:0048468~cell development	153	14.7683	8.5502e-06	GABRB3, VAPA, GDF6, PDLIM5, FGF13, MMP2, CTNNB1, HOOK1, GATA1, DAB1, BHLHA15, CDNF, ROBO2, PTBP3, RARB, FRS2, DSCAM, SATB2, MYO6, SOCS2, FMR1, SIX3, SIX2, NEBL, VEGFC, RASGRF1, HOXD3, TIAL1, FOXG1, PDE5A, LLPH, VEGFA, IQCG, VAMP3, CELF1, MAPK8, SLITRK5, FGFR1, TFCP2L1, ONECUT2, MMD, ASAP1, ARF6, DCDC2A, CACNB4, ARFGEF1, SEMA5A, KRAS, RNF165, LHX1, LHX4, NKX2-1, STRBP, SKIL, OLFM3, GNAT1, BMP2, YI…	856	2278	17911	1.40535	0.0547557	0.00104227	0.016742
GOTERM_BP_FAT	GO:0045595~regulation of cell differentiation	126	12.1622	1.00268e-05	THRB, GDF6, PDLIM5, BTC, FOXO1, FGF10, EIF5A, FGF13, RORA, CTNNB1, HEMGN, GATA1, N4BP2L2, DAB1, BHLHA15, CTGF, SOSTDC1, PTBP3, ROBO2, RARB, RC3H1, DSCAM, RBFOX1, SOCS2, FMR1, SIX3, SIX2, PPARGC1B, VEGFC, HOXD3, PDE5A, LLPH, VEGFA, FOXG1, MAPK8, PIAS1, PAF1, FGFR1, MMD, ASAP1, ARF6, NR2C2, SEMA5A, KRAS, LHX1, NKX2-1, SKIL, BMP2, MAFB, DDX6, ITGA9, RAP1A, RIT2, TCF12, SASH3, ZEB2, CPEB1, TMEM64, AC…	856	1802	17911	1.46306	0.0639033	0.00113791	0.019633
GOTERM_BP_FAT	GO:0045664~regulation of neuron differentiation	59	5.69498	1.39072e-05	GDF6, PDLIM5, ZEB2, FGF13, CPEB1, ACTR3, ACTR2, DAB1, PCP4, RHOA, ROBO2, RARB, DSCAM, RAP2A, CCDC88A, SOCS2, FMR1, SIX3, RUNX1T1, ECT2, STX1B, HOXD3, NCK1, VEGFA, LLPH, FOXG1, MAPK8, CUX1, FGFR1, MEGF8, CXCL5, SLC39A12, MMD, ASAP1, ARF6, CDH2, CDH4, SEMA5A, POU3F2, SKIL, ETV5, NGEF, BMP2, NLGN1, SIRT1, CAPRIN1, CAPRIN2, DDX6, DKK1, YWHAH, FYN, CDON, GSK3B, GDF11, RAP1A, PBX1, RIT2, TCF12, VLDLR	856	681	17911	1.8128	0.0875242	0.00147623	0.0272302
GOTERM_BP_FAT	GO:0051094~positive regulation of developmental process	93	8.97683	2.04845e-05	THRB, GDF6, FGF10, EIF5A, ZEB2, CPEB1, TMEM64, CTNNB1, ACTR3, GATA1, ACTR2, N4BP2L2, DAB1, PCP4, CASP8, RHOA, ROBO2, RARB, PDGFD, PLCB1, GPC1, FRS2, CEACAM1, ADAM9, DSCAM, IHH, SSBP3, AR, C5AR1, SOCS2, FMR1, LEF1, NRXN1, HMGA2, PPARGC1A, ECT2, PPARGC1B, VEGFC, CBLN2, HOXD3, NCK1, PDE5A, LLPH, VEGFA, FOXG1, H2-AA, ZFPM2, MAPK8, CELF1, SCGB3A1, PIAS1, ATXN1L, CUX1, SLITRK5, FGFR1, MEGF8, CXCL5, MMD…	856	1252	17911	1.55426	0.126207	0.00198204	0.040106
GOTERM_BP_FAT	GO:0050769~positive regulation of neurogenesis	46	4.44015	2.13346e-05	FGFR1, MEGF8, CXCL5, GDF6, MMD, ZEB2, CPEB1, KIT, CDH4, CTNNB1, SEMA5A, ACTR3, ACTR2, DAB1, PCP4, RHOA, ROBO2, SKIL, RARB, ETV5, DSCAM, BMP2, SOCS2, FMR1, NLGN1, SIRT1, ECT2, CAPRIN1, CAPRIN2, VEGFC, DKK1, FYN, HOXD3, CDON, GSK3B, NCK1, FOXG1, LLPH, VEGFA, KIF20B, RAP1A, MAPK8, RIT2, CUX1, TCF12, VLDLR	856	490	17911	1.9643	0.131086	0.00203432	0.04177
GOTERM_BP_FAT	GO:0051240~positive regulation of multicellular organismal process	112	10.8108	3.11001e-05	THRB, SCN3B, GDF6, TNFSF15, FGF10, RORA, TLR7, CTNNB1, GATA1, N4BP2L2, DAB1, CTGF, ROBO2, RARB, PDGFD, FRS2, DSCAM, ADAM9, C5AR1, SOCS2, FMR1, PPARGC1A, PPARGC1B, VEGFC, CBLN2, HOXD3, PDE5A, LLPH, VEGFA, FOXG1, RYR2, MAPK8, CELF1, ATXN1L, SLITRK5, FGFR1, ENPP4, MMD, NR2C2, SEMA5A, LHX1, FGB, SKIL, BMP2, FCGR3, ITGA9, ADRA1B, RAP1A, RIT2, TCF12, SASH3, ZEB2, CPEB1, TMEM64, LSM14A, ACTR3, ACTR2, TN…	856	1596	17911	1.46836	0.185213	0.00288075	0.060884
GOTERM_BP_FAT	GO:2000026~regulation of multicellular organismal development	128	12.3552	3.68836e-05	THRB, GDF6, PDLIM5, FGF10, FGF13, CTNNB1, GATA1, N4BP2L2, DAB1, CTGF, ROBO2, PDGFD, RARB, FRS2, RC3H1, DSCAM, RBFOX1, C5AR1, SOCS2, FMR1, SIX3, SIX2, PPARGC1B, VASH1, VEGFC, CBLN2, HOXD3, LLPH, VEGFA, FOXG1, MAPK8, ATXN1L, PAF1, SLITRK5, FGFR1, MMD, ASAP1, ARF6, NR2C2, SEMA5A, LHX1, NKX2-1, SKIL, BMP2, MAFB, KCNK2, DDX6, ITGA9, LAMA3, RAP1A, RIT2, TCF12, SASH3, ZEB2, CPEB1, TMEM64, ACTR3, ACTR2, …	856	1888	17911	1.41858	0.215666	0.00332214	0.0722024
GOTERM_BP_FAT	GO:0060284~regulation of cell development	77	7.43243	4.65296e-05	GDF6, PDLIM5, ZEB2, FGF13, CPEB1, CTNNB1, ACTR3, ACTR2, DAB1, PCP4, RHOA, ROBO2, RARB, DSCAM, GPR173, RAP2A, CCDC88A, SOCS2, FMR1, RUNX1T1, SIX3, LEF1, HMGA2, STX1B, ECT2, VEGFC, HOXD3, NCK1, PDE5A, VEGFA, LLPH, FOXG1, MAPK8, CUX1, CLOCK, FGFR1, MEGF8, CXCL5, COL3A1, SLC39A12, MMD, ASAP1, ARF6, CDH2, KIT, CDH4, TRIM11, SEMA5A, LINGO1, NKX2-1, POU3F2, SKIL, ETV5, MYF6, NGEF, BMP2, NF2, CREB1, FBN1…	856	1006	17911	1.60154	0.263946	0.0037762	0.0910769
GOTERM_BP_FAT	GO:0045597~positive regulation of cell differentiation	75	7.23938	6.07161e-05	THRB, GDF6, BTC, EIF5A, ZEB2, CPEB1, TMEM64, CTNNB1, GATA1, ACTR3, ACTR2, DAB1, PCP4, CTGF, CASP8, RHOA, ROBO2, RARB, PLCB1, GPC1, CEACAM1, DSCAM, IHH, AR, SOCS2, FMR1, LEF1, ECT2, PPARGC1B, VEGFC, HOXD3, NCK1, PDE5A, VEGFA, LLPH, FOXG1, H2-AA, MAPK8, SCGB3A1, PIAS1, CUX1, FGFR1, MEGF8, CXCL5, MMD, KIT, CDH4, NR2C2, SEMA5A, LHX1, ZFP219, SKIL, ETV5, PIK3R1, MYF6, BMP2, NF2, CREB1, NLGN1, IGF1, SN…	856	981	17911	1.5997	0.329605	0.00474927	0.11883
GOTERM_BP_FAT	GO:0048666~neuron development	80	7.72201	0.000136322	VAPA, GABRB3, PDLIM5, ZEB2, FGF13, CPEB1, MMP2, ACTR3, ACTR2, DAB1, PCP4, DYNLL2, CDNF, RHOA, ROBO2, FOXB1, DSCAM, IHH, RAP2A, MYO6, FMR1, RUNX1T1, NRXN1, STX1B, TRPM1, BTG2, RASGRF1, NCK1, VEGFA, LLPH, FOXG1, MAPK8, CUX1, SLITRK5, CHL1, FGFR1, MEGF8, CXCL5, USP9X, ONECUT2, NANOS1, ABI2, ASAP1, ARF6, DCDC2A, CDH2, CDH4, ARFGEF1, MYCBP2, SEMA5A, MTMR2, LINGO1, GPM6A, LHX1, RNF165, LHX4, NKX2-1, PO…	856	1092	17911	1.5329	0.592566	0.00912016	0.266613
GOTERM_BP_FAT	GO:0010720~positive regulation of cell development	50	4.82625	0.000148894	GDF6, ZEB2, CPEB1, CTNNB1, ACTR3, ACTR2, DAB1, PCP4, RHOA, ROBO2, RARB, DSCAM, SOCS2, FMR1, LEF1, ECT2, VEGFC, NCK1, HOXD3, FOXG1, VEGFA, LLPH, PDE5A, MAPK8, CUX1, MEGF8, FGFR1, CXCL5, MMD, KIT, CDH4, SEMA5A, SKIL, ETV5, MYF6, BMP2, NLGN1, IGF1, SIRT1, CAPRIN1, CAPRIN2, DKK1, FYN, GSK3B, CDON, KIF20B, RAP1A, RIT2, TCF12, VLDLR	856	595	17911	1.75832	0.624946	0.00975893	0.291167
GOTERM_BP_FAT	GO:0031175~neuron projection development	69	6.66023	0.000222696	VAPA, PDLIM5, ZEB2, FGF13, CPEB1, MMP2, ACTR3, ACTR2, DAB1, PCP4, CDNF, RHOA, ROBO2, FOXB1, DSCAM, RAP2A, MYO6, FMR1, RUNX1T1, STX1B, BTG2, RASGRF1, NCK1, VEGFA, LLPH, FOXG1, MAPK8, CUX1, SLITRK5, CHL1, FGFR1, MEGF8, CXCL5, USP9X, ABI2, ASAP1, ARF6, DCDC2A, CDH2, ARFGEF1, CDH4, MYCBP2, SEMA5A, LINGO1, GPM6A, LHX1, RNF165, LHX4, NKX2-1, POU3F2, SKIL, FOXD1, NGEF, CREB1, NFASC, DPYSL5, NTNG1, NLGN1…	856	921	17911	1.5676	0.769346	0.012897	0.435191
GOTERM_BP_FAT	GO:0010975~regulation of neuron projection development	42	4.05405	0.000912285	FGFR1, MEGF8, CXCL5, PDLIM5, SLC39A12, ASAP1, ARF6, FGF13, ZEB2, CDH2, CPEB1, CDH4, SEMA5A, ACTR3, ACTR2, DAB1, PCP4, RHOA, ROBO2, POU3F2, SKIL, DSCAM, NGEF, RAP2A, CCDC88A, FMR1, NLGN1, RUNX1T1, SIRT1, STX1B, CAPRIN1, CAPRIN2, YWHAH, FYN, GSK3B, NCK1, LLPH, VEGFA, RAP1A, RIT2, CUX1, VLDLR	856	513	17911	1.71308	0.997548	0.0368721	1.77141
GOTERM_BP_FAT	GO:0031344~regulation of cell projection organization	51	4.92278	0.000912847	PDLIM5, FGF13, ZEB2, CPEB1, ACTR3, ACTR2, DAB1, PCP4, RHOA, RALA, ROBO2, DSCAM, RAP2A, CCDC88A, FMR1, RUNX1T1, NRXN1, STX1B, NCK1, VEGFA, LLPH, CUX1, MEGF8, FGFR1, CXCL5, SLC39A12, ASAP1, ARF6, RDX, DCDC2A, CDH2, KIT, CDH4, SEMA5A, GPM6A, POU3F2, SKIL, CDC42EP4, CDC42EP3, NGEF, CCP110, NLGN1, SIRT1, CAPRIN1, CAPRIN2, YWHAH, FYN, GSK3B, RAP1A, RIT2, VLDLR	856	662	17911	1.61197	0.997558	0.0366695	1.7725
GOTERM_BP_FAT	GO:0048812~neuron projection morphogenesis	45	4.34363	0.00121037	MEGF8, PDLIM5, USP9X, DCDC2A, FGF13, ZEB2, CDH4, MYCBP2, ACTR3, SEMA5A, LINGO1, ACTR2, DAB1, GPM6A, LHX1, RNF165, RHOA, LHX4, NKX2-1, ROBO2, FOXB1, SKIL, FOXD1, DSCAM, NGEF, CREB1, NFASC, NLGN1, DPYSL5, NTNG1, CAPRIN1, CAPRIN2, YWHAH, FYN, GSK3B, FOXG1, LLPH, VEGFA, KIF20B, MAPK8, CUX1, SLITRK5, CHL1, CDH11, VLDLR	856	570	17911	1.6519	0.999657	0.0448062	2.34374
GOTERM_BP_FAT	GO:0000904~cell morphogenesis involved in differentiation	58	5.59846	0.00176308	PDLIM5, ZEB2, FGF13, LATS1, CTNNB1, GATA1, ACTR3, ACTR2, DAB1, ROBO2, FOXB1, IHH, DSCAM, RAP2A, AR, SIX2, LEF1, HMGA2, VEGFA, FOXG1, VAMP3, MAPK8, CUX1, SLITRK5, CHL1, MEGF8, USP9X, DCDC2A, CDH2, CDH4, MYCBP2, SEMA5A, LINGO1, LHX1, RNF165, LHX4, NKX2-1, POU3F2, SKIL, FOXD1, NFATC1, NGEF, BMP2, CREB1, NFASC, DPYSL5, NTNG1, NLGN1, ITGA4, SNAI2, CAPRIN1, CAPRIN2, DKK1, YWHAH, FYN, GSK3B, CDH11, VLDLR	856	803	17911	1.51133	0.999991	0.0575718	3.39657
GOTERM_BP_FAT	GO:0031346~positive regulation of cell projection organization	33	3.18533	0.00216794	FGFR1, MEGF8, CXCL5, ZEB2, CPEB1, KIT, CDH4, ACTR3, SEMA5A, ACTR2, GPM6A, PCP4, RALA, ROBO2, SKIL, CDC42EP4, CDC42EP3, DSCAM, CCP110, FMR1, NLGN1, SIRT1, CAPRIN1, CAPRIN2, FYN, GSK3B, NCK1, LLPH, VEGFA, RAP1A, RIT2, CUX1, VLDLR	856	391	17911	1.76597	0.999999	0.0664109	4.16091
GOTERM_BP_FAT	GO:0010976~positive regulation of neuron projection development	27	2.60618	0.00275286	MEGF8, FGFR1, CXCL5, ZEB2, CPEB1, CDH4, ACTR3, SEMA5A, ACTR2, PCP4, ROBO2, SKIL, DSCAM, FMR1, NLGN1, SIRT1, CAPRIN1, CAPRIN2, FYN, NCK1, GSK3B, VEGFA, LLPH, RAP1A, RIT2, CUX1, VLDLR	856	302	17911	1.87069	1	0.0785261	5.25509
GOTERM_BP_FAT	GO:0048667~cell morphogenesis involved in neuron differentiation	41	3.95753	0.00285022	MEGF8, PDLIM5, USP9X, DCDC2A, ZEB2, FGF13, CDH4, MYCBP2, ACTR3, SEMA5A, ACTR2, LINGO1, DAB1, LHX1, RNF165, LHX4, NKX2-1, ROBO2, SKIL, FOXB1, FOXD1, DSCAM, NGEF, CREB1, NFASC, NLGN1, DPYSL5, NTNG1, CAPRIN1, CAPRIN2, YWHAH, FYN, GSK3B, FOXG1, VEGFA, MAPK8, CUX1, SLITRK5, CHL1, CDH11, VLDLR	856	529	17911	1.62171	1	0.0798131	5.43605
GOTERM_BP_FAT	GO:0030030~cell projection organization	89	8.59073	0.00382722	LIMA1, VAPA, PDLIM5, ZEB2, FGF13, CPEB1, MMP2, ACTR3, ACTR2, DAB1, PCP4, CDNF, RHOA, RALA, ROBO2, FOXB1, DSCAM, RAP2A, LRRC6, MYO6, CCDC88A, FMR1, RUNX1T1, NRXN1, STX1B, BTG2, RASGRF1, NCK1, VEGFA, LLPH, FOXG1, IQCG, MAPK8, CUX1, SLITRK5, CHL1, FGFR1, MEGF8, CXCL5, USP9X, SLC39A12, ONECUT2, ASAP1, ABI2, ARF6, DCDC2A, RDX, CDH2, ARPC5, KIT, CDH4, ARFGEF1, MYCBP2, SEMA5A, MTMR2, LINGO1, TROVE2, GPM…	856	1392	17911	1.33782	1	0.0979446	7.23401
GOTERM_BP_FAT	GO:0000902~cell morphogenesis	83	8.01158	0.00395931	GNA13, PDLIM5, ZEB2, FGF13, LATS1, CTNNB1, ACTR3, GATA1, ACTR2, DAB1, RHOA, ROBO2, FOXB1, DSCAM, IHH, RAP2A, LRRC6, AR, LEF1, SIX2, HMGA2, ECT2, BRWD3, VEGFA, LLPH, FOXG1, IQCG, VAMP3, MAPK8, CUX1, SLITRK5, CHL1, MEGF8, USP9X, TFCP2L1, ONECUT2, ASAP1, DCDC2A, RDX, CDH2, PALMD, KIT, CDH4, MYCBP2, SEMA5A, PHIP, LINGO1, TROVE2, GPM6A, LHX1, RNF165, LHX4, NKX2-1, POU3F2, SKIL, CDC42EP4, CDC42EP3, FOX…	856	1283	17911	1.35362	1	0.0996131	7.47458
Annotation Cluster 8	Enrichment Score: 3.5358352743789268
Category	Term	Count	%	PValue	Genes	List Total	Pop Hits	Pop Total	Fold Enrichment	Bonferroni	Benjamini	FDR
GOTERM_BP_FAT	GO:0009887~organ morphogenesis	78	7.52896	7.56499e-05	SCHIP1, THRB, FOXO1, FGF10, PAX1, MMP2, MTHFD1L, CTNNB1, GATA1, HOXC9, CTGF, SOSTDC1, RHOA, RARB, ALX4, COL11A1, FRS2, CEACAM1, DSCAM, IHH, AR, SATB2, MYO6, ARID5B, SIX3, LEF1, SIX2, MYH7, MMP16, HMGA2, MMP13, PPARGC1B, TRPM1, VEGFC, XIRP2, HOXD3, VEGFA, FOXG1, RYR2, ZFPM2, MYO5A, CER1, FGFR1, MEGF8, NKD1, COL3A1, COL2A1, CDH2, FEM1B, HESX1, COL9A1, KRAS, LHX1, LHX4, POU2F1, NKX2-1, OLFM3, ETV5, …	856	1038	17911	1.57233	0.392407	0.00558267	0.148037
GOTERM_BP_FAT	GO:0048729~tissue morphogenesis	51	4.92278	0.000562986	GNA13, FGF10, ZEB2, MMP2, MTHFD1L, ARHGAP12, CTNNB1, RSPO3, SOSTDC1, CASP8, RHOA, RALA, COL11A1, FRS2, CEACAM1, IHH, AR, SIX3, SIX2, LEF1, MYH7, HMGA2, VEGFC, XIRP2, VEGFA, RYR2, ZFPM2, TXNRD1, FGFR1, MEGF8, NKD1, COL3A1, FEM1B, HESX1, SEMA5A, KRAS, LHX1, NKX2-1, NFATC3, FOXD1, MYF6, BMP2, COL4A1, NF2, IGF1, SNAI2, TNNI1, COL5A1, DKK1, KIF20B, PBX1	856	647	17911	1.64935	0.975495	0.0269026	1.09671
GOTERM_BP_FAT	GO:0048598~embryonic morphogenesis	51	4.92278	0.00057968	FGF10, ZEB2, LATS1, MMP2, MTHFD1L, CTNNB1, HOXC9, RSPO3, CASP8, RALA, RARB, ALX4, COL11A1, FRS2, IHH, AR, SATB2, MYO6, SIX3, SIX2, LEF1, MMP16, HMGA2, VEGFC, HOXD3, FOXG1, RYR2, TXNRD1, PAF1, NSD1, CER1, FGFR1, MEGF8, CDC73, COL2A1, ZBTB17, HESX1, COL7A1, LHX1, POU2F1, TCF7, NF2, MAFB, ITGA4, COL5A1, LAMA3, DKK1, CDON, KIF20B, PBX1, MAB21L2	856	648	17911	1.6468	0.978048	0.0271	1.12906
Annotation Cluster 9	Enrichment Score: 3.4267595300350133
Category	Term	Count	%	PValue	Genes	List Total	Pop Hits	Pop Total	Fold Enrichment	Bonferroni	Benjamini	FDR
GOTERM_BP_FAT	GO:0006397~mRNA processing	44	4.2471	2.40745e-06	APOBEC1, GM3376, TRA2A, CDC73, HNRNPLL, CPEB1, HNRNPA3, HNRNPL, GM21708, PCBP4, RAVER2, CNOT6L, TIA1, CDC40, GM21704, 1700128F08RIK, PTBP3, SUPT5, PLCB1, NOVA1, LUC7L3, CDK13, PRPF40A, RBFOX1, CSTF3, RBM41, NOL3, FMR1, HNRNPA2B1, ALYREF, MBNL2, RBMY, SRSF2, PAPOLB, GM21677, SUGP1, METTL14, CELF6, PPP1R8, DYRK1A, CPSF6, CELF1, PAF1, RNF40	856	422	17911	2.18166	0.0157304	0.000360286	0.00471426
GOTERM_BP_FAT	GO:0016071~mRNA metabolic process	51	4.92278	3.17416e-06	APOBEC1, GM3376, CPEB1, HNRNPLL, GM21708, PCBP4, RAVER2, TIA1, GM21704, 1700128F08RIK, PTBP3, SUPT5, PLCB1, RC3H1, LUC7L3, CDK13, RBFOX1, NOL3, RBM41, FMR1, HNRNPA2B1, MBNL2, GM21677, BTG2, CELF6, CPSF6, CELF1, PAF1, NANOS1, TRA2A, CDC73, HNRNPA3, HNRNPL, CNOT6L, CDC40, TNRC6B, TNRC6A, NOVA1, PRPF40A, CSTF3, SMG5, ALYREF, RBMY, SRSF2, PAPOLB, SUGP1, METTL14, PPP1R8, DYRK1A, RNF40, TOB1	856	528	17911	2.02107	0.020688	0.000464448	0.00621558
GOTERM_BP_FAT	GO:0050684~regulation of mRNA processing	16	1.5444	0.000108339	RBFOX1, FMR1, TRA2A, HNRNPA2B1, CDC73, MBNL2, HNRNPL, SRSF2, PCBP4, TIA1, DYRK1A, PTBP3, SUPT5, PAF1, RNF40, NOVA1	856	103	17911	3.25034	0.510103	0.00756231	0.211941
GOTERM_BP_FAT	GO:0008380~RNA splicing	33	3.18533	0.000227103	GM3376, TRA2A, HNRNPLL, HNRNPA3, HNRNPL, GM21708, PCBP4, RAVER2, TIA1, CDC40, 1700128F08RIK, GM21704, PTBP3, PIK3R1, NOVA1, LUC7L3, CDK13, PRPF40A, RBFOX1, RBM41, NOL3, FMR1, ALYREF, HNRNPA2B1, MBNL2, RBMY, SRSF2, SUGP1, GM21677, METTL14, PPP1R8, DYRK1A, CELF1	856	342	17911	2.01899	0.775947	0.013036	0.443787
GOTERM_BP_FAT	GO:0043484~regulation of RNA splicing	15	1.44788	0.00074358	PRX, RBFOX1, FMR1, TRA2A, HNRNPA2B1, MBNL2, HNRNPLL, HNRNPL, SRSF2, PCBP4, TIA1, DYRK1A, CELF1, PTBP3, PIK3R1	856	110	17911	2.85328	0.992546	0.0323448	1.44609
GOTERM_BP_FAT	GO:0048024~regulation of mRNA splicing, via spliceosome	11	1.06178	0.00262266	RBFOX1, HNRNPL, SRSF2, PCBP4, TIA1, FMR1, DYRK1A, HNRNPA2B1, TRA2A, PTBP3, MBNL2	856	74	17911	3.11033	1	0.0766093	5.01256
Annotation Cluster 11	Enrichment Score: 3.106823608528885
Category	Term	Count	%	PValue	Genes	List Total	Pop Hits	Pop Total	Fold Enrichment	Bonferroni	Benjamini	FDR
GOTERM_BP_FAT	GO:0009725~response to hormone	69	6.66023	6.62988e-06	PTGES3, CREBRF, APOBEC1, CPEB2, THRB, IGFBP7, CRHBP, NR6A1, FOXO1, EIF5A, RORA, CPEB1, LATS1, CTNNB1, ATP2B1, GATA1, CTGF, RHOA, ROBO2, RARB, PLCB1, CEACAM1, ADAM9, KCNMA1, TUB, AR, PTGER2, SOCS2, OTC, NPAS4, HMGA2, PPARGC1A, PPARGC1B, BTG2, SLC25A33, FSHB, CLOCK, MYO5A, ME1, ALDOB, CXCL2, PAQR6, NR3C2, RDX, KIT, GCLM, NR2C2, EPM2AIP1, PHIP, KRAS, FGB, NKX2-1, PRKAA2, PIK3R3, PIK3R1, CREB1, ESRRG…	856	822	17911	1.7564	0.0427249	0.00083935	0.0129821
GOTERM_BP_FAT	GO:0032870~cellular response to hormone stimulus	50	4.82625	1.9676e-05	CREBRF, PTGES3, APOBEC1, CPEB2, THRB, IGFBP7, CRHBP, NR6A1, EIF5A, FOXO1, CPEB1, RORA, LATS1, CTNNB1, ATP2B1, GATA1, RHOA, ROBO2, RARB, PLCB1, CEACAM1, AR, PTGER2, SOCS2, NPAS4, HMGA2, PPARGC1A, PPARGC1B, SLC25A33, FSHB, CLOCK, MYO5A, NR3C2, RDX, KIT, GCLM, NR2C2, PHIP, FGB, PRKAA2, PIK3R3, PIK3R1, CREB1, ESRRG, IGF1, GPR152, SIRT1, YWHAH, FYN, RAP1B	856	549	17911	1.90565	0.121542	0.00193228	0.0385234
GOTERM_BP_FAT	GO:0071495~cellular response to endogenous stimulus	86	8.30116	0.000112988	PTGES3, CREBRF, APOBEC1, CPEB2, THRB, GABRB3, GDF6, IGFBP7, CRHBP, NR6A1, FOXO1, FGF10, EIF5A, RORA, FGF12, CPEB1, MMP2, LATS1, CTNNB1, ACTR3, ATP2B1, GATA1, CTGF, SOSTDC1, RHOA, ROBO2, RARB, PDGFD, PLCB1, GPC1, FRS2, CEACAM1, ADAM9, AR, PTGER2, SOCS2, LEF1, NPAS4, HMGA2, PPARGC1A, ZFP128, PPARGC1B, SLC25A33, RYR2, FSHB, CLOCK, MYO5A, CER1, FGFR1, MEGF8, USP9X, COL3A1, ONECUT2, NR3C2, COL2A1, RDX…	856	1189	17911	1.51343	0.524876	0.00780286	0.221025
GOTERM_BP_FAT	GO:0009719~response to endogenous stimulus	108	10.4247	0.000247537	LYPD1, APOBEC1, THRB, GABRB3, GDF6, CRHBP, FOXO1, FGF10, EIF5A, RORA, FGF12, MYLIP, MMP2, CTNNB1, ATP2B1, GATA1, CTGF, SOSTDC1, ROBO2, RARB, PDGFD, FRS2, ADAM9, TUB, C5AR1, SOCS2, PPARGC1A, ZFP128, PPARGC1B, SLC25A33, RYR2, ME1, FGFR1, ALDOB, ONECUT2, PAQR6, GCLM, NR2C2, EPM2AIP1, KRAS, LHX1, RNF165, FGB, NKX2-1, SKIL, DNMT3A, BMP2, ESRRG, GPR152, RERG, CDKN1A, ADRA1B, RAP1A, RAP1B, IER2, PTGES3,…	856	1608	17911	1.40535	0.804165	0.0140781	0.483625
GOTERM_BP_FAT	GO:0071310~cellular response to organic substance	134	12.9344	0.000368865	APOBEC1, GABRB3, THRB, GDF6, CRHBP, FOXO1, FGF10, EIF5A, RORA, SGMS1, FGF12, MMP2, CTNNB1, ATP2B1, GATA1, GSTM3, BHLHA15, CTGF, SOSTDC1, GAB1, SMARCD1, PIK3CA, ROBO2, PDGFD, RARB, FRS2, RC3H1, ADAM9, CIITA, SATB2, SOCS2, POLG, HNRNPA2B1, ZFP128, PPARGC1A, PPARGC1B, PARP16, CCR9, VEGFC, SLC25A33, VEGFA, RYR2, MAPK8, PAF1, CD300LB, FGFR1, CSF2RB2, GNAI1, ONECUT2, LIN28B, GCLM, NR2C2, KRAS, RNF165, …	856	2103	17911	1.33325	0.911945	0.0197193	0.719858
GOTERM_BP_FAT	GO:0070887~cellular response to chemical stimulus	159	15.3475	0.000715625	LYPD1, APOBEC1, GABRB3, THRB, GDF6, CRHBP, FOXO1, FGF10, EIF5A, RORA, SGMS1, FGF12, MMP2, CTNNB1, ATP2B1, GATA1, GSTM3, CTGF, BHLHA15, SOSTDC1, SLC25A23, GAB1, SMARCD1, PIK3CA, ROBO2, PDGFD, RARB, FRS2, RC3H1, ZFP277, ADAM9, CIITA, TXNL1, C5AR2, SATB2, C5AR1, SOCS2, POLG, FMR1, HNRNPA2B1, ZFP128, PPARGC1A, PPARGC1B, CCR9, PARP16, VEGFC, SLC25A33, VEGFA, RYR2, MAPK8, PAF1, CD300LB, FGFR1, CSF2RB2,…	856	2607	17911	1.27615	0.991038	0.0317773	1.39209
GOTERM_BP_FAT	GO:0010033~response to organic substance	177	17.0849	0.000994199	LYPD1, APOBEC1, GABRB3, THRB, GDF6, CRHBP, FOXO1, FGF10, EIF5A, RORA, SGMS1, FGF12, MYLIP, MMP2, CTNNB1, ATP2B1, GATA1, GSTM3, H13, GRIN2B, CTGF, BHLHA15, SOSTDC1, GAB1, SMARCD1, PIK3CA, ROBO2, PDGFD, RARB, FRS2, RC3H1, ADAM9, CIITA, TUB, SATB2, C5AR1, SOCS2, POLG, FMR1, HNRNPA2B1, ZFP128, PPARGC1A, PPARGC1B, CCR9, MAP4K3, PARP16, VEGFC, SLC25A33, VEGFA, RYR2, MAPK8, PAF1, CD300LB, ME1, FGFR1, CS…	856	2972	17911	1.24615	0.998571	0.0386956	1.929
GOTERM_BP_FAT	GO:0033993~response to lipid	70	6.75676	0.00102231	PTGES3, CREBRF, THRB, IGFBP7, CRHBP, NR6A1, FOXO1, FGF10, RORA, CPEB1, SGMS1, MMP2, CTNNB1, ATP2B1, TNFRSF11A, PTGES, CTGF, TRIM6, CASP8, SMARCD1, RHOA, RARB, ADAM9, IHH, KCNMA1, AR, PTGER2, C5AR1, SOCS2, NPAS4, HMGA2, PPARGC1A, PPARGC1B, MAPK8, PAF1, CD300LB, CLOCK, GDAP2, CXCL5, GNAI1, CXCL2, PAQR6, NR3C2, CDC73, SPRR2F, NR2C2, SLCO1A1, KRAS, NKX2-1, PIK3R1, MEST, DNMT3A, ACER2, NASP, CREB1, PD…	856	991	17911	1.47799	0.998813	0.0395349	1.98303
GOTERM_BP_FAT	GO:0048545~response to steroid hormone	32	3.0888	0.00176005	CREBRF, PTGES3, THRB, IGFBP7, CXCL2, NR6A1, NR3C2, PAQR6, FOXO1, RORA, NR2C2, ATP2B1, KRAS, CTGF, RHOA, RARB, PIK3R1, ADAM9, KCNMA1, AR, PTGER2, ESRRG, IGF1, SPARC, NPAS4, HMGA2, SIRT1, PPARGC1B, CDKN1A, YWHAH, ADRA1B, CLOCK	856	370	17911	1.80965	0.999991	0.0577615	3.39082
GOTERM_BP_FAT	GO:0014070~response to organic cyclic compound	69	6.66023	0.00225606	PTGES3, CREBRF, LYPD1, THRB, GABRB3, CRHBP, IGFBP7, NR6A1, FOXO1, FGF10, RORA, MMP2, CTNNB1, ATP2B1, GSTM3, PTGES, CTGF, CASP8, RHOA, RARB, ADAM9, IHH, KCNMA1, CIITA, AR, PTGER2, SOCS2, OTC, HNRNPA2B1, RFTN2, NPAS4, HMGA2, PPARGC1A, SLC7A11, PPARGC1B, BTG2, RYR2, CLOCK, GNAI1, CXCL2, PAQR6, NR3C2, SPRR2F, LIN28B, GCLM, NR2C2, SLCO1A1, KRAS, PRKAA2, PIK3R1, DNMT3A, BMP2, NASP, CREB1, ESRRG, IGF1, …	856	1005	17911	1.43658	1	0.0680709	4.32652
Annotation Cluster 12	Enrichment Score: 3.021133429247845
Category	Term	Count	%	PValue	Genes	List Total	Pop Hits	Pop Total	Fold Enrichment	Bonferroni	Benjamini	FDR
GOTERM_BP_FAT	GO:0007389~pattern specification process	41	3.95753	0.000360659	CER1, GNA13, MEGF8, KMT2A, FGF10, ZEB2, PAX1, CTNNB1, SEMA5A, HOXC9, LHX1, SOSTDC1, NKX2-1, FOXB1, ALX4, FOXD1, FRS2, NFATC3, IHH, NFATC1, SIM2, MYF6, SSBP3, SATB2, BMP2, LRRC6, COL4A1, MAFB, SIX3, LEF1, SIX2, DKK1, MEOX2, BTG2, HOXD3, CDON, FOXG1, VEGFA, GDF11, MAPK8, PBX1	856	474	17911	1.80989	0.907054	0.0196031	0.703897
GOTERM_BP_FAT	GO:0009952~anterior/posterior pattern specification	23	2.22008	0.000771292	CER1, MYF6, BMP2, SSBP3, KMT2A, SIX3, SIX2, LEF1, ZEB2, PAX1, CTNNB1, HOXC9, DKK1, MEOX2, BTG2, LHX1, HOXD3, CDON, GDF11, PBX1, FOXB1, ALX4, FRS2	856	218	17911	2.20758	0.993791	0.0333105	1.4996
GOTERM_BP_FAT	GO:0003002~regionalization	30	2.89575	0.00310659	CER1, MEGF8, KMT2A, FGF10, ZEB2, PAX1, CTNNB1, HOXC9, LHX1, NKX2-1, FOXB1, ALX4, FOXD1, FRS2, MYF6, SSBP3, BMP2, MAFB, SIX3, LEF1, SIX2, DKK1, MEOX2, BTG2, CDON, HOXD3, FOXG1, GDF11, MAPK8, PBX1	856	352	17911	1.7833	1	0.0852413	5.91102
Annotation Cluster 13	Enrichment Score: 2.937655935550452
Category	Term	Count	%	PValue	Genes	List Total	Pop Hits	Pop Total	Fold Enrichment	Bonferroni	Benjamini	FDR
GOTERM_BP_FAT	GO:2000026~regulation of multicellular organismal development	128	12.3552	3.68836e-05	THRB, GDF6, PDLIM5, FGF10, FGF13, CTNNB1, GATA1, N4BP2L2, DAB1, CTGF, ROBO2, PDGFD, RARB, FRS2, RC3H1, DSCAM, RBFOX1, C5AR1, SOCS2, FMR1, SIX3, SIX2, PPARGC1B, VASH1, VEGFC, CBLN2, HOXD3, LLPH, VEGFA, FOXG1, MAPK8, ATXN1L, PAF1, SLITRK5, FGFR1, MMD, ASAP1, ARF6, NR2C2, SEMA5A, LHX1, NKX2-1, SKIL, BMP2, MAFB, KCNK2, DDX6, ITGA9, LAMA3, RAP1A, RIT2, TCF12, SASH3, ZEB2, CPEB1, TMEM64, ACTR3, ACTR2, …	856	1888	17911	1.41858	0.215666	0.00332214	0.0722024
GOTERM_BP_FAT	GO:0045596~negative regulation of cell differentiation	61	5.88803	0.000192874	FOXO1, FGF10, FGF13, RORA, TMEM64, CTNNB1, ACTR3, N4BP2L2, DAB1, BHLHA15, SOSTDC1, TRIM6, RHOA, RARB, RC3H1, CEACAM1, IHH, CDK13, GPR173, SIX3, RUNX1T1, SIX2, HMGA2, STX1B, VEGFA, FOXG1, ZFPM2, PAF1, FGFR1, COL3A1, ASAP1, ARF6, CDC73, OSTN, TRIM11, SEMA5A, LINGO1, KRAS, NKX2-1, SKIL, TNPO2, PIK3R1, NFATC1, NGEF, BMP2, MAFB, FBN1, NLGN1, IGF1, SNAI2, SIRT1, COL5A1, DDX6, DKK1, YWHAH, GSK3B, GDF11,…	856	781	17911	1.63427	0.719279	0.012141	0.377019
GOTERM_BP_FAT	GO:0051241~negative regulation of multicellular organismal process	83	8.01158	0.00020143	CRHBP, TSPAN8, FGF13, MYLIP, MMP2, ADORA1, TMEM64, CTNNB1, ACTR3, GATA1, N4BP2L2, DAB1, TIA1, RHOA, RARB, APLN, CEACAM1, RC3H1, IHH, GPR173, KCNMA1, C5AR2, NOL3, SOCS2, PRG4, PTPRR, RUNX1T1, WNK1, SIX3, LEF1, ARRDC3, HMGA2, STX1B, PDCD1LG2, VASH1, KRIT1, PDE5A, VEGFA, FOXG1, ZFPM2, PAF1, CER1, FGFR1, COL3A1, ASAP1, ARF6, CDC73, OSTN, TRIM11, SEMA5A, MTMR2, LINGO1, C1QTNF3, MEFV, FGB, ARHGAP42, NK…	856	1157	17911	1.50103	0.734663	0.0122096	0.393712
GOTERM_BP_FAT	GO:0051093~negative regulation of developmental process	61	5.88803	0.00136676	FGF13, ZKSCAN3, CTNNB1, GATA1, ACTR3, N4BP2L2, DAB1, BHLHA15, TPT1, RHOA, RARB, RC3H1, CEACAM1, IHH, GPR173, SOCS2, SIX3, RUNX1T1, LEF1, HMGA2, PPARGC1A, STX1B, VASH1, KRIT1, FOXG1, ZFPM2, PAF1, CER1, NKD1, COL3A1, ASAP1, ARF6, CDC73, TRIM11, SEMA5A, MTMR2, LINGO1, NKX2-1, TNPO2, PIK3R1, NGEF, BMP2, CCP110, MAFB, FBN1, NLGN1, IGF1, SPARC, SNAI2, SIRT1, KCNK2, COL5A1, DDX6, DKK1, YWHAH, MEOX2, GSK…	856	845	17911	1.51049	0.999878	0.0480302	2.64273
Annotation Cluster 14	Enrichment Score: 2.930380888495117
Category	Term	Count	%	PValue	Genes	List Total	Pop Hits	Pop Total	Fold Enrichment	Bonferroni	Benjamini	FDR
GOTERM_BP_FAT	GO:0009790~embryo development	92	8.88031	1.74102e-06	GNA13, RAD51B, FGF10, ZEB2, STOX2, PAX1, MMP2, LATS1, MTHFD1L, CTNNB1, GATA1, TOP1, N4BP2L2, HOXC9, SLC35D1, GRIN2B, RSPO3, GAB1, CASP8, RALA, FOXB1, RARB, PLCB1, SEC24C, ALX4, FRS2, COL11A1, IHH, SATB2, SSBP3, AR, MYO6, ZFX, PTPRR, SIX3, UBR3, LEF1, SIX2, MMP16, HMGA2, VASH1, VEGFC, HOXD3, VEGFA, FOXG1, RYR2, TXNRD1, ZFPM2, PAF1, NSD1, CER1, FGFR1, MEGF8, KMT2A, USP9X, COL2A1, CDC73, CHEK1, KIT,…	856	1161	17911	1.65807	0.0114009	0.000272972	0.00340929
GOTERM_BP_FAT	GO:0009792~embryo development ending in birth or egg hatching	55	5.30888	0.00125531	GNA13, RAD51B, ZEB2, LATS1, PAX1, MTHFD1L, CTNNB1, GATA1, N4BP2L2, HOXC9, SLC35D1, GRIN2B, RSPO3, CASP8, GAB1, RALA, FOXB1, ALX4, SEC24C, COL11A1, IHH, AR, SSBP3, SATB2, PTPRR, UBR3, SIX2, LEF1, MMP16, VASH1, HOXD3, VEGFA, ZFPM2, FGFR1, MEGF8, USP9X, CHEK1, COL2A1, LHX1, SPEG, SKIL, MYF6, TCF7, BMP2, NASP, IGF1, ITGA4, TET1, TJP1, SEBOX, DKK1, MEOX2, KIF20B, PBX1, EIF4E2	856	739	17911	1.55727	0.999745	0.0451643	2.42974
GOTERM_BP_FAT	GO:0043009~chordate embryonic development	54	5.21236	0.001677	GNA13, RAD51B, ZEB2, LATS1, PAX1, MTHFD1L, CTNNB1, GATA1, N4BP2L2, HOXC9, SLC35D1, GRIN2B, RSPO3, CASP8, GAB1, RALA, FOXB1, ALX4, SEC24C, COL11A1, IHH, AR, SSBP3, SATB2, PTPRR, UBR3, SIX2, LEF1, MMP16, VASH1, HOXD3, VEGFA, ZFPM2, FGFR1, MEGF8, USP9X, CHEK1, COL2A1, LHX1, SPEG, SKIL, MYF6, TCF7, BMP2, NASP, IGF1, ITGA4, TET1, TJP1, DKK1, MEOX2, KIF20B, PBX1, EIF4E2	856	731	17911	1.54569	0.999984	0.0562314	3.2333
Annotation Cluster 15	Enrichment Score: 2.7853217900888456
Category	Term	Count	%	PValue	Genes	List Total	Pop Hits	Pop Total	Fold Enrichment	Bonferroni	Benjamini	FDR
GOTERM_BP_FAT	GO:1903311~regulation of mRNA metabolic process	23	2.22008	4.78299e-07	RBFOX1, APOBEC1, NANOS1, FMR1, TRA2A, HNRNPA2B1, MBNL2, CDC73, HNRNPL, SRSF2, BTG2, PCBP4, TIA1, DYRK1A, PTBP3, PAF1, SUPT5, TNRC6B, TNRC6A, RC3H1, RNF40, NOVA1, TOB1	856	136	17911	3.53863	0.00314512	9.54523e-05	0.000936621
GOTERM_BP_FAT	GO:0050684~regulation of mRNA processing	16	1.5444	0.000108339	RBFOX1, FMR1, TRA2A, HNRNPA2B1, CDC73, MBNL2, HNRNPL, SRSF2, PCBP4, TIA1, DYRK1A, PTBP3, SUPT5, PAF1, RNF40, NOVA1	856	103	17911	3.25034	0.510103	0.00756231	0.211941
GOTERM_BP_FAT	GO:0043484~regulation of RNA splicing	15	1.44788	0.00074358	PRX, RBFOX1, FMR1, TRA2A, HNRNPA2B1, MBNL2, HNRNPLL, HNRNPL, SRSF2, PCBP4, TIA1, DYRK1A, CELF1, PTBP3, PIK3R1	856	110	17911	2.85328	0.992546	0.0323448	1.44609
GOTERM_BP_FAT	GO:0048024~regulation of mRNA splicing, via spliceosome	11	1.06178	0.00262266	RBFOX1, HNRNPL, SRSF2, PCBP4, TIA1, FMR1, DYRK1A, HNRNPA2B1, TRA2A, PTBP3, MBNL2	856	74	17911	3.11033	1	0.0766093	5.01256
GOTERM_BP_FAT	GO:1903312~negative regulation of mRNA metabolic process	8	0.772201	0.00299165	HNRNPL, PCBP4, DYRK1A, HNRNPA2B1, PTBP3, SUPT5, RNF40, TOB1	856	41	17911	4.08274	1	0.0825601	5.69835
Annotation Cluster 16	Enrichment Score: 2.7050074762821885
Category	Term	Count	%	PValue	Genes	List Total	Pop Hits	Pop Total	Fold Enrichment	Bonferroni	Benjamini	FDR
GOTERM_BP_FAT	GO:0035295~tube development	57	5.50193	0.000118672	PTGES3, GNA13, THRB, FGF10, ZEB2, MTHFD1L, CTNNB1, GATA1, DAB1, CTGF, SOSTDC1, CASP8, RHOA, RALA, ROBO2, FOXB1, RARB, ALX4, IHH, AR, SSBP3, OTC, SIX2, LEF1, HMGA2, VEGFA, RYR2, ZFPM2, ATXN1L, CUX1, ADAMTS2, CER1, FGFR1, MEGF8, COL3A1, KIT, SEMA5A, KRAS, LHX1, NKX2-1, NFATC3, FOXD1, SIM1, SIM2, TCF7, BMP2, COL4A1, YIPF6, CREB1, KIF18A, IGF1, SPARC, CDKN1A, KIF20B, GDF11, PBX1, NFIA	856	702	17911	1.69896	0.542336	0.00810882	0.232132
GOTERM_BP_FAT	GO:0060429~epithelium development	84	8.10811	0.00012354	GNA13, RAD51B, THRB, FGF10, ZEB2, PAX1, MMP2, LATS1, MTHFD1L, CTNNB1, ARHGAP12, SOSTDC1, RSPO3, CASP8, RHOA, RALA, ROBO2, FOXB1, RARB, ALX4, FRS2, CEACAM1, ADAM9, IHH, KCNMA1, AR, SSBP3, MYO6, SIX3, LEF1, SIX2, HMGA2, SLC7A11, VEGFC, VEGFA, SPRR3, RYR2, CUX1, CLOCK, MYO5A, CER1, FGFR1, MEGF8, NKD1, TFCP2L1, ALDOC, ONECUT2, COL2A1, SPRR2F, RDX, CDH2, TAGLN2, FEM1B, SEMA5A, HESX1, KRAS, ZDHHC21, LH…	856	1157	17911	1.51912	0.556778	0.00835342	0.241644
GOTERM_BP_FAT	GO:0001763~morphogenesis of a branching structure	25	2.41313	0.000550641	GNA13, FGFR1, FGF10, FEM1B, CTNNB1, SEMA5A, KRAS, LHX1, RSPO3, NKX2-1, FOXD1, FRS2, NFATC3, ETV5, IHH, AR, BMP2, COL4A1, IGF1, LEF1, SIX2, SNAI2, HMGA2, VEGFA, PBX1	856	241	17911	2.17055	0.973418	0.0267079	1.07279
GOTERM_BP_FAT	GO:0048729~tissue morphogenesis	51	4.92278	0.000562986	GNA13, FGF10, ZEB2, MMP2, MTHFD1L, ARHGAP12, CTNNB1, RSPO3, SOSTDC1, CASP8, RHOA, RALA, COL11A1, FRS2, CEACAM1, IHH, AR, SIX3, SIX2, LEF1, MYH7, HMGA2, VEGFC, XIRP2, VEGFA, RYR2, ZFPM2, TXNRD1, FGFR1, MEGF8, NKD1, COL3A1, FEM1B, HESX1, SEMA5A, KRAS, LHX1, NKX2-1, NFATC3, FOXD1, MYF6, BMP2, COL4A1, NF2, IGF1, SNAI2, TNNI1, COL5A1, DKK1, KIF20B, PBX1	856	647	17911	1.64935	0.975495	0.0269026	1.09671
GOTERM_BP_FAT	GO:0061138~morphogenesis of a branching epithelium	22	2.12355	0.00170227	GNA13, FGFR1, BMP2, AR, COL4A1, FGF10, LEF1, IGF1, HMGA2, FEM1B, CTNNB1, SEMA5A, KRAS, LHX1, RSPO3, VEGFA, NKX2-1, PBX1, FOXD1, NFATC3, FRS2, IHH	856	217	17911	2.12133	0.999987	0.0564807	3.28126
Annotation Cluster 17	Enrichment Score: 2.687017989670477
Category	Term	Count	%	PValue	Genes	List Total	Pop Hits	Pop Total	Fold Enrichment	Bonferroni	Benjamini	FDR
GOTERM_BP_FAT	GO:0023051~regulation of signaling	169	16.3127	0.000830199	S100A4, VAPA, GDF6, CRHBP, TNFSF15, FOXO1, FGF10, RORA, SGMS1, ITSN1, ADORA1, TLR7, CTNNB1, GATA1, DAB1, CSNK2A1, GRIN2B, CTGF, SOSTDC1, GAB1, TPT1, PDGFD, FRS2, RC3H1, ADAM9, C5AR2, MYO6, C5AR1, SOCS2, FMR1, HRK, SIX3, PTPRR, PIK3IP1, PPARGC1A, VEGFC, RASGRF1, SIAH1A, VEGFA, PDE5A, OPHN1, RYR2, VAMP3, MAPK8, TNFAIP8L3, FGFR1, GNAI1, ONECUT2, ARF6, DCDC2A, NAPB, GCLM, ARFGEF1, SEMA5A, KRAS, AMER2…	856	2808	17911	1.25932	0.995789	0.0346746	1.61325
GOTERM_BP_FAT	GO:0010648~negative regulation of cell communication	80	7.72201	0.000855334	CREBRF, ENY2, CRHBP, FOXO1, FGF10, RORA, SGMS1, ADORA1, LATS1, TMEM64, CTNNB1, GATA1, DAB1, MGRN1, PCBP4, SOSTDC1, CASP8, TPT1, RHOA, GPC1, CEACAM1, IHH, AR, NOL3, SOCS2, FMR1, PTPRR, SIX3, SCAI, LEF1, PIK3IP1, HMGA2, NCK1, VEGFA, CLOCK, CER1, ZMYND11, NKD1, GNAI1, ONECUT2, COL2A1, CDH2, GCLM, PHIP, MTMR2, AMER2, C1QTNF3, FGB, PDE1C, LRRTM3, ARHGAP42, NKX2-1, CCDC22, PRKAA2, SKIL, SLC35F6, BMP2, …	856	1160	17911	1.44304	0.996432	0.0352592	1.66171
GOTERM_BP_FAT	GO:0023057~negative regulation of signaling	80	7.72201	0.000955059	CREBRF, ENY2, CRHBP, FOXO1, FGF10, RORA, SGMS1, ADORA1, LATS1, TMEM64, CTNNB1, GATA1, DAB1, MGRN1, PCBP4, SOSTDC1, CASP8, TPT1, RHOA, GPC1, CEACAM1, IHH, AR, NOL3, SOCS2, FMR1, PTPRR, SIX3, SCAI, LEF1, PIK3IP1, HMGA2, NCK1, VEGFA, CLOCK, CER1, ZMYND11, NKD1, GNAI1, ONECUT2, COL2A1, CDH2, GCLM, PHIP, MTMR2, AMER2, C1QTNF3, FGB, PDE1C, LRRTM3, ARHGAP42, NKX2-1, CCDC22, PRKAA2, SKIL, SLC35F6, BMP2, …	856	1164	17911	1.43808	0.998151	0.0374214	1.85373
GOTERM_BP_FAT	GO:0010646~regulation of cell communication	167	16.1197	0.00106602	S100A4, VAPA, GDF6, CRHBP, TNFSF15, FOXO1, FGF10, RORA, SGMS1, ITSN1, ADORA1, TLR7, CTNNB1, GATA1, DAB1, CSNK2A1, GRIN2B, CTGF, SOSTDC1, GAB1, TPT1, PDGFD, FRS2, RC3H1, ADAM9, C5AR2, MYO6, C5AR1, SOCS2, FMR1, HRK, SIX3, PTPRR, PIK3IP1, PPARGC1A, VEGFC, RASGRF1, SIAH1A, VEGFA, PDE5A, OPHN1, RYR2, MAPK8, TNFAIP8L3, FGFR1, GNAI1, ONECUT2, ARF6, DCDC2A, NAPB, GCLM, ARFGEF1, SEMA5A, KRAS, AMER2, RNF16…	856	2785	17911	1.25469	0.99911	0.0407134	2.06698
GOTERM_BP_FAT	GO:0009966~regulation of signal transduction	149	14.3822	0.00170091	S100A4, VAPA, GDF6, CRHBP, TNFSF15, FOXO1, FGF10, RORA, SGMS1, ITSN1, TLR7, ADORA1, CTNNB1, GATA1, DAB1, CSNK2A1, GRIN2B, CTGF, SOSTDC1, GAB1, TPT1, PDGFD, FRS2, RC3H1, ADAM9, C5AR2, C5AR1, SOCS2, HRK, PTPRR, SIX3, PIK3IP1, PPARGC1A, VEGFC, RASGRF1, SIAH1A, PDE5A, VEGFA, MAPK8, TNFAIP8L3, FGFR1, GNAI1, ONECUT2, ARF6, DCDC2A, GCLM, ARFGEF1, SEMA5A, AMER2, KRAS, RNF165, FGB, NKX2-1, CCDC22, SKIL, S…	856	2468	17911	1.26324	0.999986	0.056722	3.27867
GOTERM_BP_FAT	GO:0009968~negative regulation of signal transduction	70	6.75676	0.00240874	CREBRF, CRHBP, FOXO1, FGF10, RORA, SGMS1, LATS1, TMEM64, CTNNB1, GATA1, DAB1, MGRN1, PCBP4, SOSTDC1, CASP8, TPT1, RHOA, GPC1, CEACAM1, IHH, AR, NOL3, SOCS2, PTPRR, SIX3, SCAI, LEF1, HMGA2, PIK3IP1, NCK1, VEGFA, CLOCK, CER1, ZMYND11, NKD1, ONECUT2, COL2A1, CDH2, GCLM, PHIP, MTMR2, AMER2, C1QTNF3, FGB, LRRTM3, ARHGAP42, NKX2-1, CCDC22, PRKAA2, SKIL, SLC35F6, BMP2, NF2, TAOK3, FBN1, IGF1, SNAI2, SIR…	856	1025	17911	1.42896	1	0.0712122	4.61282
Annotation Cluster 18	Enrichment Score: 2.6526020918511617
Category	Term	Count	%	PValue	Genes	List Total	Pop Hits	Pop Total	Fold Enrichment	Bonferroni	Benjamini	FDR
GOTERM_BP_FAT	GO:0061448~connective tissue development	31	2.99228	1.06673e-05	CER1, FGFR1, THRB, GDF6, COL2A1, CTNNB1, COL9A1, ITGB8, CTGF, PIK3CA, ZFP219, PDGFD, RARB, FOXD1, COL11A1, IHH, BMP2, SATB2, ARID5B, IGF1, SIX2, HMGA2, ARRDC3, SNAI2, PPARGC1A, SIRT1, MMP13, COL5A1, HOXD3, EBF2, ZFP516	856	265	17911	2.44772	0.0678442	0.00119006	0.0208871
GOTERM_BP_FAT	GO:0001501~skeletal system development	44	4.2471	0.000139507	CER1, FGFR1, MEGF8, SCHIP1, THRB, GDF6, COL3A1, BBX, COL2A1, KIT, MMP2, PAX1, MTHFD1L, CTNNB1, COL9A1, HOXC9, SLC35D1, LHX1, CTGF, ITGB8, RHOA, ZFP219, RARB, ALX4, COL11A1, IHH, SATB2, BMP2, ARID5B, FBN1, IGF1, SIX2, MMP16, SPARC, NPR3, HMGA2, SNAI2, MMP13, PPARGC1B, HOXD3, VEGFA, GDF11, PBX1, TRAPPC2	856	499	17911	1.84501	0.601025	0.00923845	0.272835
GOTERM_BP_FAT	GO:0032330~regulation of chondrocyte differentiation	9	0.868726	0.00206532	THRB, CTGF, GDF6, SIX2, ZFP219, RARB, SNAI2, IHH, CTNNB1	856	49	17911	3.8432	0.999999	0.0642631	3.96773
GOTERM_BP_FAT	GO:0002062~chondrocyte differentiation	13	1.25483	0.00286582	FGFR1, BMP2, THRB, GDF6, SIX2, COL2A1, SNAI2, HMGA2, CTNNB1, ZFP219, RARB, COL11A1, IHH	856	100	17911	2.72013	1	0.0798935	5.46501
GOTERM_BP_FAT	GO:0051216~cartilage development	20	1.9305	0.00286716	CER1, FGFR1, SATB2, BMP2, THRB, GDF6, SIX2, COL2A1, HMGA2, SNAI2, MMP13, CTNNB1, COL9A1, CTGF, ITGB8, HOXD3, ZFP219, RARB, COL11A1, IHH	856	197	17911	2.12427	1	0.0795933	5.46751
GOTERM_BP_FAT	GO:0061035~regulation of cartilage development	10	0.965251	0.0039699	BMP2, THRB, CTGF, GDF6, SIX2, ZFP219, RARB, SNAI2, IHH, CTNNB1	856	66	17911	3.17031	1	0.0994874	7.49384
Annotation Cluster 21	Enrichment Score: 2.5788241569011165
Category	Term	Count	%	PValue	Genes	List Total	Pop Hits	Pop Total	Fold Enrichment	Bonferroni	Benjamini	FDR
GOTERM_BP_FAT	GO:0007267~cell-cell signaling	94	9.07336	4.21547e-05	ENY2, JPH4, LYPD1, GABRB3, SCN3B, CRHBP, FOXO1, FGF10, ZEB2, FGF12, CPEB1, LATS1, ADORA1, TMEM64, CTNNB1, CSNK2A2, GATA1, SH2D1A, CSNK2A1, GRIN2B, BHLHA15, CTGF, SOSTDC1, RSPO3, PLCB1, APLN, CDK14, IHH, KCNMA1, MYO6, FMR1, SIX3, LEF1, NRXN1, NPAS4, HMGA2, GRM1, STX1B, PCLO, RAB11FIP2, RASGRF1, CHRM1, OPHN1, RYR2, PAF1, FSHB, SLITRK5, CLOCK, CER1, MYO5A, FGFR1, NKD1, CPLX2, KMT2A, GNAI1, CDC73, CD…	856	1294	17911	1.51999	0.242428	0.00364645	0.0825168
GOTERM_BP_FAT	GO:0050803~regulation of synapse structure or activity	27	2.60618	0.000949442	JPH4, CPLX2, KMT2A, PDLIM5, CDH2, CPEB1, KIT, ADORA1, ACTR3, KRAS, GRIN2B, LRRTM3, ETV5, MYO6, CREB1, FMR1, LRRN3, NLGN1, FRMPD4, NRXN1, NPAS4, STX1B, CBLN2, DKK1, RASGRF1, GSK3B, SLITRK5	856	280	17911	2.01768	0.998081	0.0374279	1.84293
GOTERM_BP_FAT	GO:0007268~chemical synaptic transmission	43	4.15058	0.00363194	MYO5A, JPH4, LYPD1, CPLX2, GABRB3, KMT2A, GNAI1, CRHBP, CACNB4, NAPB, FGF12, CPEB1, KIT, ADORA1, CTNNB1, MTMR2, KRAS, GRIN2B, STX11, ETV5, KCNMA1, MYO6, CREB1, FMR1, NLGN1, NRXN1, NPAS4, PCDH17, GRM1, STX1B, PCLO, DKK1, GRIA2, PNOC, RASGRF1, CHRM1, GSK3B, SYTL4, RAP1A, OPHN1, RAP1B, SLC5A7, SLITRK5	856	570	17911	1.57848	1	0.0939088	6.87726
GOTERM_BP_FAT	GO:0099537~trans-synaptic signaling	43	4.15058	0.00363194	MYO5A, JPH4, LYPD1, CPLX2, GABRB3, KMT2A, GNAI1, CRHBP, CACNB4, NAPB, FGF12, CPEB1, KIT, ADORA1, CTNNB1, MTMR2, KRAS, GRIN2B, STX11, ETV5, KCNMA1, MYO6, CREB1, FMR1, NLGN1, NRXN1, NPAS4, PCDH17, GRM1, STX1B, PCLO, DKK1, GRIA2, PNOC, RASGRF1, CHRM1, GSK3B, SYTL4, RAP1A, OPHN1, RAP1B, SLC5A7, SLITRK5	856	570	17911	1.57848	1	0.0939088	6.87726
GOTERM_BP_FAT	GO:0099536~synaptic signaling	43	4.15058	0.00363194	MYO5A, JPH4, LYPD1, CPLX2, GABRB3, KMT2A, GNAI1, CRHBP, CACNB4, NAPB, FGF12, CPEB1, KIT, ADORA1, CTNNB1, MTMR2, KRAS, GRIN2B, STX11, ETV5, KCNMA1, MYO6, CREB1, FMR1, NLGN1, NRXN1, NPAS4, PCDH17, GRM1, STX1B, PCLO, DKK1, GRIA2, PNOC, RASGRF1, CHRM1, GSK3B, SYTL4, RAP1A, OPHN1, RAP1B, SLC5A7, SLITRK5	856	570	17911	1.57848	1	0.0939088	6.87726
GOTERM_BP_FAT	GO:0098916~anterograde trans-synaptic signaling	43	4.15058	0.00363194	MYO5A, JPH4, LYPD1, CPLX2, GABRB3, KMT2A, GNAI1, CRHBP, CACNB4, NAPB, FGF12, CPEB1, KIT, ADORA1, CTNNB1, MTMR2, KRAS, GRIN2B, STX11, ETV5, KCNMA1, MYO6, CREB1, FMR1, NLGN1, NRXN1, NPAS4, PCDH17, GRM1, STX1B, PCLO, DKK1, GRIA2, PNOC, RASGRF1, CHRM1, GSK3B, SYTL4, RAP1A, OPHN1, RAP1B, SLC5A7, SLITRK5	856	570	17911	1.57848	1	0.0939088	6.87726
Annotation Cluster 22	Enrichment Score: 2.4543538032491683
Category	Term	Count	%	PValue	Genes	List Total	Pop Hits	Pop Total	Fold Enrichment	Bonferroni	Benjamini	FDR
GOTERM_BP_FAT	GO:0030900~forebrain development	40	3.861	4.00834e-05	FGFR1, USP9X, COL3A1, FGF10, ZEB2, FGF13, CDH2, POU1F1, CTNNB1, HESX1, SEMA5A, DAB1, KRAS, LHX1, RHOA, NKX2-1, ROBO2, POU3F2, RARB, FOXB1, PLCB1, FRS2, SATB2, BMP2, NF2, CREB1, SIX3, LEF1, HMGA2, PPARGC1A, TACC1, DKK1, TRAPPC9, BTG2, FYN, MBOAT7, CDON, GSK3B, FOXG1, SLITRK5	856	413	17911	2.02654	0.232022	0.00351374	0.0784638
GOTERM_BP_FAT	GO:0060322~head development	64	6.17761	4.55342e-05	SCHIP1, KCNAB1, FGF10, ZEB2, FGF13, RORA, MMP2, CTNNB1, ATP2B1, DAB1, RHOA, ROBO2, FOXB1, RARB, PLCB1, FRS2, IHH, SSBP3, SATB2, C5AR1, ARID5B, SIX3, LEF1, NRXN1, HMGA2, PPARGC1A, SLC7A11, TACC1, BTG2, TRAPPC9, FOXG1, SLITRK5, FGFR1, USP9X, NANOS1, COL3A1, NFIX, CDH2, POU1F1, SYPL2, NR2C2, SEMA5A, HESX1, KRAS, LHX1, NKX2-1, POU3F2, PAFAH1B2, BMP2, COL4A1, NF2, MAFB, CREB1, ATP5F1, IGF1, ITGA4, EN2…	856	791	17911	1.69297	0.259104	0.00378895	0.0891293
GOTERM_BP_FAT	GO:0007420~brain development	59	5.69498	0.000165839	KCNAB1, FGF10, ZEB2, FGF13, RORA, CTNNB1, ATP2B1, DAB1, RHOA, ROBO2, RARB, FOXB1, PLCB1, FRS2, SSBP3, SATB2, C5AR1, SIX3, LEF1, NRXN1, HMGA2, PPARGC1A, SLC7A11, TACC1, TRAPPC9, BTG2, FOXG1, SLITRK5, FGFR1, USP9X, NANOS1, COL3A1, NFIX, CDH2, POU1F1, SYPL2, NR2C2, HESX1, SEMA5A, KRAS, LHX1, NKX2-1, POU3F2, PAFAH1B2, BMP2, COL4A1, NF2, MAFB, CREB1, ATP5F1, IGF1, EN2, DKK1, YWHAH, FYN, MBOAT7, CDON, …	856	745	17911	1.65707	0.664557	0.0106517	0.324252
GOTERM_BP_FAT	GO:0021537~telencephalon development	28	2.7027	0.00019956	FGFR1, BMP2, NF2, USP9X, COL3A1, SIX3, LEF1, FGF13, ZEB2, CDH2, TACC1, CTNNB1, DAB1, TRAPPC9, BTG2, LHX1, MBOAT7, CDON, GSK3B, FOXG1, RHOA, NKX2-1, ROBO2, POU3F2, FOXB1, RARB, PLCB1, SLITRK5	856	267	17911	2.19428	0.731374	0.0123238	0.390064
GOTERM_BP_FAT	GO:0021543~pallium development	21	2.02703	0.000360952	FGFR1, NF2, USP9X, COL3A1, LEF1, ZEB2, FGF13, CDH2, TACC1, CTNNB1, DAB1, TRAPPC9, BTG2, GSK3B, CDON, MBOAT7, FOXG1, RHOA, NKX2-1, POU3F2, PLCB1	856	179	17911	2.45478	0.907232	0.0194583	0.704466
GOTERM_BP_FAT	GO:0021987~cerebral cortex development	16	1.5444	0.000541471	FGFR1, COL3A1, FGF13, CDH2, TACC1, CTNNB1, DAB1, TRAPPC9, CDON, MBOAT7, GSK3B, FOXG1, RHOA, NKX2-1, POU3F2, PLCB1	856	119	17911	2.81332	0.971762	0.0264638	1.05501
GOTERM_BP_FAT	GO:0007417~central nervous system development	69	6.66023	0.000892198	KCNAB1, FGF10, ZEB2, FGF13, RORA, CTNNB1, ATP2B1, ACTR3, DAB1, RHOA, ROBO2, FOXB1, RARB, PLCB1, FRS2, SSBP3, SATB2, C5AR1, FMR1, SIX3, LEF1, NRXN1, HMGA2, PPARGC1A, SLC7A11, TACC1, BTG2, TRAPPC9, FOXG1, SLITRK5, FGFR1, USP9X, COL3A1, NANOS1, NFIX, COL2A1, CDH2, POU1F1, SYPL2, NR2C2, MYCBP2, SEMA5A, HESX1, LINGO1, KRAS, LHX1, LHX4, NKX2-1, POU3F2, PAFAH1B2, TRPC4, BMP2, COL4A1, NF2, MAFB, CREB1, A…	856	969	17911	1.48995	0.997201	0.0362974	1.73273
GOTERM_BP_FAT	GO:0021795~cerebral cortex cell migration	9	0.868726	0.00268177	FGFR1, DAB1, MBOAT7, FOXG1, RHOA, NKX2-1, POU3F2, FGF13, CTNNB1	856	51	17911	3.69248	1	0.0769082	5.12275
GOTERM_BP_FAT	GO:0022029~telencephalon cell migration	10	0.965251	0.0039699	FGFR1, DAB1, MBOAT7, FOXG1, RHOA, NKX2-1, POU3F2, FGF13, FOXB1, CTNNB1	856	66	17911	3.17031	1	0.0994874	7.49384
Annotation Cluster 23	Enrichment Score: 2.4475332404009356
Category	Term	Count	%	PValue	Genes	List Total	Pop Hits	Pop Total	Fold Enrichment	Bonferroni	Benjamini	FDR
GOTERM_BP_FAT	GO:0051247~positive regulation of protein metabolic process	105	10.1351	8.18545e-06	GDF6, TNFSF15, FOXO1, FGF10, EIF5A, MYLIP, TLR7, ADORA1, CTNNB1, GATA1, DAB1, CSNK2A1, CTGF, GAB1, PIK3CA, PDGFD, FRS2, ADAM9, C5AR2, C5AR1, FMR1, TADA2B, YTHDF1, PARP16, VEGFC, PDE5A, VEGFA, MAPK8, PIAS1, CLIP3, PAF1, DCUN1D3, DCUN1D4, TNFAIP8L3, FGFR1, MMD, ARFGEF1, HNRNPL, KRAS, FGB, ANKIB1, CCDC22, FGD4, BMP2, TAOK1, ACER2, TAOK3, TET1, FCGR3, CDKN1A, GPR37, DYRK1A, PTTG1IP, ADRA1B, RAP1A, RA…	856	1428	17911	1.53853	0.0524822	0.00101664	0.0160279
GOTERM_BP_FAT	GO:0051246~regulation of protein metabolic process	160	15.444	4.61661e-05	MUG2, GDF6, TNFSF15, FOXO1, FGF10, EIF5A, MYLIP, ADORA1, TLR7, CTNNB1, GATA1, PRKAR2A, DAB1, CSNK2A1, PPP1R1C, GRIN2B, CTGF, TIA1, GAB1, PIK3CA, PDGFD, FRS2, RC3H1, ADAM9, C5AR2, C5AR1, SOCS2, TADA2B, FMR1, HNRNPA2B1, PTPRR, YTHDF1, PPARGC1A, WFDC13, WFDC8, PARP16, VEGFC, CD59B, PSMA3, VEGFA, PDE5A, OPHN1, MAPK8, PIAS1, CLIP3, PAF1, DCUN1D3, DCUN1D4, TNFAIP8L3, FGFR1, EIF3J2, MMD, CHEK1, IGF2BP3,…	856	2483	17911	1.34831	0.262181	0.0037935	0.0903657
GOTERM_BP_FAT	GO:0032268~regulation of cellular protein metabolic process	150	14.4788	4.76845e-05	MUG2, GDF6, TNFSF15, FOXO1, FGF10, EIF5A, MYLIP, TLR7, ADORA1, CTNNB1, GATA1, PRKAR2A, DAB1, CSNK2A1, PPP1R1C, GRIN2B, CTGF, TIA1, GAB1, PIK3CA, PDGFD, FRS2, RC3H1, ADAM9, C5AR2, C5AR1, SOCS2, TADA2B, FMR1, HNRNPA2B1, PTPRR, YTHDF1, PPARGC1A, WFDC13, WFDC8, PARP16, VEGFC, CD59B, VEGFA, PDE5A, OPHN1, PIAS1, CLIP3, PAF1, DCUN1D3, DCUN1D4, TNFAIP8L3, FGFR1, EIF3J2, MMD, CHEK1, IGF2BP3, LIN28B, ARFGE…	856	2298	17911	1.3658	0.269523	0.00382264	0.0933364
GOTERM_BP_FAT	GO:0032270~positive regulation of cellular protein metabolic process	96	9.26641	4.97707e-05	GDF6, TNFSF15, FGF10, EIF5A, ZEB2, CPEB1, LATS1, ADORA1, CTNNB1, GATA1, TNFRSF11A, DAB1, CTGF, TRIM6, GAB1, CASP8, RHOA, PIK3CA, PDGFD, PLCB1, FRS2, CEACAM1, ADAM9, RAP2A, C5AR2, AR, C5AR1, CCDC88A, CYCT, FMR1, TADA2B, CCNC, YTHDF1, ARRDC3, GRM1, ECT2, PARP16, VEGFC, NCK1, PDE5A, VEGFA, CLIP3, PIAS1, PAF1, DCUN1D3, DCUN1D4, CLN6, FGFR1, TNFAIP8L3, KMT2A, SLC39A10, MMD, RDX, CDH2, KIT, ARFGEF1, PH…	856	1334	17911	1.50578	0.279492	0.00394159	0.0974181
GOTERM_BP_FAT	GO:0031401~positive regulation of protein modification process	81	7.81853	6.09706e-05	GDF6, TNFSF15, FGF10, ZEB2, ADORA1, LATS1, CTNNB1, GATA1, TNFRSF11A, DAB1, CTGF, TRIM6, GAB1, RHOA, PIK3CA, PDGFD, PLCB1, FRS2, CEACAM1, ADAM9, RAP2A, C5AR2, AR, C5AR1, CCDC88A, FMR1, TADA2B, CCNC, ARRDC3, GRM1, ECT2, PARP16, VEGFC, PDE5A, VEGFA, CLIP3, PIAS1, PAF1, DCUN1D3, DCUN1D4, FGFR1, TNFAIP8L3, KMT2A, SLC39A10, MMD, CDH2, KIT, ARFGEF1, PHIP, KRAS, C1QTNF3, FGB, CCDC22, PIK3R1, FGD4, BMP2, …	856	1082	17911	1.5664	0.330728	0.00471315	0.119328
GOTERM_BP_FAT	GO:0065009~regulation of molecular function	141	13.61	0.000194729	GNA13, CTTNBP2NL, MUG2, SCN3B, CRHBP, TNFSF15, FGF10, FGF12, ADORA1, CTNNB1, GATA1, TBC1D15, PRKAR2A, DAB1, CSNK2A1, PPP1R1C, CTGF, GAB1, PDGFD, FRS2, ADAM9, TOR1AIP2, SOCS2, FMR1, WNK1, PIK3IP1, PPARGC1A, PPARGC1B, WFDC13, WFDC8, PARP16, ZFP462, TRAPPC9, RASGRF1, PSMA3, VEGFA, PDE5A, RYR2, MAPK8, DCUN1D3, DCUN1D4, TNFAIP8L3, FGFR1, TRHR, ALDOB, MMD, CACNB4, GCLM, ARFGEF1, STFA2, EPM2AIP1, HNRNPL…	856	2201	17911	1.34043	0.722687	0.012141	0.380638
GOTERM_BP_FAT	GO:0042327~positive regulation of phosphorylation	70	6.75676	0.000202276	GDF6, TNFSF15, FGF10, ZEB2, ADORA1, LATS1, CTNNB1, GATA1, TNFRSF11A, DAB1, CTGF, TRIM6, GAB1, RHOA, PIK3CA, PDGFD, PLCB1, APLN, FRS2, CEACAM1, ADAM9, DSCAM, RAP2A, AR, C5AR2, CCDC88A, C5AR1, FMR1, CCNC, GRM1, ECT2, PPARGC1B, PARP16, VEGFC, PDE5A, VEGFA, CLIP3, FGFR1, TNFAIP8L3, MMD, CDH2, KIT, PHIP, KRAS, C1QTNF3, FGB, PRKAA2, PIK3R1, FGD4, BMP2, TAOK1, LRRN3, TAOK3, FBN1, IGF1, SIRT1, CAPRIN2, C…	856	934	17911	1.56818	0.736137	0.0121488	0.395363
GOTERM_BP_FAT	GO:0006464~cellular protein modification process	208	20.0772	0.00022256	HCCS, CTTNBP2NL, DZIP3, GDF6, NAA15, MYLIP, ADORA1, CTNNB1, CUL2, ERO1LB, PPP1R1C, GRIN2B, TRAK2, CTGF, MAP3K9, GAB1, PIK3CA, ADAM9, C5AR2, C5AR1, MYLK4, TADA2B, WNK1, PTPRR, PPARGC1A, PARP16, DCAF5, VEGFC, DCAF7, SIAH1A, VEGFA, MAPK8, PIAS1, HS3ST3B1, TAF9B, MMD, TADA1, CHEK1, ASB13, ARFGEF1, KRAS, NAA30, NAA50, KBTBD7, GUCY2F, MOCS3, BMP2, TAOK1, ACER2, TAOK3, GRK5, RIT2, ENY2, COPS2, UBE2G2, Z…	856	3474	17911	1.25279	0.76914	0.0130035	0.434926
GOTERM_BP_FAT	GO:0036211~protein modification process	208	20.0772	0.00022256	HCCS, CTTNBP2NL, DZIP3, GDF6, NAA15, MYLIP, ADORA1, CTNNB1, CUL2, ERO1LB, PPP1R1C, GRIN2B, TRAK2, CTGF, MAP3K9, GAB1, PIK3CA, ADAM9, C5AR2, C5AR1, MYLK4, TADA2B, WNK1, PTPRR, PPARGC1A, PARP16, DCAF5, VEGFC, DCAF7, SIAH1A, VEGFA, MAPK8, PIAS1, HS3ST3B1, TAF9B, MMD, TADA1, CHEK1, ASB13, ARFGEF1, KRAS, NAA30, NAA50, KBTBD7, GUCY2F, MOCS3, BMP2, TAOK1, ACER2, TAOK3, GRK5, RIT2, ENY2, COPS2, UBE2G2, Z…	856	3474	17911	1.25279	0.76914	0.0130035	0.434926
GOTERM_BP_FAT	GO:0006468~protein phosphorylation	114	11.0039	0.000386935	GDF6, TNFSF15, FOXO1, FGF10, FGF13, FGF12, TLR7, ADORA1, CTNNB1, CSNK2A2, GATA1, PRKAR2A, DAB1, CSNK2A1, PPP1R1C, GRIN2B, CTGF, MAP3K9, GAB1, PIK3CA, PDGFD, FRS2, ADAM9, C5AR2, C5AR1, SOCS2, MYLK4, FMR1, WNK1, PTPRR, PPARGC1A, MAP4K3, PARP16, VEGFC, PDE5A, VEGFA, MAPK8, CLIP3, TNFAIP8L3, FGFR1, MMD, CHEK1, NR2C2, KRAS, FGB, SBK3, FGD4, GUCY2F, BMP2, TAOK1, TAOK3, CDKN1A, GPR37, DYRK1A, ADRA1B, FA…	856	1737	17911	1.37325	0.921828	0.0205091	0.754995
GOTERM_BP_FAT	GO:0001934~positive regulation of protein phosphorylation	66	6.37066	0.000452968	GDF6, TNFSF15, FGF10, ZEB2, ADORA1, LATS1, CTNNB1, GATA1, TNFRSF11A, DAB1, CTGF, TRIM6, GAB1, RHOA, PIK3CA, PDGFD, PLCB1, FRS2, CEACAM1, ADAM9, RAP2A, AR, C5AR2, CCDC88A, C5AR1, FMR1, CCNC, GRM1, ECT2, PARP16, VEGFC, PDE5A, VEGFA, CLIP3, FGFR1, TNFAIP8L3, MMD, CDH2, KIT, PHIP, KRAS, C1QTNF3, FGB, PIK3R1, FGD4, BMP2, TAOK1, LRRN3, TAOK3, FBN1, IGF1, SIRT1, CAPRIN2, CDKN1A, RPS6KA4, GPR37, FYN, CDO…	856	893	17911	1.54646	0.949406	0.0237767	0.883298
GOTERM_BP_FAT	GO:0016310~phosphorylation	131	12.6448	0.000511352	GDF6, TNFSF15, FOXO1, FGF10, FGF13, SGMS1, FGF12, TLR7, ADORA1, CTNNB1, CSNK2A2, GATA1, PRKAR2A, DAB1, CSNK2A1, PPP1R1C, GRIN2B, CTGF, SLC25A23, MAP3K9, GAB1, PIK3CA, PDGFD, FRS2, DSCAM, ADAM9, CIITA, C5AR2, C5AR1, PDXK, SOCS2, MYLK4, FMR1, WNK1, PTPRR, PIK3IP1, PPARGC1A, PPARGC1B, MAP4K3, PARP16, VEGFC, SLC25A33, PDE5A, VEGFA, MAPK8, CLIP3, TNFAIP8L3, FGFR1, GNE, ALDOC, ALDOB, MMD, CHEK1, NR2C2,…	856	2063	17911	1.32867	0.965563	0.0257754	0.996608
GOTERM_BP_FAT	GO:0010562~positive regulation of phosphorus metabolic process	75	7.23938	0.000515006	GDF6, TNFSF15, FGF10, ZEB2, ADORA1, LATS1, CTNNB1, GATA1, TNFRSF11A, DAB1, CTGF, TRIM6, GAB1, RHOA, GUCY1A2, PIK3CA, PDGFD, PLCB1, APLN, FRS2, CEACAM1, ADAM9, DSCAM, RAP2A, AR, C5AR2, C5AR1, CCDC88A, FMR1, CCNC, PPARGC1A, GRM1, ECT2, PPARGC1B, PARP16, VEGFC, PDE5A, VEGFA, CLIP3, FGFR1, TNFAIP8L3, SLC39A10, MMD, CDH2, KIT, POU1F1, OSTN, PHIP, KRAS, C1QTNF3, FGB, PRKAA2, PIK3R1, FGD4, BMP2, TAOK1, …	856	1053	17911	1.49032	0.966382	0.0257601	1.0037
GOTERM_BP_FAT	GO:0045937~positive regulation of phosphate metabolic process	75	7.23938	0.000515006	GDF6, TNFSF15, FGF10, ZEB2, ADORA1, LATS1, CTNNB1, GATA1, TNFRSF11A, DAB1, CTGF, TRIM6, GAB1, RHOA, GUCY1A2, PIK3CA, PDGFD, PLCB1, APLN, FRS2, CEACAM1, ADAM9, DSCAM, RAP2A, AR, C5AR2, C5AR1, CCDC88A, FMR1, CCNC, PPARGC1A, GRM1, ECT2, PPARGC1B, PARP16, VEGFC, PDE5A, VEGFA, CLIP3, FGFR1, TNFAIP8L3, SLC39A10, MMD, CDH2, KIT, POU1F1, OSTN, PHIP, KRAS, C1QTNF3, FGB, PRKAA2, PIK3R1, FGD4, BMP2, TAOK1, …	856	1053	17911	1.49032	0.966382	0.0257601	1.0037
GOTERM_BP_FAT	GO:0031399~regulation of protein modification process	106	10.2317	0.000675596	GDF6, TNFSF15, FOXO1, FGF10, TLR7, ADORA1, CTNNB1, GATA1, PRKAR2A, DAB1, GRIN2B, PPP1R1C, CTGF, GAB1, PIK3CA, PDGFD, FRS2, ADAM9, C5AR2, C5AR1, SOCS2, FMR1, TADA2B, PTPRR, PPARGC1A, PARP16, VEGFC, PDE5A, VEGFA, PIAS1, CLIP3, PAF1, DCUN1D3, DCUN1D4, TNFAIP8L3, FGFR1, MMD, CHEK1, ARFGEF1, KRAS, FGB, CCDC22, FGD4, BMP2, TAOK1, ACER2, TAOK3, TET1, CDKN1A, GPR37, DYRK1A, PTTG1IP, ADRA1B, FABP4, RAP1A,…	856	1618	17911	1.3708	0.988333	0.0308588	1.31471
GOTERM_BP_FAT	GO:0035556~intracellular signal transduction	147	14.1892	0.000702451	CTNNAL1, GNA13, S100A4, VAPA, GDF6, TNFSF15, FOXO1, FGF10, FGF13, RORA, FGF12, ITSN1, TLR7, ADORA1, CTNNB1, DAB1, PPP1R1C, GRIN2B, MFHAS1, BHLHA15, CTGF, GAB1, TPT1, RALA, PIK3CA, PDGFD, FRS2, RC3H1, ADAM9, C5AR2, MYO6, C5AR1, SOCS2, WNK1, PTPRR, PIK3IP1, PCLO, MAP4K3, RASGRF1, SIAH1A, PDE5A, VEGFA, RYR2, ASB3, MAPK8, PIAS1, ASB5, TNFAIP8L3, FGFR1, GNAI1, ARF6, DCDC2A, ASB13, ARFGEF1, NR2C2, SEMA…	856	2380	17911	1.29237	0.990225	0.0314131	1.36663
GOTERM_BP_FAT	GO:0042325~regulation of phosphorylation	94	9.07336	0.000793558	GDF6, TNFSF15, FOXO1, FGF10, ZEB2, TLR7, LATS1, ADORA1, CTNNB1, GATA1, PRKAR2A, TNFRSF11A, DAB1, GRIN2B, PPP1R1C, PCP4, CTGF, SLC25A23, TRIM6, GAB1, RHOA, PIK3CA, PDGFD, PLCB1, APLN, FRS2, CEACAM1, ADAM9, DSCAM, RAP2A, C5AR2, AR, C5AR1, CCDC88A, SOCS2, FMR1, PTPRR, WNK1, CCNC, PIK3IP1, PPARGC1A, GRM1, ECT2, PPARGC1B, PARP16, VEGFC, SLC25A33, NCK1, PDE5A, VEGFA, CLIP3, NSD1, FGFR1, ZMYND11, TNFAIP…	856	1407	17911	1.39791	0.994638	0.0338128	1.54257
GOTERM_BP_FAT	GO:0023051~regulation of signaling	169	16.3127	0.000830199	S100A4, VAPA, GDF6, CRHBP, TNFSF15, FOXO1, FGF10, RORA, SGMS1, ITSN1, ADORA1, TLR7, CTNNB1, GATA1, DAB1, CSNK2A1, GRIN2B, CTGF, SOSTDC1, GAB1, TPT1, PDGFD, FRS2, RC3H1, ADAM9, C5AR2, MYO6, C5AR1, SOCS2, FMR1, HRK, SIX3, PTPRR, PIK3IP1, PPARGC1A, VEGFC, RASGRF1, SIAH1A, VEGFA, PDE5A, OPHN1, RYR2, VAMP3, MAPK8, TNFAIP8L3, FGFR1, GNAI1, ONECUT2, ARF6, DCDC2A, NAPB, GCLM, ARFGEF1, SEMA5A, KRAS, AMER2…	856	2808	17911	1.25932	0.995789	0.0346746	1.61325
GOTERM_BP_FAT	GO:0010646~regulation of cell communication	167	16.1197	0.00106602	S100A4, VAPA, GDF6, CRHBP, TNFSF15, FOXO1, FGF10, RORA, SGMS1, ITSN1, ADORA1, TLR7, CTNNB1, GATA1, DAB1, CSNK2A1, GRIN2B, CTGF, SOSTDC1, GAB1, TPT1, PDGFD, FRS2, RC3H1, ADAM9, C5AR2, MYO6, C5AR1, SOCS2, FMR1, HRK, SIX3, PTPRR, PIK3IP1, PPARGC1A, VEGFC, RASGRF1, SIAH1A, VEGFA, PDE5A, OPHN1, RYR2, MAPK8, TNFAIP8L3, FGFR1, GNAI1, ONECUT2, ARF6, DCDC2A, NAPB, GCLM, ARFGEF1, SEMA5A, KRAS, AMER2, RNF16…	856	2785	17911	1.25469	0.99911	0.0407134	2.06698
GOTERM_BP_FAT	GO:0009966~regulation of signal transduction	149	14.3822	0.00170091	S100A4, VAPA, GDF6, CRHBP, TNFSF15, FOXO1, FGF10, RORA, SGMS1, ITSN1, TLR7, ADORA1, CTNNB1, GATA1, DAB1, CSNK2A1, GRIN2B, CTGF, SOSTDC1, GAB1, TPT1, PDGFD, FRS2, RC3H1, ADAM9, C5AR2, C5AR1, SOCS2, HRK, PTPRR, SIX3, PIK3IP1, PPARGC1A, VEGFC, RASGRF1, SIAH1A, PDE5A, VEGFA, MAPK8, TNFAIP8L3, FGFR1, GNAI1, ONECUT2, ARF6, DCDC2A, GCLM, ARFGEF1, SEMA5A, AMER2, KRAS, RNF165, FGB, NKX2-1, CCDC22, SKIL, S…	856	2468	17911	1.26324	0.999986	0.056722	3.27867
GOTERM_BP_FAT	GO:0019220~regulation of phosphate metabolic process	103	9.94208	0.00282885	GDF6, TNFSF15, FOXO1, FGF10, TLR7, ADORA1, CTNNB1, GATA1, PRKAR2A, DAB1, GRIN2B, PPP1R1C, CTGF, SLC25A23, GAB1, PIK3CA, PDGFD, FRS2, ADAM9, DSCAM, C5AR2, C5AR1, SOCS2, FMR1, PTPRR, WNK1, PIK3IP1, PPARGC1A, PPARGC1B, PARP16, VEGFC, SLC25A33, PDE5A, VEGFA, CLIP3, ME1, TNFAIP8L3, FGFR1, MMD, KRAS, FGB, FGD4, BMP2, SMG5, TAOK1, TAOK3, CDKN1A, GPR37, ADRA1B, FABP4, RAP1A, RAP1B, RIT2, ZEB2, LATS1, TNF…	856	1632	17911	1.32058	1	0.0802602	5.39635
GOTERM_BP_FAT	GO:0051174~regulation of phosphorus metabolic process	103	9.94208	0.00282895	GDF6, TNFSF15, FOXO1, FGF10, TLR7, ADORA1, CTNNB1, GATA1, PRKAR2A, DAB1, GRIN2B, PPP1R1C, CTGF, SLC25A23, GAB1, PIK3CA, PDGFD, FRS2, ADAM9, DSCAM, C5AR2, C5AR1, SOCS2, FMR1, PTPRR, WNK1, PIK3IP1, PPARGC1A, PPARGC1B, PARP16, VEGFC, SLC25A33, PDE5A, VEGFA, CLIP3, ME1, TNFAIP8L3, FGFR1, MMD, KRAS, FGB, FGD4, BMP2, SMG5, TAOK1, TAOK3, CDKN1A, GPR37, ADRA1B, FABP4, RAP1A, RAP1B, RIT2, ZEB2, LATS1, TNF…	856	1633	17911	1.31977	1	0.0799194	5.39654
GOTERM_BP_FAT	GO:0001932~regulation of protein phosphorylation	85	8.20463	0.00328431	GDF6, TNFSF15, FOXO1, FGF10, ZEB2, ADORA1, LATS1, TLR7, CTNNB1, GATA1, PRKAR2A, TNFRSF11A, DAB1, GRIN2B, PPP1R1C, PCP4, CTGF, TRIM6, GAB1, RHOA, PIK3CA, PDGFD, PLCB1, FRS2, CEACAM1, ADAM9, RAP2A, C5AR2, AR, C5AR1, CCDC88A, SOCS2, FMR1, PTPRR, CCNC, PPARGC1A, GRM1, ECT2, PARP16, VEGFC, NCK1, PDE5A, VEGFA, CLIP3, NSD1, FGFR1, ZMYND11, TNFAIP8L3, MMD, CDH2, KIT, PHIP, KRAS, TSPYL2, C1QTNF3, FGB, KIR…	856	1309	17911	1.35871	1	0.088433	6.23895
GOTERM_BP_FAT	GO:0043410~positive regulation of MAPK cascade	37	3.57143	0.00332107	FGFR1, TNFAIP8L3, GDF6, FGF10, ZEB2, CDH2, KIT, ADORA1, CTNNB1, KRAS, TNFRSF11A, C1QTNF3, CTGF, FGB, GAB1, PDGFD, PLCB1, FRS2, CEACAM1, ADAM9, FGD4, C5AR2, AR, BMP2, C5AR1, TAOK1, TAOK3, IGF1, GRM1, GPR37, CDON, PDE5A, VEGFA, ADRA1B, RAP1A, RAP1B, RIT2	856	467	17911	1.6578	1	0.0886557	6.30663
GOTERM_BP_FAT	GO:0045860~positive regulation of protein kinase activity	32	3.0888	0.00364107	FGFR1, MMD, TNFSF15, FGF10, ZEB2, KIT, ADORA1, TNFRSF11A, DAB1, KRAS, GAB1, RHOA, PDGFD, FRS2, CEACAM1, ADAM9, FGD4, BMP2, CCDC88A, FBN1, TAOK3, IGF1, CCNC, SIRT1, GRM1, ECT2, PARP16, CDKN1A, PDE5A, VEGFA, RAP1A, VLDLR	856	388	17911	1.7257	1	0.0937665	6.89395
Annotation Cluster 24	Enrichment Score: 2.390259015138611
Category	Term	Count	%	PValue	Genes	List Total	Pop Hits	Pop Total	Fold Enrichment	Bonferroni	Benjamini	FDR
GOTERM_BP_FAT	GO:0072089~stem cell proliferation	18	1.73745	6.81743e-05	FGFR1, PRG4, SIX3, LEF1, SIX2, FGF13, HMGA2, SNAI2, CTNNB1, FUBP1, N4BP2L2, VEGFC, FOXG1, VEGFA, MAPK8, ATXN1L, FRS2, NFATC1	856	122	17911	3.08716	0.361741	0.00514776	0.133417
GOTERM_BP_FAT	GO:0072091~regulation of stem cell proliferation	13	1.25483	0.000493705	FGFR1, NF2, SIX3, HMGA2, SNAI2, CTNNB1, VEGFC, N4BP2L2, VEGFA, FOXG1, MAPK8, ATXN1L, NFATC1	856	82	17911	3.31723	0.961317	0.0250888	0.962372
GOTERM_BP_FAT	GO:2000177~regulation of neural precursor cell proliferation	14	1.35135	0.00111974	NF2, SIX3, FOXO1, IGF1, CDH2, CTNNB1, VEGFC, BTG2, LHX1, CDON, FOXG1, VEGFA, RHOA, MAPK8	856	102	17911	2.87193	0.999376	0.0422328	2.17006
Annotation Cluster 25	Enrichment Score: 2.317458981296384
Category	Term	Count	%	PValue	Genes	List Total	Pop Hits	Pop Total	Fold Enrichment	Bonferroni	Benjamini	FDR
GOTERM_BP_FAT	GO:0051130~positive regulation of cellular component organization	89	8.59073	0.000159383	MYBPC1, BTC, EIF5A, ZEB2, CPEB1, CTNNB1, ACTR3, CSNK2A2, ACTR2, CD47, PCP4, CTGF, RHOA, RALA, ROBO2, LMOD2, PLCB1, ADAM9, DSCAM, TUB, AR, FMR1, TADA2B, HRK, LEF1, NRXN1, PPARGC1A, JMY, PFDN2, RAB11FIP2, CBLN2, NCK1, ARPC5L, VEGFA, LLPH, MAPK8, SCGB3A1, CLIP3, HAS3, PAF1, CUX1, ANKFY1, SLITRK5, MYO5A, FGFR1, MEGF8, KMT2A, CXCL5, ASAP1, ABI2, ARF6, KIT, ARPC5, ZBTB17, CDH4, OSCP1, SEMA5A, PHIP, GPM…	856	1253	17911	1.48623	0.649985	0.01034	0.311649
GOTERM_BP_FAT	GO:0032271~regulation of protein polymerization	21	2.02703	0.00051659	SLC39A12, ELN, ABI2, ARF6, RDX, ARPC5, LATS1, ARFGEF1, JMY, ACTR3, ACTR2, KIRREL, NCK1, ARPC5L, RHOA, TMSB15B1, MAPK8, CLIP3, LMOD2, CDC42EP4, CDC42EP3	856	184	17911	2.38807	0.966731	0.0256437	1.00677
GOTERM_BP_FAT	GO:0008064~regulation of actin polymerization or depolymerization	20	1.9305	0.000537435	LIMA1, ELN, ABI2, ARF6, RDX, ARPC5, LATS1, ARFGEF1, JMY, SEMA5A, ACTR3, ACTR2, KIRREL, NCK1, ARPC5L, RHOA, TMSB15B1, LMOD2, CDC42EP4, CDC42EP3	856	171	17911	2.44726	0.971001	0.0264654	1.04719
GOTERM_BP_FAT	GO:0030832~regulation of actin filament length	20	1.9305	0.000577823	LIMA1, ELN, ABI2, ARF6, RDX, ARPC5, LATS1, ARFGEF1, JMY, SEMA5A, ACTR3, ACTR2, KIRREL, NCK1, ARPC5L, RHOA, TMSB15B1, LMOD2, CDC42EP4, CDC42EP3	856	172	17911	2.43303	0.977777	0.0272074	1.12546
GOTERM_BP_FAT	GO:0051258~protein polymerization	25	2.41313	0.000781555	ELN, SLC39A12, ABI2, FGF13, RDX, ARF6, ARPC5, LATS1, ARFGEF1, ACTR3, ACTR2, TUBGCP3, KIRREL, FGB, TRIM6, TMSB15B1, RHOA, LMOD2, CDC42EP4, CDC42EP3, JMY, ARPC5L, NCK1, MAPK8, CLIP3	856	247	17911	2.11782	0.994197	0.0335267	1.51941
GOTERM_BP_FAT	GO:0043254~regulation of protein complex assembly	33	3.18533	0.000823197	SLC39A12, ELN, ASAP1, ABI2, ARF6, RDX, ARPC5, NAPB, ARFGEF1, LATS1, CTNNB1, ACTR3, ACTR2, MEFV, KIRREL, RHOA, TMSB15B1, XAF1, LMOD2, CDC42EP4, CDC42EP3, NOL3, CREB1, HRK, STX1B, JMY, DKK1, GSK3B, ARPC5L, NCK1, VEGFA, MAPK8, CLIP3	856	368	17911	1.87634	0.99559	0.0348287	1.59975
GOTERM_BP_FAT	GO:0030833~regulation of actin filament polymerization	18	1.73745	0.000890179	ELN, ABI2, ARF6, RDX, ARPC5, LATS1, ARFGEF1, JMY, ACTR3, ACTR2, KIRREL, NCK1, ARPC5L, TMSB15B1, RHOA, LMOD2, CDC42EP4, CDC42EP3	856	151	17911	2.49426	0.997164	0.0364418	1.72884
GOTERM_BP_FAT	GO:0030838~positive regulation of actin filament polymerization	13	1.25483	0.00139985	ACTR3, ACTR2, KIRREL, NCK1, ARPC5L, RHOA, ABI2, ARF6, ARPC5, LMOD2, CDC42EP4, CDC42EP3, JMY	856	92	17911	2.95666	0.999902	0.0486466	2.70589
GOTERM_BP_FAT	GO:0008154~actin polymerization or depolymerization	20	1.9305	0.00201951	LIMA1, ELN, ABI2, ARF6, RDX, ARPC5, LATS1, ARFGEF1, JMY, SEMA5A, ACTR3, ACTR2, KIRREL, NCK1, ARPC5L, RHOA, TMSB15B1, LMOD2, CDC42EP4, CDC42EP3	856	191	17911	2.191	0.999998	0.0631803	3.88136
GOTERM_BP_FAT	GO:0051493~regulation of cytoskeleton organization	36	3.4749	0.00240281	LIMA1, SLC39A12, ELN, ABI2, ARF6, RDX, FGF13, CHEK1, ARPC5, ARFGEF1, LATS1, MYCBP2, CTNNB1, SEMA5A, ACTR3, ACTR2, KIRREL, CTGF, RHOA, TMSB15B1, LMOD2, CDC42EP4, CDC42EP3, PIK3R1, CAPN6, CCDC88A, NF2, TAOK1, KIF18A, KANK4, JMY, PFDN2, ARPC5L, NCK1, MAPK8, CLIP3	856	442	17911	1.70422	1	0.0713627	4.6017
GOTERM_BP_FAT	GO:0032273~positive regulation of protein polymerization	14	1.35135	0.00263101	ABI2, ARF6, ARPC5, JMY, ACTR3, ACTR2, KIRREL, ARPC5L, NCK1, RHOA, MAPK8, LMOD2, CDC42EP4, CDC42EP3	856	112	17911	2.61551	1	0.0765052	5.02812
GOTERM_BP_FAT	GO:0031334~positive regulation of protein complex assembly	20	1.9305	0.00399378	CREB1, HRK, ABI2, ASAP1, ARF6, ARPC5, JMY, CTNNB1, ACTR3, ACTR2, KIRREL, NCK1, ARPC5L, GSK3B, VEGFA, RHOA, MAPK8, LMOD2, CDC42EP4, CDC42EP3	856	203	17911	2.06148	1	0.0989304	7.53727
Annotation Cluster 27	Enrichment Score: 2.3133532092296396
Category	Term	Count	%	PValue	Genes	List Total	Pop Hits	Pop Total	Fold Enrichment	Bonferroni	Benjamini	FDR
GOTERM_BP_FAT	GO:1902580~single-organism cellular localization	73	7.04633	8.99315e-05	LYPD1, MLPH, SCN3B, FGF10, FGF13, ADORA1, TLR7, KCNIP4, SSR1, CTNNB1, ACTR3, ACTR2, BLZF1, GRIN2B, D230025D16RIK, CEACAM1, RAP2A, TUB, AR, NOL3, FMR1, SIX3, SIX2, NRXN1, RFTN2, BICD2, STX1B, ECT2, PCLO, RAB11FIP2, VAMP4, OPHN1, KPNA6, VAMP3, TOMM22, CLIP3, KPNA4, MYO5A, CPLX2, ARF6, RDX, CDH2, NAPB, KIT, SEC63, SEMA5A, PHIP, TRAM2, C1QTNF3, CCDC22, STX11, TNPO2, TNPO1, ETV5, PIK3R1, SPRN, KCNB2, …	856	960	17911	1.5911	0.446955	0.00648783	0.175961
GOTERM_BP_FAT	GO:1990778~protein localization to cell periphery	23	2.22008	0.00138952	MYO5A, RAP2A, LYPD1, TUB, AR, KCNB2, SCN3B, MEX3B, NFASC, ARF6, RDX, FGF13, CDH2, NRXN1, KCNIP4, RAB11FIP2, BLZF1, VAMP4, VAMP3, CLIP3, D230025D16RIK, PIK3R1, FAM126A	856	228	17911	2.11076	0.999895	0.048552	2.68617
GOTERM_BP_FAT	GO:0072657~protein localization to membrane	34	3.28185	0.00185174	MYO5A, LYPD1, SCN3B, ARF6, RDX, FGF13, CDH2, ADORA1, KCNIP4, SEC63, SSR1, ACTR3, BLZF1, TRAM2, GRIN2B, D230025D16RIK, ETV5, PIK3R1, RAP2A, TUB, AR, KCNB2, NFASC, NLGN1, NRXN1, ITGA4, RFTN2, STX1B, RAB11FIP2, VAMP4, VAMP3, TOMM22, CLIP3, FAM126A	856	403	17911	1.76531	0.999995	0.0594974	3.56443
GOTERM_BP_FAT	GO:0072659~protein localization to plasma membrane	21	2.02703	0.00233706	MYO5A, RAP2A, LYPD1, AR, SCN3B, KCNB2, NFASC, ARF6, RDX, FGF13, CDH2, NRXN1, KCNIP4, RAB11FIP2, BLZF1, VAMP4, VAMP3, CLIP3, D230025D16RIK, PIK3R1, FAM126A	856	208	17911	2.11253	1	0.0697919	4.47851
GOTERM_BP_FAT	GO:0044802~single-organism membrane organization	52	5.01931	0.00358748	PRX, LYPD1, SCN3B, FGF13, ADORA1, KCNIP4, SSR1, ACTR3, BLZF1, GRIN2B, D230025D16RIK, TOR1AIP2, TUB, RAP2A, AR, NOL3, RFTN2, NRXN1, STX1B, RAB11FIP2, USO1, NAIF1, VAMP4, TOMM22, VAMP3, CLIP3, VAMP1, ANKFY1, MYO5A, CHCHD3, ASAP1, ARF6, RDX, CDH2, SEC63, TRAM2, SEC22C, ZMPSTE24, STX11, SLC35F6, SPAM1, ETV5, PIK3R1, KCNB2, NFASC, NLGN1, ITGA4, COL5A1, PRELID1, GSK3B, SYTL4, FAM126A	856	724	17911	1.50283	1	0.0942901	6.79585
Annotation Cluster 28	Enrichment Score: 2.211827055001678
Category	Term	Count	%	PValue	Genes	List Total	Pop Hits	Pop Total	Fold Enrichment	Bonferroni	Benjamini	FDR
GOTERM_BP_FAT	GO:0032870~cellular response to hormone stimulus	50	4.82625	1.9676e-05	CREBRF, PTGES3, APOBEC1, CPEB2, THRB, IGFBP7, CRHBP, NR6A1, EIF5A, FOXO1, CPEB1, RORA, LATS1, CTNNB1, ATP2B1, GATA1, RHOA, ROBO2, RARB, PLCB1, CEACAM1, AR, PTGER2, SOCS2, NPAS4, HMGA2, PPARGC1A, PPARGC1B, SLC25A33, FSHB, CLOCK, MYO5A, NR3C2, RDX, KIT, GCLM, NR2C2, PHIP, FGB, PRKAA2, PIK3R3, PIK3R1, CREB1, ESRRG, IGF1, GPR152, SIRT1, YWHAH, FYN, RAP1B	856	549	17911	1.90565	0.121542	0.00193228	0.0385234
GOTERM_BP_FAT	GO:0009755~hormone-mediated signaling pathway	20	1.9305	0.00122585	PTGES3, CREBRF, AR, THRB, CRHBP, NR6A1, NR3C2, ESRRG, IGF1, RORA, HMGA2, SIRT1, LATS1, PPARGC1B, NR2C2, YWHAH, RHOA, RARB, FSHB, CLOCK	856	183	17911	2.28678	0.99969	0.0446148	2.37336
GOTERM_BP_FAT	GO:0048545~response to steroid hormone	32	3.0888	0.00176005	CREBRF, PTGES3, THRB, IGFBP7, CXCL2, NR6A1, NR3C2, PAQR6, FOXO1, RORA, NR2C2, ATP2B1, KRAS, CTGF, RHOA, RARB, PIK3R1, ADAM9, KCNMA1, AR, PTGER2, ESRRG, IGF1, SPARC, NPAS4, HMGA2, SIRT1, PPARGC1B, CDKN1A, YWHAH, ADRA1B, CLOCK	856	370	17911	1.80965	0.999991	0.0577615	3.39082
GOTERM_BP_FAT	GO:0043401~steroid hormone mediated signaling pathway	17	1.64093	0.00267849	PTGES3, CREBRF, AR, THRB, NR6A1, NR3C2, ESRRG, IGF1, RORA, HMGA2, SIRT1, PPARGC1B, NR2C2, YWHAH, RHOA, RARB, CLOCK	856	153	17911	2.3249	1	0.077153	5.11663
Annotation Cluster 29	Enrichment Score: 2.1538877535742236
Category	Term	Count	%	PValue	Genes	List Total	Pop Hits	Pop Total	Fold Enrichment	Bonferroni	Benjamini	FDR
GOTERM_BP_FAT	GO:1905114~cell surface receptor signaling pathway involved in cell-cell signaling	40	3.861	0.000478263	CER1, NKD1, GABRB3, FOXO1, FGF10, CDC73, ZEB2, CDH2, LATS1, ADORA1, TMEM64, CTNNB1, MTMR2, CSNK2A2, CSNK2A1, AMER2, GRIN2B, SOSTDC1, RSPO3, PRKAA2, CDK14, WNT8B, CSNK1A1, TCF7, BMP2, NLGN1, SIX3, LEF1, NRXN1, NPAS4, HMGA2, SNAI2, STX1B, CAPRIN2, DKK1, KREMEN2, GSK3B, RYR2, PAF1, GRK5	856	465	17911	1.79992	0.957173	0.0245026	0.932405
GOTERM_BP_FAT	GO:0016055~Wnt signaling pathway	32	3.0888	0.00390361	CER1, NKD1, FOXO1, FGF10, CDC73, ZEB2, CDH2, LATS1, TMEM64, CTNNB1, CSNK2A2, CSNK2A1, AMER2, SOSTDC1, RSPO3, PRKAA2, CDK14, WNT8B, CSNK1A1, TCF7, BMP2, SIX3, LEF1, HMGA2, SNAI2, CAPRIN2, DKK1, KREMEN2, GSK3B, RYR2, PAF1, GRK5	856	390	17911	1.71685	1	0.0990355	7.37321
GOTERM_BP_FAT	GO:0198738~cell-cell signaling by wnt	32	3.0888	0.00404618	CER1, NKD1, FOXO1, FGF10, CDC73, ZEB2, CDH2, LATS1, TMEM64, CTNNB1, CSNK2A2, CSNK2A1, AMER2, SOSTDC1, RSPO3, PRKAA2, CDK14, WNT8B, CSNK1A1, TCF7, BMP2, SIX3, LEF1, HMGA2, SNAI2, CAPRIN2, DKK1, KREMEN2, GSK3B, RYR2, PAF1, GRK5	856	391	17911	1.71246	1	0.0994184	7.63248
Annotation Cluster 30	Enrichment Score: 2.1260548308981937
Category	Term	Count	%	PValue	Genes	List Total	Pop Hits	Pop Total	Fold Enrichment	Bonferroni	Benjamini	FDR
GOTERM_BP_FAT	GO:0061061~muscle structure development	55	5.30888	4.40794e-05	COPS2, HLF, KCNAB1, PDLIM5, EIF5A, FGF10, RORA, CTNNB1, BHLHA15, RHOA, RARB, LMOD2, ALX4, PLCB1, COL11A1, GPC1, RBFOX1, NOL3, ARID5B, LEF1, MYH7, NEBL, BTG2, XIRP2, VEGFA, RYR2, ZFPM2, SCGB3A1, PIAS1, FGFR1, ELN, COL3A1, CDH2, KIT, CACNB4, NR2C2, KRAS, SPEG, RNF165, TNPO2, NFATC3, PIK3R1, MYF6, BMP2, CREB1, IGF1, SIRT1, KCNK2, TNNI1, DKK1, MEOX2, CDON, GSK3B, HIVEP3, SCN8A	856	645	17911	1.78422	0.251971	0.00371505	0.0862828
GOTERM_BP_FAT	GO:0060537~muscle tissue development	39	3.76448	0.000288563	FGFR1, COPS2, HLF, SCHIP1, KCNAB1, PDLIM5, COL3A1, ELN, CTNNB1, SPEG, CASP8, RHOA, RARB, NFATC3, COL11A1, GPC1, IHH, RBFOX1, MYF6, BMP2, CREB1, LEF1, IGF1, MYH7, PPARGC1A, KCNK2, TNNI1, NEBL, DKK1, MEOX2, BTG2, XIRP2, PLN, CDON, GSK3B, VEGFA, HIVEP3, RYR2, ZFPM2	856	438	17911	1.8631	0.850543	0.0162522	0.563563
GOTERM_BP_FAT	GO:0014706~striated muscle tissue development	35	3.37838	0.00145667	FGFR1, COPS2, HLF, KCNAB1, PDLIM5, ELN, CTNNB1, SPEG, CASP8, RHOA, RARB, NFATC3, COL11A1, GPC1, MYF6, RBFOX1, BMP2, CREB1, LEF1, IGF1, MYH7, KCNK2, TNNI1, NEBL, DKK1, MEOX2, BTG2, XIRP2, PLN, CDON, GSK3B, VEGFA, HIVEP3, RYR2, ZFPM2	856	413	17911	1.77323	0.999932	0.0503067	2.81423
GOTERM_BP_FAT	GO:0007517~muscle organ development	33	3.18533	0.00193481	FGFR1, COPS2, HLF, KCNAB1, COL3A1, ELN, CTNNB1, RHOA, ALX4, NFATC3, COL11A1, GPC1, MYF6, RBFOX1, BMP2, CREB1, ARID5B, IGF1, LEF1, MYH7, KCNK2, SIRT1, TNNI1, DKK1, MEOX2, BTG2, XIRP2, CDON, GSK3B, HIVEP3, RYR2, ZFPM2, SCN8A	856	388	17911	1.77962	0.999997	0.0611913	3.72148
Annotation Cluster 31	Enrichment Score: 2.121387663914955
Category	Term	Count	%	PValue	Genes	List Total	Pop Hits	Pop Total	Fold Enrichment	Bonferroni	Benjamini	FDR
GOTERM_BP_FAT	GO:0008219~cell death	128	12.3552	0.000474912	GABRB3, VAPA, GDF6, BTC, TNFSF15, NAA15, FOXO1, FGF10, EIF5A, FGF13, SGMS1, ITSN1, MMP2, ADORA1, CTNNB1, CSNK2A2, GATA1, CSNK2A1, GRIN2B, CTGF, MAP3K9, TIA1, TPT1, PIK3CA, ROBO2, RARB, FRS2, C5AR1, PDXK, HRK, SIX3, PPARGC1A, PARP16, CD59B, SIAH1A, TIAL1, PDE5A, VEGFA, RYR2, MAPK8, PIAS1, CLIP3, DCUN1D3, FGFR1, ALDOC, TAF9B, ARF6, CHEK1, GCLM, NAA35, SEMA5A, DAPL1, KRAS, FGB, TMEM123, LHX4, SKIL, …	856	2003	17911	1.33713	0.956217	0.0245238	0.925901
GOTERM_BP_FAT	GO:0060548~negative regulation of cell death	72	6.94981	0.0015939	PTGES3, GABRB3, BTC, NAA15, FOXO1, EIF5A, FGF10, SGMS1, ITSN1, ADORA1, CTNNB1, GATA1, CSNK2A1, PCP4, CTGF, CASP8, TPT1, RHOA, PIK3CA, FOXB1, RARB, IHH, AR, NOL3, PDXK, C5AR1, NCOA7, LEF1, HMGA2, PPARGC1A, PARP16, BTG2, CD59B, NCK1, KRIT1, VEGFA, MAPK8, ZFPM2, PIAS1, CHL1, ZMYND11, SLC39A10, TAF9B, COL2A1, CDC73, KIT, GCLM, NAA35, SEMA5A, PHIP, KRAS, FGB, LHX4, PRKAA2, SLC35F6, PIK3R1, TCF7, CREB1…	856	1042	17911	1.44581	0.999973	0.0543493	3.07545
GOTERM_BP_FAT	GO:0006915~apoptotic process	112	10.8108	0.00183876	GABRB3, GDF6, BTC, TNFSF15, NAA15, FOXO1, FGF10, EIF5A, FGF13, SGMS1, ITSN1, MMP2, ADORA1, CTNNB1, CSNK2A2, GATA1, CSNK2A1, CTGF, MAP3K9, TIA1, TPT1, PIK3CA, ROBO2, RARB, C5AR1, PDXK, HRK, SIX3, PPARGC1A, CD59B, TIAL1, SIAH1A, PDE5A, VEGFA, RYR2, MAPK8, PIAS1, CLIP3, DCUN1D3, FGFR1, ALDOC, TAF9B, ARF6, CHEK1, GCLM, NAA35, SEMA5A, DAPL1, KRAS, FGB, LHX4, SKIL, SLC35F6, TRAF5, DNMT3A, TCF7, BMP2, T…	856	1779	17911	1.31731	0.999995	0.059382	3.53988
GOTERM_BP_FAT	GO:0010941~regulation of cell death	103	9.94208	0.00217569	GABRB3, GDF6, BTC, NAA15, TNFSF15, FOXO1, FGF10, EIF5A, SGMS1, ITSN1, MMP2, ADORA1, CTNNB1, GATA1, CSNK2A1, GRIN2B, CTGF, MAP3K9, TIA1, TPT1, PIK3CA, RARB, FRS2, C5AR1, PDXK, HRK, PPARGC1A, PARP16, CD59B, SIAH1A, PDE5A, VEGFA, MAPK8, CLIP3, PIAS1, DCUN1D3, FGFR1, TAF9B, GCLM, NAA35, SEMA5A, KRAS, FGB, LHX4, SKIL, SLC35F6, TRAF5, DNMT3A, TCF7, BMP2, ACER2, EN2, KCNK2, CDKN1A, GPR37, PTTG1IP, GRK5,…	856	1620	17911	1.33036	0.999999	0.0663326	4.17549
GOTERM_BP_FAT	GO:0012501~programmed cell death	116	11.1969	0.00254243	GABRB3, GDF6, BTC, TNFSF15, NAA15, FOXO1, FGF10, EIF5A, FGF13, SGMS1, ITSN1, MMP2, ADORA1, CTNNB1, CSNK2A2, GATA1, CSNK2A1, CTGF, MAP3K9, TIA1, TPT1, PIK3CA, ROBO2, RARB, FRS2, C5AR1, PDXK, HRK, SIX3, PPARGC1A, CD59B, TIAL1, SIAH1A, PDE5A, VEGFA, RYR2, MAPK8, PIAS1, CLIP3, DCUN1D3, FGFR1, ALDOC, TAF9B, ARF6, CHEK1, GCLM, NAA35, SEMA5A, DAPL1, KRAS, FGB, LHX4, SKIL, SLC35F6, TRAF5, DNMT3A, BMP2, T…	856	1870	17911	1.29796	1	0.0746835	4.86283
Annotation Cluster 33	Enrichment Score: 2.089362156767994
Category	Term	Count	%	PValue	Genes	List Total	Pop Hits	Pop Total	Fold Enrichment	Bonferroni	Benjamini	FDR
GOTERM_BP_FAT	GO:2001237~negative regulation of extrinsic apoptotic signaling pathway	14	1.35135	0.000694237	PHIP, GATA1, ZMYND11, AR, NOL3, FGB, FYN, VEGFA, IGF1, FGF10, COL2A1, SGMS1, SNAI2, GCLM	856	97	17911	3.01997	0.989682	0.0314788	1.35075
GOTERM_BP_FAT	GO:2001236~regulation of extrinsic apoptotic signaling pathway	18	1.73745	0.00180645	FGFR1, ZMYND11, AR, NOL3, IGF1, FGF10, COL2A1, SGMS1, SNAI2, FEM1B, GCLM, GATA1, PHIP, FGB, FYN, VEGFA, CASP8, SKIL	856	161	17911	2.33934	0.999993	0.0586563	3.47872
Annotation Cluster 35	Enrichment Score: 2.0366843798005188
Category	Term	Count	%	PValue	Genes	List Total	Pop Hits	Pop Total	Fold Enrichment	Bonferroni	Benjamini	FDR
GOTERM_BP_FAT	GO:0021536~diencephalon development	12	1.1583	0.0023257	SEMA5A, BMP2, CREB1, SIX3, FGF10, NKX2-1, LEF1, ZEB2, POU3F2, FOXB1, HMGA2, POU1F1	856	85	17911	2.95399	1	0.0697802	4.4572
Annotation Cluster 36	Enrichment Score: 1.9765617489260356
Category	Term	Count	%	PValue	Genes	List Total	Pop Hits	Pop Total	Fold Enrichment	Bonferroni	Benjamini	FDR
GOTERM_BP_FAT	GO:0048813~dendrite morphogenesis	16	1.5444	0.000837098	NGEF, PDLIM5, NLGN1, DCDC2A, CAPRIN1, CAPRIN2, ACTR3, ACTR2, YWHAH, FYN, GSK3B, MAPK8, CUX1, SLITRK5, DSCAM, VLDLR	856	124	17911	2.69988	0.995976	0.0347377	1.62655
GOTERM_BP_FAT	GO:0010975~regulation of neuron projection development	42	4.05405	0.000912285	FGFR1, MEGF8, CXCL5, PDLIM5, SLC39A12, ASAP1, ARF6, FGF13, ZEB2, CDH2, CPEB1, CDH4, SEMA5A, ACTR3, ACTR2, DAB1, PCP4, RHOA, ROBO2, POU3F2, SKIL, DSCAM, NGEF, RAP2A, CCDC88A, FMR1, NLGN1, RUNX1T1, SIRT1, STX1B, CAPRIN1, CAPRIN2, YWHAH, FYN, GSK3B, NCK1, LLPH, VEGFA, RAP1A, RIT2, CUX1, VLDLR	856	513	17911	1.71308	0.997548	0.0368721	1.77141
GOTERM_BP_FAT	GO:0016358~dendrite development	24	2.3166	0.00113374	RAP2A, NGEF, MYO6, PDLIM5, FMR1, NLGN1, ASAP1, ABI2, ARF6, DCDC2A, CAPRIN1, CAPRIN2, ACTR3, ACTR2, DAB1, YWHAH, FYN, GSK3B, LLPH, MAPK8, CUX1, SLITRK5, DSCAM, VLDLR	856	239	17911	2.10116	0.999431	0.042266	2.1969
GOTERM_BP_FAT	GO:0048812~neuron projection morphogenesis	45	4.34363	0.00121037	MEGF8, PDLIM5, USP9X, DCDC2A, FGF13, ZEB2, CDH4, MYCBP2, ACTR3, SEMA5A, LINGO1, ACTR2, DAB1, GPM6A, LHX1, RNF165, RHOA, LHX4, NKX2-1, ROBO2, FOXB1, SKIL, FOXD1, DSCAM, NGEF, CREB1, NFASC, NLGN1, DPYSL5, NTNG1, CAPRIN1, CAPRIN2, YWHAH, FYN, GSK3B, FOXG1, LLPH, VEGFA, KIF20B, MAPK8, CUX1, SLITRK5, CHL1, CDH11, VLDLR	856	570	17911	1.6519	0.999657	0.0448062	2.34374
GOTERM_BP_FAT	GO:0060998~regulation of dendritic spine development	11	1.06178	0.00171822	ACTR3, ACTR2, NGEF, PDLIM5, LLPH, FMR1, NLGN1, ASAP1, ARF6, CAPRIN1, CAPRIN2	856	70	17911	3.28807	0.999988	0.0567098	3.31152
Annotation Cluster 38	Enrichment Score: 1.8789955565936882
Category	Term	Count	%	PValue	Genes	List Total	Pop Hits	Pop Total	Fold Enrichment	Bonferroni	Benjamini	FDR
GOTERM_BP_FAT	GO:0009755~hormone-mediated signaling pathway	20	1.9305	0.00122585	PTGES3, CREBRF, AR, THRB, CRHBP, NR6A1, NR3C2, ESRRG, IGF1, RORA, HMGA2, SIRT1, LATS1, PPARGC1B, NR2C2, YWHAH, RHOA, RARB, FSHB, CLOCK	856	183	17911	2.28678	0.99969	0.0446148	2.37336
GOTERM_BP_FAT	GO:0043401~steroid hormone mediated signaling pathway	17	1.64093	0.00267849	PTGES3, CREBRF, AR, THRB, NR6A1, NR3C2, ESRRG, IGF1, RORA, HMGA2, SIRT1, PPARGC1B, NR2C2, YWHAH, RHOA, RARB, CLOCK	856	153	17911	2.3249	1	0.077153	5.11663
Annotation Cluster 41	Enrichment Score: 1.8401490640741984
Category	Term	Count	%	PValue	Genes	List Total	Pop Hits	Pop Total	Fold Enrichment	Bonferroni	Benjamini	FDR
GOTERM_BP_FAT	GO:0043254~regulation of protein complex assembly	33	3.18533	0.000823197	SLC39A12, ELN, ASAP1, ABI2, ARF6, RDX, ARPC5, NAPB, ARFGEF1, LATS1, CTNNB1, ACTR3, ACTR2, MEFV, KIRREL, RHOA, TMSB15B1, XAF1, LMOD2, CDC42EP4, CDC42EP3, NOL3, CREB1, HRK, STX1B, JMY, DKK1, GSK3B, ARPC5L, NCK1, VEGFA, MAPK8, CLIP3	856	368	17911	1.87634	0.99559	0.0348287	1.59975
GOTERM_BP_FAT	GO:0043933~macromolecular complex subunit organization	137	13.2239	0.00132765	HCCS, RAD51B, APOBEC1, EIF5A, FGF13, CTNNB1, GATA1, TOP1, PRKAR2A, SMARCD1, LUC7L3, RC3H1, LRRC6, SATB2, BEND3, FMR1, TADA2B, HRK, BAZ1A, ZFP462, SLC25A33, VEGFA, VAMP4, VAMP3, CELF1, MAPK8, PIAS1, CLIP3, PAF1, VAMP1, ADAMTS2, ME1, EIF3J2, ALDOC, ALDOB, TAF9B, ELN, KCNA4, ASAP1, ARF6, TADA1, CHEK1, NAPB, ARPC5, KCNJ2, ARFGEF1, SEMA5A, NAA50, CNOT6L, FGB, CDC40, CDC42EP4, CDC42EP3, DNMT3A, TAF5, K…	856	2229	17911	1.28605	0.999841	0.0469379	2.56803
Annotation Cluster 42	Enrichment Score: 1.8126726387611625
Category	Term	Count	%	PValue	Genes	List Total	Pop Hits	Pop Total	Fold Enrichment	Bonferroni	Benjamini	FDR
GOTERM_BP_FAT	GO:0009952~anterior/posterior pattern specification	23	2.22008	0.000771292	CER1, MYF6, BMP2, SSBP3, KMT2A, SIX3, SIX2, LEF1, ZEB2, PAX1, CTNNB1, HOXC9, DKK1, MEOX2, BTG2, LHX1, HOXD3, CDON, GDF11, PBX1, FOXB1, ALX4, FRS2	856	218	17911	2.20758	0.993791	0.0333105	1.4996
Annotation Cluster 43	Enrichment Score: 1.8049525035509242
Category	Term	Count	%	PValue	Genes	List Total	Pop Hits	Pop Total	Fold Enrichment	Bonferroni	Benjamini	FDR
GOTERM_BP_FAT	GO:0048511~rhythmic process	31	2.99228	0.00362767	SCHIP1, HLF, KMT2A, HS3ST2, KIT, RORA, MMP2, ADORA1, DMRTA1, TOP1, CSNK2A1, TNFRSF11A, GRIN2B, NKX2-1, ROBO2, PRKAA2, NMS, KCNMA1, CREB1, ZFX, NLGN1, SIX3, IGF1, PPARGC1A, SIRT1, GSK3B, DYRK1A, VEGFA, MAPK8, FSHB, CLOCK	856	372	17911	1.74367	1	0.0941723	6.86944
Annotation Cluster 44	Enrichment Score: 1.8040707149242154
Category	Term	Count	%	PValue	Genes	List Total	Pop Hits	Pop Total	Fold Enrichment	Bonferroni	Benjamini	FDR
GOTERM_BP_FAT	GO:1902580~single-organism cellular localization	73	7.04633	8.99315e-05	LYPD1, MLPH, SCN3B, FGF10, FGF13, ADORA1, TLR7, KCNIP4, SSR1, CTNNB1, ACTR3, ACTR2, BLZF1, GRIN2B, D230025D16RIK, CEACAM1, RAP2A, TUB, AR, NOL3, FMR1, SIX3, SIX2, NRXN1, RFTN2, BICD2, STX1B, ECT2, PCLO, RAB11FIP2, VAMP4, OPHN1, KPNA6, VAMP3, TOMM22, CLIP3, KPNA4, MYO5A, CPLX2, ARF6, RDX, CDH2, NAPB, KIT, SEC63, SEMA5A, PHIP, TRAM2, C1QTNF3, CCDC22, STX11, TNPO2, TNPO1, ETV5, PIK3R1, SPRN, KCNB2, …	856	960	17911	1.5911	0.446955	0.00648783	0.175961
GOTERM_BP_FAT	GO:0034613~cellular protein localization	100	9.65251	0.000571347	LYPD1, VAPA, SCN3B, EIF5A, FGF10, FGF13, TLR7, ADORA1, CTNNB1, SSR1, CSNK2A2, TBC1D15, GRIN2B, H13, TRAK2, TIA1, D230025D16RIK, TOR1AIP2, TUB, MYO6, SIX3, SIX2, HEPACAM, USO1, RYR2, VAMP4, VAMP3, CLIP3, PAF1, MTX3, ARF6, NAPB, OSCP1, SEMA5A, TRAM2, GPR26, CCDC22, STX11, KCNB2, ITGA4, CDKN1A, PTTG1IP, SYTL4, RIT2, XPO7, MLPH, MYBPC1, UBE2G2, LATS1, KCNIP4, ACTR3, BLZF1, RANBP3, TMSB15B1, RAB6A, SE…	856	1500	17911	1.39494	0.976808	0.0271002	1.11292
GOTERM_BP_FAT	GO:0070727~cellular macromolecule localization	100	9.65251	0.000724278	LYPD1, VAPA, SCN3B, EIF5A, FGF10, FGF13, TLR7, ADORA1, CTNNB1, SSR1, CSNK2A2, TBC1D15, GRIN2B, H13, TRAK2, TIA1, D230025D16RIK, TOR1AIP2, TUB, MYO6, SIX3, SIX2, HEPACAM, USO1, RYR2, VAMP4, VAMP3, CLIP3, PAF1, MTX3, ARF6, NAPB, OSCP1, SEMA5A, TRAM2, GPR26, CCDC22, STX11, KCNB2, ITGA4, CDKN1A, PTTG1IP, SYTL4, RIT2, XPO7, MLPH, MYBPC1, UBE2G2, LATS1, KCNIP4, ACTR3, BLZF1, RANBP3, TMSB15B1, RAB6A, SE…	856	1512	17911	1.38387	0.991535	0.0319402	1.40881
GOTERM_BP_FAT	GO:0006605~protein targeting	45	4.34363	0.00331864	MLPH, MYBPC1, MTX3, ZBTB17, TLR7, ADORA1, OSCP1, SEC63, SSR1, SEMA5A, PHIP, ACTR3, CSNK2A2, TRAM2, C1QTNF3, TRAK2, GPR26, CCDC22, RAB6A, TNPO2, TNPO1, PIK3R1, CEACAM1, SPRN, MYO6, NOL3, KCNB2, NFASC, NLGN1, SIX3, IGF1, SIX2, SNAI2, SIRT1, ECT2, CDKN1A, GSK3B, PTTG1IP, NLRP12, YWHAQ, KPNA6, TOMM22, KPNA4, OGG1, TOB1	856	601	17911	1.56669	1	0.0889534	6.30216
GOTERM_BP_FAT	GO:0006886~intracellular protein transport	62	5.98456	0.00359612	MLPH, MYBPC1, UBE2G2, EIF5A, ADORA1, TLR7, SSR1, CSNK2A2, ACTR3, TBC1D15, H13, TRAK2, RANBP3, RAB6A, SEC24C, CEACAM1, MYO6, NOL3, SIX3, SIX2, RFTN2, ECT2, STX1B, CHRM1, USO1, KPNA6, TOMM22, KPNA4, MYO5A, MTX3, NAPB, ZBTB17, SEC63, OSCP1, SEMA5A, PHIP, TRAM2, C1QTNF3, GPR26, CCDC22, STX11, TNPO2, TNPO1, PIK3R1, SPRN, KCNB2, NFASC, NLGN1, IGF1, SNAI2, SIRT1, CDKN1A, YWHAH, GSK3B, PTTG1IP, KIF20B, N…	856	898	17911	1.44465	1	0.0941317	6.81167
GOTERM_BP_FAT	GO:0044744~protein targeting to nucleus	25	2.41313	0.00397036	SPRN, NOL3, SIX3, SIX2, IGF1, SNAI2, ECT2, SIRT1, TLR7, SEMA5A, PHIP, CDKN1A, C1QTNF3, GSK3B, PTTG1IP, NLRP12, KPNA6, CCDC22, KPNA4, OGG1, TNPO2, TNPO1, CEACAM1, PIK3R1, TOB1	856	279	17911	1.87492	1	0.0991222	7.49468
GOTERM_BP_FAT	GO:1902593~single-organism nuclear import	25	2.41313	0.00397036	SPRN, NOL3, SIX3, SIX2, IGF1, SNAI2, ECT2, SIRT1, TLR7, SEMA5A, PHIP, CDKN1A, C1QTNF3, GSK3B, PTTG1IP, NLRP12, KPNA6, CCDC22, KPNA4, OGG1, TNPO2, TNPO1, CEACAM1, PIK3R1, TOB1	856	279	17911	1.87492	1	0.0991222	7.49468
GOTERM_BP_FAT	GO:0006606~protein import into nucleus	25	2.41313	0.00397036	SPRN, NOL3, SIX3, SIX2, IGF1, SNAI2, ECT2, SIRT1, TLR7, SEMA5A, PHIP, CDKN1A, C1QTNF3, GSK3B, PTTG1IP, NLRP12, KPNA6, CCDC22, KPNA4, OGG1, TNPO2, TNPO1, CEACAM1, PIK3R1, TOB1	856	279	17911	1.87492	1	0.0991222	7.49468
Annotation Cluster 46	Enrichment Score: 1.7884036153842027
Category	Term	Count	%	PValue	Genes	List Total	Pop Hits	Pop Total	Fold Enrichment	Bonferroni	Benjamini	FDR
GOTERM_BP_FAT	GO:0007215~glutamate receptor signaling pathway	12	1.1583	0.000200935	GRIA2, GRIN2B, RASGRF1, CRHBP, FMR1, NLGN1, CACNG2, NRXN1, PLCB1, GRM1, PPARGC1A, TRPM1	856	64	17911	3.92326	0.733796	0.0122929	0.392746
Annotation Cluster 47	Enrichment Score: 1.7632345899831035
Category	Term	Count	%	PValue	Genes	List Total	Pop Hits	Pop Total	Fold Enrichment	Bonferroni	Benjamini	FDR
GOTERM_BP_FAT	GO:0007610~behavior	60	5.79151	1.39888e-05	CREBRF, JPH4, LYPD1, THRB, KCNAB1, CRHBP, FGF13, FGF12, ADORA1, DMRTA1, DAB1, GRIN2B, FOXB1, PLCB1, APLN, DSCAM, KCNMA1, AR, MYO6, ZFX, SIX3, UBR3, NRXN1, NPAS4, ARRDC3, GRM1, BTG2, CELF6, PDE5A, PIAS1, SLITRK5, CHL1, CLN6, MYO5A, KMT2A, ABI2, DCDC2A, CACNB4, NPY6R, KIT, NR2C2, KRAS, NPAS3, NKX2-1, STRBP, NMS, ETV5, CREB1, NLGN1, IGF1, DACH1, NPY1R, PCDH17, KCNK2, ESP1, DKK1, GPR37, ADRA1B, PHF21…	856	697	17911	1.80121	0.088014	0.00146132	0.0273898
Annotation Cluster 49	Enrichment Score: 1.7451718146525503
Category	Term	Count	%	PValue	Genes	List Total	Pop Hits	Pop Total	Fold Enrichment	Bonferroni	Benjamini	FDR
GOTERM_BP_FAT	GO:0040011~locomotion	101	9.74903	0.000700213	GNA13, FGF10, FGF13, MMP2, ADORA1, CTNNB1, CD47, DAB1, CTGF, GAB1, ROBO2, PDGFD, ADAM9, DSCAM, SATB2, C5AR2, LRRC6, C5AR1, PTPRR, SIX3, SIX2, PPARGC1A, VASH1, CCR9, VEGFC, NAV1, VEGFA, FOXG1, MAPK8, FGFR1, ONECUT2, DCDC2A, ARPC5, SEMA5A, LHX1, RNF165, LHX4, NKX2-1, PRPF40A, BMP2, ITGA4, FCGR3, ITGA9, LAMA3, GPR37, CPNE3, IER2, SCHIP1, ZEB2, CPEB1, ACTR3, SAA1, RHOA, FOXB1, XCR1, PLCB1, CEACAM1, G…	856	1529	17911	1.38217	0.99008	0.0315285	1.3623
GOTERM_BP_FAT	GO:0006928~movement of cell or subcellular component	109	10.5212	0.00190307	GNA13, SCN3B, FGF10, FGF13, MYLIP, MMP2, ADORA1, CTNNB1, CD47, DAB1, CTGF, GAB1, ROBO2, PDGFD, DSCAM, ADAM9, SATB2, C5AR2, LRRC6, C5AR1, PTPRR, SIX3, SIX2, MYH7, PPARGC1A, BICD2, VASH1, VEGFC, NAV1, VEGFA, FOXG1, RYR2, MAPK8, FGFR1, ONECUT2, DCDC2A, ARPC5, KCNJ2, SEMA5A, LHX1, RNF165, LHX4, NKX2-1, STRBP, PRPF40A, BMP2, ITGA4, FCGR3, ITGA9, LAMA3, CPNE3, IER2, SCHIP1, MLPH, ZEB2, CPEB1, ACTR3, AC…	856	1724	17911	1.32293	0.999996	0.0605077	3.6615
GOTERM_BP_FAT	GO:0016477~cell migration	80	7.72201	0.00214273	SCHIP1, FGF10, ZEB2, FGF13, CPEB1, MMP2, ADORA1, CTNNB1, ACTR3, CD47, DAB1, SAA1, CTGF, RHOA, FOXB1, PDGFD, PLCB1, CEACAM1, ADAM9, GPR173, RAP2A, C5AR2, SATB2, C5AR1, CCDC88A, ARID5B, PTPRR, SIX3, SCAI, LEF1, SIX2, PPARGC1A, VASH1, VEGFC, NAV1, NCK1, KRIT1, VEGFA, FOXG1, MAPK8, CHL1, MYO5A, CER1, FGFR1, MEGF8, CXCL5, USP9X, COL3A1, ONECUT2, CXCL2, NANOS1, ABI2, DCDC2A, RDX, CDH2, KIT, ARPC5, SEMA…	856	1199	17911	1.3961	0.999999	0.0659704	4.11349
Annotation Cluster 53	Enrichment Score: 1.689509805049763
Category	Term	Count	%	PValue	Genes	List Total	Pop Hits	Pop Total	Fold Enrichment	Bonferroni	Benjamini	FDR
GOTERM_BP_FAT	GO:0048545~response to steroid hormone	32	3.0888	0.00176005	CREBRF, PTGES3, THRB, IGFBP7, CXCL2, NR6A1, NR3C2, PAQR6, FOXO1, RORA, NR2C2, ATP2B1, KRAS, CTGF, RHOA, RARB, PIK3R1, ADAM9, KCNMA1, AR, PTGER2, ESRRG, IGF1, SPARC, NPAS4, HMGA2, SIRT1, PPARGC1B, CDKN1A, YWHAH, ADRA1B, CLOCK	856	370	17911	1.80965	0.999991	0.0577615	3.39082
Annotation Cluster 54	Enrichment Score: 1.6725747613192419
Category	Term	Count	%	PValue	Genes	List Total	Pop Hits	Pop Total	Fold Enrichment	Bonferroni	Benjamini	FDR
GOTERM_BP_FAT	GO:0050808~synapse organization	25	2.41313	0.000453049	MYO5A, PDLIM5, CDH2, CACNB4, CTNNB1, ACTR3, GPM6A, LRRTM3, ETV5, DSCAM, MYO6, COL4A1, LRRN3, NLGN1, NFASC, FRMPD4, NPAS4, CACNG2, NRXN1, PCDH17, PCLO, COL4A5, CBLN2, SLITRK5, NFIA	856	238	17911	2.19791	0.949433	0.0235929	0.883455
Annotation Cluster 55	Enrichment Score: 1.6702674295341025
Category	Term	Count	%	PValue	Genes	List Total	Pop Hits	Pop Total	Fold Enrichment	Bonferroni	Benjamini	FDR
GOTERM_BP_FAT	GO:0048705~skeletal system morphogenesis	24	2.3166	0.00113374	CER1, MEGF8, SCHIP1, SATB2, ARID5B, SIX2, COL2A1, MMP16, PAX1, MMP13, MMP2, PPARGC1B, MTHFD1L, CTNNB1, COL9A1, HOXC9, CTGF, LHX1, HOXD3, VEGFA, RARB, ALX4, COL11A1, IHH	856	239	17911	2.10116	0.999431	0.042266	2.1969
Annotation Cluster 56	Enrichment Score: 1.6542591323532447
Category	Term	Count	%	PValue	Genes	List Total	Pop Hits	Pop Total	Fold Enrichment	Bonferroni	Benjamini	FDR
GOTERM_BP_FAT	GO:0040008~regulation of growth	52	5.01931	0.00124935	IGFBP7, FGF13, LATS1, ACTR3, CSNK2A1, PPP1R1C, CTGF, RHOA, PIK3CA, PLCB1, CEACAM1, IHH, DSCAM, AR, SOCS2, LEF1, HMGA2, HEPACAM, SLC25A33, SIAH1A, VEGFA, NAIF1, CELF1, ZFPM2, DCUN1D3, FGFR1, MEGF8, NKD1, TFCP2L1, NANOS1, TAF9B, NEDD9, CDC73, POU1F1, CDH4, PHIP, SEMA5A, TSPYL2, POU3F2, NF2, CREB1, MNDAL, IGF1, NPY1R, SIRT1, KCNK2, CAPRIN2, RERG, SH3BP4, CDKN1A, GSK3B, SASH3	856	688	17911	1.58147	0.999734	0.0452014	2.41834
GOTERM_BP_FAT	GO:0040007~growth	72	6.94981	0.00126478	RAD51B, GDF6, IGFBP7, PDLIM5, FGF10, ZEB2, FGF13, SGMS1, LATS1, CTNNB1, FUBP1, ACTR3, CSNK2A1, PPP1R1C, CTGF, RHOA, PIK3CA, RARB, PLCB1, CEACAM1, DSCAM, IHH, AR, SOCS2, ARID5B, ZFX, LEF1, HMGA2, MMP13, SLC25A33, SIAH1A, VEGFA, LLPH, NAIF1, CELF1, ZFPM2, DCUN1D3, CER1, FGFR1, MEGF8, NKD1, USP9X, TFCP2L1, TAF9B, NANOS1, CDC73, CHEK1, POU1F1, OSTN, CDH4, SEMA5A, COL9A1, TSPYL2, LHX1, POU3F2, MYF6, B…	856	1035	17911	1.45559	0.99976	0.0452504	2.44785
Annotation Cluster 58	Enrichment Score: 1.5540245373985115
Category	Term	Count	%	PValue	Genes	List Total	Pop Hits	Pop Total	Fold Enrichment	Bonferroni	Benjamini	FDR
GOTERM_BP_FAT	GO:0009725~response to hormone	69	6.66023	6.62988e-06	PTGES3, CREBRF, APOBEC1, CPEB2, THRB, IGFBP7, CRHBP, NR6A1, FOXO1, EIF5A, RORA, CPEB1, LATS1, CTNNB1, ATP2B1, GATA1, CTGF, RHOA, ROBO2, RARB, PLCB1, CEACAM1, ADAM9, KCNMA1, TUB, AR, PTGER2, SOCS2, OTC, NPAS4, HMGA2, PPARGC1A, PPARGC1B, BTG2, SLC25A33, FSHB, CLOCK, MYO5A, ME1, ALDOB, CXCL2, PAQR6, NR3C2, RDX, KIT, GCLM, NR2C2, EPM2AIP1, PHIP, KRAS, FGB, NKX2-1, PRKAA2, PIK3R3, PIK3R1, CREB1, ESRRG…	856	822	17911	1.7564	0.0427249	0.00083935	0.0129821
GOTERM_BP_FAT	GO:0032870~cellular response to hormone stimulus	50	4.82625	1.9676e-05	CREBRF, PTGES3, APOBEC1, CPEB2, THRB, IGFBP7, CRHBP, NR6A1, EIF5A, FOXO1, CPEB1, RORA, LATS1, CTNNB1, ATP2B1, GATA1, RHOA, ROBO2, RARB, PLCB1, CEACAM1, AR, PTGER2, SOCS2, NPAS4, HMGA2, PPARGC1A, PPARGC1B, SLC25A33, FSHB, CLOCK, MYO5A, NR3C2, RDX, KIT, GCLM, NR2C2, PHIP, FGB, PRKAA2, PIK3R3, PIK3R1, CREB1, ESRRG, IGF1, GPR152, SIRT1, YWHAH, FYN, RAP1B	856	549	17911	1.90565	0.121542	0.00193228	0.0385234
Annotation Cluster 60	Enrichment Score: 1.5197939775676579
Category	Term	Count	%	PValue	Genes	List Total	Pop Hits	Pop Total	Fold Enrichment	Bonferroni	Benjamini	FDR
GOTERM_BP_FAT	GO:0048646~anatomical structure formation involved in morphogenesis	89	8.59073	0.000204526	PRX, GNA13, NAA15, FOXO1, FGF10, ZEB2, RORA, PAX1, MMP2, LATS1, MTHFD1L, CTNNB1, GATA1, ACTR2, CTGF, RSPO3, CASP8, RHOA, RALA, PIK3CA, FOXB1, LMOD2, GPC1, FRS2, COL11A1, CEACAM1, RC3H1, ADAM9, DSCAM, IHH, LRRC6, SSBP3, AR, C5AR1, LEF1, SIX2, NRXN1, HMGA2, PPARGC1B, VASH1, NEBL, VEGFC, KRIT1, VEGFA, IQCG, TXNRD1, ZFPM2, SCGB3A1, PAF1, FGFR1, ONECUT2, COL2A1, CDC73, NFIX, ELK3, SEMA5A, MTMR2, HESX1…	856	1263	17911	1.47446	0.740018	0.0121721	0.399751
Annotation Cluster 64	Enrichment Score: 1.4530164798693448
Category	Term	Count	%	PValue	Genes	List Total	Pop Hits	Pop Total	Fold Enrichment	Bonferroni	Benjamini	FDR
GOTERM_BP_FAT	GO:0050954~sensory perception of mechanical stimulus	18	1.73745	0.00407658	KCNMA1, TECTA, FGFR1, TUB, MYO6, THRB, GABRB3, GRXCR2, IGF1, COL2A1, DCDC2A, KIT, SNAI2, TJP1, GRIN2B, FYN, SCN8A, COL11A1	856	174	17911	2.16456	1	0.0997572	7.68767
Annotation Cluster 65	Enrichment Score: 1.4499680779557493
Category	Term	Count	%	PValue	Genes	List Total	Pop Hits	Pop Total	Fold Enrichment	Bonferroni	Benjamini	FDR
GOTERM_BP_FAT	GO:0016569~covalent chromatin modification	40	3.861	0.00313171	ENY2, ZMYND11, APOBEC1, KMT2A, USP3, TAF9B, TADA1, CDC73, CHEK1, CTNNB1, CHD9, TSPYL2, NAA50, SMARCD1, PRKAA2, BAZ2A, DNMT3A, BRD1, SATB2, BEND3, TAF5, TADA2B, FMR1, LEF1, BANP, HMGA2, TET2, SNAI2, TET1, SIRT1, ATXN7L3, RLF, TET3, RPS6KA4, VEGFA, TDG, PHF21A, PAF1, NSD1, RNF40	856	515	17911	1.62517	1	0.0855456	5.95744
Annotation Cluster 69	Enrichment Score: 1.4151891013613613
Category	Term	Count	%	PValue	Genes	List Total	Pop Hits	Pop Total	Fold Enrichment	Bonferroni	Benjamini	FDR
GOTERM_BP_FAT	GO:0045670~regulation of osteoclast differentiation	11	1.06178	0.00122135	ITGA9, MAFB, CREB1, FBN1, FSHB, CEACAM1, TMEM64, TOB2, PIK3R1, PPARGC1B, CTNNB1	856	67	17911	3.43529	0.99968	0.0447014	2.36475
GOTERM_BP_FAT	GO:0002573~myeloid leukocyte differentiation	21	2.02703	0.00208589	MAFB, CREB1, FBN1, LEF1, KIT, SIRT1, PPARGC1B, TMEM64, CTNNB1, GATA1, ITGA9, TNFRSF11A, VEGFA, CASP8, SPIB, FSHB, PLCB1, CEACAM1, PIK3R1, TOB2, NFATC1	856	206	17911	2.13304	0.999999	0.0645779	4.00648
GOTERM_BP_FAT	GO:0030316~osteoclast differentiation	12	1.1583	0.0023257	ITGA9, TNFRSF11A, MAFB, CREB1, FBN1, CEACAM1, TMEM64, TOB2, PIK3R1, PPARGC1B, NFATC1, CTNNB1	856	85	17911	2.95399	1	0.0697802	4.4572
Annotation Cluster 70	Enrichment Score: 1.4063947381603235
Category	Term	Count	%	PValue	Genes	List Total	Pop Hits	Pop Total	Fold Enrichment	Bonferroni	Benjamini	FDR
GOTERM_BP_FAT	GO:0031128~developmental induction	9	0.868726	0.000293025	FGFR1, BMP2, DKK1, SIX3, POU2F1, FGF10, NKX2-1, FRS2, CTNNB1	856	37	17911	5.08964	0.854873	0.0163617	0.572255
Annotation Cluster 72	Enrichment Score: 1.3993835336112173
Category	Term	Count	%	PValue	Genes	List Total	Pop Hits	Pop Total	Fold Enrichment	Bonferroni	Benjamini	FDR
GOTERM_BP_FAT	GO:0031128~developmental induction	9	0.868726	0.000293025	FGFR1, BMP2, DKK1, SIX3, POU2F1, FGF10, NKX2-1, FRS2, CTNNB1	856	37	17911	5.08964	0.854873	0.0163617	0.572255
GOTERM_BP_FAT	GO:0001759~organ induction	6	0.579151	0.00401858	FGFR1, BMP2, DKK1, FGF10, FRS2, CTNNB1	856	23	17911	5.45845	1	0.0991425	7.58234
Annotation Cluster 75	Enrichment Score: 1.3640306603474583
Category	Term	Count	%	PValue	Genes	List Total	Pop Hits	Pop Total	Fold Enrichment	Bonferroni	Benjamini	FDR
GOTERM_BP_FAT	GO:1990778~protein localization to cell periphery	23	2.22008	0.00138952	MYO5A, RAP2A, LYPD1, TUB, AR, KCNB2, SCN3B, MEX3B, NFASC, ARF6, RDX, FGF13, CDH2, NRXN1, KCNIP4, RAB11FIP2, BLZF1, VAMP4, VAMP3, CLIP3, D230025D16RIK, PIK3R1, FAM126A	856	228	17911	2.11076	0.999895	0.048552	2.68617
GOTERM_BP_FAT	GO:0072659~protein localization to plasma membrane	21	2.02703	0.00233706	MYO5A, RAP2A, LYPD1, AR, SCN3B, KCNB2, NFASC, ARF6, RDX, FGF13, CDH2, NRXN1, KCNIP4, RAB11FIP2, BLZF1, VAMP4, VAMP3, CLIP3, D230025D16RIK, PIK3R1, FAM126A	856	208	17911	2.11253	1	0.0697919	4.47851
Annotation Cluster 77	Enrichment Score: 1.3411895458865533
Category	Term	Count	%	PValue	Genes	List Total	Pop Hits	Pop Total	Fold Enrichment	Bonferroni	Benjamini	FDR
GOTERM_BP_FAT	GO:2001237~negative regulation of extrinsic apoptotic signaling pathway	14	1.35135	0.000694237	PHIP, GATA1, ZMYND11, AR, NOL3, FGB, FYN, VEGFA, IGF1, FGF10, COL2A1, SGMS1, SNAI2, GCLM	856	97	17911	3.01997	0.989682	0.0314788	1.35075
Annotation Cluster 84	Enrichment Score: 1.2855875933777499
Category	Term	Count	%	PValue	Genes	List Total	Pop Hits	Pop Total	Fold Enrichment	Bonferroni	Benjamini	FDR
GOTERM_BP_FAT	GO:0009896~positive regulation of catabolic process	25	2.41313	0.00150453	CREBRF, CSNK1A1, RNF144B, NKD1, NANOS1, FMR1, FOXO1, IGF1, RDX, MYLIP, CSNK2A1, BTG2, GSK3B, ADRA1B, PTTG1IP, ANKIB1, CCDC22, PRKAA2, PIAS1, TNRC6B, TNRC6A, RC3H1, RNF40, ADAM9, TOB1	856	259	17911	2.0197	0.999951	0.0516467	2.9054
GOTERM_BP_FAT	GO:0031331~positive regulation of cellular catabolic process	20	1.9305	0.00286716	CSNK1A1, RNF144B, NANOS1, FMR1, IGF1, RDX, BTG2, GSK3B, PTTG1IP, ADRA1B, ANKIB1, CCDC22, PRKAA2, PIAS1, TNRC6B, TNRC6A, RNF40, RC3H1, ADAM9, TOB1	856	197	17911	2.12427	1	0.0795933	5.46751
Annotation Cluster 87	Enrichment Score: 1.2549787995984334
Category	Term	Count	%	PValue	Genes	List Total	Pop Hits	Pop Total	Fold Enrichment	Bonferroni	Benjamini	FDR
GOTERM_BP_FAT	GO:0032330~regulation of chondrocyte differentiation	9	0.868726	0.00206532	THRB, CTGF, GDF6, SIX2, ZFP219, RARB, SNAI2, IHH, CTNNB1	856	49	17911	3.8432	0.999999	0.0642631	3.96773
Annotation Cluster 89	Enrichment Score: 1.2482281222568439
Category	Term	Count	%	PValue	Genes	List Total	Pop Hits	Pop Total	Fold Enrichment	Bonferroni	Benjamini	FDR
GOTERM_BP_FAT	GO:0007167~enzyme linked receptor protein signaling pathway	61	5.88803	0.00073672	SCHIP1, GDF6, BTC, FOXO1, FGF10, FGF12, ITSN1, ADORA1, CTNNB1, GRIN2B, CTGF, SOSTDC1, GAB1, PDGFD, PLCB1, GPC1, FRS2, CEACAM1, ADAM9, AR, SOCS2, ARID5B, PTPRR, LEF1, ZFP128, VEGFC, NCK1, VEGFA, RYR2, FSHB, CER1, FGFR1, MEGF8, USP9X, ONECUT2, COL3A1, KIT, PDAP1, PHIP, RNF165, NKX2-1, SKIL, PIK3R3, FOXD1, PIK3R1, GUCY2F, NGEF, BMP2, NCEH1, COL4A1, SUB1, CREB1, FBN1, IGF1, SIRT1, COL4A5, DKK1, FYN, …	856	824	17911	1.54899	0.992202	0.0322641	1.43284
Annotation Cluster 101	Enrichment Score: 1.1400745665257859
Category	Term	Count	%	PValue	Genes	List Total	Pop Hits	Pop Total	Fold Enrichment	Bonferroni	Benjamini	FDR
GOTERM_BP_FAT	GO:0043518~negative regulation of DNA damage response, signal transduction by p53 class mediator	5	0.482625	0.00351435	PCBP4, DYRK1A, PTTG1IP, SNAI2, SIRT1	856	14	17911	7.47288	1	0.0928262	6.6618
Annotation Cluster 102	Enrichment Score: 1.1331262630225791
Category	Term	Count	%	PValue	Genes	List Total	Pop Hits	Pop Total	Fold Enrichment	Bonferroni	Benjamini	FDR
GOTERM_BP_FAT	GO:0032409~regulation of transporter activity	22	2.12355	0.00112921	CTTNBP2NL, MYO5A, KMT2A, PTPN3, SCN3B, KCNAB1, CRHBP, FMR1, NLGN1, WNK1, NRXN1, FGF12, CACNG2, CACNB4, PPARGC1A, YWHAH, SLN, RASGRF1, PLN, SCN4B, RYR2, PLCB1	856	210	17911	2.19204	0.999413	0.0423401	2.18822
GOTERM_BP_FAT	GO:0032412~regulation of ion transmembrane transporter activity	20	1.9305	0.00190123	MYO5A, PTPN3, SCN3B, KCNAB1, CRHBP, FMR1, NLGN1, WNK1, NRXN1, CACNB4, CACNG2, FGF12, PPARGC1A, YWHAH, SLN, RASGRF1, PLN, SCN4B, RYR2, PLCB1	856	190	17911	2.20253	0.999996	0.0607439	3.65803
GOTERM_BP_FAT	GO:0022898~regulation of transmembrane transporter activity	20	1.9305	0.00286716	MYO5A, PTPN3, SCN3B, KCNAB1, CRHBP, FMR1, NLGN1, WNK1, NRXN1, CACNB4, CACNG2, FGF12, PPARGC1A, YWHAH, SLN, RASGRF1, PLN, SCN4B, RYR2, PLCB1	856	197	17911	2.12427	1	0.0795933	5.46751
Annotation Cluster 103	Enrichment Score: 1.1329220224798797
Category	Term	Count	%	PValue	Genes	List Total	Pop Hits	Pop Total	Fold Enrichment	Bonferroni	Benjamini	FDR
GOTERM_BP_FAT	GO:0044057~regulation of system process	39	3.76448	0.00360401	FGFR1, THRB, CORIN, SCN3B, CRHBP, FGF10, KCNJ2, MMP2, ADORA1, MTMR2, SLN, C1QTNF3, FGB, CTGF, ARHGAP42, RHOA, APLN, PIK3R1, NFATC1, KCNMA1, NOL3, NLGN1, WNK1, IGF1, MYH7, NPY1R, PPARGC1A, GRM1, MMP13, SIRT1, TNNI1, TMEM65, CHRM1, PLN, GSK3B, PDE5A, ADRA1B, RYR2, SCN4B	856	504	17911	1.61912	1	0.0939561	6.82612
Annotation Cluster 106	Enrichment Score: 1.1293890853275228
Category	Term	Count	%	PValue	Genes	List Total	Pop Hits	Pop Total	Fold Enrichment	Bonferroni	Benjamini	FDR
GOTERM_BP_FAT	GO:1903313~positive regulation of mRNA metabolic process	10	0.965251	0.000948414	APOBEC1, BTG2, NANOS1, TRA2A, CDC73, PAF1, TNRC6B, TNRC6A, RC3H1, TOB1	856	54	17911	3.87483	0.998068	0.0376131	1.84095
Annotation Cluster 110	Enrichment Score: 1.1125929434762603
Category	Term	Count	%	PValue	Genes	List Total	Pop Hits	Pop Total	Fold Enrichment	Bonferroni	Benjamini	FDR
GOTERM_BP_FAT	GO:0007265~Ras protein signal transduction	30	2.89575	0.000301707	CTNNAL1, GNA13, COL3A1, ABI2, FGF10, ARF6, CDH2, ITSN1, ARFGEF1, KRAS, PLEKHG6, ARHGAP42, RHOA, RALA, CDC42EP4, IQSEC3, CDC42EP3, FGD3, FGD4, RAP2A, NGEF, SCAI, IGF1, ECT2, CDKN1A, RASGRF1, ADRA1B, RAP1A, RAP1B, RIT2	856	303	17911	2.07169	0.862941	0.0167008	0.589162
GOTERM_BP_FAT	GO:0007264~small GTPase mediated signal transduction	39	3.76448	0.00327179	CTNNAL1, GNA13, RAB5B, RAB5C, COL3A1, ABI2, FGF10, ARF6, CDH2, ITSN1, ARFGEF1, DAB1, KRAS, MFHAS1, PLEKHG6, ARHGAP42, RHOA, RALA, RAB6A, IQSEC3, CDC42EP4, CDC42EP3, FGD3, FGD4, RAP2A, NGEF, SCAI, IGF1, ECT2, RERG, CDKN1A, RASGRF1, CDON, YWHAQ, ADRA1B, RAP1A, RAP1B, RIT2, NKIRAS1	856	500	17911	1.63208	1	0.0888352	6.21587
Annotation Cluster 115	Enrichment Score: 1.093393229780494
Category	Term	Count	%	PValue	Genes	List Total	Pop Hits	Pop Total	Fold Enrichment	Bonferroni	Benjamini	FDR
GOTERM_BP_FAT	GO:0045670~regulation of osteoclast differentiation	11	1.06178	0.00122135	ITGA9, MAFB, CREB1, FBN1, FSHB, CEACAM1, TMEM64, TOB2, PIK3R1, PPARGC1B, CTNNB1	856	67	17911	3.43529	0.99968	0.0447014	2.36475
GOTERM_BP_FAT	GO:0030316~osteoclast differentiation	12	1.1583	0.0023257	ITGA9, TNFRSF11A, MAFB, CREB1, FBN1, CEACAM1, TMEM64, TOB2, PIK3R1, PPARGC1B, NFATC1, CTNNB1	856	85	17911	2.95399	1	0.0697802	4.4572
Annotation Cluster 119	Enrichment Score: 1.070784080852905
Category	Term	Count	%	PValue	Genes	List Total	Pop Hits	Pop Total	Fold Enrichment	Bonferroni	Benjamini	FDR
GOTERM_BP_FAT	GO:0051049~regulation of transport	118	11.39	0.000550682	CTTNBP2NL, SCN3B, CRHBP, TNFSF15, FGF10, FGF12, TLR7, ADORA1, CTNNB1, CSNK2A2, TBC1D15, CD47, GRIN2B, RALA, ADAM9, TUB, C5AR2, MYO6, FMR1, WNK1, PPARGC1A, PCLO, VEGFC, RASGRF1, VEGFA, VAMP4, OPHN1, RYR2, VAMP3, CLIP3, ANKFY1, FGFR1, KCNA4, NAPB, CACNB4, KCNJ2, OSCP1, FXYD7, SEMA5A, FGB, GPR26, GOLPH3L, CCDC22, SLC35F6, TRPC4, PTPN3, KCNB2, PCDH17, FCGR3, CDKN1A, KCNJ9, SYTL4, RAP1A, RAP1B, SCN8A,…	856	1828	17911	1.35068	0.973425	0.0265147	1.07287
Annotation Cluster 130	Enrichment Score: 1.0066831910834944
Category	Term	Count	%	PValue	Genes	List Total	Pop Hits	Pop Total	Fold Enrichment	Bonferroni	Benjamini	FDR
GOTERM_BP_FAT	GO:0032941~secretion by tissue	12	1.1583	0.00398651	KCNMA1, SOCS2, MAP1LC3B, CHRM1, CREB1, VEGFA, WNK1, FGF10, FOXB1, NPR3, ADORA1, MMP13	856	91	17911	2.75922	1	0.099131	7.52405
Annotation Cluster 137	Enrichment Score: 0.9727926862873334
Category	Term	Count	%	PValue	Genes	List Total	Pop Hits	Pop Total	Fold Enrichment	Bonferroni	Benjamini	FDR
GOTERM_BP_FAT	GO:1902669~positive regulation of axon guidance	4	0.3861	0.00328299	SEMA5A, MEGF8, VEGFA, DSCAM	856	7	17911	11.9566	1	0.0887609	6.23651
GOTERM_BP_FAT	GO:0048842~positive regulation of axon extension involved in axon guidance	4	0.3861	0.00328299	SEMA5A, MEGF8, VEGFA, DSCAM	856	7	17911	11.9566	1	0.0887609	6.23651
Annotation Cluster 168	Enrichment Score: 0.8010088227095011
Category	Term	Count	%	PValue	Genes	List Total	Pop Hits	Pop Total	Fold Enrichment	Bonferroni	Benjamini	FDR
GOTERM_BP_FAT	GO:0001823~mesonephros development	14	1.35135	0.00284654	CER1, FGFR1, BMP2, LHX1, VEGFA, GDF11, SIX2, FGF10, ROBO2, PBX1, RARB, FOXD1, SIM1, CTNNB1	856	113	17911	2.59236	1	0.0800539	5.42922
Annotation Cluster 187	Enrichment Score: 0.7225474358225148
Category	Term	Count	%	PValue	Genes	List Total	Pop Hits	Pop Total	Fold Enrichment	Bonferroni	Benjamini	FDR
GOTERM_BP_FAT	GO:0007155~cell adhesion	103	9.94208	0.00104066	CTNNAL1, VAPA, PDLIM5, RORA, MMP2, CTNNB1, GATA1, GM21092, CD47, DAB1, CTGF, ROBO2, RC3H1, ADAM9, DSCAM, MYO6, AJAP1, PDCD1LG2, CCR9, VEGFC, HEPACAM, CD59B, HOXD3, PDE5A, VEGFA, USO1, VAMP3, HAS3, PLA2G2D, HSD17B12, ONECUT2, NEDD9, CACNB4, TAGLN2, SEMA5A, ITGB8, FGB, PCDHA10, STX11, SPAM1, TECTA, TCF7, BMP2, MAFB, LPP, ACER2, ITGA4, PCDH17, DDX6, ITGA9, LAMA3, TMPO, SASH3, PCDHA6, PCDHA7, LIMA1, …	856	1583	17911	1.36145	0.998948	0.0399956	2.01827
GOTERM_BP_FAT	GO:0022610~biological adhesion	103	9.94208	0.00132618	CTNNAL1, VAPA, PDLIM5, RORA, MMP2, CTNNB1, GATA1, GM21092, CD47, DAB1, CTGF, ROBO2, RC3H1, ADAM9, DSCAM, MYO6, AJAP1, PDCD1LG2, CCR9, VEGFC, HEPACAM, CD59B, HOXD3, PDE5A, VEGFA, USO1, VAMP3, HAS3, PLA2G2D, HSD17B12, ONECUT2, NEDD9, CACNB4, TAGLN2, SEMA5A, ITGB8, FGB, PCDHA10, STX11, SPAM1, TECTA, TCF7, BMP2, MAFB, LPP, ACER2, ITGA4, PCDH17, DDX6, ITGA9, LAMA3, TMPO, SASH3, PCDHA6, PCDHA7, LIMA1, …	856	1595	17911	1.35121	0.99984	0.0471402	2.56524
KEGG_PATHWAY
Annotation Cluster 3	Enrichment Score: 4.081051516008356
Category	Term	Count	%	PValue	Genes	List Total	Pop Hits	Pop Total	Fold Enrichment	Bonferroni	Benjamini	FDR
KEGG_PATHWAY	mmu04014:Ras signaling pathway	26	2.50965	1.18697e-05	FGFR1, RAB5B, RAB5C, FGF10, ARF6, FGF13, FGF12, KIT, KRAS, GRIN2B, GAB1, RHOA, PIK3CA, RALA, PDGFD, PIK3R3, PIK3R1, IGF1, VEGFC, RASGRF1, VEGFA, RAP1A, MAPK8, RAP1B, PLA2G4C, PLA2G2D	327	229	7691	2.67038	0.00298671	0.000598057	0.0154381
KEGG_PATHWAY	mmu05218:Melanoma	12	1.1583	0.000175366	FGFR1, CDKN1A, KRAS, ARAF, FGF10, IGF1, PIK3CA, FGF13, PDGFD, FGF12, PIK3R3, PIK3R1	327	71	7691	3.97519	0.0432337	0.00489864	0.227863
KEGG_PATHWAY	mmu04015:Rap1 signaling pathway	22	2.12355	0.000274448	FGFR1, GNAI1, IGF1, FGF10, FGF13, KIT, FGF12, CTNNB1, VEGFC, KRAS, GRIN2B, KRIT1, VEGFA, RHOA, RALA, PIK3CA, RAP1A, RAP1B, PDGFD, PLCB1, PIK3R3, PIK3R1	327	214	7691	2.41793	0.0668324	0.00689317	0.356394
Annotation Cluster 20	Enrichment Score: 2.5985457024351337
Category	Term	Count	%	PValue	Genes	List Total	Pop Hits	Pop Total	Fold Enrichment	Bonferroni	Benjamini	FDR
KEGG_PATHWAY	mmu04510:Focal adhesion	29	2.79923	4.01475e-08	COL3A1, COL2A1, CTNNB1, ITGB8, RHOA, PIK3CA, PDGFD, PIK3R3, COL11A1, PIK3R1, PARVG, COL4A4, COL4A1, MYLK4, IGF1, ITGA4, COL5A3, COL5A1, COL4A5, ITGA9, VEGFC, LAMA3, RASGRF1, FYN, GSK3B, VEGFA, RAP1A, MAPK8, RAP1B	327	207	7691	3.29506	1.01171e-05	1.01171e-05	5.22208e-05
KEGG_PATHWAY	mmu04611:Platelet activation	19	1.83398	9.16883e-06	GNA13, GNAI1, COL3A1, MYLK4, COL2A1, COL5A3, COL5A1, FGB, FYN, GUCY1A2, RHOA, PIK3CA, RAP1A, RAP1B, PLA2G4C, PLCB1, PIK3R3, COL11A1, PIK3R1	327	131	7691	3.41128	0.00230789	0.000577472	0.0119255
KEGG_PATHWAY	mmu04151:PI3K-Akt signaling pathway	33	3.18533	3.08389e-05	FGFR1, COL3A1, FGF10, COL2A1, FGF13, FGF12, KIT, KRAS, ITGB8, PIK3CA, PDGFD, PRKAA2, PIK3R3, COL11A1, PIK3R1, COL4A4, COL4A1, CREB1, IGF1, ITGA4, COL5A3, COL5A1, COL4A5, ITGA9, VEGFC, CDKN1A, YWHAH, LAMA3, CHRM1, GSK3B, VEGFA, YWHAQ, EIF4E2	327	351	7691	2.21127	0.00774139	0.00129441	0.0401054
KEGG_PATHWAY	mmu04512:ECM-receptor interaction	13	1.25483	0.000309976	COL4A4, ITGA9, CD47, COL4A1, LAMA3, ITGB8, COL3A1, COL2A1, ITGA4, COL5A3, COL11A1, COL5A1, COL4A5	327	88	7691	3.47453	0.0751522	0.00648936	0.402444
KEGG_PATHWAY	mmu05146:Amoebiasis	15	1.44788	0.000402002	COL4A4, COL4A1, RAB5B, RAB5C, COL3A1, COL2A1, COL5A3, COL5A1, COL4A5, LAMA3, PIK3CA, PLCB1, PIK3R3, COL11A1, PIK3R1	327	117	7691	3.01537	0.0963606	0.00776393	0.521634
KEGG_PATHWAY	mmu04974:Protein digestion and absorption	12	1.1583	0.00115373	COL4A4, COL9A1, CELA3B, COL4A1, COL7A1, COL3A1, ELN, COL2A1, COL5A3, COL11A1, COL5A1, COL4A5	327	88	7691	3.20726	0.252415	0.0180174	1.49033
Annotation Cluster 67	Enrichment Score: 1.4221492992648488
Category	Term	Count	%	PValue	Genes	List Total	Pop Hits	Pop Total	Fold Enrichment	Bonferroni	Benjamini	FDR
KEGG_PATHWAY	mmu05213:Endometrial cancer	9	0.868726	0.0014077	TCF7, KRAS, GSK3B, ARAF, PIK3CA, LEF1, PIK3R3, PIK3R1, CTNNB1	327	52	7691	4.07075	0.298819	0.0206652	1.81563
Annotation Cluster 86	Enrichment Score: 1.2633120238412885
Category	Term	Count	%	PValue	Genes	List Total	Pop Hits	Pop Total	Fold Enrichment	Bonferroni	Benjamini	FDR
KEGG_PATHWAY	mmu04022:cGMP-PKG signaling pathway	15	1.44788	0.00916698	KCNMA1, GNA13, GNAI1, CREB1, MYLK4, ADORA1, ATP2B1, PLN, PDE5A, GUCY1A2, RHOA, ADRA1B, PLCB1, NFATC3, NFATC1	327	163	7691	2.16441	0.901798	0.0744413	11.2891
Annotation Cluster 88	Enrichment Score: 1.2519773724613927
Category	Term	Count	%	PValue	Genes	List Total	Pop Hits	Pop Total	Fold Enrichment	Bonferroni	Benjamini	FDR
KEGG_PATHWAY	mmu05215:Prostate cancer	16	1.5444	3.53647e-06	FGFR1, TCF7, AR, CREB1, LEF1, IGF1, FOXO1, CTNNB1, CDKN1A, KRAS, GSK3B, ARAF, PIK3CA, PDGFD, PIK3R3, PIK3R1	327	88	7691	4.27634	0.000890796	0.00029702	0.00459988
KEGG_PATHWAY	mmu05210:Colorectal cancer	12	1.1583	6.63916e-05	TCF7, KRAS, CYCT, GSK3B, ARAF, RHOA, PIK3CA, LEF1, MAPK8, PIK3R3, PIK3R1, CTNNB1	327	64	7691	4.40998	0.0165921	0.00238732	0.0863228
KEGG_PATHWAY	mmu05218:Melanoma	12	1.1583	0.000175366	FGFR1, CDKN1A, KRAS, ARAF, FGF10, IGF1, PIK3CA, FGF13, PDGFD, FGF12, PIK3R3, PIK3R1	327	71	7691	3.97519	0.0432337	0.00489864	0.227863
KEGG_PATHWAY	mmu05213:Endometrial cancer	9	0.868726	0.0014077	TCF7, KRAS, GSK3B, ARAF, PIK3CA, LEF1, PIK3R3, PIK3R1, CTNNB1	327	52	7691	4.07075	0.298819	0.0206652	1.81563
KEGG_PATHWAY	mmu05211:Renal cell carcinoma	10	0.965251	0.00214268	CUL2, KRAS, VEGFA, GAB1, ARAF, RAP1A, PIK3CA, RAP1B, PIK3R3, PIK3R1	327	68	7691	3.45881	0.417563	0.0266647	2.75146
KEGG_PATHWAY	mmu05221:Acute myeloid leukemia	9	0.868726	0.00229418	TCF7, KRAS, ARAF, RUNX1T1, PIK3CA, LEF1, KIT, PIK3R3, PIK3R1	327	56	7691	3.77998	0.439428	0.0271854	2.94334
KEGG_PATHWAY	mmu04012:ErbB signaling pathway	11	1.06178	0.00358618	CDKN1A, KRAS, NCK1, GSK3B, BTC, GAB1, ARAF, PIK3CA, MAPK8, PIK3R3, PIK3R1	327	87	7691	2.97378	0.595597	0.0385981	4.56552
KEGG_PATHWAY	mmu04068:FoxO signaling pathway	14	1.35135	0.00435044	IGF1, FOXO1, SIRT1, GRM1, GABARAP, CDKN1A, KRAS, FOXG1, ARAF, PIK3CA, MAPK8, PRKAA2, PIK3R3, PIK3R1	327	134	7691	2.4573	0.666697	0.0447472	5.51326
KEGG_PATHWAY	mmu04071:Sphingolipid signaling pathway	13	1.25483	0.00616497	GNA13, KRAS, GNAI1, FYN, ACER2, RHOA, PIK3CA, MAPK8, SGMS1, PIK3R3, PLCB1, ADORA1, PIK3R1	327	124	7691	2.46579	0.789524	0.0604322	7.72874
KEGG_PATHWAY	mmu04931:Insulin resistance	12	1.1583	0.00673227	MLX, GSK3B, CREB1, FOXO1, PIK3CA, MAPK8, PRKAA2, SLC27A3, PIK3R3, PPARGC1A, PIK3R1, PPARGC1B	327	110	7691	2.5658	0.81773	0.0633746	8.41149
KEGG_PATHWAY	mmu05222:Small cell lung cancer	10	0.965251	0.00886818	COL4A4, COL4A1, LAMA3, CYCT, PIK3CA, RARB, PIK3R3, TRAF5, PIK3R1, COL4A5	327	84	7691	2.79999	0.894046	0.0744852	10.9405
KEGG_PATHWAY	mmu04914:Progesterone-mediated oocyte maturation	10	0.965251	0.0110667	KRAS, CPEB2, GNAI1, ARAF, IGF1, PIK3CA, MAPK8, CPEB1, PIK3R3, PIK3R1	327	87	7691	2.70343	0.939455	0.0839061	13.4762
KEGG_PATHWAY	mmu05205:Proteoglycans in cancer	17	1.64093	0.0122335	FGFR1, IGF1, RDX, MMP2, CTNNB1, CDKN1A, KRAS, VEGFA, ARAF, GAB1, RHOA, PIK3CA, PIK3R3, GPC1, FRS2, PIK3R1, WNT8B	327	203	7691	1.96964	0.955034	0.0871931	14.7946
Annotation Cluster 91	Enrichment Score: 1.2400466075675507
Category	Term	Count	%	PValue	Genes	List Total	Pop Hits	Pop Total	Fold Enrichment	Bonferroni	Benjamini	FDR
KEGG_PATHWAY	mmu05412:Arrhythmogenic right ventricular cardiomyopathy (ARVC)	10	0.965251	0.00192928	ITGA9, TCF7, ITGB8, RYR2, LEF1, CDH2, CACNG2, CACNB4, ITGA4, CTNNB1	327	67	7691	3.51043	0.385316	0.0252878	2.4806
Annotation Cluster 116	Enrichment Score: 1.077888408137186
Category	Term	Count	%	PValue	Genes	List Total	Pop Hits	Pop Total	Fold Enrichment	Bonferroni	Benjamini	FDR
KEGG_PATHWAY	mmu04730:Long-term depression	10	0.965251	0.000977678	GNA13, KRAS, GRIA2, GNAI1, ARAF, GUCY1A2, IGF1, PLCB1, PLA2G4C, GRM1	327	61	7691	3.85572	0.218465	0.0162987	1.26425
Cellular Component
Annotation Cluster 20	Enrichment Score: 2.5985457024351337
Category	Term	Count	%	PValue	Genes	List Total	Pop Hits	Pop Total	Fold Enrichment	Bonferroni	Benjamini	FDR
GOTERM_CC_FAT	GO:0098644~complex of collagen trimers	8	0.772201	2.77119e-05	COL4A4, COL4A1, COL3A1, COL2A1, COL5A3, COL11A1, COL5A1, COL4A5	745	19	14413	8.14581	0.0206783	0.0206783	0.0421986
Annotation Cluster 83	Enrichment Score: 1.2894881729573946
Category	Term	Count	%	PValue	Genes	List Total	Pop Hits	Pop Total	Fold Enrichment	Bonferroni	Benjamini	FDR
GOTERM_CC_FAT	GO:0098644~complex of collagen trimers	8	0.772201	2.77119e-05	COL4A4, COL4A1, COL3A1, COL2A1, COL5A3, COL11A1, COL5A1, COL4A5	745	19	14413	8.14581	0.0206783	0.0206783	0.0421986
Molecular Function
Annotation Cluster 1	Enrichment Score: 7.325470339384437
Category	Term	Count	%	PValue	Genes	List Total	Pop Hits	Pop Total	Fold Enrichment	Bonferroni	Benjamini	FDR
GOTERM_MF_FAT	GO:0003700~transcription factor activity, sequence-specific DNA binding	104	10.0386	1.47663e-10	THRB, ZFP738, FOXO1, RORA, CTNNB1, GATA1, 4932411N23RIK, BHLHA15, RARB, STAG2, SATB2, TADA2B, SIX3, SIX2, ZFP128, HOXD3, FOXG1, ZFP263, ZFP516, TFCP2L1, TAF9B, ONECUT2, CHCHD3, ELK3, NR2C2, EPM2AIP1, LHX1, NKX2-1, SKIL, KLF6, TCF7, TAF5, SUB1, MAFB, ZFP600, MNDAL, ZMYM5, ESRRG, UBP1, DMTF1, EBF2, MLX, EBF1, HIVEP3, HIVEP2, PRKRIR, TCF12, CREBRF, HLF, ZKSCAN8, TBX22, NR6A1, ZEB2, ZKSCAN3, PAX1, DM…	825	1109	16866	1.91717	1.82216e-07	1.82216e-07	2.39552e-07
GOTERM_MF_FAT	GO:0001071~nucleic acid binding transcription factor activity	104	10.0386	1.47663e-10	THRB, ZFP738, FOXO1, RORA, CTNNB1, GATA1, 4932411N23RIK, BHLHA15, RARB, STAG2, SATB2, TADA2B, SIX3, SIX2, ZFP128, HOXD3, FOXG1, ZFP263, ZFP516, TFCP2L1, TAF9B, ONECUT2, CHCHD3, ELK3, NR2C2, EPM2AIP1, LHX1, NKX2-1, SKIL, KLF6, TCF7, TAF5, SUB1, MAFB, ZFP600, MNDAL, ZMYM5, ESRRG, UBP1, DMTF1, EBF2, MLX, EBF1, HIVEP3, HIVEP2, PRKRIR, TCF12, CREBRF, HLF, ZKSCAN8, TBX22, NR6A1, ZEB2, ZKSCAN3, PAX1, DM…	825	1109	16866	1.91717	1.82216e-07	1.82216e-07	2.39552e-07
GOTERM_MF_FAT	GO:0000981~RNA polymerase II transcription factor activity, sequence-specific DNA binding	72	6.94981	1.28071e-09	HLF, THRB, NR6A1, FOXO1, ZEB2, RORA, ZKSCAN3, FUBP1, GATA1, BHLHA15, 4932411N23RIK, SPIB, FOXB1, RARB, ALX4, STAG2, ZBTB20, SATB2, SSBP3, AR, ARID5B, SIX3, LEF1, SIX2, NPAS4, HMGA2, BTG2, FOXG1, ZFPM2, CUX1, CLOCK, TAF9B, ONECUT2, CHCHD3, NR3C2, NFIX, ELK3, POU1F1, EPM2AIP1, NPAS3, POU2F2, NFAT5, NKX2-1, ZFP219, POU3F2, SKIL, FOXD1, NFATC3, ETV5, SIM1, SIM2, NFATC1, MYF6, TCF7, SUB1, MAFB, CREB1,…	825	683	16866	2.15511	1.58039e-06	7.90198e-07	2.07768e-06
GOTERM_MF_FAT	GO:0043565~sequence-specific DNA binding	95	9.16988	3.99031e-09	CREBRF, HLF, ZKSCAN8, THRB, NR6A1, FOXO1, RORA, ZKSCAN3, DMRTA1, ZBTB38, GATA1, TOP1, HOXC9, 4932411N23RIK, BHLHA15, SPIB, FOXB1, RARB, ALX4, ZFP277, SATB2, SSBP3, AR, BEND3, ARID5B, ZFX, HNRNPA2B1, SIX3, LEF1, SIX2, NPAS4, HMGA2, PPARGC1A, ZFP128, PURA, HOXD3, FOXG1, ZFP263, ZFP516, CUX1, NSD1, CLOCK, ZFP711, ZMYND11, KMT2A, USP3, TFCP2L1, ONECUT2, NR3C2, NFIX, ELK3, POU1F1, NR2C2, HESX1, TRP53B…	825	1040	16866	1.86745	4.92403e-06	1.64135e-06	6.47343e-06
GOTERM_MF_FAT	GO:0003676~nucleic acid binding	266	25.6757	1.02359e-07	S100A4, RAD51B, HMGN2, DZIP3, ZFP738, GM10352, GM3376, NAA15, BBX, RORA, IARS2, CTNNB1, RAVER2, 4932411N23RIK, PTBP3, RARB, LUC7L3, POLG, TADA2B, PPARGC1A, PPARGC1B, ZFP462, FOXG1, PIAS1, ATXN1L, EIF3J2, TFCP2L1, TAF9B, IGF2BP3, ZFP458, ZFP759, HNRNPA3, HESX1, TRP53BP1, LHX1, CDC40, LHX4, NKX2-1, POLN, CDC42EP4, PRPF40A, KLF6, DNMT3A, TCF7, SUB1, ZFP600, ZFP97, ESRRG, EN2, UBP1, DDX6, ZFP748, SRS…	825	4100	16866	1.32634	0.000126304	3.15774e-05	0.000166056
GOTERM_MF_FAT	GO:0003677~DNA binding	158	15.251	1.18466e-07	RAD51B, HMGN2, THRB, BBX, FOXO1, RORA, CTNNB1, GATA1, TOP1, HOXC9, 4932411N23RIK, BHLHA15, RARB, LUC7L3, ZFP277, CIITA, SATB2, BEND3, POLG, TADA2B, HNRNPA2B1, SIX3, SIX2, ZFP128, PPARGC1A, HOXD3, FOXG1, ZFP263, PIAS1, ATXN1L, ZFP516, CNBP, TFCP2L1, TAF9B, ONECUT2, IGF2BP3, ELK3, LIN28B, NR2C2, EPM2AIP1, HESX1, HNRNPL, TRP53BP1, LHX1, LHX4, POLN, NKX2-1, STRBP, SKIL, KLF6, DNMT3A, TCF7, SMG5, SUB1…	825	2159	16866	1.49611	0.000146177	2.9237e-05	0.000192186
GOTERM_MF_FAT	GO:0003690~double-stranded DNA binding	73	7.04633	1.93805e-07	HLF, RAD51B, THRB, NR6A1, RORA, ZKSCAN3, DMRTA1, CTNNB1, GATA1, LSM14A, TOP1, BHLHA15, RARB, ALX4, ZFP277, SATB2, SSBP3, AR, BEND3, ARID5B, ZFX, SIX3, LEF1, SIX2, NPAS4, HMGA2, ZFP128, PURA, ZFP516, CUX1, NSD1, CLOCK, ZFP711, ZMYND11, KMT2A, USP3, ONECUT2, NR3C2, NFIX, ELK3, POU1F1, LHX1, POU2F2, NFAT5, POU2F1, NKX2-1, ZFP219, POU3F2, SKIL, BAZ2A, FOXD1, ETV5, NFATC3, NFATC1, MYF6, KLF6, MAFB, ZF…	825	787	16866	1.8963	0.000239127	3.98584e-05	0.000314407
GOTERM_MF_FAT	GO:0001067~regulatory region nucleic acid binding	76	7.33591	2.47212e-07	HLF, NR6A1, RORA, ZKSCAN3, DMRTA1, CTNNB1, GATA1, TOP1, BHLHA15, 4932411N23RIK, RARB, ALX4, ZFP277, CIITA, SATB2, SSBP3, AR, ARID5B, ZFX, HNRNPA2B1, SIX3, LEF1, SIX2, NPAS4, HMGA2, ZFP128, PURA, ZFP516, CUX1, NSD1, CLOCK, ZFP711, ZMYND11, KMT2A, USP3, TAF9B, ONECUT2, NFIX, ELK3, POU1F1, HNRNPL, LHX1, POU2F2, NFAT5, POU2F1, NKX2-1, ZFP219, POU3F2, SKIL, BAZ2A, FOXD1, ETV5, NFATC3, NFATC1, MYF6, TC…	825	838	16866	1.85408	0.000305013	4.35789e-05	0.000401048
GOTERM_MF_FAT	GO:0044212~transcription regulatory region DNA binding	75	7.23938	4.16766e-07	HLF, NR6A1, RORA, ZKSCAN3, DMRTA1, CTNNB1, GATA1, TOP1, BHLHA15, 4932411N23RIK, RARB, ALX4, ZFP277, CIITA, SATB2, SSBP3, AR, ARID5B, ZFX, SIX3, LEF1, SIX2, NPAS4, HMGA2, ZFP128, PURA, ZFP516, CUX1, NSD1, CLOCK, ZFP711, ZMYND11, KMT2A, USP3, TAF9B, ONECUT2, NFIX, ELK3, POU1F1, HNRNPL, LHX1, POU2F2, NFAT5, POU2F1, NKX2-1, ZFP219, POU3F2, SKIL, BAZ2A, FOXD1, ETV5, NFATC3, NFATC1, MYF6, TCF7, TAF5, M…	825	833	16866	1.84066	0.000514158	6.42842e-05	0.000676113
GOTERM_MF_FAT	GO:0000975~regulatory region DNA binding	75	7.23938	4.49463e-07	HLF, NR6A1, RORA, ZKSCAN3, DMRTA1, CTNNB1, GATA1, TOP1, BHLHA15, 4932411N23RIK, RARB, ALX4, ZFP277, CIITA, SATB2, SSBP3, AR, ARID5B, ZFX, SIX3, LEF1, SIX2, NPAS4, HMGA2, ZFP128, PURA, ZFP516, CUX1, NSD1, CLOCK, ZFP711, ZMYND11, KMT2A, USP3, TAF9B, ONECUT2, NFIX, ELK3, POU1F1, HNRNPL, LHX1, POU2F2, NFAT5, POU2F1, NKX2-1, ZFP219, POU3F2, SKIL, BAZ2A, FOXD1, ETV5, NFATC3, NFATC1, MYF6, TCF7, TAF5, M…	825	835	16866	1.83625	0.000554484	6.16245e-05	0.000729157
GOTERM_MF_FAT	GO:1990837~sequence-specific double-stranded DNA binding	66	6.37066	5.6531e-07	HLF, NR6A1, RORA, ZKSCAN3, DMRTA1, GATA1, TOP1, BHLHA15, RARB, ALX4, ZFP277, SATB2, AR, SSBP3, BEND3, ARID5B, ZFX, SIX3, LEF1, SIX2, NPAS4, HMGA2, ZFP128, PURA, ZFP516, CUX1, NSD1, CLOCK, ZFP711, ZMYND11, KMT2A, USP3, ONECUT2, NFIX, ELK3, POU1F1, LHX1, POU2F2, POU2F1, NFAT5, NKX2-1, ZFP219, POU3F2, SKIL, BAZ2A, ETV5, NFATC3, FOXD1, NFATC1, MYF6, MAFB, ZFP704, CREB1, MNDAL, ESRRG, SIRT1, MEOX2, ZB…	825	704	16866	1.91659	0.00069735	6.97569e-05	0.000917092
GOTERM_MF_FAT	GO:0000976~transcription regulatory region sequence-specific DNA binding	63	6.08108	1.168e-06	HLF, NR6A1, RORA, ZKSCAN3, DMRTA1, GATA1, TOP1, BHLHA15, RARB, ALX4, ZFP277, SATB2, AR, SSBP3, ARID5B, ZFX, SIX3, LEF1, SIX2, NPAS4, ZFP128, ZFP516, CUX1, NSD1, CLOCK, ZFP711, ZMYND11, KMT2A, USP3, ONECUT2, NFIX, ELK3, POU1F1, LHX1, POU2F2, POU2F1, NFAT5, NKX2-1, ZFP219, POU3F2, SKIL, BAZ2A, ETV5, NFATC3, FOXD1, NFATC1, MYF6, MAFB, ZFP704, CREB1, MNDAL, ESRRG, SIRT1, MEOX2, ZBED6, EBF2, MLX, EBF1…	825	674	16866	1.9109	0.00144027	0.000131019	0.00189481
GOTERM_MF_FAT	GO:0001228~transcriptional activator activity, RNA polymerase II transcription regulatory region sequence-specific binding	40	3.861	4.10202e-06	HLF, NR6A1, ONECUT2, NFIX, ZEB2, ELK3, POU1F1, GATA1, FUBP1, BHLHA15, POU2F2, NFAT5, POU3F2, ALX4, FOXD1, ETV5, NFATC3, STAG2, NFATC1, MYF6, AR, SATB2, SSBP3, MAFB, SUB1, ESRRG, SIX3, LEF1, SIX2, NPAS4, HMGA2, MEOX2, EBF2, EBF1, IRF2, PBX1, CUX1, TCF12, CLOCK, NFIA	825	366	16866	2.23428	0.00504911	0.000421736	0.00665445
GOTERM_MF_FAT	GO:1901363~heterocyclic compound binding	357	34.4595	7.38332e-06	S100A4, RAD51B, HMGN2, DZIP3, ZFP738, GM10352, GM3376, BBX, NAA15, RORA, IARS2, ADORA1, CTNNB1, ATP2B1, RAVER2, 4932411N23RIK, MAP3K9, PIK3CA, PTBP3, RARB, LUC7L3, POLG, TADA2B, MYLK4, WNK1, MYH7, PPARGC1A, PPARGC1B, ZFP462, FOXG1, MAPK8, ATXN1L, PIAS1, ACADSB, EIF3J2, GNAI1, TFCP2L1, TAF9B, CHEK1, ARF6, IGF2BP3, ZFP458, ZFP759, HESX1, HNRNPA3, TRP53BP1, KRAS, LHX1, CDC40, LHX4, POLN, NKX2-1, CDC…	825	6072	16866	1.20197	0.00906968	0.000700605	0.0119772
GOTERM_MF_FAT	GO:0097159~organic cyclic compound binding	361	34.8456	8.43568e-06	S100A4, RAD51B, HMGN2, DZIP3, ZFP738, GM10352, GM3376, BBX, NAA15, RORA, IARS2, ADORA1, CTNNB1, ATP2B1, RAVER2, 4932411N23RIK, MAP3K9, PIK3CA, PTBP3, RARB, LUC7L3, POLG, TADA2B, MYLK4, WNK1, MYH7, PPARGC1A, PPARGC1B, ZFP462, FOXG1, RYR2, MAPK8, ATXN1L, PIAS1, ACADSB, EIF3J2, GNAI1, TFCP2L1, TAF9B, CHEK1, ARF6, IGF2BP3, ZFP458, ZFP759, HESX1, HNRNPA3, TRP53BP1, KRAS, LHX1, CDC40, LHX4, POLN, NKX2-…	825	6159	16866	1.19827	0.0103557	0.000743272	0.0136842
GOTERM_MF_FAT	GO:0000977~RNA polymerase II regulatory region sequence-specific DNA binding	53	5.11583	3.47557e-05	HLF, NR6A1, RORA, ZKSCAN3, GATA1, BHLHA15, RARB, ALX4, ZFP277, AR, SSBP3, SATB2, ARID5B, ZFX, SIX3, SIX2, LEF1, NPAS4, ZFP128, CUX1, NSD1, CLOCK, ZFP711, ZMYND11, ONECUT2, NFIX, ELK3, POU1F1, POU2F2, NFAT5, ZFP219, NKX2-1, POU3F2, SKIL, ETV5, NFATC3, FOXD1, NFATC1, MYF6, MAFB, CREB1, MNDAL, ESRRG, MEOX2, ZBED6, EBF2, MLX, EBF1, IRF2, PHF21A, PBX1, TCF12, NFIA	825	595	16866	1.82103	0.0419825	0.00267699	0.0563688
GOTERM_MF_FAT	GO:0001012~RNA polymerase II regulatory region DNA binding	53	5.11583	4.52505e-05	HLF, NR6A1, RORA, ZKSCAN3, GATA1, BHLHA15, RARB, ALX4, ZFP277, AR, SSBP3, SATB2, ARID5B, ZFX, SIX3, SIX2, LEF1, NPAS4, ZFP128, CUX1, NSD1, CLOCK, ZFP711, ZMYND11, ONECUT2, NFIX, ELK3, POU1F1, POU2F2, NFAT5, ZFP219, NKX2-1, POU3F2, SKIL, ETV5, NFATC3, FOXD1, NFATC1, MYF6, MAFB, CREB1, MNDAL, ESRRG, MEOX2, ZBED6, EBF2, MLX, EBF1, IRF2, PHF21A, PBX1, TCF12, NFIA	825	601	16866	1.80285	0.0543099	0.00327934	0.0733841
GOTERM_MF_FAT	GO:0000982~transcription factor activity, RNA polymerase II core promoter proximal region sequence-specific binding	37	3.57143	0.000203166	HLF, NR6A1, ONECUT2, FOXO1, ELK3, POU1F1, ZKSCAN3, GATA1, POU2F2, NFAT5, ZFP219, POU3F2, SKIL, FOXD1, NFATC3, NFATC1, SATB2, AR, SSBP3, ZBTB20, MAFB, MNDAL, LEF1, SIX2, NPAS4, DACH1, HMGA2, SNAI2, MEOX2, BTG2, EBF2, EBF1, PBX1, ZFPM2, TCF12, CLOCK, NFIA	825	391	16866	1.93456	0.22177	0.0131098	0.329085
GOTERM_MF_FAT	GO:0001077~transcriptional activator activity, RNA polymerase II core promoter proximal region sequence-specific binding	27	2.60618	0.000770141	HLF, ONECUT2, NR6A1, ELK3, POU1F1, GATA1, POU2F2, NFAT5, POU3F2, FOXD1, NFATC3, NFATC1, SSBP3, SATB2, AR, MAFB, LEF1, SIX2, NPAS4, HMGA2, MEOX2, EBF2, EBF1, PBX1, TCF12, NFIA, CLOCK	825	270	16866	2.04436	0.613537	0.038839	1.24209
GOTERM_MF_FAT	GO:0000987~core promoter proximal region sequence-specific DNA binding	33	3.18533	0.00188767	NR6A1, ONECUT2, ELK3, POU1F1, ZKSCAN3, DMRTA1, GATA1, POU2F2, NFAT5, ZFP219, POU3F2, SKIL, FOXD1, NFATC3, NFATC1, MYF6, SATB2, AR, SSBP3, MAFB, CREB1, MNDAL, LEF1, SIX2, NPAS4, MEOX2, EBF2, EBF1, PBX1, ZFP516, TCF12, CLOCK, NFIA	825	379	16866	1.78005	0.902858	0.0827313	3.01873
GOTERM_MF_FAT	GO:0001159~core promoter proximal region DNA binding	33	3.18533	0.00204281	NR6A1, ONECUT2, ELK3, POU1F1, ZKSCAN3, DMRTA1, GATA1, POU2F2, NFAT5, ZFP219, POU3F2, SKIL, FOXD1, NFATC3, NFATC1, MYF6, SATB2, AR, SSBP3, MAFB, CREB1, MNDAL, LEF1, SIX2, NPAS4, MEOX2, EBF2, EBF1, PBX1, ZFP516, TCF12, CLOCK, NFIA	825	381	16866	1.77071	0.919814	0.0806732	3.263
Annotation Cluster 9	Enrichment Score: 3.4267595300350133
Category	Term	Count	%	PValue	Genes	List Total	Pop Hits	Pop Total	Fold Enrichment	Bonferroni	Benjamini	FDR
GOTERM_MF_FAT	GO:0003729~mRNA binding	22	2.12355	0.000577387	RBFOX1, CSTF3, APOBEC1, CPEB2, HNRNPA2B1, FMR1, MRPS7, HNRNPLL, IGF2BP3, CPEB1, HNRNPL, HNRNPA3, METTL14, PCBP4, 1700128F08RIK, CPSF6, CELF1, SUPT5, RC3H1, RNF40, LUC7L3, NOVA1	825	195	16866	2.30646	0.509682	0.0333687	0.932583
Annotation Cluster 10	Enrichment Score: 3.16875957016112
Category	Term	Count	%	PValue	Genes	List Total	Pop Hits	Pop Total	Fold Enrichment	Bonferroni	Benjamini	FDR
GOTERM_MF_FAT	GO:0008270~zinc ion binding	78	7.52896	0.000441018	ZMAT1, LIMA1, RSF1, APOBEC1, DZIP3, THRB, PDLIM5, NR6A1, TRIM52, RORA, MYLIP, RLIM, MMP2, MMP24, GATA1, PHC3, MGRN1, GRIN2B, TRIM6, RARB, SEC24C, RC3H1, AR, PDXK, LIMK2, TADA2B, UBR3, MMP16, MMP13, RNF170, NEBL, BAZ1A, TAF15, XIRP2, SIAH1A, PIAS1, NSD1, ADAMTS2, ZMYND11, ADAMTS17, CNBP, KMT2A, USP3, NANOS1, NR3C2, LIN28B, NR2C2, MYCBP2, TRIM11, ZDHHC21, MEFV, LHX1, RNF165, LHX4, ANKIB1, RNF11, BA…	825	1075	16866	1.48335	0.419773	0.0268498	0.713062
Annotation Cluster 20	Enrichment Score: 2.5985457024351337
Category	Term	Count	%	PValue	Genes	List Total	Pop Hits	Pop Total	Fold Enrichment	Bonferroni	Benjamini	FDR
GOTERM_MF_FAT	GO:0005201~extracellular matrix structural constituent	12	1.1583	9.80962e-06	COL4A4, TECTA, COL4A1, COL3A1, FBN1, ELN, COL2A1, COL5A3, COL11A1, MFAP5, COL5A1, COL4A5	825	46	16866	5.33312	0.0120322	0.000806683	0.0159128
GOTERM_MF_FAT	GO:0048407~platelet-derived growth factor binding	5	0.482625	0.00204272	COL4A1, COL3A1, COL2A1, PDAP1, COL5A1	825	12	16866	8.51818	0.919805	0.0833321	3.26285
Annotation Cluster 26	Enrichment Score: 2.3144170586376256
Category	Term	Count	%	PValue	Genes	List Total	Pop Hits	Pop Total	Fold Enrichment	Bonferroni	Benjamini	FDR
GOTERM_MF_FAT	GO:0003779~actin binding	35	3.37838	0.000619928	CTNNAL1, GAS2L3, S100A4, MYO5A, LIMA1, MLPH, PDLIM5, RDX, ARPC5, TPM2, ACTR3, HOOK1, ACTR2, MEFV, TMSB15B1, CNN1, LMOD2, CEACAM1, PLEC, FGD4, PARVG, KCNMA1, CCDC88A, MYO6, NF2, KIF18A, MYH7, TNNI1, NEBL, JMY, YWHAH, XIRP2, ARPC5L, OPHN1, ADD3	825	384	16866	1.86335	0.534772	0.0341851	1.00097
Annotation Cluster 32	Enrichment Score: 2.103416277845937
Category	Term	Count	%	PValue	Genes	List Total	Pop Hits	Pop Total	Fold Enrichment	Bonferroni	Benjamini	FDR
GOTERM_MF_FAT	GO:0000988~transcription factor activity, protein binding	41	3.95753	0.00135747	ENY2, COPS2, ZMYND11, FOXO1, TADA1, ELK3, POU1F1, MED12L, CTNNB1, N4BP2L2, SFR1, TRP53BP1, CDYL, GTF2A1, LHX1, 4932411N23RIK, POU3F2, SKIL, SSBP3, SUB1, CREB1, ARID5B, TADA2B, SCAI, RUNX1T1, SIX3, NCOA7, PPARGC1A, SIRT1, ATXN7L3, PPARGC1B, JMY, DMTF1, TDG, PHF21A, ZFPM2, PIAS1, NSD1, CLOCK, TOB2, TOB1	825	497	16866	1.6865	0.812926	0.0624368	2.17959
GOTERM_MF_FAT	GO:0000989~transcription factor activity, transcription factor binding	40	3.861	0.00196731	ENY2, COPS2, ZMYND11, FOXO1, TADA1, ELK3, POU1F1, MED12L, CTNNB1, N4BP2L2, SFR1, TRP53BP1, CDYL, GTF2A1, LHX1, 4932411N23RIK, POU3F2, SKIL, SUB1, CREB1, ARID5B, TADA2B, SCAI, RUNX1T1, SIX3, NCOA7, PPARGC1A, SIRT1, ATXN7L3, PPARGC1B, JMY, DMTF1, TDG, PHF21A, ZFPM2, PIAS1, NSD1, CLOCK, TOB2, TOB1	825	491	16866	1.66547	0.911968	0.0831281	3.1442
Annotation Cluster 38	Enrichment Score: 1.8789955565936882
Category	Term	Count	%	PValue	Genes	List Total	Pop Hits	Pop Total	Fold Enrichment	Bonferroni	Benjamini	FDR
GOTERM_MF_FAT	GO:0003707~steroid hormone receptor activity	10	0.965251	0.00212055	AR, THRB, NR6A1, NR3C2, ESRRG, PAQR6, LEF1, RORA, RARB, NR2C2	825	59	16866	3.46502	0.927163	0.0810293	3.38517
